# Supplementary material for: Global Analysis of Protein and Small-Molecule Substrates of Ubiquitin-Like Proteins
Source: Mol Cell Proteomics. 2025 Apr 18;24(7):100975. doi: 10.1016/j.mcpro.2025.100975 (PMC12270671; doi:10.1016/j.mcpro.2025.100975)
Supplement: Supplemental_Table S3 [file mmc3.xlsx]

## Sheet: Legend
		Supplementary Table S3. Identification of SUMOylation sites using pLink-UBL from fission yeast sample
		Cutoff: 5% False discovery rate (FDR) at spectra level; spectra number >= 2

## Sheet: WT_SUMOylation_sites
Site groups	Spectra number
SPBC365.06(30)	1015
SPBC1A4.03c(1292)	260
SPBC1652.01(59)	179
SPBC83.15(351)	121
SPAC12G12.05c(161)	109
SPBC26H8.09c(253)	92
SPBC1652.01(26)	88
SPBC16A3.19(173)	88
SPBC365.06(14)	80
SPBC365.06(63)	75
SPAC12G12.05c(142)	69
SPBC83.15(360)	64
SPBC1652.01(202)	60
SPAC17G6.10(29)	59
SPCC1393.08(483)	56
SPBC365.06(54)	54
SPBC1A4.03c(1262)	49
SPCC1620.09c(13)	47
SPBC83.15(379)	47
SPAC664.05(164)	44
SPBC1A4.03c(1254)	43
SPAC24C9.04(104)	37
SPAC1783.05(1370)	37
SPBC1652.01(84)	36
SPAC9G1.13c(260)	35
SPBC365.06(71)	35
SPBC19C7.10(216)	33
SPAC17G6.10(393)	32
SPAC4D7.10c(470)	31
SPBC26H8.09c(146)	30
SPBC365.06(60)	28
SPBC83.15(352)	27
SPBC19C2.09(196)	27
SPAC23G3.09(39)	24
SPBC4B4.03(206)	23
SPAC18G6.05c(1264),SPBC4B4.03(319)	18
SPBC4B4.03(542)	18
SPAC11E3.01c(18)	18
SPBC4B4.03(577)	18
SPBC4B4.03(200)	18
SPAC15A10.02(298)	15
SPBC28F2.10c(12)	14
SPAC23G3.09(24)	14
SPCC1450.02(61)	13
SPAC25B8.12c(169)	12
SPBC1703.14c(99)	11
SPCC1393.08(544)	11
SPAC17G6.10(400)	10
SPCP31B10.03c(135)	10
SPBC1685.08(263)	9
SPBC16A3.19(151)	8
SPAC26F1.03(338),SPBC725.05c(272),SPCC5E4.06(761)	8
SPBC354.05c(152)	8
SPAC1783.05(1337)	8
SPAC343.11c(1568)	8
SPBC83.15(214)	7
SPBC887.04c(14)	7
SPCC1450.02(11)	7
SPBC1711.05(362)	7
SPBC4B4.03(160)	7
SPAC11G7.04(48),SPAC1805.12c(48),SPAC589.10c(48),SPAC6G10.11c(48),SPBC337.08c(48),SW:UBIQ_HUMAN(48)	7
SPBC1A4.03c(1448)	7
SPAPB24D3.01(388)	6
SPCC794.06(405)	5
SPBC83.15(380)	5
SPCC1450.03(10)	5
SPBC1652.01(19)	5
SPAC15A10.02(216)	5
SPCC1672.02c(196)	5
SPBC1539.10(74)	5
SPAC3A12.15(61)	5
SPBC24C6.07(9)	5
SPAC23G3.09(311)	5
SPCC1322.12c(493)	5
SPBC947.08c(244)	5
SPCC330.13(100)	5
SPAC10F6.08c(162)	5
SPBC1A4.03c(1269)	5
SPCC1672.02c(9)	5
SPAC29A4.15(34)	4
SPBC1921.07c(87)	4
SPBC1773.17c(199)	4
SPBP23A10.05(172)	4
SPBC16A3.19(158)	4
SPAC31A2.11c(160)	4
SPBC1683.12(467)	4
SPCC1919.09(93)	4
SPAC17G6.10(217)	4
SPBC4B4.03(4)	4
SPBC36.05c(397)	4
SPAC17G6.10(385)	3
SPAC2C4.07c(186),SPBPB2B2.10c(331)	3
SPCC285.16c(36)	3
SPAC631.02(218)	3
SPBC14F5.08(40)	3
SPBC16A3.19(211)	3
SPCC364.01(39)	3
SPBC23E6.09(951)	3
SPBC354.05c(103)	3
SPBC19C2.09(766)	3
SPAC30D11.06c(293)	3
SPAC343.05(445)	2
SPBC1685.08(394)	2
SPCC1450.02(370)	2
SPAC26H5.05(165)	2
SPCP31B10.02(108)	2
SPCC18.07(44)	2
SPBC26H8.09c(285)	2
SPBC1711.14(141)	2
SPBC1734.15(305)	2
SPBC2F12.05c(1238)	2
SPAC17G6.10(391)	2
SPBC16H5.10c(417),SPBC19C2.01(752)	2
SPAC22A12.14c(222)	2
SPCC553.02(107)	2
SPAC3G9.07c(44)	2
SPBC1734.15(136)	2
SPBC365.06(53)	2
SPBC21B10.13c(68),SPCC645.05c(1196),SPCC962.01(260)	2
SPBC1289.06c(237)	2
SPCC1183.07(1145)	2
SPAC1A6.01c(370),SPAPJ698.03c(31),SPBC660.08(369)	2
SPCC1281.05(268)	2
SPAC1783.04c(282)	2
SPCC1450.02(65)	2
SPAC4F8.04(3),SPBC4C3.06(274)	2
SPBC725.08(155)	2
SPAC1786.02(95)	2
SPAC15A10.02(423)	2

## Sheet: WT_SUMOylated_spectra
Order	Title	Charge	Precursor_Mass	Peptide	Peptide_Type	Linker	Peptide_Mass	Modifications	Evalue	Score	Precursor_Mass_Error(Da)	Precursor_Mass_Error(ppm)	Proteins	Protein_Type	FileID	LabelID	Alpha_Matched	Beta_Matched	Alpha_Evalue	Beta_Evalue
1	Yeast_8577_LTA_75mM-R1-160702.47179.47179.3.0.dta	3	2633.39	DQIEAVLEQLGG(12)-DVKPSTEHINLK(3)	Cross-Linked	Pmt3_yeast	2633.38	null	1	1.2407e-22	0.007754	2.94451	Pmt3_yeast(111)-SPBC365.06(30)/	Inter-Protein	5	1	37	14	1	1
2	Yeast_8577_LTA_75mM-R1-160702.47085.47085.4.0.dta	4	2633.38	DQIEAVLEQLGG(12)-DVKPSTEHINLK(3)	Cross-Linked	Pmt3_yeast	2633.38	null	1	1.72528e-21	0.004217	1.60136	Pmt3_yeast(111)-SPBC365.06(30)/	Inter-Protein	5	1	26	16	1	1
3	Yeast_8577_LTA_75mM-R1-160702.47200.47200.3.0.dta	3	2633.38	DQIEAVLEQLGG(12)-DVKPSTEHINLK(3)	Cross-Linked	Pmt3_yeast	2633.38	null	1	4.60659e-21	0.004781	1.81554	Pmt3_yeast(111)-SPBC365.06(30)/	Inter-Protein	5	1	35	14	1	1
4	Yeast_8577_LTA_75mM-R1-160702.40838.40838.3.0.dta	3	2184.09	DQIEAVLEQLGG(12)-KTSSHSER(1)	Cross-Linked	Pmt3_yeast	2184.09	null	1	2.01819e-20	0.002661	1.21836	Pmt3_yeast(111)-SPBC4B4.03(577)/	Inter-Protein	5	1	27	7	1	1
5	Yeast_8577_LTA_75mM-R1-160702.47180.47180.3.0.dta	3	2633.39	DQIEAVLEQLGG(12)-DVKPSTEHINLK(3)	Cross-Linked	Pmt3_yeast	2633.38	null	1	2.30712e-20	0.007754	2.94451	Pmt3_yeast(111)-SPBC365.06(30)/	Inter-Protein	5	1	44.5	14.5	1	1
6	Yeast_8577_LTA_75mM-R1-160702.40887.40887.4.0.dta	4	2184.09	DQIEAVLEQLGG(12)-KTSSHSER(1)	Cross-Linked	Pmt3_yeast	2184.09	null	1	6.56532e-20	-0.000152	-0.069594	Pmt3_yeast(111)-SPBC4B4.03(577)/	Inter-Protein	5	1	19	9	1	1
7	Yeast_8577_LTA_75mM-R1-160702.40840.40840.3.0.dta	3	2184.09	DQIEAVLEQLGG(12)-KTSSHSER(1)	Cross-Linked	Pmt3_yeast	2184.09	null	1	2.27304e-19	0.002661	1.21836	Pmt3_yeast(111)-SPBC4B4.03(577)/	Inter-Protein	5	1	32	6	1	1
8	Yeast_8577_LTA_75mM-R1-160702.40839.40839.3.0.dta	3	2184.09	DQIEAVLEQLGG(12)-KTSSHSER(1)	Cross-Linked	Pmt3_yeast	2184.09	null	1	2.58472e-19	0.002661	1.21836	Pmt3_yeast(111)-SPBC4B4.03(577)/	Inter-Protein	5	1	28	7	1	1
9	Yeast_8577_LTA_75mM-R2-160702.39729.39729.3.0.dta	3	2633.38	DQIEAVLEQLGG(12)-DVKPSTEHINLK(3)	Cross-Linked	Pmt3_yeast	2633.38	null	1	2.73086e-19	0.004984	1.89263	Pmt3_yeast(111)-SPBC365.06(30)/	Inter-Protein	6	1	39	15	1	1
10	Yeast_8577_LTA_75mM-R1-160702.40845.40845.3.0.dta	3	2184.09	DQIEAVLEQLGG(12)-KTSSHSER(1)	Cross-Linked	Pmt3_yeast	2184.09	null	1	3.52619e-19	0.002661	1.21836	Pmt3_yeast(111)-SPBC4B4.03(577)/	Inter-Protein	5	1	25	8	1	1
11	Yeast_8577_LTA_75mM-R2-160702.39712.39712.3.0.dta	3	2633.39	DQIEAVLEQLGG(12)-DVKPSTEHINLK(3)	Cross-Linked	Pmt3_yeast	2633.38	null	1	8.87747e-19	0.006647	2.52413	Pmt3_yeast(111)-SPBC365.06(30)/	Inter-Protein	6	1	41	14	1	1
12	Yeast_8577_LTA_75mM-R1-160702.40881.40881.4.0.dta	4	2184.09	DQIEAVLEQLGG(12)-KTSSHSER(1)	Cross-Linked	Pmt3_yeast	2184.09	null	1	1.58857e-18	-0.000152	-0.069594	Pmt3_yeast(111)-SPBC4B4.03(577)/	Inter-Protein	5	1	16	7	1	1
13	Yeast_8577_LTA_75mM-R1-160702.47202.47202.3.0.dta	3	2633.38	DQIEAVLEQLGG(12)-DVKPSTEHINLK(3)	Cross-Linked	Pmt3_yeast	2633.38	null	1	2.363e-18	0.004781	1.81554	Pmt3_yeast(111)-SPBC365.06(30)/	Inter-Protein	5	1	29.5	14.5	1	1
14	Yeast_8577_LTA_75mM-R2-160702.39661.39661.4.0.dta	4	2633.38	DQIEAVLEQLGG(12)-DVKPSTEHINLK(3)	Cross-Linked	Pmt3_yeast	2633.38	null	1	9.45867e-18	0.005986	2.27313	Pmt3_yeast(111)-SPBC365.06(30)/	Inter-Protein	6	1	27.5	14.5	1	1
15	Yeast_8577_LTA_75mM-R1-160702.40882.40882.4.0.dta	4	2184.09	DQIEAVLEQLGG(12)-KTSSHSER(1)	Cross-Linked	Pmt3_yeast	2184.09	null	1	1.08594e-17	-0.000152	-0.069594	Pmt3_yeast(111)-SPBC4B4.03(577)/	Inter-Protein	5	1	17	8	1	1
16	Yeast_8577_LTA_75mM-R1-160702.40880.40880.4.0.dta	4	2184.09	DQIEAVLEQLGG(12)-KTSSHSER(1)	Cross-Linked	Pmt3_yeast	2184.09	null	1	3.533e-17	-0.000152	-0.069594	Pmt3_yeast(111)-SPBC4B4.03(577)/	Inter-Protein	5	1	15	7	1	1
17	Yeast_8577_LTA_75mM-R1-160702.50358.50358.2.0.dta	2	2323.18	DQIEAVLEQLGG(12)-LMKIYCAR(3)	Cross-Linked	Pmt3_yeast	2323.18	Oxidation[M](17);Carbamidomethyl[C](21)	1	3.92924e-17	0.004677	2.01319	Pmt3_yeast(111)-SPBC365.06(63)/	Inter-Protein	5	1	11	5	1	1
18	Yeast_8577_LTA_75mM-R1-160702.40869.40869.3.0.dta	3	2184.09	DQIEAVLEQLGG(12)-KTSSHSER(1)	Cross-Linked	Pmt3_yeast	2184.09	null	1	4.53102e-17	0.002619	1.19913	Pmt3_yeast(111)-SPBC4B4.03(577)/	Inter-Protein	5	1	21	8	1	1
19	Yeast_8577_LTA_75mM-R2-160702.39777.39777.3.0.dta	3	2633.38	DQIEAVLEQLGG(12)-DVKPSTEHINLK(3)	Cross-Linked	Pmt3_yeast	2633.38	null	1	9.44652e-17	0.003045	1.15631	Pmt3_yeast(111)-SPBC365.06(30)/	Inter-Protein	6	1	29	16	1	1
20	Yeast_8577_LTA_75mM-R1-160702.46607.46607.4.0.dta	4	2633.38	DQIEAVLEQLGG(12)-DVKPSTEHINLK(3)	Cross-Linked	Pmt3_yeast	2633.38	null	1	9.8173e-17	0.001818	0.690368	Pmt3_yeast(111)-SPBC365.06(30)/	Inter-Protein	5	1	15	13	1	1
21	Yeast_8577_LTA_75mM-R2-160702.34674.34674.4.0.dta	4	2184.09	DQIEAVLEQLGG(12)-KTSSHSER(1)	Cross-Linked	Pmt3_yeast	2184.09	null	1	4.80365e-15	-5.9e-05	-0.027014	Pmt3_yeast(111)-SPBC4B4.03(577)/	Inter-Protein	6	1	13	8	1	1
22	Yeast_8577_LTA_75mM-R2-160702.34628.34628.3.0.dta	3	2184.09	DQIEAVLEQLGG(12)-KTSSHSER(1)	Cross-Linked	Pmt3_yeast	2184.09	null	1	8.60614e-15	0.002418	1.1071	Pmt3_yeast(111)-SPBC4B4.03(577)/	Inter-Protein	6	1	19	8	1	1
23	Yeast_8577_LTA_50mM-R2-160702.48798.48798.3.0.dta	3	4242.97	DMEDGDQIEAVLEQLGG(17)-SSDINIVKTEDNSHGLSVEENR(8)	Cross-Linked	Pmt3_yeast	4242.96	null	1	1.11506e-13	0.009607	2.26422	Pmt3_yeast(111)-SPBC1A4.03c(1292)/	Inter-Protein	4	1	38	29	1	1
24	Yeast_8577_LTA_75mM-R2-160702.39562.39562.4.0.dta	4	2633.38	DQIEAVLEQLGG(12)-DVKPSTEHINLK(3)	Cross-Linked	Pmt3_yeast	2633.38	null	1	1.76439e-13	0.00569	2.16072	Pmt3_yeast(111)-SPBC365.06(30)/	Inter-Protein	6	1	11	13	1	1
25	Yeast_8577_LTA_75mM-R1-160702.46594.46594.4.0.dta	4	2633.38	DQIEAVLEQLGG(12)-DVKPSTEHINLK(3)	Cross-Linked	Pmt3_yeast	2633.38	null	1	6.80805e-13	0.001818	0.690368	Pmt3_yeast(111)-SPBC365.06(30)/	Inter-Protein	5	1	11	11	1	1
26	Yeast_8577_LTA_75mM-R2-160702.34621.34621.4.0.dta	4	2184.09	DQIEAVLEQLGG(12)-KTSSHSER(1)	Cross-Linked	Pmt3_yeast	2184.09	null	1	1.81652e-12	0.000113	0.051738	Pmt3_yeast(111)-SPBC4B4.03(577)/	Inter-Protein	6	1	11	8	1	1
27	Yeast_8577_LTA_50mM-R2-160702.46209.46209.3.0.dta	3	3521.74	DQIEAVLEQLGG(12)-DINIVKTEDNSHGLSVEENR(6)	Cross-Linked	Pmt3_yeast	3521.74	null	1	1.96525e-12	0.008128	2.30795	Pmt3_yeast(111)-SPBC1A4.03c(1292)/	Inter-Protein	4	1	43	30	1	1
28	Yeast_8577_LTA_50mM-R2-160702.44630.44630.3.0.dta	3	3695.81	DQIEAVLEQLGG(12)-SSDINIVKTEDNSHGLSVEENR(8)	Cross-Linked	Pmt3_yeast	3695.8	null	1	2.2642e-12	0.011347	3.07024	Pmt3_yeast(111)-SPBC1A4.03c(1292)/	Inter-Protein	4	1	49	42	1	1
29	Yeast_8577_LTA_50mM-R2-160702.50799.50799.3.0.dta	3	4069.03	DQIEAVLEQLGG(12)-DAEIIKKEEELEAAKEEEEEIWR(6)	Cross-Linked	Pmt3_yeast	4069.01	null	1	3.15416e-12	0.013507	3.31948	Pmt3_yeast(111)-SPBC83.15(351)/	Inter-Protein	4	1	38	25	1	1
30	Yeast_8577_LTA_50mM-R2-160702.50773.50773.3.0.dta	3	4069.03	DQIEAVLEQLGG(12)-DAEIIKKEEELEAAKEEEEEIWR(6)	Cross-Linked	Pmt3_yeast	4069.01	null	1	5.5813e-12	0.013515	3.32144	Pmt3_yeast(111)-SPBC83.15(351)/	Inter-Protein	4	1	33	23	1	1
31	Yeast_8577_LTA_50mM-R2-160702.46212.46212.3.0.dta	3	3521.74	DQIEAVLEQLGG(12)-DINIVKTEDNSHGLSVEENR(6)	Cross-Linked	Pmt3_yeast	3521.74	null	1	1.07771e-11	0.008128	2.30795	Pmt3_yeast(111)-SPBC1A4.03c(1292)/	Inter-Protein	4	1	41.5	27.5	1	1
32	Yeast_8577_LTA_75mM-R1-160702.45666.45666.3.0.dta	3	2727.36	DQIEAVLEQLGG(12)-KPSYTQNPNSGPGK(1)	Cross-Linked	Pmt3_yeast	2727.36	null	1	1.56743e-11	0.002016	0.739177	Pmt3_yeast(111)-SPAC23G3.09(39)/	Inter-Protein	5	1	15	10	1	1
33	Yeast_8577_LTA_75mM-R2-160702.34604.34604.3.0.dta	3	2184.09	DQIEAVLEQLGG(12)-KTSSHSER(1)	Cross-Linked	Pmt3_yeast	2184.09	null	1	1.80748e-11	0.002357	1.07917	Pmt3_yeast(111)-SPBC4B4.03(577)/	Inter-Protein	6	1	21	6	1	1
34	Yeast_8577_LTA_75mM-R2-160702.39521.39521.4.0.dta	4	2633.38	DQIEAVLEQLGG(12)-DVKPSTEHINLK(3)	Cross-Linked	Pmt3_yeast	2633.38	null	1	2.11242e-11	0.005005	1.9006	Pmt3_yeast(111)-SPBC365.06(30)/	Inter-Protein	6	1	13.5	11.5	1	1
35	Yeast_8577_LTA_75mM-R1-160702.47045.47045.4.0.dta	4	2633.38	DQIEAVLEQLGG(12)-DVKPSTEHINLK(3)	Cross-Linked	Pmt3_yeast	2633.38	null	1	2.12216e-11	0.004132	1.56909	Pmt3_yeast(111)-SPBC365.06(30)/	Inter-Protein	5	1	22	12	1	1
36	Yeast_8577_LTA_50mM-R2-160702.47966.47966.2.0.dta	2	3180.54	DMEDGDQIEAVLEQLGG(17)-DVKPSTEHINLK(3)	Cross-Linked	Pmt3_yeast	3180.54	null	1	3.50726e-11	0.007687	2.41689	Pmt3_yeast(111)-SPBC365.06(30)/	Inter-Protein	4	1	57	18	1	1
37	Yeast_8577_LTA_75mM-R2-160702.39793.39793.3.0.dta	3	2633.38	DQIEAVLEQLGG(12)-DVKPSTEHINLK(3)	Cross-Linked	Pmt3_yeast	2633.38	null	1	5.1358e-11	0.002155	0.818341	Pmt3_yeast(111)-SPBC365.06(30)/	Inter-Protein	6	1	17	11	1	1
38	Yeast_8577_LTA_75mM-R2-160702.39606.39606.4.0.dta	4	2633.38	DQIEAVLEQLGG(12)-DVKPSTEHINLK(3)	Cross-Linked	Pmt3_yeast	2633.38	null	1	6.45101e-11	0.005874	2.2306	Pmt3_yeast(111)-SPBC365.06(30)/	Inter-Protein	6	1	10	11	1	1
39	Yeast_8577_LTA_50mM-R2-160702.47978.47978.2.0.dta	2	3180.54	DMEDGDQIEAVLEQLGG(17)-DVKPSTEHINLK(3)	Cross-Linked	Pmt3_yeast	3180.54	null	1	9.44737e-11	0.007619	2.39551	Pmt3_yeast(111)-SPBC365.06(30)/	Inter-Protein	4	1	53	18	1	1
40	Yeast_8577_LTA_50mM-R2-160702.50772.50772.3.0.dta	3	4069.03	DQIEAVLEQLGG(12)-DAEIIKKEEELEAAKEEEEEIWR(6)	Cross-Linked	Pmt3_yeast	4069.01	null	1	1.30768e-10	0.013515	3.32144	Pmt3_yeast(111)-SPBC83.15(351)/	Inter-Protein	4	1	30	21	1	1
41	Yeast_8577_LTA_50mM-R2-160702.44542.44542.3.0.dta	3	3695.81	DQIEAVLEQLGG(12)-SSDINIVKTEDNSHGLSVEENR(8)	Cross-Linked	Pmt3_yeast	3695.8	null	1	1.42468e-10	0.01177	3.1847	Pmt3_yeast(111)-SPBC1A4.03c(1292)/	Inter-Protein	4	1	34	30	1	1
42	Yeast_8577_LTA_50mM-R2-160702.47984.47984.2.0.dta	2	3180.54	DMEDGDQIEAVLEQLGG(17)-DVKPSTEHINLK(3)	Cross-Linked	Pmt3_yeast	3180.54	null	1	1.51839e-10	0.007619	2.39551	Pmt3_yeast(111)-SPBC365.06(30)/	Inter-Protein	4	1	52	20	1	1
43	Yeast_8577_LTA_50mM-R2-160702.47970.47970.2.0.dta	2	3180.54	DMEDGDQIEAVLEQLGG(17)-DVKPSTEHINLK(3)	Cross-Linked	Pmt3_yeast	3180.54	null	1	5.55918e-10	0.007619	2.39551	Pmt3_yeast(111)-SPBC365.06(30)/	Inter-Protein	4	1	50	16	1	1
44	8577-LT-A-160702.53945.53945.2.0.dta	2	2633.38	DQIEAVLEQLGG(12)-DVKPSTEHINLK(3)	Cross-Linked	Pmt3_yeast	2633.38	null	1	5.81797e-10	0.006271	2.38135	Pmt3_yeast(111)-SPBC365.06(30)/	Inter-Protein	1	1	49	21	1	1
45	Yeast_8577_LTA_75mM-R1-160702.47222.47222.3.0.dta	3	2633.38	DQIEAVLEQLGG(12)-DVKPSTEHINLK(3)	Cross-Linked	Pmt3_yeast	2633.38	null	1	1.01224e-09	0.00359	1.36327	Pmt3_yeast(111)-SPBC365.06(30)/	Inter-Protein	5	1	13	10	1	1
46	Yeast_8577_LTA_50mM-R2-160702.47980.47980.2.0.dta	2	3180.54	DMEDGDQIEAVLEQLGG(17)-DVKPSTEHINLK(3)	Cross-Linked	Pmt3_yeast	3180.54	null	1	1.21503e-09	0.007619	2.39551	Pmt3_yeast(111)-SPBC365.06(30)/	Inter-Protein	4	1	47	15	1	1
47	Yeast_8577_LTA_50mM-R2-160702.46208.46208.3.0.dta	3	3521.74	DQIEAVLEQLGG(12)-DINIVKTEDNSHGLSVEENR(6)	Cross-Linked	Pmt3_yeast	3521.74	null	1	1.31504e-09	0.008128	2.30795	Pmt3_yeast(111)-SPBC1A4.03c(1292)/	Inter-Protein	4	1	44	22	1	1
48	Yeast_8577_LTA_50mM-R2-160702.47965.47965.2.0.dta	2	3180.54	DMEDGDQIEAVLEQLGG(17)-DVKPSTEHINLK(3)	Cross-Linked	Pmt3_yeast	3180.54	null	1	1.40069e-09	0.007687	2.41689	Pmt3_yeast(111)-SPBC365.06(30)/	Inter-Protein	4	1	47	13	1	1
49	Yeast_8577_LTA_50mM-R2-160702.47969.47969.2.0.dta	2	3180.54	DMEDGDQIEAVLEQLGG(17)-DVKPSTEHINLK(3)	Cross-Linked	Pmt3_yeast	3180.54	null	1	1.54445e-09	0.007619	2.39551	Pmt3_yeast(111)-SPBC365.06(30)/	Inter-Protein	4	1	47	11	1	1
50	8577-LT-A-160702.61130.61130.3.0.dta	3	4069.02	DQIEAVLEQLGG(12)-DAEIIKKEEELEAAKEEEEEIWR(6)	Cross-Linked	Pmt3_yeast	4069.01	null	1	1.69769e-09	0.01111	2.73039	Pmt3_yeast(111)-SPBC83.15(351)/	Inter-Protein	1	1	44	32	1	1
51	8577-LT-A-160702.55292.55292.3.0.dta	3	3695.81	DQIEAVLEQLGG(12)-SSDINIVKTEDNSHGLSVEENR(8)	Cross-Linked	Pmt3_yeast	3695.8	null	1	2.56887e-09	0.011256	3.04562	Pmt3_yeast(111)-SPBC1A4.03c(1292)/	Inter-Protein	1	1	45	44	1	1
52	Yeast_8577_LTA_50mM-R2-160702.50150.50150.4.0.dta	4	5363.56	IRPDQTPAELDMEDGDQIEAVLEQLGG(27)-SSDINIVKTEDNSHGLSVEENR(8)	Cross-Linked	Pmt3_yeast	5363.55	null	1	2.68389e-09	0.015498	2.88951	Pmt3_yeast(111)-SPBC1A4.03c(1292)/	Inter-Protein	4	1	28.5	25.5	1	1
53	Yeast_8577_LTA_50mM-R1-160702.51398.51398.2.0.dta	2	2633.39	DQIEAVLEQLGG(12)-DVKPSTEHINLK(3)	Cross-Linked	Pmt3_yeast	2633.38	null	1	2.69734e-09	0.006819	2.58945	Pmt3_yeast(111)-SPBC365.06(30)/	Inter-Protein	3	1	52	22	1	1
54	8577-LT-A-160702.53762.53762.2.0.dta	2	2633.39	DQIEAVLEQLGG(12)-DVKPSTEHINLK(3)	Cross-Linked	Pmt3_yeast	2633.38	null	1	2.95579e-09	0.006558	2.49034	Pmt3_yeast(111)-SPBC365.06(30)/	Inter-Protein	1	1	50	21	1	1
55	Yeast_8577_LTA_50mM-R2-160702.46207.46207.3.0.dta	3	3521.74	DQIEAVLEQLGG(12)-DINIVKTEDNSHGLSVEENR(6)	Cross-Linked	Pmt3_yeast	3521.74	null	1	3.21063e-09	0.008128	2.30795	Pmt3_yeast(111)-SPBC1A4.03c(1292)/	Inter-Protein	4	1	40	24	1	1
56	8577-LT-A-160702.60458.60458.2.0.dta	2	2358.22	DQIEAVLEQLGG(12)-SSDINIVKTE(8)	Cross-Linked	Pmt3_yeast	2358.2	null	1	3.51333e-09	0.012437	5.27393	Pmt3_yeast(111)-SPBC1A4.03c(1292)/	Inter-Protein	1	1	26	22	1	1
57	Yeast_8577_LTA_50mM-R2-160702.44547.44547.3.0.dta	3	3695.81	DQIEAVLEQLGG(12)-SSDINIVKTEDNSHGLSVEENR(8)	Cross-Linked	Pmt3_yeast	3695.8	null	1	3.52671e-09	0.011605	3.14005	Pmt3_yeast(111)-SPBC1A4.03c(1292)/	Inter-Protein	4	1	39	29	1	1
58	Yeast_8577_LTA_50mM-R2-160702.50203.50203.3.0.dta	3	4068.91	DMEDGDQIEAVLEQLGG(17)-DINIVKTEDNSHGLSVEENR(6)	Cross-Linked	Pmt3_yeast	4068.89	null	1	5.07774e-09	0.011773	2.89342	Pmt3_yeast(111)-SPBC1A4.03c(1292)/	Inter-Protein	4	1	22	24	1	1
59	8577-LT-A-160702.61138.61138.3.0.dta	3	4069.02	DQIEAVLEQLGG(12)-DAEIIKKEEELEAAKEEEEEIWR(6)	Cross-Linked	Pmt3_yeast	4069.01	null	1	5.24652e-09	0.01111	2.73039	Pmt3_yeast(111)-SPBC83.15(351)/	Inter-Protein	1	1	49	35	1	1
60	8577-LT-A-160702.53765.53765.2.0.dta	2	2633.39	DQIEAVLEQLGG(12)-DVKPSTEHINLK(3)	Cross-Linked	Pmt3_yeast	2633.38	null	1	6.66564e-09	0.006558	2.49034	Pmt3_yeast(111)-SPBC365.06(30)/	Inter-Protein	1	1	48	19	1	1
61	Yeast_8577_LTA_50mM-R2-160702.50082.50082.4.0.dta	4	5363.56	IRPDQTPAELDMEDGDQIEAVLEQLGG(27)-SSDINIVKTEDNSHGLSVEENR(8)	Cross-Linked	Pmt3_yeast	5363.55	null	1	7.54259e-09	0.012522	2.33465	Pmt3_yeast(111)-SPBC1A4.03c(1292)/	Inter-Protein	4	1	23.5	19.5	1	1
62	Yeast_8577_LTA_50mM-R2-160702.48813.48813.4.0.dta	4	4242.96	DMEDGDQIEAVLEQLGG(17)-SSDINIVKTEDNSHGLSVEENR(8)	Cross-Linked	Pmt3_yeast	4242.96	null	1	7.69496e-09	0.002581	0.608302	Pmt3_yeast(111)-SPBC1A4.03c(1292)/	Inter-Protein	4	1	37	30	1	1
63	Yeast_8577_LTA_50mM-R2-160702.51374.51374.4.0.dta	4	5189.49	IRPDQTPAELDMEDGDQIEAVLEQLGG(27)-DINIVKTEDNSHGLSVEENR(6)	Cross-Linked	Pmt3_yeast	5189.48	null	1	9.33682e-09	0.014034	2.70432	Pmt3_yeast(111)-SPBC1A4.03c(1292)/	Inter-Protein	4	1	32	25	1	1
64	Yeast_8577_LTA_50mM-R2-160702.51377.51377.4.0.dta	4	5189.49	IRPDQTPAELDMEDGDQIEAVLEQLGG(27)-DINIVKTEDNSHGLSVEENR(6)	Cross-Linked	Pmt3_yeast	5189.48	null	1	9.71981e-09	0.014034	2.70432	Pmt3_yeast(111)-SPBC1A4.03c(1292)/	Inter-Protein	4	1	36	22	1	1
65	Yeast_8577_LTA_50mM-R2-160702.50204.50204.3.0.dta	3	4068.91	DMEDGDQIEAVLEQLGG(17)-DINIVKTEDNSHGLSVEENR(6)	Cross-Linked	Pmt3_yeast	4068.89	null	1	1.01408e-08	0.011773	2.89342	Pmt3_yeast(111)-SPBC1A4.03c(1292)/	Inter-Protein	4	1	22	19	1	1
66	Yeast_8577_LTA_50mM-R2-160702.48779.48779.3.0.dta	3	3901.82	DMEDGDQIEAVLEQLGG(17)-DNTLNHVKQEPSDGFSSVK(8)	Cross-Linked	Pmt3_yeast	3901.8	null	1	1.07851e-08	0.013386	3.43072	Pmt3_yeast(111)-SPBC1652.01(59)/	Inter-Protein	4	1	29	20	1	1
67	Yeast_8577_LTA_75mM-R1-160702.52348.52348.2.0.dta	2	2307.19	DQIEAVLEQLGG(12)-LMKIYCAR(3)	Cross-Linked	Pmt3_yeast	2307.18	Carbamidomethyl[C](21)	1	1.13222e-08	0.004494	1.94783	Pmt3_yeast(111)-SPBC365.06(63)/	Inter-Protein	5	1	13	4	1	1
68	Yeast_8577_LTA_50mM-R1-160702.53098.53098.3.0.dta	3	3695.81	DQIEAVLEQLGG(12)-SSDINIVKTEDNSHGLSVEENR(8)	Cross-Linked	Pmt3_yeast	3695.8	null	1	1.15822e-08	0.011597	3.13789	Pmt3_yeast(111)-SPBC1A4.03c(1292)/	Inter-Protein	3	1	47	44	1	1
69	Yeast_8577_LTA_50mM-R1-160702.53100.53100.3.0.dta	3	3695.81	DQIEAVLEQLGG(12)-SSDINIVKTEDNSHGLSVEENR(8)	Cross-Linked	Pmt3_yeast	3695.8	null	1	1.17925e-08	0.011597	3.13789	Pmt3_yeast(111)-SPBC1A4.03c(1292)/	Inter-Protein	3	1	48	44	1	1
70	Yeast_8577_LTA_50mM-R2-160702.47928.47928.2.0.dta	2	3180.54	DMEDGDQIEAVLEQLGG(17)-DVKPSTEHINLK(3)	Cross-Linked	Pmt3_yeast	3180.54	null	1	1.28554e-08	0.007748	2.43607	Pmt3_yeast(111)-SPBC365.06(30)/	Inter-Protein	4	1	49	12	1	1
71	Yeast_8577_LTA_50mM-R2-160702.50209.50209.3.0.dta	3	4068.91	DMEDGDQIEAVLEQLGG(17)-DINIVKTEDNSHGLSVEENR(6)	Cross-Linked	Pmt3_yeast	4068.89	null	1	1.29005e-08	0.011773	2.89342	Pmt3_yeast(111)-SPBC1A4.03c(1292)/	Inter-Protein	4	1	22	21	1	1
72	8577-LT-A-160702.53925.53925.2.0.dta	2	2633.38	DQIEAVLEQLGG(12)-DVKPSTEHINLK(3)	Cross-Linked	Pmt3_yeast	2633.38	null	1	1.41762e-08	0.006295	2.39047	Pmt3_yeast(111)-SPBC365.06(30)/	Inter-Protein	1	1	48	23	1	1
73	Yeast_8577_LTA_75mM-R1-160702.45668.45668.3.0.dta	3	2727.36	DQIEAVLEQLGG(12)-KPSYTQNPNSGPGK(1)	Cross-Linked	Pmt3_yeast	2727.36	null	1	1.50002e-08	0.002016	0.739177	Pmt3_yeast(111)-SPAC23G3.09(39)/	Inter-Protein	5	1	12.5	10.5	1	1
74	Yeast_8577_LTA_50mM-R2-160702.48773.48773.3.0.dta	3	3901.82	DMEDGDQIEAVLEQLGG(17)-DNTLNHVKQEPSDGFSSVK(8)	Cross-Linked	Pmt3_yeast	3901.8	null	1	1.56265e-08	0.013386	3.43072	Pmt3_yeast(111)-SPBC1652.01(59)/	Inter-Protein	4	1	28	23	1	1
75	8577-LT-A-160702.61008.61008.3.0.dta	3	4068.9	DMEDGDQIEAVLEQLGG(17)-DINIVKTEDNSHGLSVEENR(6)	Cross-Linked	Pmt3_yeast	4068.89	null	1	1.71821e-08	0.007136	1.75379	Pmt3_yeast(111)-SPBC1A4.03c(1292)/	Inter-Protein	1	1	40	24	1	1
76	Yeast_8577_LTA_75mM-R1-160702.50346.50346.3.0.dta	3	2323.18	DQIEAVLEQLGG(12)-LMKIYCAR(3)	Cross-Linked	Pmt3_yeast	2323.18	Oxidation[M](17);Carbamidomethyl[C](21)	1	1.74034e-08	0.002687	1.15661	Pmt3_yeast(111)-SPBC365.06(63)/	Inter-Protein	5	1	12	7	1	1
77	Yeast_8577_LTA_50mM-R2-160702.43849.43849.3.0.dta	3	3026.56	DQIEAVLEQLGG(12)-DNSVIVKKEEEIENK(7)	Cross-Linked	Pmt3_yeast	3026.55	null	1	1.74592e-08	0.005203	1.71912	Pmt3_yeast(111)-SPCC1393.08(544)/	Inter-Protein	4	1	37	23	1	1
78	Yeast_8577_LTA_50mM-R2-160702.51375.51375.4.0.dta	4	5189.49	IRPDQTPAELDMEDGDQIEAVLEQLGG(27)-DINIVKTEDNSHGLSVEENR(6)	Cross-Linked	Pmt3_yeast	5189.48	null	1	1.77621e-08	0.014034	2.70432	Pmt3_yeast(111)-SPBC1A4.03c(1292)/	Inter-Protein	4	1	28	21	1	1
79	Yeast_8577_LTA_50mM-R1-160702.51397.51397.2.0.dta	2	2633.39	DQIEAVLEQLGG(12)-DVKPSTEHINLK(3)	Cross-Linked	Pmt3_yeast	2633.38	null	1	1.78886e-08	0.006819	2.58945	Pmt3_yeast(111)-SPBC365.06(30)/	Inter-Protein	3	1	50	23	1	1
80	8577-LT-A-160702.55295.55295.3.0.dta	3	3695.81	DQIEAVLEQLGG(12)-SSDINIVKTEDNSHGLSVEENR(8)	Cross-Linked	Pmt3_yeast	3695.8	null	1	1.99069e-08	0.011256	3.04562	Pmt3_yeast(111)-SPBC1A4.03c(1292)/	Inter-Protein	1	1	46	43	1	1
81	8577-LT-A-160702.53763.53763.2.0.dta	2	2633.39	DQIEAVLEQLGG(12)-DVKPSTEHINLK(3)	Cross-Linked	Pmt3_yeast	2633.38	null	1	2.05583e-08	0.006558	2.49034	Pmt3_yeast(111)-SPBC365.06(30)/	Inter-Protein	1	1	50	20	1	1
82	Yeast_8577_LTA_50mM-R2-160702.45895.45895.3.0.dta	3	3331.55	DMEDGDQIEAVLEQLGG(17)-DVSKKEDTEPEVR(4)	Cross-Linked	Pmt3_yeast	3331.55	null	1	2.06366e-08	0.006081	1.82528	Pmt3_yeast(111)-SPAC17G6.10(29)/	Inter-Protein	4	1	35	11	1	1
83	Yeast_8577_LTA_75mM-R1-160702.45711.45711.3.0.dta	3	2727.36	DQIEAVLEQLGG(12)-KPSYTQNPNSGPGK(1)	Cross-Linked	Pmt3_yeast	2727.36	null	1	2.19017e-08	0.00193	0.707644	Pmt3_yeast(111)-SPAC23G3.09(39)/	Inter-Protein	5	1	10	10	1	1
84	Yeast_8577_LTA_50mM-R2-160702.44654.44654.3.0.dta	3	3695.81	DQIEAVLEQLGG(12)-SSDINIVKTEDNSHGLSVEENR(8)	Cross-Linked	Pmt3_yeast	3695.8	null	1	2.2049e-08	0.011389	3.08161	Pmt3_yeast(111)-SPBC1A4.03c(1292)/	Inter-Protein	4	1	38	36	1	1
85	8577-LT-A-160702.60857.60857.2.0.dta	2	2420.22	DQIEAVLEQLGG(12)-DKLDFSVKSE(8)	Cross-Linked	Pmt3_yeast	2420.22	null	1	2.29856e-08	0.004922	2.0337	Pmt3_yeast(111)-SPAC12G12.05c(161)/	Inter-Protein	1	1	41.5	16.5	1	1
86	Yeast_8577_LTA_50mM-R2-160702.50777.50777.3.0.dta	3	4069.03	DQIEAVLEQLGG(12)-DAEIIKKEEELEAAKEEEEEIWR(6)	Cross-Linked	Pmt3_yeast	4069.01	null	1	2.3714e-08	0.013515	3.32144	Pmt3_yeast(111)-SPBC83.15(351)/	Inter-Protein	4	1	33	21	1	1
87	Yeast_8577_LTA_50mM-R2-160702.48812.48812.4.0.dta	4	4242.96	DMEDGDQIEAVLEQLGG(17)-SSDINIVKTEDNSHGLSVEENR(8)	Cross-Linked	Pmt3_yeast	4242.96	null	1	2.39332e-08	0.002581	0.608302	Pmt3_yeast(111)-SPBC1A4.03c(1292)/	Inter-Protein	4	1	32	28	1	1
88	Yeast_8577_LTA_50mM-R1-160702.53097.53097.3.0.dta	3	3695.81	DQIEAVLEQLGG(12)-SSDINIVKTEDNSHGLSVEENR(8)	Cross-Linked	Pmt3_yeast	3695.8	null	1	2.5115e-08	0.011597	3.13789	Pmt3_yeast(111)-SPBC1A4.03c(1292)/	Inter-Protein	3	1	43	45	1	1
89	8577-LT-A-160702.55293.55293.3.0.dta	3	3695.81	DQIEAVLEQLGG(12)-SSDINIVKTEDNSHGLSVEENR(8)	Cross-Linked	Pmt3_yeast	3695.8	null	1	2.68876e-08	0.011256	3.04562	Pmt3_yeast(111)-SPBC1A4.03c(1292)/	Inter-Protein	1	1	43	43	1	1
90	8577-LT-A-160702.55294.55294.3.0.dta	3	3695.81	DQIEAVLEQLGG(12)-SSDINIVKTEDNSHGLSVEENR(8)	Cross-Linked	Pmt3_yeast	3695.8	null	1	2.74967e-08	0.011256	3.04562	Pmt3_yeast(111)-SPBC1A4.03c(1292)/	Inter-Protein	1	1	43	45	1	1
91	Yeast_8577_LTA_75mM-R2-160702.38596.38596.3.0.dta	3	2727.36	DQIEAVLEQLGG(12)-KPSYTQNPNSGPGK(1)	Cross-Linked	Pmt3_yeast	2727.36	null	1	2.89036e-08	0.000908	0.332923	Pmt3_yeast(111)-SPAC23G3.09(39)/	Inter-Protein	6	1	17.5	9.5	1	1
92	8577-LT-A-160702.60858.60858.2.0.dta	2	2420.22	DQIEAVLEQLGG(12)-DKLDFSVKSE(8)	Cross-Linked	Pmt3_yeast	2420.22	null	1	3.35342e-08	0.004922	2.0337	Pmt3_yeast(111)-SPAC12G12.05c(161)/	Inter-Protein	1	1	38	17	1	1
93	Yeast_8577_LTA_50mM-R2-160702.51384.51384.4.0.dta	4	5189.49	IRPDQTPAELDMEDGDQIEAVLEQLGG(27)-DINIVKTEDNSHGLSVEENR(6)	Cross-Linked	Pmt3_yeast	5189.48	null	1	3.38272e-08	0.014034	2.70432	Pmt3_yeast(111)-SPBC1A4.03c(1292)/	Inter-Protein	4	1	25	23	1	1
94	Yeast_8577_LTA_50mM-R2-160702.48811.48811.4.0.dta	4	4242.96	DMEDGDQIEAVLEQLGG(17)-SSDINIVKTEDNSHGLSVEENR(8)	Cross-Linked	Pmt3_yeast	4242.96	null	1	3.53807e-08	0.002581	0.608302	Pmt3_yeast(111)-SPBC1A4.03c(1292)/	Inter-Protein	4	1	36	28	1	1
95	Yeast_8577_LTA_50mM-R2-160702.46183.46183.3.1.dta	3	3383.73	DQIEAVLEQLGG(12)-TAVVKEEEDFNEIAKPSPK(5)	Cross-Linked	Pmt3_yeast	3383.72	null	1	4.24941e-08	0.006193	1.83023	Pmt3_yeast(111)-SPBC1703.14c(99)/	Inter-Protein	4	1	29	24	1	1
96	Yeast_8577_LTA_50mM-R2-160702.48814.48814.4.0.dta	4	4242.96	DMEDGDQIEAVLEQLGG(17)-SSDINIVKTEDNSHGLSVEENR(8)	Cross-Linked	Pmt3_yeast	4242.96	null	1	4.30372e-08	0.002581	0.608302	Pmt3_yeast(111)-SPBC1A4.03c(1292)/	Inter-Protein	4	1	32	29	1	1
97	Yeast_8577_LTA_50mM-R2-160702.47981.47981.4.0.dta	4	4452.14	IRPDQTPAELDMEDGDQIEAVLEQLGG(27)-DVSKKEDTEPEVR(4)	Cross-Linked	Pmt3_yeast	4452.14	null	1	4.72176e-08	0.002058	0.46225	Pmt3_yeast(111)-SPAC17G6.10(29)/	Inter-Protein	4	1	53.5	14.5	1	1
98	Yeast_8577_LTA_50mM-R2-160702.47979.47979.2.0.dta	2	3180.54	DMEDGDQIEAVLEQLGG(17)-DVKPSTEHINLK(3)	Cross-Linked	Pmt3_yeast	3180.54	null	1	4.77589e-08	0.007619	2.39551	Pmt3_yeast(111)-SPBC365.06(30)/	Inter-Protein	4	1	49	15	1	1
99	Yeast_8577_LTA_50mM-R2-160702.44632.44632.4.0.dta	4	3695.81	DQIEAVLEQLGG(12)-SSDINIVKTEDNSHGLSVEENR(8)	Cross-Linked	Pmt3_yeast	3695.8	null	1	5.2861e-08	0.009505	2.57184	Pmt3_yeast(111)-SPBC1A4.03c(1292)/	Inter-Protein	4	1	33	34	1	1
100	Yeast_8577_LTA_75mM-R2-160702.34627.34627.4.0.dta	4	2184.09	DQIEAVLEQLGG(12)-KTSSHSER(1)	Cross-Linked	Pmt3_yeast	2184.09	null	1	5.51615e-08	0.000113	0.051738	Pmt3_yeast(111)-SPBC4B4.03(577)/	Inter-Protein	6	1	10	6	1	1
101	Yeast_8577_LTA_50mM-R2-160702.50068.50068.4.0.dta	4	5363.56	IRPDQTPAELDMEDGDQIEAVLEQLGG(27)-SSDINIVKTEDNSHGLSVEENR(8)	Cross-Linked	Pmt3_yeast	5363.55	null	1	5.51781e-08	0.012522	2.33465	Pmt3_yeast(111)-SPBC1A4.03c(1292)/	Inter-Protein	4	1	22.5	17.5	1	1
102	Yeast_8577_LTA_50mM-R2-160702.48793.48793.4.0.dta	4	3901.81	DMEDGDQIEAVLEQLGG(17)-DNTLNHVKQEPSDGFSSVK(8)	Cross-Linked	Pmt3_yeast	3901.8	null	1	5.58945e-08	0.008518	2.18309	Pmt3_yeast(111)-SPBC1652.01(59)/	Inter-Protein	4	1	29	22	1	1
103	8577-LT-A-160702.60460.60460.2.0.dta	2	2358.22	DQIEAVLEQLGG(12)-SSDINIVKTE(8)	Cross-Linked	Pmt3_yeast	2358.2	null	1	6.14219e-08	0.012437	5.27393	Pmt3_yeast(111)-SPBC1A4.03c(1292)/	Inter-Protein	1	1	23	19	1	1
104	8577-LT-A-160702.55278.55278.2.0.dta	2	2273.16	DQIEAVLEQLGG(12)-QGKSMNSLR(3)	Cross-Linked	Pmt3_yeast	2273.16	null	1	6.31344e-08	0.006073	2.67162	Pmt3_yeast(111)-SPBC365.06(71)/	Inter-Protein	1	1	42	7	1	1
105	8577-LT-A-160702.53924.53924.2.0.dta	2	2633.38	DQIEAVLEQLGG(12)-DVKPSTEHINLK(3)	Cross-Linked	Pmt3_yeast	2633.38	null	1	7.5412e-08	0.006295	2.39047	Pmt3_yeast(111)-SPBC365.06(30)/	Inter-Protein	1	1	40	19	1	1
106	8577-LT-A-160702.61006.61006.3.0.dta	3	4068.9	DMEDGDQIEAVLEQLGG(17)-DINIVKTEDNSHGLSVEENR(6)	Cross-Linked	Pmt3_yeast	4068.89	null	1	7.97236e-08	0.007136	1.75379	Pmt3_yeast(111)-SPBC1A4.03c(1292)/	Inter-Protein	1	1	36	26	1	1
107	Yeast_8577_LTA_50mM-R2-160702.52612.52612.3.0.dta	3	3876.9	DMEDGDQIEAVLEQLGG(17)-DSAVKQEGNLLIHPNNSLK(5)	Cross-Linked	Pmt3_yeast	3876.89	null	1	8.0888e-08	0.008767	2.26135	Pmt3_yeast(111)-SPBC26H8.09c(253)/	Inter-Protein	4	1	27	21	1	1
108	Yeast_8577_LTA_50mM-R2-160702.51382.51382.4.0.dta	4	5189.49	IRPDQTPAELDMEDGDQIEAVLEQLGG(27)-DINIVKTEDNSHGLSVEENR(6)	Cross-Linked	Pmt3_yeast	5189.48	null	1	8.50267e-08	0.014034	2.70432	Pmt3_yeast(111)-SPBC1A4.03c(1292)/	Inter-Protein	4	1	27	17	1	1
109	Yeast_8577_LTA_50mM-R2-160702.43226.43226.3.0.dta	3	2633.4	DQIEAVLEQLGG(12)-DVKPSTEHINLK(3)	Cross-Linked	Pmt3_yeast	2633.38	null	1	9.56854e-08	0.019278	7.32064	Pmt3_yeast(111)-SPBC365.06(30)/	Inter-Protein	4	1	45	16	1	1
110	Yeast_8577_LTA_50mM-R1-160702.59320.59320.3.0.dta	3	4069.03	DQIEAVLEQLGG(12)-DAEIIKKEEELEAAKEEEEEIWR(6)	Cross-Linked	Pmt3_yeast	4069.01	null	1	9.78334e-08	0.014101	3.46546	Pmt3_yeast(111)-SPBC83.15(351)/	Inter-Protein	3	1	35	24	1	1
111	8577-LT-A-160702.55274.55274.2.0.dta	2	2273.16	DQIEAVLEQLGG(12)-QGKSMNSLR(3)	Cross-Linked	Pmt3_yeast	2273.16	null	1	9.87573e-08	0.006073	2.67162	Pmt3_yeast(111)-SPBC365.06(71)/	Inter-Protein	1	1	43	8	1	1
112	Yeast_8577_LTA_50mM-R2-160702.46552.46552.4.1.dta	4	2889.41	DMEDGDQIEAVLEQLGG(17)-VKLESKEEK(2)	Cross-Linked	Pmt3_yeast	2889.4	null	1	1.00642e-07	0.003809	1.31827	Pmt3_yeast(111)-SPBC16A3.19(173)/	Inter-Protein	4	1	32	8	1	1
113	Yeast_8577_LTA_50mM-R2-160702.43859.43859.3.0.dta	3	3202.63	DQIEAVLEQLGG(12)-ESVDVKRENPSFTNSIK(6)	Cross-Linked	Pmt3_yeast	3202.62	null	1	1.02613e-07	0.006376	1.99087	Pmt3_yeast(111)-SPBC1652.01(26)/	Inter-Protein	4	1	50	21	1	1
114	Yeast_8577_LTA_50mM-R1-160702.51404.51404.2.0.dta	2	2633.39	DQIEAVLEQLGG(12)-DVKPSTEHINLK(3)	Cross-Linked	Pmt3_yeast	2633.38	null	1	1.0848e-07	0.006819	2.58945	Pmt3_yeast(111)-SPBC365.06(30)/	Inter-Protein	3	1	50	21	1	1
115	Yeast_8577_LTA_50mM-R1-160702.58767.58767.3.0.dta	3	4068.9	DMEDGDQIEAVLEQLGG(17)-DINIVKTEDNSHGLSVEENR(6)	Cross-Linked	Pmt3_yeast	4068.89	null	1	1.22936e-07	0.010433	2.56409	Pmt3_yeast(111)-SPBC1A4.03c(1292)/	Inter-Protein	3	1	32	22	1	1
116	Yeast_8577_LTA_50mM-R1-160702.51399.51399.2.0.dta	2	2633.39	DQIEAVLEQLGG(12)-DVKPSTEHINLK(3)	Cross-Linked	Pmt3_yeast	2633.38	null	1	1.2682e-07	0.006819	2.58945	Pmt3_yeast(111)-SPBC365.06(30)/	Inter-Protein	3	1	46	24	1	1
117	Yeast_8577_LTA_50mM-R2-160702.46216.46216.3.0.dta	3	3521.74	DQIEAVLEQLGG(12)-DINIVKTEDNSHGLSVEENR(6)	Cross-Linked	Pmt3_yeast	3521.74	null	1	1.32829e-07	0.008128	2.30795	Pmt3_yeast(111)-SPBC1A4.03c(1292)/	Inter-Protein	4	1	36	26	1	1
118	Yeast_8577_LTA_50mM-R2-160702.48774.48774.3.0.dta	3	3901.82	DMEDGDQIEAVLEQLGG(17)-DNTLNHVKQEPSDGFSSVK(8)	Cross-Linked	Pmt3_yeast	3901.8	null	1	1.36533e-07	0.013386	3.43072	Pmt3_yeast(111)-SPBC1652.01(59)/	Inter-Protein	4	1	31	20	1	1
119	Yeast_8577_LTA_50mM-R1-160702.59316.59316.3.0.dta	3	4069.03	DQIEAVLEQLGG(12)-DAEIIKKEEELEAAKEEEEEIWR(7)	Cross-Linked	Pmt3_yeast	4069.01	null	1	1.41453e-07	0.014101	3.46546	Pmt3_yeast(111)-SPBC83.15(352)/	Inter-Protein	3	1	35	24	1	1
120	Yeast_8577_LTA_50mM-R1-160702.57492.57492.3.0.dta	3	4242.97	DMEDGDQIEAVLEQLGG(17)-SSDINIVKTEDNSHGLSVEENR(8)	Cross-Linked	Pmt3_yeast	4242.96	null	1	1.42162e-07	0.010496	2.47375	Pmt3_yeast(111)-SPBC1A4.03c(1292)/	Inter-Protein	3	1	40	31	1	1
121	Yeast_8577_LTA_50mM-R1-160702.54651.54651.3.0.dta	3	3521.74	DQIEAVLEQLGG(12)-DINIVKTEDNSHGLSVEENR(6)	Cross-Linked	Pmt3_yeast	3521.74	null	1	1.54913e-07	0.007223	2.05098	Pmt3_yeast(111)-SPBC1A4.03c(1292)/	Inter-Protein	3	1	40	26	1	1
122	8577-LT-A-160702.59520.59520.3.0.dta	3	4242.97	DMEDGDQIEAVLEQLGG(17)-SSDINIVKTEDNSHGLSVEENR(8)	Cross-Linked	Pmt3_yeast	4242.96	null	1	1.58027e-07	0.00954	2.24843	Pmt3_yeast(111)-SPBC1A4.03c(1292)/	Inter-Protein	1	1	29	24	1	1
123	Yeast_8577_LTA_50mM-R2-160702.46558.46558.4.1.dta	4	2889.41	DMEDGDQIEAVLEQLGG(17)-VKLESKEEK(2)	Cross-Linked	Pmt3_yeast	2889.4	null	1	1.59042e-07	0.003809	1.31827	Pmt3_yeast(111)-SPBC16A3.19(173)/	Inter-Protein	4	1	27	9	1	1
124	Yeast_8577_LTA_50mM-R1-160702.51427.51427.2.0.dta	2	2633.39	DQIEAVLEQLGG(12)-DVKPSTEHINLK(3)	Cross-Linked	Pmt3_yeast	2633.38	null	1	1.70659e-07	0.00671	2.54806	Pmt3_yeast(111)-SPBC365.06(30)/	Inter-Protein	3	1	44	19	1	1
125	8577-LT-A-160702.51934.51934.2.0.dta	2	2459.31	DQIEAVLEQLGG(12)-AIAGSSSSTAVKK(12)	Cross-Linked	Pmt3_yeast	2459.3	null	1	2.01374e-07	0.00707	2.8748	Pmt3_yeast(111)-SPBC1A4.03c(1254)/	Inter-Protein	1	1	43	24	1	1
126	Yeast_8577_LTA_50mM-R2-160702.43559.43559.3.0.dta	3	2633.38	DQIEAVLEQLGG(12)-DVKPSTEHINLK(3)	Cross-Linked	Pmt3_yeast	2633.38	null	1	2.17427e-07	0.00249	0.945554	Pmt3_yeast(111)-SPBC365.06(30)/	Inter-Protein	4	1	48	22	1	1
127	Yeast_8577_LTA_50mM-R2-160702.46272.46272.4.0.dta	4	3521.74	DQIEAVLEQLGG(12)-DINIVKTEDNSHGLSVEENR(6)	Cross-Linked	Pmt3_yeast	3521.74	null	1	2.24094e-07	0.006744	1.91497	Pmt3_yeast(111)-SPBC1A4.03c(1292)/	Inter-Protein	4	1	32	29	1	1
128	Yeast_8577_LTA_50mM-R2-160702.48815.48815.4.0.dta	4	4242.96	DMEDGDQIEAVLEQLGG(17)-SSDINIVKTEDNSHGLSVEENR(8)	Cross-Linked	Pmt3_yeast	4242.96	null	1	2.29468e-07	0.002581	0.608302	Pmt3_yeast(111)-SPBC1A4.03c(1292)/	Inter-Protein	4	1	32	31	1	1
129	Yeast_8577_LTA_50mM-R2-160702.46246.46246.4.0.dta	4	3521.74	DQIEAVLEQLGG(12)-DINIVKTEDNSHGLSVEENR(6)	Cross-Linked	Pmt3_yeast	3521.74	null	1	2.41354e-07	0.006749	1.91639	Pmt3_yeast(111)-SPBC1A4.03c(1292)/	Inter-Protein	4	1	30	24	1	1
130	8577-LT-A-160702.55251.55251.4.0.dta	4	3695.81	DQIEAVLEQLGG(12)-SSDINIVKTEDNSHGLSVEENR(8)	Cross-Linked	Pmt3_yeast	3695.8	null	1	2.42758e-07	0.007644	2.06829	Pmt3_yeast(111)-SPBC1A4.03c(1292)/	Inter-Protein	1	1	34	36	1	1
131	8577-LT-A-160702.60166.60166.2.0.dta	2	2676.39	DQIEAVLEQLGG(12)-DVKPSTEHINLK(3)	Cross-Linked	Pmt3_yeast	2676.38	Carbamyl[AnyN-term](0)	1	2.43609e-07	0.005106	1.9078	Pmt3_yeast(111)-SPBC365.06(30)/	Inter-Protein	1	1	35	14	1	1
132	Yeast_8577_LTA_50mM-R2-160702.46248.46248.4.0.dta	4	3521.74	DQIEAVLEQLGG(12)-DINIVKTEDNSHGLSVEENR(6)	Cross-Linked	Pmt3_yeast	3521.74	null	1	2.56099e-07	0.006749	1.91639	Pmt3_yeast(111)-SPBC1A4.03c(1292)/	Inter-Protein	4	1	33	29	1	1
133	Yeast_8577_LTA_50mM-R2-160702.46273.46273.4.0.dta	4	3521.74	DQIEAVLEQLGG(12)-DINIVKTEDNSHGLSVEENR(6)	Cross-Linked	Pmt3_yeast	3521.74	null	1	2.61299e-07	0.006744	1.91497	Pmt3_yeast(111)-SPBC1A4.03c(1292)/	Inter-Protein	4	1	33	25	1	1
134	8577-LT-A-160702.61004.61004.3.0.dta	3	4068.9	DMEDGDQIEAVLEQLGG(17)-DINIVKTEDNSHGLSVEENR(6)	Cross-Linked	Pmt3_yeast	4068.89	null	1	2.61744e-07	0.007136	1.75379	Pmt3_yeast(111)-SPBC1A4.03c(1292)/	Inter-Protein	1	1	43	26	1	1
135	Yeast_8577_LTA_50mM-R2-160702.51402.51402.4.0.dta	4	5189.5	IRPDQTPAELDMEDGDQIEAVLEQLGG(27)-DINIVKTEDNSHGLSVEENR(6)	Cross-Linked	Pmt3_yeast	5189.48	null	1	2.62793e-07	0.014783	2.84865	Pmt3_yeast(111)-SPBC1A4.03c(1292)/	Inter-Protein	4	1	31	21	1	1
136	Yeast_8577_LTA_50mM-R2-160702.46561.46561.3.0.dta	3	3196.54	DMEDGDQIEAVLEQLGG(17)-DVKPSTEHINLK(3)	Cross-Linked	Pmt3_yeast	3196.53	Oxidation[M](2)	1	2.66072e-07	0.006176	1.93209	Pmt3_yeast(111)-SPBC365.06(30)/	Inter-Protein	4	1	56	13	1	1
137	8577-LT-A-160702.55250.55250.4.0.dta	4	3695.81	DQIEAVLEQLGG(12)-SSDINIVKTEDNSHGLSVEENR(8)	Cross-Linked	Pmt3_yeast	3695.8	null	1	2.74861e-07	0.007644	2.06829	Pmt3_yeast(111)-SPBC1A4.03c(1292)/	Inter-Protein	1	1	34	35	1	1
138	Yeast_8577_LTA_50mM-R1-160702.57413.57413.3.0.dta	3	4242.97	DMEDGDQIEAVLEQLGG(17)-SSDINIVKTEDNSHGLSVEENR(8)	Cross-Linked	Pmt3_yeast	4242.96	null	1	2.79127e-07	0.009874	2.32715	Pmt3_yeast(111)-SPBC1A4.03c(1292)/	Inter-Protein	3	1	37	31	1	1
139	Yeast_8577_LTA_50mM-R1-160702.58769.58769.3.0.dta	3	4068.9	DMEDGDQIEAVLEQLGG(17)-DINIVKTEDNSHGLSVEENR(6)	Cross-Linked	Pmt3_yeast	4068.89	null	1	2.80947e-07	0.010433	2.56409	Pmt3_yeast(111)-SPBC1A4.03c(1292)/	Inter-Protein	3	1	32	21	1	1
140	Yeast_8577_LTA_50mM-R2-160702.43024.43024.3.0.dta	3	3385.61	DQIEAVLEQLGG(12)-DSTVTAHKEETPYSSSLGSH(8)	Cross-Linked	Pmt3_yeast	3385.6	null	1	2.81425e-07	0.002446	0.722471	Pmt3_yeast(111)-SPBC1652.01(84)/	Inter-Protein	4	1	32.5	22.5	1	1
141	Yeast_8577_LTA_50mM-R2-160702.48088.48088.3.0.dta	3	3180.57	DMEDGDQIEAVLEQLGG(17)-DVKPSTEHINLK(3)	Cross-Linked	Pmt3_yeast	3180.54	null	1	2.92705e-07	0.034949	10.9884	Pmt3_yeast(111)-SPBC365.06(30)/	Inter-Protein	4	1	36	13	1	1
142	Yeast_8577_LTA_50mM-R2-160702.43027.43027.4.0.dta	4	2633.39	DQIEAVLEQLGG(12)-DVKPSTEHINLK(3)	Cross-Linked	Pmt3_yeast	2633.38	null	1	2.96387e-07	0.010146	3.85285	Pmt3_yeast(111)-SPBC365.06(30)/	Inter-Protein	4	1	38	20	1	1
143	Yeast_8577_LTA_50mM-R2-160702.47983.47983.4.1.dta	4	4452.14	IRPDQTPAELDMEDGDQIEAVLEQLGG(27)-DVSKKEDTEPEVR(4)	Cross-Linked	Pmt3_yeast	4452.14	null	1	2.98887e-07	0.002058	0.46225	Pmt3_yeast(111)-SPAC17G6.10(29)/	Inter-Protein	4	1	55.5	12.5	1	1
144	Yeast_8577_LTA_50mM-R2-160702.43850.43850.3.0.dta	3	3026.56	DQIEAVLEQLGG(12)-DNSVIVKKEEEIENK(7)	Cross-Linked	Pmt3_yeast	3026.55	null	1	3.0876e-07	0.005203	1.71912	Pmt3_yeast(111)-SPCC1393.08(544)/	Inter-Protein	4	1	33	22	1	1
145	8577-LT-A-160702.60459.60459.2.0.dta	2	2358.22	DQIEAVLEQLGG(12)-SSDINIVKTE(8)	Cross-Linked	Pmt3_yeast	2358.2	null	1	3.25338e-07	0.012437	5.27393	Pmt3_yeast(111)-SPBC1A4.03c(1292)/	Inter-Protein	1	1	23	19	1	1
146	Yeast_8577_LTA_50mM-R1-160702.53099.53099.3.0.dta	3	3695.81	DQIEAVLEQLGG(12)-SSDINIVKTEDNSHGLSVEENR(8)	Cross-Linked	Pmt3_yeast	3695.8	null	1	3.43012e-07	0.011597	3.13789	Pmt3_yeast(111)-SPBC1A4.03c(1292)/	Inter-Protein	3	1	45	47	1	1
147	Yeast_8577_LTA_50mM-R1-160702.58771.58771.3.0.dta	3	4068.9	DMEDGDQIEAVLEQLGG(17)-DINIVKTEDNSHGLSVEENR(6)	Cross-Linked	Pmt3_yeast	4068.89	null	1	3.54237e-07	0.010433	2.56409	Pmt3_yeast(111)-SPBC1A4.03c(1292)/	Inter-Protein	3	1	32	21	1	1
148	Yeast_8577_LTA_50mM-R2-160702.51672.51672.3.0.dta	3	3963.94	DMEDGDQIEAVLEQLGG(17)-SDSAVKQEGNLLIHPNNSLK(6)	Cross-Linked	Pmt3_yeast	3963.92	null	1	3.60382e-07	0.012373	3.1214	Pmt3_yeast(111)-SPBC26H8.09c(253)/	Inter-Protein	4	1	29	18	1	1
149	8577-LT-A-160702.51933.51933.2.0.dta	2	2459.31	DQIEAVLEQLGG(12)-AIAGSSSSTAVKK(12)	Cross-Linked	Pmt3_yeast	2459.3	null	1	3.63059e-07	0.00707	2.8748	Pmt3_yeast(111)-SPBC1A4.03c(1254)/	Inter-Protein	1	1	41	25	1	1
150	Yeast_8577_LTA_50mM-R2-160702.46541.46541.3.0.dta	3	3196.54	DMEDGDQIEAVLEQLGG(17)-DVKPSTEHINLK(3)	Cross-Linked	Pmt3_yeast	3196.53	Oxidation[M](2)	1	3.91805e-07	0.006239	1.9518	Pmt3_yeast(111)-SPBC365.06(30)/	Inter-Protein	4	1	56	13	1	1
151	Yeast_8577_LTA_50mM-R1-160702.59315.59315.3.0.dta	3	4069.03	DQIEAVLEQLGG(12)-DAEIIKKEEELEAAKEEEEEIWR(6)	Cross-Linked	Pmt3_yeast	4069.01	null	1	4.11811e-07	0.014101	3.46546	Pmt3_yeast(111)-SPBC83.15(351)/	Inter-Protein	3	1	33	24	1	1
152	Yeast_8577_LTA_50mM-R1-160702.54653.54653.3.0.dta	3	3521.74	DQIEAVLEQLGG(12)-DINIVKTEDNSHGLSVEENR(6)	Cross-Linked	Pmt3_yeast	3521.74	null	1	4.2287e-07	0.007223	2.05098	Pmt3_yeast(111)-SPBC1A4.03c(1292)/	Inter-Protein	3	1	43	23	1	1
153	8577-LT-A-160702.66833.66833.2.0.dta	2	2885.38	DMEDGDQIEAVLEQLGG(17)-DISPLVKNEA(7)	Cross-Linked	Pmt3_yeast	2885.37	null	1	4.29648e-07	0.010563	3.66088	Pmt3_yeast(111)-SPAC1783.05(1370)/	Inter-Protein	1	1	22	9	1	1
154	Yeast_8577_LTA_50mM-R2-160702.46247.46247.4.0.dta	4	3521.74	DQIEAVLEQLGG(12)-DINIVKTEDNSHGLSVEENR(6)	Cross-Linked	Pmt3_yeast	3521.74	null	1	4.44996e-07	0.006749	1.91639	Pmt3_yeast(111)-SPBC1A4.03c(1292)/	Inter-Protein	4	1	35	26	1	1
155	Yeast_8577_LTA_50mM-R2-160702.50087.50087.4.0.dta	4	5363.56	IRPDQTPAELDMEDGDQIEAVLEQLGG(27)-SSDINIVKTEDNSHGLSVEENR(8)	Cross-Linked	Pmt3_yeast	5363.55	null	1	4.47943e-07	0.012522	2.33465	Pmt3_yeast(111)-SPBC1A4.03c(1292)/	Inter-Protein	4	1	21.5	18.5	1	1
156	8577-LT-A-160702.60164.60164.2.0.dta	2	2676.39	DQIEAVLEQLGG(12)-DVKPSTEHINLK(3)	Cross-Linked	Pmt3_yeast	2676.38	Carbamyl[AnyN-term](0)	1	4.69686e-07	0.005106	1.9078	Pmt3_yeast(111)-SPBC365.06(30)/	Inter-Protein	1	1	38	13	1	1
157	Yeast_8577_LTA_50mM-R1-160702.58768.58768.3.0.dta	3	4068.9	DMEDGDQIEAVLEQLGG(17)-DINIVKTEDNSHGLSVEENR(6)	Cross-Linked	Pmt3_yeast	4068.89	null	1	4.76499e-07	0.010433	2.56409	Pmt3_yeast(111)-SPBC1A4.03c(1292)/	Inter-Protein	3	1	33	21	1	1
158	8577-LT-A-160702.51836.51836.2.0.dta	2	2342.25	DQIEAVLEQLGG(12)-VKLESKEEK(2)	Cross-Linked	Pmt3_yeast	2342.24	null	1	4.84184e-07	0.006884	2.93906	Pmt3_yeast(111)-SPBC16A3.19(173)/	Inter-Protein	1	1	37	12	1	1
159	Yeast_8577_LTA_50mM-R2-160702.48802.48802.4.0.dta	4	3901.81	DMEDGDQIEAVLEQLGG(17)-DNTLNHVKQEPSDGFSSVK(8)	Cross-Linked	Pmt3_yeast	3901.8	null	1	4.97037e-07	0.008518	2.18309	Pmt3_yeast(111)-SPBC1652.01(59)/	Inter-Protein	4	1	26	24	1	1
160	Yeast_8577_LTA_50mM-R2-160702.48095.48095.3.0.dta	3	3180.57	DMEDGDQIEAVLEQLGG(17)-DVKPSTEHINLK(3)	Cross-Linked	Pmt3_yeast	3180.54	null	1	4.97684e-07	0.034303	10.7853	Pmt3_yeast(111)-SPBC365.06(30)/	Inter-Protein	4	1	39	16	1	1
161	Yeast_8577_LTA_50mM-R2-160702.46184.46184.3.1.dta	3	3383.73	DQIEAVLEQLGG(12)-TAVVKEEEDFNEIAKPSPK(5)	Cross-Linked	Pmt3_yeast	3383.72	null	1	4.99529e-07	0.006193	1.83023	Pmt3_yeast(111)-SPBC1703.14c(99)/	Inter-Protein	4	1	27	22	1	1
162	Yeast_8577_LTA_50mM-R2-160702.43862.43862.3.0.dta	3	3026.56	DQIEAVLEQLGG(12)-DNSVIVKKEEEIENK(7)	Cross-Linked	Pmt3_yeast	3026.55	null	1	5.01832e-07	0.005203	1.71912	Pmt3_yeast(111)-SPCC1393.08(544)/	Inter-Protein	4	1	31	18	1	1
163	8577-LT-A-160702.56851.56851.3.0.dta	3	3521.74	DQIEAVLEQLGG(12)-DINIVKTEDNSHGLSVEENR(6)	Cross-Linked	Pmt3_yeast	3521.74	null	1	5.18928e-07	0.008384	2.38064	Pmt3_yeast(111)-SPBC1A4.03c(1292)/	Inter-Protein	1	1	40	30	1	1
164	Yeast_8577_LTA_50mM-R1-160702.54652.54652.3.0.dta	3	3521.74	DQIEAVLEQLGG(12)-DINIVKTEDNSHGLSVEENR(6)	Cross-Linked	Pmt3_yeast	3521.74	null	1	5.2472e-07	0.007223	2.05098	Pmt3_yeast(111)-SPBC1A4.03c(1292)/	Inter-Protein	3	1	39	27	1	1
165	Yeast_8577_LTA_50mM-R2-160702.48794.48794.4.0.dta	4	3901.81	DMEDGDQIEAVLEQLGG(17)-DNTLNHVKQEPSDGFSSVK(8)	Cross-Linked	Pmt3_yeast	3901.8	null	1	5.25771e-07	0.008518	2.18309	Pmt3_yeast(111)-SPBC1652.01(59)/	Inter-Protein	4	1	35	18	1	1
166	8577-LT-A-160702.60168.60168.2.0.dta	2	2676.39	DQIEAVLEQLGG(12)-DVKPSTEHINLK(3)	Cross-Linked	Pmt3_yeast	2676.38	Carbamyl[AnyN-term](0)	1	5.28195e-07	0.005106	1.9078	Pmt3_yeast(111)-SPBC365.06(30)/	Inter-Protein	1	1	34	12	1	1
167	Yeast_8577_LTA_50mM-R2-160702.46542.46542.3.0.dta	3	3196.54	DMEDGDQIEAVLEQLGG(17)-DVKPSTEHINLK(3)	Cross-Linked	Pmt3_yeast	3196.53	Oxidation[M](2)	1	5.283e-07	0.006239	1.9518	Pmt3_yeast(111)-SPBC365.06(30)/	Inter-Protein	4	1	51.5	16.5	1	1
168	8577-LT-A-160702.59625.59625.3.0.dta	3	4242.97	DMEDGDQIEAVLEQLGG(17)-SSDINIVKTEDNSHGLSVEENR(8)	Cross-Linked	Pmt3_yeast	4242.96	null	1	5.51678e-07	0.009457	2.22887	Pmt3_yeast(111)-SPBC1A4.03c(1292)/	Inter-Protein	1	1	34	29	1	1
169	8577-LT-A-160702.61137.61137.3.0.dta	3	4069.02	DQIEAVLEQLGG(12)-DAEIIKKEEELEAAKEEEEEIWR(6)	Cross-Linked	Pmt3_yeast	4069.01	null	1	5.53834e-07	0.01111	2.73039	Pmt3_yeast(111)-SPBC83.15(351)/	Inter-Protein	1	1	41	31	1	1
170	Yeast_8577_LTA_50mM-R2-160702.50248.50248.4.0.dta	4	4068.9	DMEDGDQIEAVLEQLGG(17)-DINIVKTEDNSHGLSVEENR(6)	Cross-Linked	Pmt3_yeast	4068.89	null	1	5.54943e-07	0.009451	2.32274	Pmt3_yeast(111)-SPBC1A4.03c(1292)/	Inter-Protein	4	1	23	24	1	1
171	8577-LT-A-160702.51841.51841.2.0.dta	2	2342.25	DQIEAVLEQLGG(12)-VKLESKEEK(2)	Cross-Linked	Pmt3_yeast	2342.24	null	1	5.55665e-07	0.006884	2.93906	Pmt3_yeast(111)-SPBC16A3.19(173)/	Inter-Protein	1	1	34	12	1	1
172	Yeast_8577_LTA_50mM-R2-160702.46544.46544.3.0.dta	3	3196.54	DMEDGDQIEAVLEQLGG(17)-DVKPSTEHINLK(3)	Cross-Linked	Pmt3_yeast	3196.53	Oxidation[M](2)	1	5.59848e-07	0.006239	1.9518	Pmt3_yeast(111)-SPBC365.06(30)/	Inter-Protein	4	1	46	15	1	1
173	Yeast_8577_LTA_50mM-R2-160702.43017.43017.4.0.dta	4	2633.39	DQIEAVLEQLGG(12)-DVKPSTEHINLK(3)	Cross-Linked	Pmt3_yeast	2633.38	null	1	5.75515e-07	0.010146	3.85285	Pmt3_yeast(111)-SPBC365.06(30)/	Inter-Protein	4	1	41	17	1	1
174	8577-LT-A-160702.59519.59519.3.0.dta	3	4242.97	DMEDGDQIEAVLEQLGG(17)-SSDINIVKTEDNSHGLSVEENR(8)	Cross-Linked	Pmt3_yeast	4242.96	null	1	5.78342e-07	0.00954	2.24843	Pmt3_yeast(111)-SPBC1A4.03c(1292)/	Inter-Protein	1	1	29	22	1	1
175	Yeast_8577_LTA_50mM-R2-160702.48799.48799.4.0.dta	4	3901.81	DMEDGDQIEAVLEQLGG(17)-DNTLNHVKQEPSDGFSSVK(8)	Cross-Linked	Pmt3_yeast	3901.8	null	1	5.87317e-07	0.008518	2.18309	Pmt3_yeast(111)-SPBC1652.01(59)/	Inter-Protein	4	1	29	23	1	1
176	Yeast_8577_LTA_50mM-R2-160702.43856.43856.3.0.dta	3	3202.63	DQIEAVLEQLGG(12)-ESVDVKRENPSFTNSIK(6)	Cross-Linked	Pmt3_yeast	3202.62	null	1	6.23012e-07	0.006376	1.99087	Pmt3_yeast(111)-SPBC1652.01(26)/	Inter-Protein	4	1	46	20	1	1
177	8577-LT-A-160702.64071.64071.4.0.dta	4	4616.18	DMEDGDQIEAVLEQLGG(17)-DAEIIKKEEELEAAKEEEEEIWR(6)	Cross-Linked	Pmt3_yeast	4616.17	null	1	6.272e-07	0.009697	2.10066	Pmt3_yeast(111)-SPBC83.15(351)/	Inter-Protein	1	1	31	28	1	1
178	8577-LT-A-160702.61005.61005.3.0.dta	3	4068.9	DMEDGDQIEAVLEQLGG(17)-DINIVKTEDNSHGLSVEENR(6)	Cross-Linked	Pmt3_yeast	4068.89	null	1	6.34137e-07	0.007136	1.75379	Pmt3_yeast(111)-SPBC1A4.03c(1292)/	Inter-Protein	1	1	43	28	1	1
179	8577-LT-A-160702.55253.55253.4.0.dta	4	3695.81	DQIEAVLEQLGG(12)-SSDINIVKTEDNSHGLSVEENR(8)	Cross-Linked	Pmt3_yeast	3695.8	null	1	6.45655e-07	0.007644	2.06829	Pmt3_yeast(111)-SPBC1A4.03c(1292)/	Inter-Protein	1	1	30	36	1	1
180	Yeast_8577_LTA_50mM-R2-160702.44916.44916.3.0.dta	3	2805.44	DGDQIEAVLEQLGG(14)-DVKPSTEHINLK(3)	Cross-Linked	Pmt3_yeast	2805.43	null	1	6.54627e-07	0.011729	4.18083	Pmt3_yeast(111)-SPBC365.06(30)/	Inter-Protein	4	1	37.5	14.5	1	1
181	Yeast_8577_LTA_75mM-R1-160702.46541.46541.3.0.dta	3	2633.38	DQIEAVLEQLGG(12)-DVKPSTEHINLK(3)	Cross-Linked	Pmt3_yeast	2633.38	null	1	6.60413e-07	0.005116	1.94275	Pmt3_yeast(111)-SPBC365.06(30)/	Inter-Protein	5	1	12	9	1	1
182	Yeast_8577_LTA_50mM-R2-160702.43539.43539.3.0.dta	3	2633.38	DQIEAVLEQLGG(12)-DVKPSTEHINLK(3)	Cross-Linked	Pmt3_yeast	2633.38	null	1	6.70729e-07	0.002827	1.07353	Pmt3_yeast(111)-SPBC365.06(30)/	Inter-Protein	4	1	35.5	14.5	1	1
183	8577-LT-A-160702.61140.61140.3.0.dta	3	4069.02	DQIEAVLEQLGG(12)-DAEIIKKEEELEAAKEEEEEIWR(6)	Cross-Linked	Pmt3_yeast	4069.01	null	1	6.82092e-07	0.01111	2.73039	Pmt3_yeast(111)-SPBC83.15(351)/	Inter-Protein	1	1	40	29	1	1
184	Yeast_8577_LTA_50mM-R2-160702.43939.43939.3.0.dta	3	3372.64	DMEDGDQIEAVLEQLGG(17)-DEIKSEKKEPEIK(4)	Cross-Linked	Pmt3_yeast	3372.64	null	1	6.82433e-07	0.00609	1.80571	Pmt3_yeast(111)-SPBC19C7.10(216)/	Inter-Protein	4	1	46.5	14.5	1	1
185	Yeast_8577_LTA_50mM-R2-160702.52614.52614.3.0.dta	3	3876.9	DMEDGDQIEAVLEQLGG(17)-DSAVKQEGNLLIHPNNSLK(5)	Cross-Linked	Pmt3_yeast	3876.89	null	1	7.5315e-07	0.008767	2.26135	Pmt3_yeast(111)-SPBC26H8.09c(253)/	Inter-Protein	4	1	24	21	1	1
186	Yeast_8577_LTA_50mM-R1-160702.59317.59317.3.0.dta	3	4069.03	DQIEAVLEQLGG(12)-DAEIIKKEEELEAAKEEEEEIWR(6)	Cross-Linked	Pmt3_yeast	4069.01	null	1	8.23584e-07	0.014101	3.46546	Pmt3_yeast(111)-SPBC83.15(351)/	Inter-Protein	3	1	28	26	1	1
187	Yeast_8577_LTA_50mM-R2-160702.55005.55005.3.0.dta	3	3271.55	DQIEAVLEQLGG(12)-EEELEAAKEEEEEIWR(8)	Cross-Linked	Pmt3_yeast	3271.55	null	1	8.3411e-07	0.006779	2.07211	Pmt3_yeast(111)-SPBC83.15(360)/	Inter-Protein	4	1	13	15	1	1
188	8577-LT-A-160702.55276.55276.2.0.dta	2	2273.16	DQIEAVLEQLGG(12)-QGKSMNSLR(3)	Cross-Linked	Pmt3_yeast	2273.16	null	1	8.35195e-07	0.006073	2.67162	Pmt3_yeast(111)-SPBC365.06(71)/	Inter-Protein	1	1	40	7	1	1
189	Yeast_8577_LTA_50mM-R2-160702.50210.50210.4.0.dta	4	4068.9	DMEDGDQIEAVLEQLGG(17)-DINIVKTEDNSHGLSVEENR(6)	Cross-Linked	Pmt3_yeast	4068.89	null	1	8.77928e-07	0.009446	2.32152	Pmt3_yeast(111)-SPBC1A4.03c(1292)/	Inter-Protein	4	1	20	22	1	1
190	8577-LT-A-160702.59606.59606.3.0.dta	3	3329.74	DQIEAVLEQLGG(12)-DSAVKQEGNLLIHPNNSLK(5)	Cross-Linked	Pmt3_yeast	3329.73	null	1	8.88083e-07	0.004444	1.33464	Pmt3_yeast(111)-SPBC26H8.09c(253)/	Inter-Protein	1	1	28	22	1	1
191	Yeast_8577_LTA_50mM-R2-160702.44917.44917.3.0.dta	3	2805.44	DGDQIEAVLEQLGG(14)-DVKPSTEHINLK(3)	Cross-Linked	Pmt3_yeast	2805.43	null	1	9.28216e-07	0.011729	4.18083	Pmt3_yeast(111)-SPBC365.06(30)/	Inter-Protein	4	1	35	15	1	1
192	Yeast_8577_LTA_50mM-R1-160702.53103.53103.4.0.dta	4	3695.81	DQIEAVLEQLGG(12)-SSDINIVKTEDNSHGLSVEENR(8)	Cross-Linked	Pmt3_yeast	3695.8	null	1	9.51429e-07	0.009772	2.64408	Pmt3_yeast(111)-SPBC1A4.03c(1292)/	Inter-Protein	3	1	34	31	1	1
193	Yeast_8577_LTA_50mM-R1-160702.51419.51419.2.0.dta	2	2633.39	DQIEAVLEQLGG(12)-DVKPSTEHINLK(3)	Cross-Linked	Pmt3_yeast	2633.38	null	1	9.5658e-07	0.00671	2.54806	Pmt3_yeast(111)-SPBC365.06(30)/	Inter-Protein	3	1	46	17	1	1
194	Yeast_8577_LTA_50mM-R2-160702.47982.47982.4.0.dta	4	4452.14	IRPDQTPAELDMEDGDQIEAVLEQLGG(27)-DVSKKEDTEPEVR(4)	Cross-Linked	Pmt3_yeast	4452.14	null	1	9.70261e-07	0.002058	0.46225	Pmt3_yeast(111)-SPAC17G6.10(29)/	Inter-Protein	4	1	46.5	12.5	1	1
195	Yeast_8577_LTA_50mM-R2-160702.49112.49112.4.0.dta	4	5053.36	IRPDQTPAELDMEDGDQIEAVLEQLGG(27)-DSTVTAHKEETPYSSSLGSH(8)	Cross-Linked	Pmt3_yeast	5053.35	null	1	9.77174e-07	0.016097	3.18541	Pmt3_yeast(111)-SPBC1652.01(84)/	Inter-Protein	4	1	25	12	1	1
196	Yeast_8577_LTA_50mM-R2-160702.43019.43019.4.0.dta	4	2633.39	DQIEAVLEQLGG(12)-DVKPSTEHINLK(3)	Cross-Linked	Pmt3_yeast	2633.38	null	1	1.00231e-06	0.010146	3.85285	Pmt3_yeast(111)-SPBC365.06(30)/	Inter-Protein	4	1	40	18	1	1
197	Yeast_8577_LTA_50mM-R2-160702.43538.43538.3.0.dta	3	2633.38	DQIEAVLEQLGG(12)-DVKPSTEHINLK(3)	Cross-Linked	Pmt3_yeast	2633.38	null	1	1.04971e-06	0.002827	1.07353	Pmt3_yeast(111)-SPBC365.06(30)/	Inter-Protein	4	1	39	14	1	1
198	Yeast_8577_LTA_50mM-R2-160702.43020.43020.3.0.dta	3	3385.61	DQIEAVLEQLGG(12)-DSTVTAHKEETPYSSSLGSH(8)	Cross-Linked	Pmt3_yeast	3385.6	null	1	1.08655e-06	0.002446	0.722471	Pmt3_yeast(111)-SPBC1652.01(84)/	Inter-Protein	4	1	31.5	23.5	1	1
199	8577-LT-A-160702.51935.51935.2.0.dta	2	2459.31	DQIEAVLEQLGG(12)-AIAGSSSSTAVKK(12)	Cross-Linked	Pmt3_yeast	2459.3	null	1	1.11306e-06	0.00707	2.8748	Pmt3_yeast(111)-SPBC1A4.03c(1254)/	Inter-Protein	1	1	40	24	1	1
200	Yeast_8577_LTA_50mM-R1-160702.53101.53101.3.0.dta	3	3695.81	DQIEAVLEQLGG(12)-SSDINIVKTEDNSHGLSVEENR(8)	Cross-Linked	Pmt3_yeast	3695.8	null	1	1.13463e-06	0.011597	3.13789	Pmt3_yeast(111)-SPBC1A4.03c(1292)/	Inter-Protein	3	1	39	43	1	1
201	Yeast_8577_LTA_50mM-R2-160702.43937.43937.3.0.dta	3	3372.64	DMEDGDQIEAVLEQLGG(17)-DEIKSEKKEPEIK(4)	Cross-Linked	Pmt3_yeast	3372.64	null	1	1.14971e-06	0.00609	1.80571	Pmt3_yeast(111)-SPBC19C7.10(216)/	Inter-Protein	4	1	47	12	1	1
202	Yeast_8577_LTA_50mM-R2-160702.50205.50205.4.0.dta	4	4068.9	DMEDGDQIEAVLEQLGG(17)-DINIVKTEDNSHGLSVEENR(6)	Cross-Linked	Pmt3_yeast	4068.89	null	1	1.1557e-06	0.009446	2.32152	Pmt3_yeast(111)-SPBC1A4.03c(1292)/	Inter-Protein	4	1	18	21	1	1
203	Yeast_8577_LTA_50mM-R2-160702.48778.48778.3.0.dta	3	3901.82	DMEDGDQIEAVLEQLGG(17)-DNTLNHVKQEPSDGFSSVK(8)	Cross-Linked	Pmt3_yeast	3901.8	null	1	1.19197e-06	0.013386	3.43072	Pmt3_yeast(111)-SPBC1652.01(59)/	Inter-Protein	4	1	27	22	1	1
204	Yeast_8577_LTA_50mM-R2-160702.46228.46228.3.0.dta	3	3521.74	DQIEAVLEQLGG(12)-DINIVKTEDNSHGLSVEENR(6)	Cross-Linked	Pmt3_yeast	3521.74	null	1	1.21362e-06	0.00764	2.16939	Pmt3_yeast(111)-SPBC1A4.03c(1292)/	Inter-Protein	4	1	25	28	1	1
205	8577-LT-A-160702.58643.58643.2.0.dta	2	3180.55	DMEDGDQIEAVLEQLGG(17)-DVKPSTEHINLK(3)	Cross-Linked	Pmt3_yeast	3180.54	null	1	1.26063e-06	0.011545	3.62989	Pmt3_yeast(111)-SPBC365.06(30)/	Inter-Protein	1	1	40	15	1	1
206	Yeast_8577_LTA_50mM-R2-160702.50090.50090.4.0.dta	4	5363.56	IRPDQTPAELDMEDGDQIEAVLEQLGG(27)-SSDINIVKTEDNSHGLSVEENR(8)	Cross-Linked	Pmt3_yeast	5363.55	null	1	1.31733e-06	0.014119	2.6324	Pmt3_yeast(111)-SPBC1A4.03c(1292)/	Inter-Protein	4	1	28.5	17.5	1	1
207	8577-LT-A-160702.59601.59601.3.0.dta	3	3329.74	DQIEAVLEQLGG(12)-DSAVKQEGNLLIHPNNSLK(5)	Cross-Linked	Pmt3_yeast	3329.73	null	1	1.32898e-06	0.004444	1.33464	Pmt3_yeast(111)-SPBC26H8.09c(253)/	Inter-Protein	1	1	30	22	1	1
208	Yeast_8577_LTA_50mM-R2-160702.44955.44955.3.0.dta	3	2481.34	DQIEAVLEQLGG(12)-KPIQTQTLSGR(1)	Cross-Linked	Pmt3_yeast	2481.33	null	1	1.36453e-06	0.004528	1.82483	Pmt3_yeast(111)-SPCC330.13(100)/	Inter-Protein	4	1	26	10	1	1
209	8577-LT-A-160702.55296.55296.3.0.dta	3	3695.81	DQIEAVLEQLGG(12)-SSDINIVKTEDNSHGLSVEENR(8)	Cross-Linked	Pmt3_yeast	3695.8	null	1	1.39265e-06	0.011256	3.04562	Pmt3_yeast(111)-SPBC1A4.03c(1292)/	Inter-Protein	1	1	37	34	1	1
210	8577-LT-A-160702.61136.61136.4.0.dta	4	4069.02	DQIEAVLEQLGG(12)-DAEIIKKEEELEAAKEEEEEIWR(6)	Cross-Linked	Pmt3_yeast	4069.01	null	1	1.40482e-06	0.006724	1.65249	Pmt3_yeast(111)-SPBC83.15(351)/	Inter-Protein	1	1	31	31	1	1
211	8577-LT-A-160702.60985.60985.4.0.dta	4	4068.9	DMEDGDQIEAVLEQLGG(17)-DINIVKTEDNSHGLSVEENR(6)	Cross-Linked	Pmt3_yeast	4068.89	null	1	1.49827e-06	0.005665	1.39227	Pmt3_yeast(111)-SPBC1A4.03c(1292)/	Inter-Protein	1	1	27	21	1	1
212	Yeast_8577_LTA_50mM-R2-160702.46540.46540.3.0.dta	3	3196.54	DMEDGDQIEAVLEQLGG(17)-DVKPSTEHINLK(3)	Cross-Linked	Pmt3_yeast	3196.53	Oxidation[M](2)	1	1.54266e-06	0.006239	1.9518	Pmt3_yeast(111)-SPBC365.06(30)/	Inter-Protein	4	1	49.5	16.5	1	1
213	Yeast_8577_LTA_50mM-R2-160702.54189.54189.3.0.dta	3	2967.39	DMEDGDQIEAVLEQLGG(17)-DKLDFSVKSE(8)	Cross-Linked	Pmt3_yeast	2967.38	null	1	1.55941e-06	0.00904	3.04646	Pmt3_yeast(111)-SPAC12G12.05c(161)/	Inter-Protein	4	1	22	14	1	1
214	Yeast_8577_LTA_50mM-R2-160702.44673.44673.4.1.dta	4	3695.81	DQIEAVLEQLGG(12)-SSDINIVKTEDNSHGLSVEENR(8)	Cross-Linked	Pmt3_yeast	3695.8	null	1	1.56144e-06	0.009608	2.59971	Pmt3_yeast(111)-SPBC1A4.03c(1292)/	Inter-Protein	4	1	23	27	1	1
215	Yeast_8577_LTA_50mM-R2-160702.52756.52756.3.0.dta	3	4344.14	IRPDQTPAELDMEDGDQIEAVLEQLGG(27)-DVKPSTEHINLK(3)	Cross-Linked	Pmt3_yeast	4344.13	Carbamyl[AnyN-term](0)	1	1.59889e-06	0.010955	2.52179	Pmt3_yeast(111)-SPBC365.06(30)/	Inter-Protein	4	1	71	16	1	1
216	Yeast_8577_LTA_50mM-R2-160702.51426.51426.4.0.dta	4	5189.49	IRPDQTPAELDMEDGDQIEAVLEQLGG(27)-DINIVKTEDNSHGLSVEENR(6)	Cross-Linked	Pmt3_yeast	5189.48	null	1	1.61125e-06	0.01379	2.6573	Pmt3_yeast(111)-SPBC1A4.03c(1292)/	Inter-Protein	4	1	19	18	1	1
217	Yeast_8577_LTA_50mM-R1-160702.57422.57422.3.0.dta	3	4242.97	DMEDGDQIEAVLEQLGG(17)-SSDINIVKTEDNSHGLSVEENR(8)	Cross-Linked	Pmt3_yeast	4242.96	null	1	1.61302e-06	0.010341	2.43722	Pmt3_yeast(111)-SPBC1A4.03c(1292)/	Inter-Protein	3	1	40	24	1	1
218	Yeast_8577_LTA_50mM-R2-160702.51576.51576.3.0.dta	3	3963.94	DMEDGDQIEAVLEQLGG(17)-SDSAVKQEGNLLIHPNNSLK(6)	Cross-Linked	Pmt3_yeast	3963.92	null	1	1.69386e-06	0.011694	2.95011	Pmt3_yeast(111)-SPBC26H8.09c(253)/	Inter-Protein	4	1	23	19	1	1
219	Yeast_8577_LTA_50mM-R2-160702.46547.46547.4.1.dta	4	2889.41	DMEDGDQIEAVLEQLGG(17)-VKLESKEEK(2)	Cross-Linked	Pmt3_yeast	2889.4	null	1	1.77129e-06	0.003809	1.31827	Pmt3_yeast(111)-SPBC16A3.19(173)/	Inter-Protein	4	1	25	8	1	1
220	Yeast_8577_LTA_50mM-R1-160702.54625.54625.3.0.dta	3	3521.74	DQIEAVLEQLGG(12)-DINIVKTEDNSHGLSVEENR(6)	Cross-Linked	Pmt3_yeast	3521.74	null	1	1.79788e-06	0.007848	2.22845	Pmt3_yeast(111)-SPBC1A4.03c(1292)/	Inter-Protein	3	1	29	21	1	1
221	8577-LT-A-160702.64063.64063.3.0.dta	3	4616.18	DMEDGDQIEAVLEQLGG(17)-DAEIIKKEEELEAAKEEEEEIWR(6)	Cross-Linked	Pmt3_yeast	4616.17	null	1	1.84395e-06	0.00677	1.46658	Pmt3_yeast(111)-SPBC83.15(351)/	Inter-Protein	1	1	35	18	1	1
222	Yeast_8577_LTA_75mM-R1-160702.50376.50376.3.0.dta	3	2323.18	DQIEAVLEQLGG(12)-LMKIYCAR(3)	Cross-Linked	Pmt3_yeast	2323.18	Oxidation[M](17);Carbamidomethyl[C](21)	1	1.8543e-06	0.002596	1.11743	Pmt3_yeast(111)-SPBC365.06(63)/	Inter-Protein	5	1	12	7	1	1
223	Yeast_8577_LTA_50mM-R2-160702.43022.43022.3.0.dta	3	3385.61	DQIEAVLEQLGG(12)-DSTVTAHKEETPYSSSLGSH(8)	Cross-Linked	Pmt3_yeast	3385.6	null	1	1.86807e-06	0.002446	0.722471	Pmt3_yeast(111)-SPBC1652.01(84)/	Inter-Protein	4	1	29.5	24.5	1	1
224	Yeast_8577_LTA_50mM-R2-160702.48796.48796.4.0.dta	4	3901.81	DMEDGDQIEAVLEQLGG(17)-DNTLNHVKQEPSDGFSSVK(8)	Cross-Linked	Pmt3_yeast	3901.8	null	1	1.87313e-06	0.008518	2.18309	Pmt3_yeast(111)-SPBC1652.01(59)/	Inter-Protein	4	1	31	23	1	1
225	Yeast_8577_LTA_50mM-R2-160702.41124.41124.3.0.dta	3	2342.25	DQIEAVLEQLGG(12)-VKLESKEEK(2)	Cross-Linked	Pmt3_yeast	2342.24	null	1	1.88045e-06	0.003165	1.35127	Pmt3_yeast(111)-SPBC16A3.19(173)/	Inter-Protein	4	1	44	11	1	1
226	Yeast_8577_LTA_50mM-R2-160702.43018.43018.4.0.dta	4	2633.39	DQIEAVLEQLGG(12)-DVKPSTEHINLK(3)	Cross-Linked	Pmt3_yeast	2633.38	null	1	1.924e-06	0.010146	3.85285	Pmt3_yeast(111)-SPBC365.06(30)/	Inter-Protein	4	1	34	16	1	1
227	8577-LT-A-160702.61133.61133.4.0.dta	4	4069.02	DQIEAVLEQLGG(12)-DAEIIKKEEELEAAKEEEEEIWR(6)	Cross-Linked	Pmt3_yeast	4069.01	null	1	1.97094e-06	0.006724	1.65249	Pmt3_yeast(111)-SPBC83.15(351)/	Inter-Protein	1	1	38	27	1	1
228	8577-LT-A-160702.60741.60741.2.0.dta	2	2307.19	DQIEAVLEQLGG(12)-LMKIYCAR(3)	Cross-Linked	Pmt3_yeast	2307.18	Carbamidomethyl[C](21)	1	1.97785e-06	0.004526	1.9617	Pmt3_yeast(111)-SPBC365.06(63)/	Inter-Protein	1	1	42	9	1	1
229	8577-LT-A-160702.51861.51861.2.0.dta	2	2342.25	DQIEAVLEQLGG(12)-VKLESKEEK(2)	Cross-Linked	Pmt3_yeast	2342.24	null	1	2.09595e-06	0.006884	2.93906	Pmt3_yeast(111)-SPBC16A3.19(173)/	Inter-Protein	1	1	39	12	1	1
230	Yeast_8577_LTA_50mM-R1-160702.56396.56396.2.0.dta	2	3180.55	DMEDGDQIEAVLEQLGG(17)-DVKPSTEHINLK(3)	Cross-Linked	Pmt3_yeast	3180.54	null	1	2.15871e-06	0.008651	2.71998	Pmt3_yeast(111)-SPBC365.06(30)/	Inter-Protein	3	1	39	14	1	1
231	Yeast_8577_LTA_50mM-R2-160702.44953.44953.3.0.dta	3	2481.34	DQIEAVLEQLGG(12)-KPIQTQTLSGR(1)	Cross-Linked	Pmt3_yeast	2481.33	null	1	2.16259e-06	0.004528	1.82483	Pmt3_yeast(111)-SPCC330.13(100)/	Inter-Protein	4	1	22	11	1	1
232	Yeast_8577_LTA_50mM-R2-160702.43857.43857.3.0.dta	3	3202.63	DQIEAVLEQLGG(12)-ESVDVKRENPSFTNSIK(6)	Cross-Linked	Pmt3_yeast	3202.62	null	1	2.25445e-06	0.006376	1.99087	Pmt3_yeast(111)-SPBC1652.01(26)/	Inter-Protein	4	1	43	17	1	1
233	Yeast_8577_LTA_50mM-R2-160702.45893.45893.3.0.dta	3	3331.55	DMEDGDQIEAVLEQLGG(17)-DVSKKEDTEPEVR(4)	Cross-Linked	Pmt3_yeast	3331.55	null	1	2.2803e-06	0.006081	1.82528	Pmt3_yeast(111)-SPAC17G6.10(29)/	Inter-Protein	4	1	26	12	1	1
234	Yeast_8577_LTA_50mM-R2-160702.44912.44912.3.0.dta	3	2805.44	DGDQIEAVLEQLGG(14)-DVKPSTEHINLK(3)	Cross-Linked	Pmt3_yeast	2805.43	null	1	2.32963e-06	0.011729	4.18083	Pmt3_yeast(111)-SPBC365.06(30)/	Inter-Protein	4	1	32.5	15.5	1	1
235	8577-LT-A-160702.54970.54970.2.0.dta	2	2093.08	DQIEAVLEQLGG(12)-KTTEFSK(1)	Cross-Linked	Pmt3_yeast	2093.08	null	1	2.36365e-06	0.005045	2.41033	Pmt3_yeast(111)-SPBC365.06(54)/	Inter-Protein	1	1	35	8	1	1
236	Yeast_8577_LTA_50mM-R2-160702.49119.49119.4.0.dta	4	5053.36	IRPDQTPAELDMEDGDQIEAVLEQLGG(27)-DSTVTAHKEETPYSSSLGSH(8)	Cross-Linked	Pmt3_yeast	5053.35	null	1	2.36649e-06	0.016097	3.18541	Pmt3_yeast(111)-SPBC1652.01(84)/	Inter-Protein	4	1	25	12	1	1
237	Yeast_8577_LTA_50mM-R2-160702.48005.48005.4.0.dta	4	4452.14	IRPDQTPAELDMEDGDQIEAVLEQLGG(27)-DVSKKEDTEPEVR(4)	Cross-Linked	Pmt3_yeast	4452.14	null	1	2.3672e-06	0.001566	0.351741	Pmt3_yeast(111)-SPAC17G6.10(29)/	Inter-Protein	4	1	40.5	12.5	1	1
238	8577-LT-A-160702.66828.66828.2.0.dta	2	2885.38	DMEDGDQIEAVLEQLGG(17)-DISPLVKNEA(7)	Cross-Linked	Pmt3_yeast	2885.37	null	1	2.38359e-06	0.010563	3.66088	Pmt3_yeast(111)-SPAC1783.05(1370)/	Inter-Protein	1	1	21	10	1	1
239	8577-LT-A-160702.62789.62789.3.0.dta	3	4069.03	DQIEAVLEQLGG(12)-DAEIIKKEEELEAAKEEEEEIWR(15)	Cross-Linked	Pmt3_yeast	4069.01	null	1	2.4049e-06	0.013663	3.35782	Pmt3_yeast(111)-SPBC83.15(360)/	Inter-Protein	1	1	28	23	1	1
240	Yeast_8577_LTA_50mM-R1-160702.56399.56399.2.0.dta	2	3180.55	DMEDGDQIEAVLEQLGG(17)-DVKPSTEHINLK(3)	Cross-Linked	Pmt3_yeast	3180.54	null	1	2.44687e-06	0.008651	2.71998	Pmt3_yeast(111)-SPBC365.06(30)/	Inter-Protein	3	1	40	15	1	1
241	Yeast_8577_LTA_50mM-R1-160702.56395.56395.2.0.dta	2	3180.55	DMEDGDQIEAVLEQLGG(17)-DVKPSTEHINLK(3)	Cross-Linked	Pmt3_yeast	3180.54	null	1	2.45938e-06	0.008651	2.71998	Pmt3_yeast(111)-SPBC365.06(30)/	Inter-Protein	3	1	39	14	1	1
242	Yeast_8577_LTA_50mM-R1-160702.57450.57450.4.0.dta	4	3901.81	DMEDGDQIEAVLEQLGG(17)-DNTLNHVKQEPSDGFSSVK(8)	Cross-Linked	Pmt3_yeast	3901.8	null	1	2.54545e-06	0.007716	1.97755	Pmt3_yeast(111)-SPBC1652.01(59)/	Inter-Protein	3	1	29	26	1	1
243	8577-LT-A-160702.58652.58652.2.0.dta	2	3180.55	DMEDGDQIEAVLEQLGG(17)-DVKPSTEHINLK(3)	Cross-Linked	Pmt3_yeast	3180.54	null	1	2.72048e-06	0.011441	3.59719	Pmt3_yeast(111)-SPBC365.06(30)/	Inter-Protein	1	1	46	15	1	1
244	8577-LT-A-160702.54984.54984.2.0.dta	2	2093.08	DQIEAVLEQLGG(12)-KTTEFSK(1)	Cross-Linked	Pmt3_yeast	2093.08	null	1	2.73357e-06	0.005141	2.45619	Pmt3_yeast(111)-SPBC365.06(54)/	Inter-Protein	1	1	35	9	1	1
245	Yeast_8577_LTA_50mM-R2-160702.50213.50213.3.0.dta	3	4068.91	DMEDGDQIEAVLEQLGG(17)-DINIVKTEDNSHGLSVEENR(6)	Cross-Linked	Pmt3_yeast	4068.89	null	1	2.75167e-06	0.011773	2.89342	Pmt3_yeast(111)-SPBC1A4.03c(1292)/	Inter-Protein	4	1	15	19	1	1
246	Yeast_8577_LTA_50mM-R1-160702.57478.57478.4.0.dta	4	3901.81	DMEDGDQIEAVLEQLGG(17)-DNTLNHVKQEPSDGFSSVK(8)	Cross-Linked	Pmt3_yeast	3901.8	null	1	2.82359e-06	0.007828	2.00625	Pmt3_yeast(111)-SPBC1652.01(59)/	Inter-Protein	3	1	31	26	1	1
247	8577-LT-A-160702.61135.61135.3.0.dta	3	4069.02	DQIEAVLEQLGG(12)-DAEIIKKEEELEAAKEEEEEIWR(6)	Cross-Linked	Pmt3_yeast	4069.01	null	1	2.85596e-06	0.01111	2.73039	Pmt3_yeast(111)-SPBC83.15(351)/	Inter-Protein	1	1	41	32	1	1
248	Yeast_8577_LTA_50mM-R1-160702.58029.58029.2.0.dta	2	2676.39	DQIEAVLEQLGG(12)-DVKPSTEHINLK(3)	Cross-Linked	Pmt3_yeast	2676.38	Carbamyl[AnyN-term](0)	1	2.86913e-06	0.00731	2.7313	Pmt3_yeast(111)-SPBC365.06(30)/	Inter-Protein	3	1	35	14	1	1
249	8577-LT-A-160702.54482.54482.2.0.dta	2	2634.37	DQIEAVLEQLGG(12)-DVKPSTEHINLK(3)	Cross-Linked	Pmt3_yeast	2634.36	Deamidated[N](25)	1	2.92299e-06	0.011463	4.35134	Pmt3_yeast(111)-SPBC365.06(30)/	Inter-Protein	1	1	27	10	1	1
250	Yeast_8577_LTA_50mM-R2-160702.49104.49104.3.0.dta	3	3440.73	DMEDGDQIEAVLEQLGG(17)-KLQPSSKPLSSLEAR(1)	Cross-Linked	Pmt3_yeast	3440.72	null	1	2.93559e-06	0.010388	3.01913	Pmt3_yeast(111)-SPBC4B4.03(200)/	Inter-Protein	4	1	25	13	1	1
251	8577-LT-A-160702.58642.58642.2.0.dta	2	3180.55	DMEDGDQIEAVLEQLGG(17)-DVKPSTEHINLK(3)	Cross-Linked	Pmt3_yeast	3180.54	null	1	2.95976e-06	0.011545	3.62989	Pmt3_yeast(111)-SPBC365.06(30)/	Inter-Protein	1	1	43	14	1	1
252	Yeast_8577_LTA_50mM-R2-160702.43016.43016.4.0.dta	4	2633.39	DQIEAVLEQLGG(12)-DVKPSTEHINLK(3)	Cross-Linked	Pmt3_yeast	2633.38	null	1	2.99339e-06	0.010146	3.85285	Pmt3_yeast(111)-SPBC365.06(30)/	Inter-Protein	4	1	35.5	20.5	1	1
253	Yeast_8577_LTA_50mM-R1-160702.57487.57487.4.0.dta	4	4242.96	DMEDGDQIEAVLEQLGG(17)-SSDINIVKTEDNSHGLSVEENR(8)	Cross-Linked	Pmt3_yeast	4242.96	null	1	3.0704e-06	-0.00096	-0.226257	Pmt3_yeast(111)-SPBC1A4.03c(1292)/	Inter-Protein	3	1	31	25	1	1
254	Yeast_8577_LTA_50mM-R2-160702.52615.52615.3.0.dta	3	3876.9	DMEDGDQIEAVLEQLGG(17)-DSAVKQEGNLLIHPNNSLK(5)	Cross-Linked	Pmt3_yeast	3876.89	null	1	3.1168e-06	0.008767	2.26135	Pmt3_yeast(111)-SPBC26H8.09c(253)/	Inter-Protein	4	1	26	18	1	1
255	Yeast_8577_LTA_50mM-R2-160702.45892.45892.3.0.dta	3	3331.55	DMEDGDQIEAVLEQLGG(17)-DVSKKEDTEPEVR(4)	Cross-Linked	Pmt3_yeast	3331.55	null	1	3.15411e-06	0.006081	1.82528	Pmt3_yeast(111)-SPAC17G6.10(29)/	Inter-Protein	4	1	27	10	1	1
256	Yeast_8577_LTA_50mM-R1-160702.57957.57957.2.0.dta	2	2676.39	DQIEAVLEQLGG(12)-DVKPSTEHINLK(3)	Cross-Linked	Pmt3_yeast	2676.38	Carbamyl[AnyN-term](0)	1	3.17595e-06	0.00724	2.70514	Pmt3_yeast(111)-SPBC365.06(30)/	Inter-Protein	3	1	37	15	1	1
257	8577-LT-A-160702.59651.59651.4.0.dta	4	3901.81	DMEDGDQIEAVLEQLGG(17)-DNTLNHVKQEPSDGFSSVK(8)	Cross-Linked	Pmt3_yeast	3901.8	null	1	3.18709e-06	0.005844	1.49777	Pmt3_yeast(111)-SPBC1652.01(59)/	Inter-Protein	1	1	29	26	1	1
258	Yeast_8577_LTA_50mM-R1-160702.52681.52681.2.0.dta	2	2093.08	DQIEAVLEQLGG(12)-KTTEFSK(1)	Cross-Linked	Pmt3_yeast	2093.08	null	1	3.2766e-06	0.004628	2.2111	Pmt3_yeast(111)-SPBC365.06(54)/	Inter-Protein	3	1	32	8	1	1
259	Yeast_8577_LTA_50mM-R2-160702.44631.44631.4.0.dta	4	3695.81	DQIEAVLEQLGG(12)-SSDINIVKTEDNSHGLSVEENR(8)	Cross-Linked	Pmt3_yeast	3695.8	null	1	3.27791e-06	0.009505	2.57184	Pmt3_yeast(111)-SPBC1A4.03c(1292)/	Inter-Protein	4	1	29	33	1	1
260	Yeast_8577_LTA_75mM-R1-160702.50681.50681.3.0.dta	3	3180.54	DMEDGDQIEAVLEQLGG(17)-DVKPSTEHINLK(3)	Cross-Linked	Pmt3_yeast	3180.54	null	1	3.51278e-06	0.007881	2.47788	Pmt3_yeast(111)-SPBC365.06(30)/	Inter-Protein	5	1	11	8	1	1
261	Yeast_8577_LTA_50mM-R2-160702.45855.45855.3.0.dta	3	3196.54	DMEDGDQIEAVLEQLGG(17)-DVKPSTEHINLK(3)	Cross-Linked	Pmt3_yeast	3196.53	Oxidation[M](2)	1	3.52862e-06	0.007099	2.22085	Pmt3_yeast(111)-SPBC365.06(30)/	Inter-Protein	4	1	54.5	13.5	1	1
262	8577-LT-A-160702.61007.61007.3.0.dta	3	4068.9	DMEDGDQIEAVLEQLGG(17)-DINIVKTEDNSHGLSVEENR(6)	Cross-Linked	Pmt3_yeast	4068.89	null	1	3.66053e-06	0.007136	1.75379	Pmt3_yeast(111)-SPBC1A4.03c(1292)/	Inter-Protein	1	1	34	24	1	1
263	Yeast_8577_LTA_50mM-R2-160702.50103.50103.4.0.dta	4	5363.56	IRPDQTPAELDMEDGDQIEAVLEQLGG(27)-SSDINIVKTEDNSHGLSVEENR(8)	Cross-Linked	Pmt3_yeast	5363.55	null	1	3.68698e-06	0.014119	2.6324	Pmt3_yeast(111)-SPBC1A4.03c(1292)/	Inter-Protein	4	1	19.5	19.5	1	1
264	Yeast_8577_LTA_50mM-R2-160702.44655.44655.3.0.dta	3	3695.81	DQIEAVLEQLGG(12)-SSDINIVKTEDNSHGLSVEENR(8)	Cross-Linked	Pmt3_yeast	3695.8	null	1	3.74158e-06	0.011389	3.08161	Pmt3_yeast(111)-SPBC1A4.03c(1292)/	Inter-Protein	4	1	28	28	1	1
265	Yeast_8577_LTA_50mM-R2-160702.50145.50145.5.0.dta	5	5363.56	IRPDQTPAELDMEDGDQIEAVLEQLGG(27)-SSDINIVKTEDNSHGLSVEENR(8)	Cross-Linked	Pmt3_yeast	5363.55	null	1	3.82863e-06	0.014382	2.68144	Pmt3_yeast(111)-SPBC1A4.03c(1292)/	Inter-Protein	4	1	22	20	1	1
266	8577-LT-A-160702.63745.63745.3.0.dta	3	4112.03	DQIEAVLEQLGG(12)-DAEIIKKEEELEAAKEEEEEIWR(6)	Cross-Linked	Pmt3_yeast	4112.02	Carbamyl[AnyN-term](15)	1	3.83246e-06	0.010859	2.64079	Pmt3_yeast(111)-SPBC83.15(351)/	Inter-Protein	1	1	23	19	1	1
267	Yeast_8577_LTA_100mM-R1-160702.46000.46000.3.0.dta	3	2633.38	DQIEAVLEQLGG(12)-DVKPSTEHINLK(3)	Cross-Linked	Pmt3_yeast	2633.38	null	1	3.83898e-06	0.004675	1.77529	Pmt3_yeast(111)-SPBC365.06(30)/	Inter-Protein	7	1	13	9	1	1
268	Yeast_8577_LTA_50mM-R2-160702.55747.55747.3.0.dta	3	4005.97	IRPDQTPAELDMEDGDQIEAVLEQLGG(27)-DISPLVKNEA(7)	Cross-Linked	Pmt3_yeast	4005.96	null	1	3.84205e-06	0.009795	2.44511	Pmt3_yeast(111)-SPAC1783.05(1370)/	Inter-Protein	4	1	29	14	1	1
269	Yeast_8577_LTA_50mM-R2-160702.50005.50005.4.1.dta	4	5022.39	IRPDQTPAELDMEDGDQIEAVLEQLGG(27)-DNTLNHVKQEPSDGFSSVK(8)	Cross-Linked	Pmt3_yeast	5022.39	null	1	3.86556e-06	0.002873	0.572038	Pmt3_yeast(111)-SPBC1652.01(59)/	Inter-Protein	4	1	25	18	1	1
270	Yeast_8577_LTA_75mM-R1-160702.52337.52337.2.0.dta	2	2307.19	DQIEAVLEQLGG(12)-LMKIYCAR(3)	Cross-Linked	Pmt3_yeast	2307.18	Carbamidomethyl[C](21)	1	3.89388e-06	0.004348	1.88455	Pmt3_yeast(111)-SPBC365.06(63)/	Inter-Protein	5	1	13	4	1	1
271	Yeast_8577_LTA_50mM-R2-160702.46549.46549.4.1.dta	4	2889.41	DMEDGDQIEAVLEQLGG(17)-VKLESKEEK(2)	Cross-Linked	Pmt3_yeast	2889.4	null	1	3.92948e-06	0.003809	1.31827	Pmt3_yeast(111)-SPBC16A3.19(173)/	Inter-Protein	4	1	26	9	1	1
272	Yeast_8577_LTA_50mM-R1-160702.60097.60097.3.0.dta	3	3963.94	DMEDGDQIEAVLEQLGG(17)-SDSAVKQEGNLLIHPNNSLK(6)	Cross-Linked	Pmt3_yeast	3963.92	null	1	3.95669e-06	0.01328	3.35022	Pmt3_yeast(111)-SPBC26H8.09c(253)/	Inter-Protein	3	1	31	22	1	1
273	Yeast_8577_LTA_50mM-R1-160702.57447.57447.4.0.dta	4	4242.96	DMEDGDQIEAVLEQLGG(17)-SSDINIVKTEDNSHGLSVEENR(8)	Cross-Linked	Pmt3_yeast	4242.96	null	1	4.07107e-06	-0.00096	-0.226257	Pmt3_yeast(111)-SPBC1A4.03c(1292)/	Inter-Protein	3	1	32	24	1	1
274	Yeast_8577_LTA_50mM-R2-160702.43616.43616.3.0.dta	3	2887.48	DQIEAVLEQLGG(12)-DVKRENPSFTNSIK(3)	Cross-Linked	Pmt3_yeast	2887.48	null	1	4.1087e-06	0.002133	0.738707	Pmt3_yeast(111)-SPBC1652.01(26)/	Inter-Protein	4	1	36	12	1	1
275	Yeast_8577_LTA_50mM-R1-160702.57488.57488.3.0.dta	3	3329.74	DQIEAVLEQLGG(12)-DSAVKQEGNLLIHPNNSLK(5)	Cross-Linked	Pmt3_yeast	3329.73	null	1	4.17163e-06	0.007857	2.35965	Pmt3_yeast(111)-SPBC26H8.09c(253)/	Inter-Protein	3	1	28	23	1	1
276	Yeast_8577_LTA_50mM-R2-160702.44653.44653.3.0.dta	3	2273.16	DQIEAVLEQLGG(12)-QGKSMNSLR(3)	Cross-Linked	Pmt3_yeast	2273.16	null	1	4.22114e-06	0.003411	1.50056	Pmt3_yeast(111)-SPBC365.06(71)/	Inter-Protein	4	1	45	9	1	1
277	Yeast_8577_LTA_50mM-R1-160702.57489.57489.3.0.dta	3	3329.74	DQIEAVLEQLGG(12)-DSAVKQEGNLLIHPNNSLK(5)	Cross-Linked	Pmt3_yeast	3329.73	null	1	4.31763e-06	0.007857	2.35965	Pmt3_yeast(111)-SPBC26H8.09c(253)/	Inter-Protein	3	1	33	22	1	1
278	8577-LT-A-160702.59600.59600.3.0.dta	3	3329.74	DQIEAVLEQLGG(12)-DSAVKQEGNLLIHPNNSLK(5)	Cross-Linked	Pmt3_yeast	3329.73	null	1	4.3332e-06	0.004444	1.33464	Pmt3_yeast(111)-SPBC26H8.09c(253)/	Inter-Protein	1	1	33	22	1	1
279	Yeast_8577_LTA_50mM-R2-160702.51347.51347.4.0.dta	4	5189.49	IRPDQTPAELDMEDGDQIEAVLEQLGG(27)-DINIVKTEDNSHGLSVEENR(6)	Cross-Linked	Pmt3_yeast	5189.48	null	1	4.4665e-06	0.012145	2.34031	Pmt3_yeast(111)-SPBC1A4.03c(1292)/	Inter-Protein	4	1	29	20	1	1
280	Yeast_8577_LTA_50mM-R1-160702.57448.57448.4.0.dta	4	3901.81	DMEDGDQIEAVLEQLGG(17)-DNTLNHVKQEPSDGFSSVK(8)	Cross-Linked	Pmt3_yeast	3901.8	null	1	4.48799e-06	0.007716	1.97755	Pmt3_yeast(111)-SPBC1652.01(59)/	Inter-Protein	3	1	29	24	1	1
281	Yeast_8577_LTA_50mM-R2-160702.51670.51670.3.0.dta	3	3963.94	DMEDGDQIEAVLEQLGG(17)-SDSAVKQEGNLLIHPNNSLK(6)	Cross-Linked	Pmt3_yeast	3963.92	null	1	4.65064e-06	0.012373	3.1214	Pmt3_yeast(111)-SPBC26H8.09c(253)/	Inter-Protein	4	1	24	21	1	1
282	Yeast_8577_LTA_50mM-R1-160702.57412.57412.3.0.dta	3	4242.97	DMEDGDQIEAVLEQLGG(17)-SSDINIVKTEDNSHGLSVEENR(8)	Cross-Linked	Pmt3_yeast	4242.96	null	1	4.74507e-06	0.009874	2.32715	Pmt3_yeast(111)-SPBC1A4.03c(1292)/	Inter-Protein	3	1	33	23	1	1
283	Yeast_8577_LTA_50mM-R2-160702.48817.48817.3.0.dta	3	3329.74	DQIEAVLEQLGG(12)-DSAVKQEGNLLIHPNNSLK(5)	Cross-Linked	Pmt3_yeast	3329.73	null	1	4.76456e-06	0.007819	2.34824	Pmt3_yeast(111)-SPBC26H8.09c(253)/	Inter-Protein	4	1	20	17	1	1
284	8577-LT-A-160702.59626.59626.4.0.dta	4	4242.96	DMEDGDQIEAVLEQLGG(17)-SSDINIVKTEDNSHGLSVEENR(8)	Cross-Linked	Pmt3_yeast	4242.96	null	1	4.78797e-06	0.00502	1.18314	Pmt3_yeast(111)-SPBC1A4.03c(1292)/	Inter-Protein	1	1	26	22	1	1
285	Yeast_8577_LTA_50mM-R1-160702.58821.58821.4.0.dta	4	4068.9	DMEDGDQIEAVLEQLGG(17)-DINIVKTEDNSHGLSVEENR(6)	Cross-Linked	Pmt3_yeast	4068.89	null	1	4.87054e-06	0.006133	1.50729	Pmt3_yeast(111)-SPBC1A4.03c(1292)/	Inter-Protein	3	1	24	21	1	1
286	8577-LT-A-160702.60180.60180.2.0.dta	2	2676.39	DQIEAVLEQLGG(12)-DVKPSTEHINLK(3)	Cross-Linked	Pmt3_yeast	2676.38	Carbamyl[AnyN-term](0)	1	4.96695e-06	0.005106	1.9078	Pmt3_yeast(111)-SPBC365.06(30)/	Inter-Protein	1	1	34	14	1	1
287	Yeast_8577_LTA_50mM-R2-160702.43851.43851.3.0.dta	3	3026.56	DQIEAVLEQLGG(12)-DNSVIVKKEEEIENK(7)	Cross-Linked	Pmt3_yeast	3026.55	null	1	5.01486e-06	0.005203	1.71912	Pmt3_yeast(111)-SPCC1393.08(544)/	Inter-Protein	4	1	31	18	1	1
288	Yeast_8577_LTA_50mM-R1-160702.58389.58389.3.0.dta	3	3375.56	DMEDGDQIEAVLEQLGG(17)-VFENVKQENPDEK(6)	Cross-Linked	Pmt3_yeast	3375.55	null	1	5.0815e-06	0.005406	1.60152	Pmt3_yeast(111)-SPCC1620.09c(13)/	Inter-Protein	3	1	25.5	18.5	1	1
289	Yeast_8577_LTA_50mM-R2-160702.48307.48307.3.0.dta	3	3180.55	DMEDGDQIEAVLEQLGG(17)-DVKPSTEHINLK(3)	Cross-Linked	Pmt3_yeast	3180.54	null	1	5.08353e-06	0.009786	3.07684	Pmt3_yeast(111)-SPBC365.06(30)/	Inter-Protein	4	1	32.5	16.5	1	1
290	Yeast_8577_LTA_50mM-R2-160702.51016.51016.3.0.dta	3	3223.55	DMEDGDQIEAVLEQLGG(17)-DVKPSTEHINLK(3)	Cross-Linked	Pmt3_yeast	3223.54	Carbamyl[AnyN-term](0)	1	5.17793e-06	0.011484	3.56254	Pmt3_yeast(111)-SPBC365.06(30)/	Inter-Protein	4	1	39	15	1	1
291	Yeast_8577_LTA_50mM-R1-160702.54654.54654.3.0.dta	3	3521.74	DQIEAVLEQLGG(12)-DINIVKTEDNSHGLSVEENR(6)	Cross-Linked	Pmt3_yeast	3521.74	null	1	5.19037e-06	0.007223	2.05098	Pmt3_yeast(111)-SPBC1A4.03c(1292)/	Inter-Protein	3	1	29	23	1	1
292	Yeast_8577_LTA_50mM-R2-160702.44672.44672.4.1.dta	4	3695.81	DQIEAVLEQLGG(12)-SSDINIVKTEDNSHGLSVEENR(8)	Cross-Linked	Pmt3_yeast	3695.8	null	1	5.24044e-06	0.009608	2.59971	Pmt3_yeast(111)-SPBC1A4.03c(1292)/	Inter-Protein	4	1	22	27	1	1
293	Yeast_8577_LTA_50mM-R2-160702.46218.46218.3.1.dta	3	3383.73	DQIEAVLEQLGG(12)-TAVVKEEEDFNEIAKPSPK(5)	Cross-Linked	Pmt3_yeast	3383.72	null	1	5.2646e-06	0.006589	1.94726	Pmt3_yeast(111)-SPBC1703.14c(99)/	Inter-Protein	4	1	24	22	1	1
294	Yeast_8577_LTA_50mM-R2-160702.49548.49548.4.0.dta	4	4301.15	IRPDQTPAELDMEDGDQIEAVLEQLGG(27)-DVKPSTEHINLK(3)	Cross-Linked	Pmt3_yeast	4301.12	null	1	5.29417e-06	0.030095	6.99701	Pmt3_yeast(111)-SPBC365.06(30)/	Inter-Protein	4	1	53.5	17.5	1	1
295	Yeast_8577_LTA_50mM-R2-160702.49103.49103.3.0.dta	3	3440.73	DMEDGDQIEAVLEQLGG(17)-KLQPSSKPLSSLEAR(1)	Cross-Linked	Pmt3_yeast	3440.72	null	1	5.31964e-06	0.010388	3.01913	Pmt3_yeast(111)-SPBC4B4.03(200)/	Inter-Protein	4	1	22	13	1	1
296	Yeast_8577_LTA_50mM-R2-160702.44669.44669.3.0.dta	3	2273.16	DQIEAVLEQLGG(12)-QGKSMNSLR(3)	Cross-Linked	Pmt3_yeast	2273.16	null	1	5.33295e-06	0.003411	1.50056	Pmt3_yeast(111)-SPBC365.06(71)/	Inter-Protein	4	1	43	8	1	1
297	Yeast_8577_LTA_50mM-R1-160702.57446.57446.4.0.dta	4	4242.96	DMEDGDQIEAVLEQLGG(17)-SSDINIVKTEDNSHGLSVEENR(8)	Cross-Linked	Pmt3_yeast	4242.96	null	1	5.35433e-06	-0.00096	-0.226257	Pmt3_yeast(111)-SPBC1A4.03c(1292)/	Inter-Protein	3	1	28	23	1	1
298	Yeast_8577_LTA_50mM-R2-160702.54355.54355.3.0.dta	3	4087.98	IRPDQTPAELDMEDGDQIEAVLEQLGG(27)-DKLDFSVKSE(8)	Cross-Linked	Pmt3_yeast	4087.97	null	1	5.36558e-06	0.012188	2.98143	Pmt3_yeast(111)-SPAC12G12.05c(161)/	Inter-Protein	4	1	31	10	1	1
299	Yeast_8577_LTA_50mM-R1-160702.60093.60093.3.0.dta	3	3963.94	DMEDGDQIEAVLEQLGG(17)-SDSAVKQEGNLLIHPNNSLK(6)	Cross-Linked	Pmt3_yeast	3963.92	null	1	5.41193e-06	0.01328	3.35022	Pmt3_yeast(111)-SPBC26H8.09c(253)/	Inter-Protein	3	1	28	22	1	1
300	Yeast_8577_LTA_50mM-R1-160702.56400.56400.2.0.dta	2	3180.55	DMEDGDQIEAVLEQLGG(17)-DVKPSTEHINLK(3)	Cross-Linked	Pmt3_yeast	3180.54	null	1	5.41301e-06	0.008651	2.71998	Pmt3_yeast(111)-SPBC365.06(30)/	Inter-Protein	3	1	41	12	1	1
301	8577-LT-A-160702.62795.62795.3.0.dta	3	4069.03	DQIEAVLEQLGG(12)-DAEIIKKEEELEAAKEEEEEIWR(15)	Cross-Linked	Pmt3_yeast	4069.01	null	1	5.58288e-06	0.013663	3.35782	Pmt3_yeast(111)-SPBC83.15(360)/	Inter-Protein	1	1	28	20	1	1
302	8577-LT-A-160702.60740.60740.2.0.dta	2	2307.19	DQIEAVLEQLGG(12)-LMKIYCAR(3)	Cross-Linked	Pmt3_yeast	2307.18	Carbamidomethyl[C](21)	1	5.63617e-06	0.004526	1.9617	Pmt3_yeast(111)-SPBC365.06(63)/	Inter-Protein	1	1	46	8	1	1
303	8577-LT-A-160702.56665.56665.2.0.dta	2	3196.54	DMEDGDQIEAVLEQLGG(17)-DVKPSTEHINLK(3)	Cross-Linked	Pmt3_yeast	3196.53	Oxidation[M](2)	1	5.71335e-06	0.010336	3.23351	Pmt3_yeast(111)-SPBC365.06(30)/	Inter-Protein	1	1	47	13	1	1
304	8577-LT-A-160702.56250.56250.2.0.dta	2	2676.39	DQIEAVLEQLGG(12)-DVKPSTEHINLK(3)	Cross-Linked	Pmt3_yeast	2676.38	Carbamyl[AnyN-term](15)	1	5.74313e-06	0.00834	3.11614	Pmt3_yeast(111)-SPBC365.06(30)/	Inter-Protein	1	1	40	13	1	1
305	8577-LT-A-160702.59632.59632.4.0.dta	4	3901.81	DMEDGDQIEAVLEQLGG(17)-DNTLNHVKQEPSDGFSSVK(8)	Cross-Linked	Pmt3_yeast	3901.8	null	1	5.78116e-06	0.0064	1.64027	Pmt3_yeast(111)-SPBC1652.01(59)/	Inter-Protein	1	1	28	23	1	1
306	Yeast_8577_LTA_50mM-R2-160702.49174.49174.3.0.dta	3	2765.47	DQIEAVLEQLGG(12)-LQPSSKPLSSLEAR(6)	Cross-Linked	Pmt3_yeast	2765.47	null	1	5.96497e-06	0.005325	1.92553	Pmt3_yeast(111)-SPBC4B4.03(206)/	Inter-Protein	4	1	33	19	1	1
307	Yeast_8577_LTA_50mM-R2-160702.44926.44926.3.0.dta	3	2805.44	DGDQIEAVLEQLGG(14)-DVKPSTEHINLK(3)	Cross-Linked	Pmt3_yeast	2805.43	null	1	5.99607e-06	0.010806	3.85182	Pmt3_yeast(111)-SPBC365.06(30)/	Inter-Protein	4	1	26.5	14.5	1	1
308	Yeast_8577_LTA_50mM-R1-160702.57495.57495.3.0.dta	3	3329.74	DQIEAVLEQLGG(12)-DSAVKQEGNLLIHPNNSLK(5)	Cross-Linked	Pmt3_yeast	3329.73	null	1	6.07939e-06	0.007857	2.35965	Pmt3_yeast(111)-SPBC26H8.09c(253)/	Inter-Protein	3	1	31	22	1	1
309	Yeast_8577_LTA_50mM-R2-160702.49564.49564.4.0.dta	4	4301.15	IRPDQTPAELDMEDGDQIEAVLEQLGG(27)-DVKPSTEHINLK(3)	Cross-Linked	Pmt3_yeast	4301.12	null	1	6.22893e-06	0.029834	6.93633	Pmt3_yeast(111)-SPBC365.06(30)/	Inter-Protein	4	1	39	15	1	1
310	Yeast_8577_LTA_75mM-R1-160702.50364.50364.2.0.dta	2	2323.18	DQIEAVLEQLGG(12)-LMKIYCAR(3)	Cross-Linked	Pmt3_yeast	2323.18	Oxidation[M](17);Carbamidomethyl[C](21)	1	6.2564e-06	0.004467	1.9228	Pmt3_yeast(111)-SPBC365.06(63)/	Inter-Protein	5	1	15	3	1	1
311	Yeast_8577_LTA_50mM-R2-160702.45861.45861.3.0.dta	3	3331.55	DMEDGDQIEAVLEQLGG(17)-DVSKKEDTEPEVR(4)	Cross-Linked	Pmt3_yeast	3331.55	null	1	6.33826e-06	0.006389	1.91773	Pmt3_yeast(111)-SPAC17G6.10(29)/	Inter-Protein	4	1	21	9	1	1
312	Yeast_8577_LTA_50mM-R1-160702.57952.57952.2.0.dta	2	2676.39	DQIEAVLEQLGG(12)-DVKPSTEHINLK(3)	Cross-Linked	Pmt3_yeast	2676.38	Carbamyl[AnyN-term](0)	1	6.36175e-06	0.00724	2.70514	Pmt3_yeast(111)-SPBC365.06(30)/	Inter-Protein	3	1	35	13	1	1
313	Yeast_8577_LTA_50mM-R2-160702.49131.49131.4.0.dta	4	5053.36	IRPDQTPAELDMEDGDQIEAVLEQLGG(27)-DSTVTAHKEETPYSSSLGSH(8)	Cross-Linked	Pmt3_yeast	5053.35	null	1	6.4026e-06	0.016097	3.18541	Pmt3_yeast(111)-SPBC1652.01(84)/	Inter-Protein	4	1	27	14	1	1
314	Yeast_8577_LTA_50mM-R1-160702.61205.61205.3.0.dta	3	4069.03	DQIEAVLEQLGG(12)-DAEIIKKEEELEAAKEEEEEIWR(15)	Cross-Linked	Pmt3_yeast	4069.01	null	1	6.48443e-06	0.016676	4.09829	Pmt3_yeast(111)-SPBC83.15(360)/	Inter-Protein	3	1	19	19	1	1
315	Yeast_8577_LTA_50mM-R1-160702.54132.54132.2.0.dta	2	2676.39	DQIEAVLEQLGG(12)-DVKPSTEHINLK(3)	Cross-Linked	Pmt3_yeast	2676.38	Carbamyl[AnyN-term](15)	1	6.73154e-06	0.00834	3.11614	Pmt3_yeast(111)-SPBC365.06(30)/	Inter-Protein	3	1	42	16	1	1
316	Yeast_8577_LTA_50mM-R1-160702.57449.57449.4.0.dta	4	3901.81	DMEDGDQIEAVLEQLGG(17)-DNTLNHVKQEPSDGFSSVK(8)	Cross-Linked	Pmt3_yeast	3901.8	null	1	6.73356e-06	0.007716	1.97755	Pmt3_yeast(111)-SPBC1652.01(59)/	Inter-Protein	3	1	35	24	1	1
317	Yeast_8577_LTA_50mM-R2-160702.51567.51567.3.0.dta	3	3963.94	DMEDGDQIEAVLEQLGG(17)-SDSAVKQEGNLLIHPNNSLK(6)	Cross-Linked	Pmt3_yeast	3963.92	null	1	6.74434e-06	0.011694	2.95011	Pmt3_yeast(111)-SPBC26H8.09c(253)/	Inter-Protein	4	1	22.5	18.5	1	1
318	Yeast_8577_LTA_50mM-R1-160702.59314.59314.3.0.dta	3	4069.03	DQIEAVLEQLGG(12)-DAEIIKKEEELEAAKEEEEEIWR(6)	Cross-Linked	Pmt3_yeast	4069.01	null	1	7.02309e-06	0.014101	3.46546	Pmt3_yeast(111)-SPBC83.15(351)/	Inter-Protein	3	1	32	22	1	1
319	8577-LT-A-160702.56827.56827.3.0.dta	3	3521.74	DQIEAVLEQLGG(12)-DINIVKTEDNSHGLSVEENR(6)	Cross-Linked	Pmt3_yeast	3521.74	null	1	7.05265e-06	0.009098	2.58339	Pmt3_yeast(111)-SPBC1A4.03c(1292)/	Inter-Protein	1	1	29	22	1	1
320	Yeast_8577_LTA_50mM-R1-160702.52685.52685.2.0.dta	2	2093.08	DQIEAVLEQLGG(12)-KTTEFSK(1)	Cross-Linked	Pmt3_yeast	2093.08	null	1	7.1528e-06	0.004628	2.2111	Pmt3_yeast(111)-SPBC365.06(54)/	Inter-Protein	3	1	28	8	1	1
321	Yeast_8577_LTA_50mM-R2-160702.50815.50815.4.0.dta	4	4069.02	DQIEAVLEQLGG(12)-DAEIIKKEEELEAAKEEEEEIWR(6)	Cross-Linked	Pmt3_yeast	4069.01	null	1	7.19225e-06	0.010845	2.66527	Pmt3_yeast(111)-SPBC83.15(351)/	Inter-Protein	4	1	34	27	1	1
322	8577-LT-A-160702.55298.55298.3.0.dta	3	3695.81	DQIEAVLEQLGG(12)-SSDINIVKTEDNSHGLSVEENR(8)	Cross-Linked	Pmt3_yeast	3695.8	null	1	7.2718e-06	0.011256	3.04562	Pmt3_yeast(111)-SPBC1A4.03c(1292)/	Inter-Protein	1	1	28	33	1	1
323	Yeast_8577_LTA_50mM-R2-160702.35624.35624.3.0.dta	3	2772.33	DQIEAVLEQLGG(12)-RKHEDDESSTSTK(2)	Cross-Linked	Pmt3_yeast	2772.33	null	1	7.378e-06	0.00611	2.20392	Pmt3_yeast(111)-SPBC1711.05(362)/	Inter-Protein	4	1	34	10	1	1
324	Yeast_8577_LTA_50mM-R2-160702.48338.48338.4.0.dta	4	3180.54	DMEDGDQIEAVLEQLGG(17)-DVKPSTEHINLK(3)	Cross-Linked	Pmt3_yeast	3180.54	null	1	7.39869e-06	0.007463	2.34646	Pmt3_yeast(111)-SPBC365.06(30)/	Inter-Protein	4	1	37	14	1	1
325	Yeast_8577_LTA_50mM-R2-160702.53629.53629.4.0.dta	4	4616.18	DMEDGDQIEAVLEQLGG(17)-DAEIIKKEEELEAAKEEEEEIWR(7)	Cross-Linked	Pmt3_yeast	4616.17	null	1	7.39943e-06	0.011034	2.39029	Pmt3_yeast(111)-SPBC83.15(352)/	Inter-Protein	4	1	21	20	1	1
326	Yeast_8577_LTA_50mM-R2-160702.52652.52652.3.0.dta	3	4344.14	IRPDQTPAELDMEDGDQIEAVLEQLGG(27)-DVKPSTEHINLK(3)	Cross-Linked	Pmt3_yeast	4344.13	Carbamyl[AnyN-term](0)	1	7.42018e-06	0.012675	2.91773	Pmt3_yeast(111)-SPBC365.06(30)/	Inter-Protein	4	1	59	19	1	1
327	Yeast_8577_LTA_50mM-R1-160702.49390.49390.2.0.dta	2	2342.25	DQIEAVLEQLGG(12)-VKLESKEEK(2)	Cross-Linked	Pmt3_yeast	2342.24	null	1	7.42092e-06	0.006253	2.66966	Pmt3_yeast(111)-SPBC16A3.19(173)/	Inter-Protein	3	1	28	9	1	1
328	Yeast_8577_LTA_50mM-R1-160702.54160.54160.2.0.dta	2	2676.39	DQIEAVLEQLGG(12)-DVKPSTEHINLK(3)	Cross-Linked	Pmt3_yeast	2676.38	Carbamyl[AnyN-term](15)	1	7.44024e-06	0.008064	3.01302	Pmt3_yeast(111)-SPBC365.06(30)/	Inter-Protein	3	1	39	15	1	1
329	Yeast_8577_LTA_50mM-R2-160702.50780.50780.3.0.dta	3	4069.03	DQIEAVLEQLGG(12)-DAEIIKKEEELEAAKEEEEEIWR(6)	Cross-Linked	Pmt3_yeast	4069.01	null	1	7.48576e-06	0.013515	3.32144	Pmt3_yeast(111)-SPBC83.15(351)/	Inter-Protein	4	1	25	21	1	1
330	Yeast_8577_LTA_50mM-R2-160702.51352.51352.4.0.dta	4	4344.14	IRPDQTPAELDMEDGDQIEAVLEQLGG(27)-DVKPSTEHINLK(3)	Cross-Linked	Pmt3_yeast	4344.13	Carbamyl[AnyN-term](30)	1	7.50825e-06	0.013084	3.01188	Pmt3_yeast(111)-SPBC365.06(30)/	Inter-Protein	4	1	62	18	1	1
331	Yeast_8577_LTA_50mM-R2-160702.52672.52672.3.0.dta	3	4344.14	IRPDQTPAELDMEDGDQIEAVLEQLGG(27)-DVKPSTEHINLK(3)	Cross-Linked	Pmt3_yeast	4344.13	Carbamyl[AnyN-term](0)	1	7.65304e-06	0.012347	2.84223	Pmt3_yeast(111)-SPBC365.06(30)/	Inter-Protein	4	1	56	20	1	1
332	Yeast_8577_LTA_50mM-R2-160702.48178.48178.4.0.dta	4	3180.55	DMEDGDQIEAVLEQLGG(17)-DVKPSTEHINLK(3)	Cross-Linked	Pmt3_yeast	3180.54	null	1	7.72841e-06	0.016151	5.07807	Pmt3_yeast(111)-SPBC365.06(30)/	Inter-Protein	4	1	34	16	1	1
333	Yeast_8577_LTA_50mM-R1-160702.52992.52992.4.0.dta	4	3354.66	DQIEAVLEQLGG(12)-DNTLNHVKQEPSDGFSSVK(8)	Cross-Linked	Pmt3_yeast	3354.64	null	1	7.96935e-06	0.015493	4.61837	Pmt3_yeast(111)-SPBC1652.01(59)/	Inter-Protein	3	1	36.5	29.5	1	1
334	Yeast_8577_LTA_50mM-R2-160702.48775.48775.3.0.dta	3	3901.82	DMEDGDQIEAVLEQLGG(17)-DNTLNHVKQEPSDGFSSVK(8)	Cross-Linked	Pmt3_yeast	3901.8	null	1	8.05347e-06	0.013386	3.43072	Pmt3_yeast(111)-SPBC1652.01(59)/	Inter-Protein	4	1	29	20	1	1
335	Yeast_8577_LTA_50mM-R2-160702.49544.49544.4.0.dta	4	4301.15	IRPDQTPAELDMEDGDQIEAVLEQLGG(27)-DVKPSTEHINLK(3)	Cross-Linked	Pmt3_yeast	4301.12	null	1	8.10355e-06	0.030095	6.99701	Pmt3_yeast(111)-SPBC365.06(30)/	Inter-Protein	4	1	53	12	1	1
336	Yeast_8577_LTA_50mM-R1-160702.57451.57451.4.0.dta	4	4242.96	DMEDGDQIEAVLEQLGG(17)-SSDINIVKTEDNSHGLSVEENR(8)	Cross-Linked	Pmt3_yeast	4242.96	null	1	8.14987e-06	-0.00096	-0.226257	Pmt3_yeast(111)-SPBC1A4.03c(1292)/	Inter-Protein	3	1	30	24	1	1
337	Yeast_8577_LTA_50mM-R2-160702.44911.44911.3.0.dta	3	2805.44	DGDQIEAVLEQLGG(14)-DVKPSTEHINLK(3)	Cross-Linked	Pmt3_yeast	2805.43	null	1	8.18336e-06	0.011729	4.18083	Pmt3_yeast(111)-SPBC365.06(30)/	Inter-Protein	4	1	29	15	1	1
338	8577-LT-A-160702.55108.55108.3.0.dta	3	3354.65	DQIEAVLEQLGG(12)-DNTLNHVKQEPSDGFSSVK(8)	Cross-Linked	Pmt3_yeast	3354.64	null	1	8.19974e-06	0.008436	2.51472	Pmt3_yeast(111)-SPBC1652.01(59)/	Inter-Protein	1	1	46	29	1	1
339	Yeast_8577_LTA_50mM-R1-160702.52132.52132.3.0.dta	3	2887.48	DQIEAVLEQLGG(12)-DVKRENPSFTNSIK(3)	Cross-Linked	Pmt3_yeast	2887.48	null	1	8.20138e-06	0.003117	1.07949	Pmt3_yeast(111)-SPBC1652.01(26)/	Inter-Protein	3	1	45	15	1	1
340	Yeast_8577_LTA_50mM-R2-160702.50208.50208.4.0.dta	4	4068.9	DMEDGDQIEAVLEQLGG(17)-DINIVKTEDNSHGLSVEENR(6)	Cross-Linked	Pmt3_yeast	4068.89	null	1	8.31701e-06	0.009446	2.32152	Pmt3_yeast(111)-SPBC1A4.03c(1292)/	Inter-Protein	4	1	16	20	1	1
341	Yeast_8577_LTA_50mM-R1-160702.59175.59175.2.0.dta	2	2337.21	DQIEAVLEQLGG(12)-TTEFSKLMK(6)	Cross-Linked	Pmt3_yeast	2337.2	null	1	8.31784e-06	0.005098	2.18124	Pmt3_yeast(111)-SPBC365.06(60)/	Inter-Protein	3	1	38	11	1	1
342	8577-LT-A-160702.55659.55659.2.0.dta	2	2805.43	DGDQIEAVLEQLGG(14)-DVKPSTEHINLK(3)	Cross-Linked	Pmt3_yeast	2805.43	null	1	8.37627e-06	0.008154	2.90651	Pmt3_yeast(111)-SPBC365.06(30)/	Inter-Protein	1	1	41	12	1	1
343	Yeast_8577_LTA_75mM-R1-160702.45667.45667.3.0.dta	3	2727.36	DQIEAVLEQLGG(12)-KPSYTQNPNSGPGK(1)	Cross-Linked	Pmt3_yeast	2727.36	null	1	8.3922e-06	0.002016	0.739177	Pmt3_yeast(111)-SPAC23G3.09(39)/	Inter-Protein	5	1	13	9	1	1
344	8577-LT-A-160702.61134.61134.3.0.dta	3	4069.02	DQIEAVLEQLGG(12)-DAEIIKKEEELEAAKEEEEEIWR(6)	Cross-Linked	Pmt3_yeast	4069.01	null	1	8.52584e-06	0.01111	2.73039	Pmt3_yeast(111)-SPBC83.15(351)/	Inter-Protein	1	1	48	34	1	1
345	Yeast_8577_LTA_50mM-R2-160702.44683.44683.4.1.dta	4	3695.81	DQIEAVLEQLGG(12)-SSDINIVKTEDNSHGLSVEENR(8)	Cross-Linked	Pmt3_yeast	3695.8	null	1	8.74167e-06	0.009608	2.59971	Pmt3_yeast(111)-SPBC1A4.03c(1292)/	Inter-Protein	4	1	21	29	1	1
346	Yeast_8577_LTA_100mM-R1-160702.45998.45998.3.0.dta	3	2633.38	DQIEAVLEQLGG(12)-DVKPSTEHINLK(3)	Cross-Linked	Pmt3_yeast	2633.38	null	1	9.07299e-06	0.004815	1.82845	Pmt3_yeast(111)-SPBC365.06(30)/	Inter-Protein	7	1	14	8	1	1
347	8577-LT-A-160702.61132.61132.4.0.dta	4	4069.02	DQIEAVLEQLGG(12)-DAEIIKKEEELEAAKEEEEEIWR(6)	Cross-Linked	Pmt3_yeast	4069.01	null	1	9.3185e-06	0.006724	1.65249	Pmt3_yeast(111)-SPBC83.15(351)/	Inter-Protein	1	1	33	28	1	1
348	Yeast_8577_LTA_50mM-R2-160702.43021.43021.4.0.dta	4	2633.39	DQIEAVLEQLGG(12)-DVKPSTEHINLK(3)	Cross-Linked	Pmt3_yeast	2633.38	null	1	9.3802e-06	0.010146	3.85285	Pmt3_yeast(111)-SPBC365.06(30)/	Inter-Protein	4	1	38	19	1	1
349	8577-LT-A-160702.54989.54989.2.0.dta	2	2093.08	DQIEAVLEQLGG(12)-KTTEFSK(1)	Cross-Linked	Pmt3_yeast	2093.08	null	1	9.692e-06	0.005141	2.45619	Pmt3_yeast(111)-SPBC365.06(54)/	Inter-Protein	1	1	34	10	1	1
350	8577-LT-A-160702.60744.60744.2.0.dta	2	2307.19	DQIEAVLEQLGG(12)-LMKIYCAR(3)	Cross-Linked	Pmt3_yeast	2307.18	Carbamidomethyl[C](21)	1	9.71043e-06	0.004526	1.9617	Pmt3_yeast(111)-SPBC365.06(63)/	Inter-Protein	1	1	45	8	1	1
351	Yeast_8577_LTA_50mM-R2-160702.55743.55743.3.0.dta	3	4005.97	IRPDQTPAELDMEDGDQIEAVLEQLGG(27)-DISPLVKNEA(7)	Cross-Linked	Pmt3_yeast	4005.96	null	1	9.91551e-06	0.009795	2.44511	Pmt3_yeast(111)-SPAC1783.05(1370)/	Inter-Protein	4	1	29	15	1	1
352	Yeast_8577_LTA_50mM-R2-160702.43546.43546.3.0.dta	3	2633.38	DQIEAVLEQLGG(12)-DVKPSTEHINLK(3)	Cross-Linked	Pmt3_yeast	2633.38	null	1	1.00342e-05	0.002827	1.07353	Pmt3_yeast(111)-SPBC365.06(30)/	Inter-Protein	4	1	29	14	1	1
353	8577-LT-A-160702.56239.56239.2.0.dta	2	2676.39	DQIEAVLEQLGG(12)-DVKPSTEHINLK(3)	Cross-Linked	Pmt3_yeast	2676.38	Carbamyl[AnyN-term](15)	1	1.00754e-05	0.00834	3.11614	Pmt3_yeast(111)-SPBC365.06(30)/	Inter-Protein	1	1	33	11	1	1
354	8577-LT-A-160702.64070.64070.4.0.dta	4	4616.18	DMEDGDQIEAVLEQLGG(17)-DAEIIKKEEELEAAKEEEEEIWR(6)	Cross-Linked	Pmt3_yeast	4616.17	null	1	1.01493e-05	0.009697	2.10066	Pmt3_yeast(111)-SPBC83.15(351)/	Inter-Protein	1	1	32	24	1	1
355	Yeast_8577_LTA_50mM-R2-160702.51350.51350.4.0.dta	4	4344.14	IRPDQTPAELDMEDGDQIEAVLEQLGG(27)-DVKPSTEHINLK(3)	Cross-Linked	Pmt3_yeast	4344.13	Carbamyl[AnyN-term](30)	1	1.01686e-05	0.013084	3.01188	Pmt3_yeast(111)-SPBC365.06(30)/	Inter-Protein	4	1	56	15	1	1
356	Yeast_8577_LTA_50mM-R1-160702.57429.57429.3.0.dta	3	3901.82	DMEDGDQIEAVLEQLGG(17)-DNTLNHVKQEPSDGFSSVK(8)	Cross-Linked	Pmt3_yeast	3901.8	null	1	1.02318e-05	0.012665	3.24593	Pmt3_yeast(111)-SPBC1652.01(59)/	Inter-Protein	3	1	34	27	1	1
357	8577-LT-A-160702.55167.55167.4.0.dta	4	3354.65	DQIEAVLEQLGG(12)-DNTLNHVKQEPSDGFSSVK(8)	Cross-Linked	Pmt3_yeast	3354.64	null	1	1.02543e-05	0.006504	1.9388	Pmt3_yeast(111)-SPBC1652.01(59)/	Inter-Protein	1	1	31.5	26.5	1	1
358	Yeast_8577_LTA_50mM-R2-160702.48795.48795.4.0.dta	4	3901.81	DMEDGDQIEAVLEQLGG(17)-DNTLNHVKQEPSDGFSSVK(8)	Cross-Linked	Pmt3_yeast	3901.8	null	1	1.03574e-05	0.008518	2.18309	Pmt3_yeast(111)-SPBC1652.01(59)/	Inter-Protein	4	1	28	20	1	1
359	Yeast_8577_LTA_50mM-R2-160702.48225.48225.4.0.dta	4	3749.79	DMEDGDQIEAVLEQLGG(17)-ESVDVKRENPSFTNSIK(6)	Cross-Linked	Pmt3_yeast	3749.78	null	1	1.03927e-05	0.007858	2.09559	Pmt3_yeast(111)-SPBC1652.01(26)/	Inter-Protein	4	1	28	12	1	1
360	Yeast_8577_LTA_50mM-R1-160702.56756.56756.2.0.dta	2	3180.54	DMEDGDQIEAVLEQLGG(17)-DVKPSTEHINLK(3)	Cross-Linked	Pmt3_yeast	3180.54	null	1	1.0401e-05	0.007992	2.51278	Pmt3_yeast(111)-SPBC365.06(30)/	Inter-Protein	3	1	28	14	1	1
361	Yeast_8577_LTA_50mM-R2-160702.49410.49410.6.0.dta	6	4301.13	IRPDQTPAELDMEDGDQIEAVLEQLGG(27)-DVKPSTEHINLK(3)	Cross-Linked	Pmt3_yeast	4301.12	null	1	1.06547e-05	0.006526	1.51728	Pmt3_yeast(111)-SPBC365.06(30)/	Inter-Protein	4	1	37	15	1	1
362	Yeast_8577_LTA_50mM-R2-160702.49545.49545.4.0.dta	4	4301.15	IRPDQTPAELDMEDGDQIEAVLEQLGG(27)-DVKPSTEHINLK(3)	Cross-Linked	Pmt3_yeast	4301.12	null	1	1.08114e-05	0.030095	6.99701	Pmt3_yeast(111)-SPBC365.06(30)/	Inter-Protein	4	1	51	12	1	1
363	Yeast_8577_LTA_50mM-R2-160702.49313.49313.4.0.dta	4	5544.64	DMEDGDQIEAVLEQLGG(17)-DSTIPANSHPQSLPSNSIPKTEPLDTPSLSNSQER(20)	Cross-Linked	Pmt3_yeast	5544.62	null	1	1.082e-05	0.01808	3.26082	Pmt3_yeast(111)-SPBC1652.01(202)/	Inter-Protein	4	1	21	43	1	1
364	Yeast_8577_LTA_50mM-R2-160702.48052.48052.3.0.dta	3	3180.57	DMEDGDQIEAVLEQLGG(17)-DVKPSTEHINLK(3)	Cross-Linked	Pmt3_yeast	3180.54	null	1	1.10232e-05	0.036522	11.483	Pmt3_yeast(111)-SPBC365.06(30)/	Inter-Protein	4	1	29	12	1	1
365	Yeast_8577_LTA_50mM-R2-160702.46225.46225.3.0.dta	3	3383.73	DQIEAVLEQLGG(12)-TAVVKEEEDFNEIAKPSPK(5)	Cross-Linked	Pmt3_yeast	3383.72	null	1	1.10508e-05	0.007529	2.22506	Pmt3_yeast(111)-SPBC1703.14c(99)/	Inter-Protein	4	1	21	20	1	1
366	Yeast_8577_LTA_50mM-R1-160702.52689.52689.2.0.dta	2	2093.08	DQIEAVLEQLGG(12)-KTTEFSK(1)	Cross-Linked	Pmt3_yeast	2093.08	null	1	1.17013e-05	0.004628	2.2111	Pmt3_yeast(111)-SPBC365.06(54)/	Inter-Protein	3	1	34	6	1	1
367	8577-LT-A-160702.46407.46407.2.0.dta	2	2111.15	DQIEAVLEQLGG(12)-DKKPSKR(2)	Cross-Linked	Pmt3_yeast	2111.14	null	1	1.17858e-05	0.005454	2.58343	Pmt3_yeast(111)-SPBC83.15(379)/	Inter-Protein	1	1	40	7	1	1
368	Yeast_8577_LTA_50mM-R1-160702.57742.57742.3.0.dta	3	3440.73	DMEDGDQIEAVLEQLGG(17)-KLQPSSKPLSSLEAR(1)	Cross-Linked	Pmt3_yeast	3440.72	null	1	1.18853e-05	0.010093	2.9334	Pmt3_yeast(111)-SPBC4B4.03(200)/	Inter-Protein	3	1	26	15	1	1
369	Yeast_8577_LTA_50mM-R2-160702.52653.52653.3.0.dta	3	4344.14	IRPDQTPAELDMEDGDQIEAVLEQLGG(27)-DVKPSTEHINLK(3)	Cross-Linked	Pmt3_yeast	4344.13	Carbamyl[AnyN-term](0)	1	1.19448e-05	0.012675	2.91773	Pmt3_yeast(111)-SPBC365.06(30)/	Inter-Protein	4	1	65	18	1	1
370	8577-LT-A-160702.61141.61141.4.0.dta	4	4069.02	DQIEAVLEQLGG(12)-DAEIIKKEEELEAAKEEEEEIWR(6)	Cross-Linked	Pmt3_yeast	4069.01	null	1	1.19843e-05	0.006724	1.65249	Pmt3_yeast(111)-SPBC83.15(351)/	Inter-Protein	1	1	29	31	1	1
371	Yeast_8577_LTA_50mM-R2-160702.52613.52613.3.0.dta	3	3876.9	DMEDGDQIEAVLEQLGG(17)-DSAVKQEGNLLIHPNNSLK(5)	Cross-Linked	Pmt3_yeast	3876.89	null	1	1.20661e-05	0.008767	2.26135	Pmt3_yeast(111)-SPBC26H8.09c(253)/	Inter-Protein	4	1	26	16	1	1
372	Yeast_8577_LTA_50mM-R2-160702.50072.50072.3.0.dta	3	2420.22	DQIEAVLEQLGG(12)-DKLDFSVKSE(8)	Cross-Linked	Pmt3_yeast	2420.22	null	1	1.20709e-05	0.003724	1.5387	Pmt3_yeast(111)-SPAC12G12.05c(161)/	Inter-Protein	4	1	23	18	1	1
373	Yeast_8577_LTA_50mM-R2-160702.51095.51095.3.0.dta	3	4247	DQIEAVLEQLGG(12)-YCLTQPNWIVSNETQQNQPKEENSS(20)	Cross-Linked	Pmt3_yeast	4246.98	Carbamidomethyl[C](17)	1	1.21691e-05	0.01429	3.36474	Pmt3_yeast(111)-SPAC12G12.05c(142)/	Inter-Protein	4	1	27.5	29.5	1	1
374	Yeast_8577_LTA_50mM-R1-160702.53102.53102.4.0.dta	4	3695.81	DQIEAVLEQLGG(12)-SSDINIVKTEDNSHGLSVEENR(8)	Cross-Linked	Pmt3_yeast	3695.8	null	1	1.26442e-05	0.009772	2.64408	Pmt3_yeast(111)-SPBC1A4.03c(1292)/	Inter-Protein	3	1	28	32	1	1
375	Yeast_8577_LTA_50mM-R2-160702.49547.49547.4.0.dta	4	4301.15	IRPDQTPAELDMEDGDQIEAVLEQLGG(27)-DVKPSTEHINLK(3)	Cross-Linked	Pmt3_yeast	4301.12	null	1	1.2976e-05	0.030095	6.99701	Pmt3_yeast(111)-SPBC365.06(30)/	Inter-Protein	4	1	59	13	1	1
376	Yeast_8577_LTA_50mM-R1-160702.53428.53428.3.0.dta	3	2481.34	DQIEAVLEQLGG(12)-KPIQTQTLSGR(1)	Cross-Linked	Pmt3_yeast	2481.33	null	1	1.36412e-05	0.005088	2.05051	Pmt3_yeast(111)-SPCC330.13(100)/	Inter-Protein	3	1	28	11	1	1
377	Yeast_8577_LTA_50mM-R2-160702.50206.50206.3.0.dta	3	4068.91	DMEDGDQIEAVLEQLGG(17)-DINIVKTEDNSHGLSVEENR(6)	Cross-Linked	Pmt3_yeast	4068.89	null	1	1.36631e-05	0.011773	2.89342	Pmt3_yeast(111)-SPBC1A4.03c(1292)/	Inter-Protein	4	1	18	21	1	1
378	8577-LT-A-160702.64072.64072.4.0.dta	4	4616.18	DMEDGDQIEAVLEQLGG(17)-DAEIIKKEEELEAAKEEEEEIWR(6)	Cross-Linked	Pmt3_yeast	4616.17	null	1	1.38363e-05	0.009697	2.10066	Pmt3_yeast(111)-SPBC83.15(351)/	Inter-Protein	1	1	26	23	1	1
379	Yeast_8577_LTA_50mM-R1-160702.60095.60095.3.0.dta	3	3963.94	DMEDGDQIEAVLEQLGG(17)-SDSAVKQEGNLLIHPNNSLK(6)	Cross-Linked	Pmt3_yeast	3963.92	null	1	1.41738e-05	0.01328	3.35022	Pmt3_yeast(111)-SPBC26H8.09c(253)/	Inter-Protein	3	1	26	22	1	1
380	Yeast_8577_LTA_50mM-R1-160702.57490.57490.3.0.dta	3	4242.97	DMEDGDQIEAVLEQLGG(17)-SSDINIVKTEDNSHGLSVEENR(8)	Cross-Linked	Pmt3_yeast	4242.96	null	1	1.43464e-05	0.010496	2.47375	Pmt3_yeast(111)-SPBC1A4.03c(1292)/	Inter-Protein	3	1	34	28	1	1
381	Yeast_8577_LTA_50mM-R1-160702.58379.58379.3.0.dta	3	3375.56	DMEDGDQIEAVLEQLGG(17)-VFENVKQENPDEK(6)	Cross-Linked	Pmt3_yeast	3375.55	null	1	1.43895e-05	0.005305	1.57159	Pmt3_yeast(111)-SPCC1620.09c(13)/	Inter-Protein	3	1	26	16	1	1
382	8577-LT-A-160702.60752.60752.2.0.dta	2	2307.19	DQIEAVLEQLGG(12)-LMKIYCAR(3)	Cross-Linked	Pmt3_yeast	2307.18	Carbamidomethyl[C](21)	1	1.4424e-05	0.004474	1.93916	Pmt3_yeast(111)-SPBC365.06(63)/	Inter-Protein	1	1	40	7	1	1
383	Yeast_8577_LTA_50mM-R2-160702.50089.50089.5.0.dta	5	5022.4	IRPDQTPAELDMEDGDQIEAVLEQLGG(27)-DNTLNHVKQEPSDGFSSVK(8)	Cross-Linked	Pmt3_yeast	5022.39	null	1	1.47759e-05	0.013134	2.61509	Pmt3_yeast(111)-SPBC1652.01(59)/	Inter-Protein	4	1	28	17	1	1
384	Yeast_8577_LTA_50mM-R1-160702.63621.63621.3.0.dta	3	3271.56	DQIEAVLEQLGG(12)-EEELEAAKEEEEEIWR(8)	Cross-Linked	Pmt3_yeast	3271.55	null	1	1.48633e-05	0.007269	2.22188	Pmt3_yeast(111)-SPBC83.15(360)/	Inter-Protein	3	1	13	15	1	1
385	Yeast_8577_LTA_75mM-R2-160702.38591.38591.3.0.dta	3	2727.36	DQIEAVLEQLGG(12)-KPSYTQNPNSGPGK(1)	Cross-Linked	Pmt3_yeast	2727.36	null	1	1.54158e-05	0.000908	0.332923	Pmt3_yeast(111)-SPAC23G3.09(39)/	Inter-Protein	6	1	9.5	7.5	1	1
386	8577-LT-A-160702.64077.64077.4.0.dta	4	4616.18	DMEDGDQIEAVLEQLGG(17)-DAEIIKKEEELEAAKEEEEEIWR(6)	Cross-Linked	Pmt3_yeast	4616.17	null	1	1.57084e-05	0.009697	2.10066	Pmt3_yeast(111)-SPBC83.15(351)/	Inter-Protein	1	1	28	23	1	1
387	8577-LT-A-160702.59540.59540.4.0.dta	4	4242.96	DMEDGDQIEAVLEQLGG(17)-SSDINIVKTEDNSHGLSVEENR(8)	Cross-Linked	Pmt3_yeast	4242.96	null	1	1.60546e-05	0.00502	1.18314	Pmt3_yeast(111)-SPBC1A4.03c(1292)/	Inter-Protein	1	1	28	22	1	1
388	Yeast_8577_LTA_50mM-R2-160702.50890.50890.3.0.dta	3	3223.56	DMEDGDQIEAVLEQLGG(17)-DVKPSTEHINLK(3)	Cross-Linked	Pmt3_yeast	3223.54	Carbamyl[AnyN-term](0)	1	1.62923e-05	0.020141	6.2481	Pmt3_yeast(111)-SPBC365.06(30)/	Inter-Protein	4	1	35.5	17.5	1	1
389	8577-LT-A-160702.56826.56826.3.0.dta	3	3521.74	DQIEAVLEQLGG(12)-DINIVKTEDNSHGLSVEENR(6)	Cross-Linked	Pmt3_yeast	3521.74	null	1	1.63756e-05	0.009098	2.58339	Pmt3_yeast(111)-SPBC1A4.03c(1292)/	Inter-Protein	1	1	29	20	1	1
390	Yeast_8577_LTA_50mM-R2-160702.54142.54142.3.0.dta	3	4025.96	IRPDQTPAELDMEDGDQIEAVLEQLGG(27)-SSDINIVKTE(8)	Cross-Linked	Pmt3_yeast	4025.95	null	1	1.7015e-05	0.013124	3.25985	Pmt3_yeast(111)-SPBC1A4.03c(1292)/	Inter-Protein	4	1	18	14	1	1
391	8577-LT-A-160702.55166.55166.4.0.dta	4	3354.65	DQIEAVLEQLGG(12)-DNTLNHVKQEPSDGFSSVK(8)	Cross-Linked	Pmt3_yeast	3354.64	null	1	1.75595e-05	0.006504	1.9388	Pmt3_yeast(111)-SPBC1652.01(59)/	Inter-Protein	1	1	29.5	26.5	1	1
392	8577-LT-A-160702.59522.59522.3.0.dta	3	4242.97	DMEDGDQIEAVLEQLGG(17)-SSDINIVKTEDNSHGLSVEENR(8)	Cross-Linked	Pmt3_yeast	4242.96	null	1	1.76598e-05	0.00954	2.24843	Pmt3_yeast(111)-SPBC1A4.03c(1292)/	Inter-Protein	1	1	28	22	1	1
393	Yeast_8577_LTA_50mM-R1-160702.58386.58386.3.0.dta	3	3375.56	DMEDGDQIEAVLEQLGG(17)-VFENVKQENPDEK(6)	Cross-Linked	Pmt3_yeast	3375.55	null	1	1.76934e-05	0.005406	1.60152	Pmt3_yeast(111)-SPCC1620.09c(13)/	Inter-Protein	3	1	21	18	1	1
394	8577-LT-A-160702.46396.46396.2.0.dta	2	2111.15	DQIEAVLEQLGG(12)-DKKPSKR(2)	Cross-Linked	Pmt3_yeast	2111.14	null	1	1.81413e-05	0.005541	2.62464	Pmt3_yeast(111)-SPBC83.15(379)/	Inter-Protein	1	1	35	7	1	1
395	Yeast_8577_LTA_50mM-R1-160702.53522.53522.2.0.dta	2	2805.44	DGDQIEAVLEQLGG(14)-DVKPSTEHINLK(3)	Cross-Linked	Pmt3_yeast	2805.43	null	1	1.82742e-05	0.010096	3.59874	Pmt3_yeast(111)-SPBC365.06(30)/	Inter-Protein	3	1	45	12	1	1
396	Yeast_8577_LTA_50mM-R2-160702.49543.49543.4.0.dta	4	4301.15	IRPDQTPAELDMEDGDQIEAVLEQLGG(27)-DVKPSTEHINLK(3)	Cross-Linked	Pmt3_yeast	4301.12	null	1	1.86845e-05	0.030095	6.99701	Pmt3_yeast(111)-SPBC365.06(30)/	Inter-Protein	4	1	48	12	1	1
397	8577-LT-A-160702.65227.65227.4.0.dta	4	4616.19	DMEDGDQIEAVLEQLGG(17)-DAEIIKKEEELEAAKEEEEEIWR(15)	Cross-Linked	Pmt3_yeast	4616.17	null	1	1.86901e-05	0.012769	2.76614	Pmt3_yeast(111)-SPBC83.15(360)/	Inter-Protein	1	1	21	23	1	1
398	Yeast_8577_LTA_50mM-R2-160702.44956.44956.3.0.dta	3	2481.34	DQIEAVLEQLGG(12)-KPIQTQTLSGR(1)	Cross-Linked	Pmt3_yeast	2481.33	null	1	1.87969e-05	0.004528	1.82483	Pmt3_yeast(111)-SPCC330.13(100)/	Inter-Protein	4	1	20	10	1	1
399	Yeast_8577_LTA_50mM-R2-160702.52651.52651.3.0.dta	3	4344.14	IRPDQTPAELDMEDGDQIEAVLEQLGG(27)-DVKPSTEHINLK(3)	Cross-Linked	Pmt3_yeast	4344.13	Carbamyl[AnyN-term](0)	1	1.88704e-05	0.012675	2.91773	Pmt3_yeast(111)-SPBC365.06(30)/	Inter-Protein	4	1	64	17	1	1
400	Yeast_8577_LTA_50mM-R1-160702.53105.53105.3.0.dta	3	3695.81	DQIEAVLEQLGG(12)-SSDINIVKTEDNSHGLSVEENR(8)	Cross-Linked	Pmt3_yeast	3695.8	null	1	1.89138e-05	0.011597	3.13789	Pmt3_yeast(111)-SPBC1A4.03c(1292)/	Inter-Protein	3	1	29	34	1	1
401	Yeast_8577_LTA_50mM-R2-160702.52654.52654.3.0.dta	3	4344.14	IRPDQTPAELDMEDGDQIEAVLEQLGG(27)-DVKPSTEHINLK(3)	Cross-Linked	Pmt3_yeast	4344.13	Carbamyl[AnyN-term](0)	1	1.89308e-05	0.012675	2.91773	Pmt3_yeast(111)-SPBC365.06(30)/	Inter-Protein	4	1	65	18	1	1
402	Yeast_8577_LTA_50mM-R2-160702.43629.43629.3.0.dta	3	2887.48	DQIEAVLEQLGG(12)-DVKRENPSFTNSIK(3)	Cross-Linked	Pmt3_yeast	2887.48	null	1	1.91383e-05	0.002555	0.884855	Pmt3_yeast(111)-SPBC1652.01(26)/	Inter-Protein	4	1	44	10	1	1
403	8577-LT-A-160702.60984.60984.4.0.dta	4	4068.9	DMEDGDQIEAVLEQLGG(17)-DINIVKTEDNSHGLSVEENR(6)	Cross-Linked	Pmt3_yeast	4068.89	null	1	1.91536e-05	0.005665	1.39227	Pmt3_yeast(111)-SPBC1A4.03c(1292)/	Inter-Protein	1	1	26	20	1	1
404	8577-LT-A-160702.61746.61746.3.0.dta	3	5189.5	IRPDQTPAELDMEDGDQIEAVLEQLGG(27)-DINIVKTEDNSHGLSVEENR(6)	Cross-Linked	Pmt3_yeast	5189.48	null	1	1.93036e-05	0.01624	3.12941	Pmt3_yeast(111)-SPBC1A4.03c(1292)/	Inter-Protein	1	1	36	17	1	1
405	Yeast_8577_LTA_50mM-R2-160702.49113.49113.4.0.dta	4	5053.36	IRPDQTPAELDMEDGDQIEAVLEQLGG(27)-DSTVTAHKEETPYSSSLGSH(8)	Cross-Linked	Pmt3_yeast	5053.35	null	1	1.94976e-05	0.016097	3.18541	Pmt3_yeast(111)-SPBC1652.01(84)/	Inter-Protein	4	1	25	10	1	1
406	Yeast_8577_LTA_50mM-R2-160702.49312.49312.4.0.dta	4	5544.64	DMEDGDQIEAVLEQLGG(17)-DSTIPANSHPQSLPSNSIPKTEPLDTPSLSNSQER(20)	Cross-Linked	Pmt3_yeast	5544.62	null	1	1.95484e-05	0.01808	3.26082	Pmt3_yeast(111)-SPBC1652.01(202)/	Inter-Protein	4	1	20.5	41.5	1	1
407	Yeast_8577_LTA_50mM-R1-160702.57494.57494.3.0.dta	3	3329.74	DQIEAVLEQLGG(12)-DSAVKQEGNLLIHPNNSLK(5)	Cross-Linked	Pmt3_yeast	3329.73	null	1	1.95503e-05	0.007857	2.35965	Pmt3_yeast(111)-SPBC26H8.09c(253)/	Inter-Protein	3	1	31	22	1	1
408	Yeast_8577_LTA_50mM-R1-160702.57979.57979.2.0.dta	2	2676.39	DQIEAVLEQLGG(12)-DVKPSTEHINLK(3)	Cross-Linked	Pmt3_yeast	2676.38	Carbamyl[AnyN-term](0)	1	1.96444e-05	0.007304	2.72906	Pmt3_yeast(111)-SPBC365.06(30)/	Inter-Protein	3	1	33	17	1	1
409	Yeast_8577_LTA_50mM-R1-160702.52995.52995.4.0.dta	4	3354.66	DQIEAVLEQLGG(12)-DNTLNHVKQEPSDGFSSVK(8)	Cross-Linked	Pmt3_yeast	3354.64	null	1	1.99852e-05	0.015493	4.61837	Pmt3_yeast(111)-SPBC1652.01(59)/	Inter-Protein	3	1	35.5	31.5	1	1
410	Yeast_8577_LTA_50mM-R2-160702.51772.51772.3.0.dta	3	2630.36	DQIEAVLEQLGG(12)-DEVKSEFPVLSK(4)	Cross-Linked	Pmt3_yeast	2630.36	null	1	2.00132e-05	0.005556	2.11226	Pmt3_yeast(111)-SPCC1393.08(483)/	Inter-Protein	4	1	26.5	13.5	1	1
411	Yeast_8577_LTA_50mM-R2-160702.43540.43540.3.0.dta	3	2633.38	DQIEAVLEQLGG(12)-DVKPSTEHINLK(3)	Cross-Linked	Pmt3_yeast	2633.38	null	1	2.0184e-05	0.002827	1.07353	Pmt3_yeast(111)-SPBC365.06(30)/	Inter-Protein	4	1	38	12	1	1
412	Yeast_8577_LTA_50mM-R2-160702.51591.51591.4.0.dta	4	3963.94	DMEDGDQIEAVLEQLGG(17)-SDSAVKQEGNLLIHPNNSLK(6)	Cross-Linked	Pmt3_yeast	3963.92	null	1	2.05321e-05	0.017639	4.44988	Pmt3_yeast(111)-SPBC26H8.09c(253)/	Inter-Protein	4	1	20	19	1	1
413	8577-LT-A-160702.60983.60983.4.0.dta	4	4068.9	DMEDGDQIEAVLEQLGG(17)-DINIVKTEDNSHGLSVEENR(6)	Cross-Linked	Pmt3_yeast	4068.89	null	1	2.05691e-05	0.005665	1.39227	Pmt3_yeast(111)-SPBC1A4.03c(1292)/	Inter-Protein	1	1	27	21	1	1
414	Yeast_8577_LTA_50mM-R1-160702.57442.57442.3.0.dta	3	3901.82	DMEDGDQIEAVLEQLGG(17)-DNTLNHVKQEPSDGFSSVK(8)	Cross-Linked	Pmt3_yeast	3901.8	null	1	2.08237e-05	0.0125	3.20365	Pmt3_yeast(111)-SPBC1652.01(59)/	Inter-Protein	3	1	33	23	1	1
415	8577-LT-A-160702.59620.59620.3.0.dta	3	4242.97	DMEDGDQIEAVLEQLGG(17)-SSDINIVKTEDNSHGLSVEENR(8)	Cross-Linked	Pmt3_yeast	4242.96	null	1	2.11722e-05	0.009457	2.22887	Pmt3_yeast(111)-SPBC1A4.03c(1292)/	Inter-Protein	1	1	30	27	1	1
416	Yeast_8577_LTA_50mM-R2-160702.49546.49546.4.0.dta	4	4301.15	IRPDQTPAELDMEDGDQIEAVLEQLGG(27)-DVKPSTEHINLK(3)	Cross-Linked	Pmt3_yeast	4301.12	null	1	2.12826e-05	0.030095	6.99701	Pmt3_yeast(111)-SPBC365.06(30)/	Inter-Protein	4	1	52	17	1	1
417	Yeast_8577_LTA_50mM-R1-160702.57460.57460.4.0.dta	4	3901.81	DMEDGDQIEAVLEQLGG(17)-DNTLNHVKQEPSDGFSSVK(8)	Cross-Linked	Pmt3_yeast	3901.8	null	1	2.1385e-05	0.007716	1.97755	Pmt3_yeast(111)-SPBC1652.01(59)/	Inter-Protein	3	1	32	21	1	1
418	Yeast_8577_LTA_75mM-R2-160702.34616.34616.4.0.dta	4	2184.09	DQIEAVLEQLGG(12)-KTSSHSER(1)	Cross-Linked	Pmt3_yeast	2184.09	null	1	2.16021e-05	0.000245	0.112175	Pmt3_yeast(111)-SPBC4B4.03(577)/	Inter-Protein	6	1	8	3	1	1
419	8577-LT-A-160702.65668.65668.3.0.dta	3	3271.56	DQIEAVLEQLGG(12)-EEELEAAKEEEEEIWR(8)	Cross-Linked	Pmt3_yeast	3271.55	null	1	2.1876e-05	0.007303	2.23228	Pmt3_yeast(111)-SPBC83.15(360)/	Inter-Protein	1	1	18	17	1	1
420	Yeast_8577_LTA_50mM-R2-160702.49308.49308.4.0.dta	4	5544.64	DMEDGDQIEAVLEQLGG(17)-DSTIPANSHPQSLPSNSIPKTEPLDTPSLSNSQER(20)	Cross-Linked	Pmt3_yeast	5544.62	null	1	2.20054e-05	0.018397	3.31799	Pmt3_yeast(111)-SPBC1652.01(202)/	Inter-Protein	4	1	22.5	43.5	1	1
421	Yeast_8577_LTA_75mM-R2-160702.38576.38576.3.0.dta	3	2727.36	DQIEAVLEQLGG(12)-KPSYTQNPNSGPGK(1)	Cross-Linked	Pmt3_yeast	2727.36	null	1	2.20296e-05	0.000946	0.346856	Pmt3_yeast(111)-SPAC23G3.09(39)/	Inter-Protein	6	1	6.5	8.5	1	1
422	Yeast_8577_LTA_50mM-R1-160702.58377.58377.3.0.dta	3	3375.56	DMEDGDQIEAVLEQLGG(17)-VFENVKQENPDEK(6)	Cross-Linked	Pmt3_yeast	3375.55	null	1	2.2087e-05	0.005305	1.57159	Pmt3_yeast(111)-SPCC1620.09c(13)/	Inter-Protein	3	1	23.5	18.5	1	1
423	Yeast_8577_LTA_50mM-R2-160702.44048.44048.3.0.dta	3	2783.38	DQIEAVLEQLGG(12)-QQQQQQQMKAER(9)	Cross-Linked	Pmt3_yeast	2783.37	null	1	2.2309e-05	0.00607	2.18081	Pmt3_yeast(111)-SPAC4D7.10c(470)/	Inter-Protein	4	1	33.5	19.5	1	1
424	Yeast_8577_LTA_50mM-R2-160702.44670.44670.3.0.dta	3	2273.16	DQIEAVLEQLGG(12)-QGKSMNSLR(3)	Cross-Linked	Pmt3_yeast	2273.16	null	1	2.23134e-05	0.003411	1.50056	Pmt3_yeast(111)-SPBC365.06(71)/	Inter-Protein	4	1	42	9	1	1
425	Yeast_8577_LTA_50mM-R2-160702.51580.51580.3.0.dta	3	3223.55	DMEDGDQIEAVLEQLGG(17)-DVKPSTEHINLK(3)	Cross-Linked	Pmt3_yeast	3223.54	Carbamyl[AnyN-term](20)	1	2.24028e-05	0.006522	2.02324	Pmt3_yeast(111)-SPBC365.06(30)/	Inter-Protein	4	1	26	16	1	1
426	Yeast_8577_LTA-25mM-R1-160702.51748.51748.2.0.dta	2	2055.07	DQIEAVLEQLGG(12)-LLDEQKG(6)	Cross-Linked	Pmt3_yeast	2055.06	null	1	2.24432e-05	0.005987	2.9133	Pmt3_yeast(111)-SPAC9G1.13c(260)/	Inter-Protein	12	1	35	13	1	1
427	8577-LT-A-160702.65677.65677.3.0.dta	3	3271.56	DQIEAVLEQLGG(12)-EEELEAAKEEEEEIWR(8)	Cross-Linked	Pmt3_yeast	3271.55	null	1	2.25647e-05	0.007303	2.23228	Pmt3_yeast(111)-SPBC83.15(360)/	Inter-Protein	1	1	18	18	1	1
428	Yeast_8577_LTA_50mM-R2-160702.49310.49310.4.0.dta	4	5544.64	DMEDGDQIEAVLEQLGG(17)-DSTIPANSHPQSLPSNSIPKTEPLDTPSLSNSQER(20)	Cross-Linked	Pmt3_yeast	5544.62	null	1	2.26031e-05	0.018397	3.31799	Pmt3_yeast(111)-SPBC1652.01(202)/	Inter-Protein	4	1	19	43	1	1
429	Yeast_8577_LTA_50mM-R1-160702.52993.52993.4.0.dta	4	3354.66	DQIEAVLEQLGG(12)-DNTLNHVKQEPSDGFSSVK(8)	Cross-Linked	Pmt3_yeast	3354.64	null	1	2.26892e-05	0.015493	4.61837	Pmt3_yeast(111)-SPBC1652.01(59)/	Inter-Protein	3	1	31.5	28.5	1	1
430	Yeast_8577_LTA_50mM-R2-160702.49309.49309.4.0.dta	4	5544.64	DMEDGDQIEAVLEQLGG(17)-DSTIPANSHPQSLPSNSIPKTEPLDTPSLSNSQER(20)	Cross-Linked	Pmt3_yeast	5544.62	null	1	2.27528e-05	0.018397	3.31799	Pmt3_yeast(111)-SPBC1652.01(202)/	Inter-Protein	4	1	21.5	42.5	1	1
431	Yeast_8577_LTA_50mM-R2-160702.48142.48142.4.0.dta	4	3180.55	DMEDGDQIEAVLEQLGG(17)-DVKPSTEHINLK(3)	Cross-Linked	Pmt3_yeast	3180.54	null	1	2.28257e-05	0.018813	5.91504	Pmt3_yeast(111)-SPBC365.06(30)/	Inter-Protein	4	1	29	16	1	1
432	Yeast_8577_LTA_50mM-R1-160702.58810.58810.4.0.dta	4	4068.9	DMEDGDQIEAVLEQLGG(17)-DINIVKTEDNSHGLSVEENR(6)	Cross-Linked	Pmt3_yeast	4068.89	null	1	2.28737e-05	0.006133	1.50729	Pmt3_yeast(111)-SPBC1A4.03c(1292)/	Inter-Protein	3	1	25	19	1	1
433	8577-LT-A-160702.55169.55169.4.0.dta	4	3354.65	DQIEAVLEQLGG(12)-DNTLNHVKQEPSDGFSSVK(8)	Cross-Linked	Pmt3_yeast	3354.64	null	1	2.2892e-05	0.006504	1.9388	Pmt3_yeast(111)-SPBC1652.01(59)/	Inter-Protein	1	1	30	31	1	1
434	Yeast_8577_LTA_50mM-R2-160702.54182.54182.4.0.dta	4	5914.75	IRPDQTPAELDMEDGDQIEAVLEQLGG(27)-YCLTQPNWIVSNETQQNQPKEENSS(20)	Cross-Linked	Pmt3_yeast	5914.73	Carbamidomethyl[C](32)	1	2.33101e-05	0.018272	3.08924	Pmt3_yeast(111)-SPAC12G12.05c(142)/	Inter-Protein	4	1	20.5	18.5	1	1
435	8577-LT-A-160702.55734.55734.2.0.dta	2	2805.43	DGDQIEAVLEQLGG(14)-DVKPSTEHINLK(3)	Cross-Linked	Pmt3_yeast	2805.43	null	1	2.3427e-05	0.008542	3.04481	Pmt3_yeast(111)-SPBC365.06(30)/	Inter-Protein	1	1	39	12	1	1
436	Yeast_8577_LTA_50mM-R2-160702.43877.43877.3.0.dta	3	3202.63	DQIEAVLEQLGG(12)-ESVDVKRENPSFTNSIK(6)	Cross-Linked	Pmt3_yeast	3202.62	null	1	2.3441e-05	0.006376	1.99087	Pmt3_yeast(111)-SPBC1652.01(26)/	Inter-Protein	4	1	39	19	1	1
437	Yeast_8577_LTA_50mM-R2-160702.53605.53605.4.0.dta	4	4616.18	DMEDGDQIEAVLEQLGG(17)-DAEIIKKEEELEAAKEEEEEIWR(6)	Cross-Linked	Pmt3_yeast	4616.17	null	1	2.3502e-05	0.010847	2.34978	Pmt3_yeast(111)-SPBC83.15(351)/	Inter-Protein	4	1	18	16	1	1
438	Yeast_8577_LTA_50mM-R2-160702.49505.49505.3.0.dta	3	2640.24	DMEDGDQIEAVLEQLGG(17)-KTTEFSK(1)	Cross-Linked	Pmt3_yeast	2640.23	null	1	2.40825e-05	0.004802	1.81878	Pmt3_yeast(111)-SPBC365.06(54)/	Inter-Protein	4	1	31	6	1	1
439	Yeast_8577_LTA_50mM-R2-160702.36297.36297.3.0.dta	3	2774.39	DQIEAVLEQLGG(12)-EASSESKPSTTNRK(7)	Cross-Linked	Pmt3_yeast	2774.38	null	1	2.49004e-05	0.004775	1.72111	Pmt3_yeast(111)-SPBC1A4.03c(1262)/	Inter-Protein	4	1	35.5	13.5	1	1
440	Yeast_8577_LTA_50mM-R1-160702.54376.54376.3.0.dta	3	3331.55	DMEDGDQIEAVLEQLGG(17)-DVSKKEDTEPEVR(4)	Cross-Linked	Pmt3_yeast	3331.55	null	1	2.58312e-05	0.005765	1.73043	Pmt3_yeast(111)-SPAC17G6.10(29)/	Inter-Protein	3	1	32	11	1	1
441	Yeast_8577_LTA_50mM-R2-160702.50071.50071.3.0.dta	3	2420.22	DQIEAVLEQLGG(12)-DKLDFSVKSE(8)	Cross-Linked	Pmt3_yeast	2420.22	null	1	2.58959e-05	0.003724	1.5387	Pmt3_yeast(111)-SPAC12G12.05c(161)/	Inter-Protein	4	1	23	18	1	1
442	8577-LT-A-160702.59537.59537.4.0.dta	4	4242.96	DMEDGDQIEAVLEQLGG(17)-SSDINIVKTEDNSHGLSVEENR(8)	Cross-Linked	Pmt3_yeast	4242.96	null	1	2.60387e-05	0.00502	1.18314	Pmt3_yeast(111)-SPBC1A4.03c(1292)/	Inter-Protein	1	1	23	24	1	1
443	Yeast_8577_LTA_75mM-R1-160702.46535.46535.3.0.dta	3	2633.38	DQIEAVLEQLGG(12)-DVKPSTEHINLK(3)	Cross-Linked	Pmt3_yeast	2633.38	null	1	2.6219e-05	0.005116	1.94275	Pmt3_yeast(111)-SPBC365.06(30)/	Inter-Protein	5	1	19	8	1	1
444	Yeast_8577_LTA_50mM-R2-160702.51013.51013.3.0.dta	3	3223.55	DMEDGDQIEAVLEQLGG(17)-DVKPSTEHINLK(3)	Cross-Linked	Pmt3_yeast	3223.54	Carbamyl[AnyN-term](0)	1	2.65514e-05	0.011484	3.56254	Pmt3_yeast(111)-SPBC365.06(30)/	Inter-Protein	4	1	38.5	14.5	1	1
445	Yeast_8577_LTA_50mM-R2-160702.35621.35621.3.0.dta	3	2772.33	DQIEAVLEQLGG(12)-RKHEDDESSTSTK(2)	Cross-Linked	Pmt3_yeast	2772.33	null	1	2.67219e-05	0.00611	2.20392	Pmt3_yeast(111)-SPBC1711.05(362)/	Inter-Protein	4	1	29	9	1	1
446	Yeast_8577_LTA_50mM-R2-160702.49173.49173.3.0.dta	3	2765.47	DQIEAVLEQLGG(12)-LQPSSKPLSSLEAR(6)	Cross-Linked	Pmt3_yeast	2765.47	null	1	2.71149e-05	0.005325	1.92553	Pmt3_yeast(111)-SPBC4B4.03(206)/	Inter-Protein	4	1	31	17	1	1
447	8577-LT-A-160702.64768.64768.2.0.dta	2	2602.22	DMEDGDQIEAVLEQLGG(17)-LLDEQKG(6)	Cross-Linked	Pmt3_yeast	2602.22	null	1	2.72372e-05	0.004695	1.80423	Pmt3_yeast(111)-SPAC9G1.13c(260)/	Inter-Protein	1	1	23	8	1	1
448	Yeast_8577_LTA_50mM-R1-160702.61170.61170.3.0.dta	3	3876.9	DMEDGDQIEAVLEQLGG(17)-DSAVKQEGNLLIHPNNSLK(5)	Cross-Linked	Pmt3_yeast	3876.89	null	1	2.7445e-05	0.010123	2.61111	Pmt3_yeast(111)-SPBC26H8.09c(253)/	Inter-Protein	3	1	20	16	1	1
449	Yeast_8577_LTA_50mM-R2-160702.36320.36320.3.0.dta	3	2774.39	DQIEAVLEQLGG(12)-EASSESKPSTTNRK(7)	Cross-Linked	Pmt3_yeast	2774.38	null	1	2.77513e-05	0.004949	1.78382	Pmt3_yeast(111)-SPBC1A4.03c(1262)/	Inter-Protein	4	1	50	19	1	1
450	8577-LT-A-160702.59603.59603.3.0.dta	3	3329.74	DQIEAVLEQLGG(12)-DSAVKQEGNLLIHPNNSLK(5)	Cross-Linked	Pmt3_yeast	3329.73	null	1	2.78681e-05	0.004444	1.33464	Pmt3_yeast(111)-SPBC26H8.09c(253)/	Inter-Protein	1	1	28	23	1	1
451	Yeast_8577_LTA_50mM-R1-160702.58812.58812.4.0.dta	4	4068.9	DMEDGDQIEAVLEQLGG(17)-DINIVKTEDNSHGLSVEENR(6)	Cross-Linked	Pmt3_yeast	4068.89	null	1	2.79714e-05	0.006133	1.50729	Pmt3_yeast(111)-SPBC1A4.03c(1292)/	Inter-Protein	3	1	25	22	1	1
452	Yeast_8577_LTA_75mM-R2-160702.38570.38570.3.0.dta	3	2727.36	DQIEAVLEQLGG(12)-KPSYTQNPNSGPGK(1)	Cross-Linked	Pmt3_yeast	2727.36	null	1	2.83317e-05	0.000946	0.346856	Pmt3_yeast(111)-SPAC23G3.09(39)/	Inter-Protein	6	1	13	7	1	1
453	Yeast_8577_LTA_50mM-R2-160702.48783.48783.3.0.dta	3	3901.82	DMEDGDQIEAVLEQLGG(17)-DNTLNHVKQEPSDGFSSVK(8)	Cross-Linked	Pmt3_yeast	3901.8	null	1	2.83402e-05	0.013386	3.43072	Pmt3_yeast(111)-SPBC1652.01(59)/	Inter-Protein	4	1	15	19	1	1
454	Yeast_8577_LTA_50mM-R2-160702.49418.49418.6.0.dta	6	4301.13	IRPDQTPAELDMEDGDQIEAVLEQLGG(27)-DVKPSTEHINLK(3)	Cross-Linked	Pmt3_yeast	4301.12	null	1	2.83402e-05	0.006037	1.40359	Pmt3_yeast(111)-SPBC365.06(30)/	Inter-Protein	4	1	32	15	1	1
455	Yeast_8577_LTA_50mM-R1-160702.52141.52141.2.0.dta	2	2633.38	DQIEAVLEQLGG(12)-DVKPSTEHINLK(3)	Cross-Linked	Pmt3_yeast	2633.38	null	1	2.83799e-05	0.003853	1.46314	Pmt3_yeast(111)-SPBC365.06(30)/	Inter-Protein	3	1	30	10	1	1
456	Yeast_8577_LTA_50mM-R2-160702.49412.49412.6.0.dta	6	4301.13	IRPDQTPAELDMEDGDQIEAVLEQLGG(27)-DVKPSTEHINLK(3)	Cross-Linked	Pmt3_yeast	4301.12	null	1	2.95588e-05	0.006526	1.51728	Pmt3_yeast(111)-SPBC365.06(30)/	Inter-Protein	4	1	29	15	1	1
457	Yeast_8577_LTA_50mM-R1-160702.63619.63619.3.0.dta	3	3271.56	DQIEAVLEQLGG(12)-EEELEAAKEEEEEIWR(8)	Cross-Linked	Pmt3_yeast	3271.55	null	1	2.96951e-05	0.007269	2.22188	Pmt3_yeast(111)-SPBC83.15(360)/	Inter-Protein	3	1	14	17	1	1
458	Yeast_8577_LTA_50mM-R1-160702.58037.58037.2.0.dta	2	2676.39	DQIEAVLEQLGG(12)-DVKPSTEHINLK(3)	Cross-Linked	Pmt3_yeast	2676.38	Carbamyl[AnyN-term](0)	1	3.03131e-05	0.00731	2.7313	Pmt3_yeast(111)-SPBC365.06(30)/	Inter-Protein	3	1	31	12	1	1
459	Yeast_8577_LTA_50mM-R2-160702.50842.50842.5.0.dta	5	4069.02	DQIEAVLEQLGG(12)-DAEIIKKEEELEAAKEEEEEIWR(7)	Cross-Linked	Pmt3_yeast	4069.01	null	1	3.03192e-05	0.007114	1.74833	Pmt3_yeast(111)-SPBC83.15(352)/	Inter-Protein	4	1	18	23	1	1
460	Yeast_8577_LTA_50mM-R1-160702.53173.53173.3.0.dta	3	3118.49	DQIEAVLEQLGG(12)-NTENSTKEEGTWEVNK(7)	Cross-Linked	Pmt3_yeast	3118.48	null	1	3.07128e-05	0.006241	2.00129	Pmt3_yeast(111)-SPAC26H5.05(20)/	Inter-Protein	3	1	16.5	17.5	1	1
461	Yeast_8577_LTA_50mM-R2-160702.52617.52617.3.0.dta	3	3876.9	DMEDGDQIEAVLEQLGG(17)-DSAVKQEGNLLIHPNNSLK(5)	Cross-Linked	Pmt3_yeast	3876.89	null	1	3.0944e-05	0.008767	2.26135	Pmt3_yeast(111)-SPBC26H8.09c(253)/	Inter-Protein	4	1	19	18	1	1
462	Yeast_8577_LTA_50mM-R1-160702.61125.61125.3.0.dta	3	3876.9	DMEDGDQIEAVLEQLGG(17)-DSAVKQEGNLLIHPNNSLK(5)	Cross-Linked	Pmt3_yeast	3876.89	null	1	3.10339e-05	0.010315	2.66064	Pmt3_yeast(111)-SPBC26H8.09c(253)/	Inter-Protein	3	1	27	17	1	1
463	8577-LT-A-160702.63742.63742.3.0.dta	3	4112.03	DQIEAVLEQLGG(12)-DAEIIKKEEELEAAKEEEEEIWR(6)	Cross-Linked	Pmt3_yeast	4112.02	Carbamyl[AnyN-term](15)	1	3.11053e-05	0.010859	2.64079	Pmt3_yeast(111)-SPBC83.15(351)/	Inter-Protein	1	1	20	19	1	1
464	Yeast_8577_LTA_50mM-R2-160702.43502.43502.4.0.dta	4	2633.38	DQIEAVLEQLGG(12)-DVKPSTEHINLK(3)	Cross-Linked	Pmt3_yeast	2633.38	null	1	3.11832e-05	0.005488	2.08401	Pmt3_yeast(111)-SPBC365.06(30)/	Inter-Protein	4	1	22	16	1	1
465	Yeast_8577_LTA_50mM-R2-160702.51015.51015.3.0.dta	3	3223.55	DMEDGDQIEAVLEQLGG(17)-DVKPSTEHINLK(3)	Cross-Linked	Pmt3_yeast	3223.54	Carbamyl[AnyN-term](0)	1	3.11988e-05	0.011484	3.56254	Pmt3_yeast(111)-SPBC365.06(30)/	Inter-Protein	4	1	35.5	12.5	1	1
466	Yeast_8577_LTA_50mM-R2-160702.46282.46282.4.0.dta	4	3196.53	DMEDGDQIEAVLEQLGG(17)-DVKPSTEHINLK(3)	Cross-Linked	Pmt3_yeast	3196.53	Oxidation[M](2)	1	3.12706e-05	0.003177	0.99389	Pmt3_yeast(111)-SPBC365.06(30)/	Inter-Protein	4	1	40	15	1	1
467	Yeast_8577_LTA_50mM-R2-160702.43025.43025.3.0.dta	3	3385.61	DQIEAVLEQLGG(12)-DSTVTAHKEETPYSSSLGSH(8)	Cross-Linked	Pmt3_yeast	3385.6	null	1	3.14683e-05	0.002446	0.722471	Pmt3_yeast(111)-SPBC1652.01(84)/	Inter-Protein	4	1	23.5	22.5	1	1
468	Yeast_8577_LTA_50mM-R1-160702.58815.58815.4.0.dta	4	4068.9	DMEDGDQIEAVLEQLGG(17)-DINIVKTEDNSHGLSVEENR(6)	Cross-Linked	Pmt3_yeast	4068.89	null	1	3.17115e-05	0.006133	1.50729	Pmt3_yeast(111)-SPBC1A4.03c(1292)/	Inter-Protein	3	1	25	21	1	1
469	Yeast_8577_LTA_50mM-R1-160702.53104.53104.4.0.dta	4	3695.81	DQIEAVLEQLGG(12)-SSDINIVKTEDNSHGLSVEENR(8)	Cross-Linked	Pmt3_yeast	3695.8	null	1	3.18991e-05	0.009772	2.64408	Pmt3_yeast(111)-SPBC1A4.03c(1292)/	Inter-Protein	3	1	24	29	1	1
470	Yeast_8577_LTA_50mM-R2-160702.43858.43858.3.1.dta	3	3202.63	DQIEAVLEQLGG(12)-ESVDVKRENPSFTNSIK(6)	Cross-Linked	Pmt3_yeast	3202.62	null	1	3.20142e-05	0.006376	1.99087	Pmt3_yeast(111)-SPBC1652.01(26)/	Inter-Protein	4	1	40	19	1	1
471	8577-LT-A-160702.62791.62791.3.0.dta	3	4069.03	DQIEAVLEQLGG(12)-DAEIIKKEEELEAAKEEEEEIWR(15)	Cross-Linked	Pmt3_yeast	4069.01	null	1	3.20174e-05	0.013663	3.35782	Pmt3_yeast(111)-SPBC83.15(360)/	Inter-Protein	1	1	25	21	1	1
472	Yeast_8577_LTA_50mM-R2-160702.44674.44674.3.0.dta	3	2273.16	DQIEAVLEQLGG(12)-QGKSMNSLR(3)	Cross-Linked	Pmt3_yeast	2273.16	null	1	3.20494e-05	0.003442	1.51419	Pmt3_yeast(111)-SPBC365.06(71)/	Inter-Protein	4	1	46	9	1	1
473	8577-LT-A-160702.56853.56853.3.0.dta	3	3521.74	DQIEAVLEQLGG(12)-DINIVKTEDNSHGLSVEENR(6)	Cross-Linked	Pmt3_yeast	3521.74	null	1	3.24006e-05	0.008384	2.38064	Pmt3_yeast(111)-SPBC1A4.03c(1292)/	Inter-Protein	1	1	35	26	1	1
474	Yeast_8577_LTA_50mM-R2-160702.55048.55048.3.0.dta	3	3271.55	DQIEAVLEQLGG(12)-EEELEAAKEEEEEIWR(8)	Cross-Linked	Pmt3_yeast	3271.55	null	1	3.41539e-05	0.005961	1.82207	Pmt3_yeast(111)-SPBC83.15(360)/	Inter-Protein	4	1	15	18	1	1
475	8577-LT-A-160702.56848.56848.4.0.dta	4	3521.74	DQIEAVLEQLGG(12)-DINIVKTEDNSHGLSVEENR(6)	Cross-Linked	Pmt3_yeast	3521.74	null	1	3.45282e-05	0.006703	1.90332	Pmt3_yeast(111)-SPBC1A4.03c(1292)/	Inter-Protein	1	1	24	21	1	1
476	Yeast_8577_LTA_50mM-R2-160702.47459.47459.3.0.dta	3	2827.4	DQIEAVLEQLGG(12)-DVSKKEDTEPEVR(4)	Cross-Linked	Pmt3_yeast	2827.39	Carbamyl[AnyN-term](0)	1	3.4816e-05	0.003984	1.40907	Pmt3_yeast(111)-SPAC17G6.10(29)/	Inter-Protein	4	1	25	11	1	1
477	Yeast_8577_LTA_50mM-R2-160702.46566.46566.4.2.dta	4	2889.41	DMEDGDQIEAVLEQLGG(17)-VKLESKEEK(2)	Cross-Linked	Pmt3_yeast	2889.4	null	1	3.5057e-05	0.003789	1.31134	Pmt3_yeast(111)-SPBC16A3.19(173)/	Inter-Protein	4	1	23	9	1	1
478	8577-LT-A-160702.56849.56849.4.0.dta	4	3521.74	DQIEAVLEQLGG(12)-DINIVKTEDNSHGLSVEENR(6)	Cross-Linked	Pmt3_yeast	3521.74	null	1	3.60669e-05	0.006703	1.90332	Pmt3_yeast(111)-SPBC1A4.03c(1292)/	Inter-Protein	1	1	24	20	1	1
479	Yeast_8577_LTA_50mM-R1-160702.61214.61214.3.0.dta	3	4069.03	DQIEAVLEQLGG(12)-DAEIIKKEEELEAAKEEEEEIWR(15)	Cross-Linked	Pmt3_yeast	4069.01	null	1	3.65424e-05	0.016676	4.09829	Pmt3_yeast(111)-SPBC83.15(360)/	Inter-Protein	3	1	18	19	1	1
480	Yeast_8577_LTA_50mM-R2-160702.53610.53610.4.0.dta	4	4616.18	DMEDGDQIEAVLEQLGG(17)-DAEIIKKEEELEAAKEEEEEIWR(7)	Cross-Linked	Pmt3_yeast	4616.17	null	1	3.67256e-05	0.010847	2.34978	Pmt3_yeast(111)-SPBC83.15(352)/	Inter-Protein	4	1	16	19	1	1
481	8577-LT-A-160702.61139.61139.4.0.dta	4	4069.02	DQIEAVLEQLGG(12)-DAEIIKKEEELEAAKEEEEEIWR(6)	Cross-Linked	Pmt3_yeast	4069.01	null	1	3.81747e-05	0.006724	1.65249	Pmt3_yeast(111)-SPBC83.15(351)/	Inter-Protein	1	1	34	30	1	1
482	8577-LT-A-160702.61216.61216.2.0.dta	2	3223.55	DMEDGDQIEAVLEQLGG(17)-DVKPSTEHINLK(3)	Cross-Linked	Pmt3_yeast	3223.54	Carbamyl[AnyN-term](20)	1	3.81823e-05	0.008982	2.78638	Pmt3_yeast(111)-SPBC365.06(30)/	Inter-Protein	1	1	40	12	1	1
483	Yeast_8577_LTA_50mM-R2-160702.50049.50049.4.0.dta	4	5363.56	IRPDQTPAELDMEDGDQIEAVLEQLGG(27)-SSDINIVKTEDNSHGLSVEENR(8)	Cross-Linked	Pmt3_yeast	5363.55	null	1	3.81938e-05	0.009713	1.81093	Pmt3_yeast(111)-SPBC1A4.03c(1292)/	Inter-Protein	4	1	16.5	13.5	1	1
484	Yeast_8577_LTA_50mM-R2-160702.43632.43632.3.0.dta	3	2887.48	DQIEAVLEQLGG(12)-DVKRENPSFTNSIK(3)	Cross-Linked	Pmt3_yeast	2887.48	null	1	3.82434e-05	0.002555	0.884855	Pmt3_yeast(111)-SPBC1652.01(26)/	Inter-Protein	4	1	43	12	1	1
485	8577-LT-A-160702.56825.56825.3.0.dta	3	3521.74	DQIEAVLEQLGG(12)-DINIVKTEDNSHGLSVEENR(6)	Cross-Linked	Pmt3_yeast	3521.74	null	1	3.8651e-05	0.009098	2.58339	Pmt3_yeast(111)-SPBC1A4.03c(1292)/	Inter-Protein	1	1	34	19	1	1
486	8577-LT-A-160702.61416.61416.2.0.dta	2	2337.2	DQIEAVLEQLGG(12)-TTEFSKLMK(6)	Cross-Linked	Pmt3_yeast	2337.2	null	1	3.90394e-05	0.004028	1.72343	Pmt3_yeast(111)-SPBC365.06(60)/	Inter-Protein	1	1	40	9	1	1
487	Yeast_8577_LTA_50mM-R2-160702.52553.52553.3.0.dta	3	3045.44	DMEDGDQIEAVLEQLGG(17)-NFKIEEPKPSG(3)	Cross-Linked	Pmt3_yeast	3045.44	null	1	3.9566e-05	0.004141	1.35974	Pmt3_yeast(111)-SPBC26H8.09c(146)/	Inter-Protein	4	1	17	9	1	1
488	8577-LT-A-160702.61716.61716.4.0.dta	4	5189.5	IRPDQTPAELDMEDGDQIEAVLEQLGG(27)-DINIVKTEDNSHGLSVEENR(6)	Cross-Linked	Pmt3_yeast	5189.48	null	1	3.96849e-05	0.016612	3.20109	Pmt3_yeast(111)-SPBC1A4.03c(1292)/	Inter-Protein	1	1	38	16	1	1
489	Yeast_8577_LTA_50mM-R2-160702.41044.41044.3.0.dta	3	2342.25	DQIEAVLEQLGG(12)-VKLESKEEK(2)	Cross-Linked	Pmt3_yeast	2342.24	null	1	3.96968e-05	0.002955	1.26161	Pmt3_yeast(111)-SPBC16A3.19(173)/	Inter-Protein	4	1	33	9	1	1
490	Yeast_8577_LTA_50mM-R2-160702.48096.48096.3.0.dta	3	2498.28	DQIEAVLEQLGG(12)-NFKIEEPKPSG(3)	Cross-Linked	Pmt3_yeast	2498.28	null	1	3.97206e-05	0.003924	1.57068	Pmt3_yeast(111)-SPBC26H8.09c(146)/	Inter-Protein	4	1	21	14	1	1
491	Yeast_8577_LTA_50mM-R1-160702.48878.48878.3.0.dta	3	2784.39	DQIEAVLEQLGG(12)-DVSKKEDTEPEVR(4)	Cross-Linked	Pmt3_yeast	2784.39	null	1	3.99637e-05	0.002064	0.741276	Pmt3_yeast(111)-SPAC17G6.10(29)/	Inter-Protein	3	1	44	14	1	1
492	8577-LT-A-160702.59597.59597.3.0.dta	3	3901.81	DMEDGDQIEAVLEQLGG(17)-DNTLNHVKQEPSDGFSSVK(8)	Cross-Linked	Pmt3_yeast	3901.8	null	1	4.03088e-05	0.010453	2.67902	Pmt3_yeast(111)-SPBC1652.01(59)/	Inter-Protein	1	1	34	26	1	1
493	Yeast_8577_LTA_50mM-R2-160702.55742.55742.3.0.dta	3	4005.97	IRPDQTPAELDMEDGDQIEAVLEQLGG(27)-DISPLVKNEA(7)	Cross-Linked	Pmt3_yeast	4005.96	null	1	4.09221e-05	0.009795	2.44511	Pmt3_yeast(111)-SPAC1783.05(1370)/	Inter-Protein	4	1	28	14	1	1
494	Yeast_8577_LTA_50mM-R1-160702.53081.53081.4.0.dta	4	3695.81	DQIEAVLEQLGG(12)-SSDINIVKTEDNSHGLSVEENR(8)	Cross-Linked	Pmt3_yeast	3695.8	null	1	4.09958e-05	0.009762	2.64138	Pmt3_yeast(111)-SPBC1A4.03c(1292)/	Inter-Protein	3	1	19	26	1	1
495	Yeast_8577_LTA_50mM-R1-160702.63618.63618.3.0.dta	3	3271.56	DQIEAVLEQLGG(12)-EEELEAAKEEEEEIWR(8)	Cross-Linked	Pmt3_yeast	3271.55	null	1	4.13416e-05	0.007269	2.22188	Pmt3_yeast(111)-SPBC83.15(360)/	Inter-Protein	3	1	13	18	1	1
496	Yeast_8577_LTA_50mM-R1-160702.54412.54412.2.0.dta	2	3196.54	DMEDGDQIEAVLEQLGG(17)-DVKPSTEHINLK(3)	Cross-Linked	Pmt3_yeast	3196.53	Oxidation[M](2)	1	4.2143e-05	0.012323	3.85512	Pmt3_yeast(111)-SPBC365.06(30)/	Inter-Protein	3	1	44	12	1	1
497	Yeast_8577_LTA_50mM-R2-160702.45857.45857.3.0.dta	3	3196.54	DMEDGDQIEAVLEQLGG(17)-DVKPSTEHINLK(3)	Cross-Linked	Pmt3_yeast	3196.53	Oxidation[M](2)	1	4.24857e-05	0.007099	2.22085	Pmt3_yeast(111)-SPBC365.06(30)/	Inter-Protein	4	1	46.5	15.5	1	1
498	Yeast_8577_LTA_50mM-R2-160702.49826.49826.3.0.dta	3	3375.56	DMEDGDQIEAVLEQLGG(17)-VFENVKQENPDEK(6)	Cross-Linked	Pmt3_yeast	3375.55	null	1	4.26219e-05	0.006529	1.9342	Pmt3_yeast(111)-SPCC1620.09c(13)/	Inter-Protein	4	1	13	13	1	1
499	Yeast_8577_LTA_50mM-R2-160702.48139.48139.4.0.dta	4	3180.55	DMEDGDQIEAVLEQLGG(17)-DVKPSTEHINLK(3)	Cross-Linked	Pmt3_yeast	3180.54	null	1	4.28741e-05	0.018813	5.91504	Pmt3_yeast(111)-SPBC365.06(30)/	Inter-Protein	4	1	32	15	1	1
500	8577-LT-A-160702.64056.64056.3.0.dta	3	4616.18	DMEDGDQIEAVLEQLGG(17)-DAEIIKKEEELEAAKEEEEEIWR(6)	Cross-Linked	Pmt3_yeast	4616.17	null	1	4.2887e-05	0.00677	1.46658	Pmt3_yeast(111)-SPBC83.15(351)/	Inter-Protein	1	1	37	20	1	1
501	Yeast_8577_LTA_50mM-R2-160702.54314.54314.3.0.dta	3	2854.35	DMEDGDQIEAVLEQLGG(17)-LMKIYCAR(3)	Cross-Linked	Pmt3_yeast	2854.34	Carbamidomethyl[C](26)	1	4.3318e-05	0.007473	2.61812	Pmt3_yeast(111)-SPBC365.06(63)/	Inter-Protein	4	1	40	9	1	1
502	Yeast_8577_LTA_50mM-R2-160702.41042.41042.3.0.dta	3	2342.25	DQIEAVLEQLGG(12)-VKLESKEEK(2)	Cross-Linked	Pmt3_yeast	2342.24	null	1	4.33266e-05	0.002955	1.26161	Pmt3_yeast(111)-SPBC16A3.19(173)/	Inter-Protein	4	1	32	10	1	1
503	8577-LT-A-160702.59554.59554.4.0.dta	4	4242.96	DMEDGDQIEAVLEQLGG(17)-SSDINIVKTEDNSHGLSVEENR(8)	Cross-Linked	Pmt3_yeast	4242.96	null	1	4.33526e-05	0.00502	1.18314	Pmt3_yeast(111)-SPBC1A4.03c(1292)/	Inter-Protein	1	1	25	23	1	1
504	8577-LT-A-160702.56672.56672.2.0.dta	2	3196.54	DMEDGDQIEAVLEQLGG(17)-DVKPSTEHINLK(3)	Cross-Linked	Pmt3_yeast	3196.53	Oxidation[M](2)	1	4.34655e-05	0.010336	3.23351	Pmt3_yeast(111)-SPBC365.06(30)/	Inter-Protein	1	1	44	11	1	1
505	Yeast_8577_LTA_50mM-R1-160702.52994.52994.4.0.dta	4	3354.66	DQIEAVLEQLGG(12)-DNTLNHVKQEPSDGFSSVK(8)	Cross-Linked	Pmt3_yeast	3354.64	null	1	4.41621e-05	0.015493	4.61837	Pmt3_yeast(111)-SPBC1652.01(59)/	Inter-Protein	3	1	34	30	1	1
506	8577-LT-A-160702.60818.60818.3.0.dta	3	2420.22	DQIEAVLEQLGG(12)-DKLDFSVKSE(8)	Cross-Linked	Pmt3_yeast	2420.22	null	1	4.5185e-05	0.001901	0.785466	Pmt3_yeast(111)-SPAC12G12.05c(161)/	Inter-Protein	1	1	24	18	1	1
507	Yeast_8577_LTA_50mM-R2-160702.48143.48143.4.0.dta	4	3180.55	DMEDGDQIEAVLEQLGG(17)-DVKPSTEHINLK(3)	Cross-Linked	Pmt3_yeast	3180.54	null	1	4.53389e-05	0.018813	5.91504	Pmt3_yeast(111)-SPBC365.06(30)/	Inter-Protein	4	1	29.5	15.5	1	1
508	8577-LT-A-160702.58638.58638.2.0.dta	2	3180.55	DMEDGDQIEAVLEQLGG(17)-DVKPSTEHINLK(3)	Cross-Linked	Pmt3_yeast	3180.54	null	1	4.54188e-05	0.011545	3.62989	Pmt3_yeast(111)-SPBC365.06(30)/	Inter-Protein	1	1	44	12	1	1
509	Yeast_8577_LTA_50mM-R2-160702.49314.49314.4.0.dta	4	5544.64	DMEDGDQIEAVLEQLGG(17)-DSTIPANSHPQSLPSNSIPKTEPLDTPSLSNSQER(20)	Cross-Linked	Pmt3_yeast	5544.62	null	1	4.55065e-05	0.01808	3.26082	Pmt3_yeast(111)-SPBC1652.01(202)/	Inter-Protein	4	1	16.5	42.5	1	1
510	Yeast_8577_LTA_50mM-R2-160702.55744.55744.3.0.dta	3	4005.97	IRPDQTPAELDMEDGDQIEAVLEQLGG(27)-DISPLVKNEA(7)	Cross-Linked	Pmt3_yeast	4005.96	null	1	4.56131e-05	0.009795	2.44511	Pmt3_yeast(111)-SPAC1783.05(1370)/	Inter-Protein	4	1	23	14	1	1
511	Yeast_8577_LTA_50mM-R1-160702.52935.52935.3.0.dta	3	3354.66	DQIEAVLEQLGG(12)-DNTLNHVKQEPSDGFSSVK(8)	Cross-Linked	Pmt3_yeast	3354.64	null	1	4.75539e-05	0.011856	3.5342	Pmt3_yeast(111)-SPBC1652.01(59)/	Inter-Protein	3	1	38.5	25.5	1	1
512	Yeast_8577_LTA_50mM-R2-160702.48141.48141.4.0.dta	4	3180.55	DMEDGDQIEAVLEQLGG(17)-DVKPSTEHINLK(3)	Cross-Linked	Pmt3_yeast	3180.54	null	1	4.7954e-05	0.018813	5.91504	Pmt3_yeast(111)-SPBC365.06(30)/	Inter-Protein	4	1	30	15	1	1
513	Yeast_8577_LTA_50mM-R2-160702.50161.50161.5.0.dta	5	5363.56	IRPDQTPAELDMEDGDQIEAVLEQLGG(27)-SSDINIVKTEDNSHGLSVEENR(8)	Cross-Linked	Pmt3_yeast	5363.55	null	1	4.84946e-05	0.014698	2.74035	Pmt3_yeast(111)-SPBC1A4.03c(1292)/	Inter-Protein	4	1	14.5	17.5	1	1
514	Yeast_8577_LTA_50mM-R2-160702.51351.51351.4.0.dta	4	4344.14	IRPDQTPAELDMEDGDQIEAVLEQLGG(27)-DVKPSTEHINLK(3)	Cross-Linked	Pmt3_yeast	4344.13	Carbamyl[AnyN-term](30)	1	4.86631e-05	0.013084	3.01188	Pmt3_yeast(111)-SPBC365.06(30)/	Inter-Protein	4	1	50	17	1	1
515	Yeast_8577_LTA_50mM-R1-160702.52088.52088.3.0.dta	3	2633.38	DQIEAVLEQLGG(12)-DVKPSTEHINLK(3)	Cross-Linked	Pmt3_yeast	2633.38	null	1	4.94129e-05	-0.002342	-0.889352	Pmt3_yeast(111)-SPBC365.06(30)/	Inter-Protein	3	1	37.5	17.5	1	1
516	Yeast_8577_LTA_50mM-R2-160702.43630.43630.3.0.dta	3	2887.48	DQIEAVLEQLGG(12)-DVKRENPSFTNSIK(3)	Cross-Linked	Pmt3_yeast	2887.48	null	1	4.98167e-05	0.002555	0.884855	Pmt3_yeast(111)-SPBC1652.01(26)/	Inter-Protein	4	1	42	13	1	1
517	8577-LT-A-160702.55758.55758.2.0.dta	2	2805.43	DGDQIEAVLEQLGG(14)-DVKPSTEHINLK(3)	Cross-Linked	Pmt3_yeast	2805.43	null	1	4.98795e-05	0.008556	3.0498	Pmt3_yeast(111)-SPBC365.06(30)/	Inter-Protein	1	1	34	10	1	1
518	8577-LT-A-160702.61131.61131.4.0.dta	4	4069.02	DQIEAVLEQLGG(12)-DAEIIKKEEELEAAKEEEEEIWR(6)	Cross-Linked	Pmt3_yeast	4069.01	null	1	5.01978e-05	0.006724	1.65249	Pmt3_yeast(111)-SPBC83.15(351)/	Inter-Protein	1	1	31	29	1	1
519	Yeast_8577_LTA_50mM-R2-160702.44927.44927.3.0.dta	3	2828.4	DQIEAVLEQLGG(12)-VFENVKQENPDEK(6)	Cross-Linked	Pmt3_yeast	2828.39	null	1	5.04584e-05	0.008098	2.86311	Pmt3_yeast(111)-SPCC1620.09c(13)/	Inter-Protein	4	1	24	18	1	1
520	Yeast_8577_LTA_50mM-R2-160702.54315.54315.3.0.dta	3	2854.35	DMEDGDQIEAVLEQLGG(17)-LMKIYCAR(3)	Cross-Linked	Pmt3_yeast	2854.34	Carbamidomethyl[C](26)	1	5.06429e-05	0.007473	2.61812	Pmt3_yeast(111)-SPBC365.06(63)/	Inter-Protein	4	1	41	11	1	1
521	Yeast_8577_LTA_50mM-R2-160702.45859.45859.3.0.dta	3	3196.54	DMEDGDQIEAVLEQLGG(17)-DVKPSTEHINLK(3)	Cross-Linked	Pmt3_yeast	3196.53	Oxidation[M](2)	1	5.07504e-05	0.007099	2.22085	Pmt3_yeast(111)-SPBC365.06(30)/	Inter-Protein	4	1	39.5	13.5	1	1
522	8577-LT-A-160702.61185.61185.2.0.dta	2	3223.55	DMEDGDQIEAVLEQLGG(17)-DVKPSTEHINLK(3)	Cross-Linked	Pmt3_yeast	3223.54	Carbamyl[AnyN-term](20)	1	5.1156e-05	0.007479	2.32012	Pmt3_yeast(111)-SPBC365.06(30)/	Inter-Protein	1	1	35	11	1	1
523	Yeast_8577_LTA_50mM-R1-160702.57455.57455.4.0.dta	4	4242.96	DMEDGDQIEAVLEQLGG(17)-SSDINIVKTEDNSHGLSVEENR(8)	Cross-Linked	Pmt3_yeast	4242.96	null	1	5.16556e-05	-0.00096	-0.226257	Pmt3_yeast(111)-SPBC1A4.03c(1292)/	Inter-Protein	3	1	23	22	1	1
524	Yeast_8577_LTA_50mM-R2-160702.50070.50070.3.0.dta	3	5022.4	IRPDQTPAELDMEDGDQIEAVLEQLGG(27)-DNTLNHVKQEPSDGFSSVK(8)	Cross-Linked	Pmt3_yeast	5022.39	null	1	5.17476e-05	0.007747	1.54249	Pmt3_yeast(111)-SPBC1652.01(59)/	Inter-Protein	4	1	27	16	1	1
525	Yeast_8577_LTA_50mM-R1-160702.52086.52086.3.0.dta	3	2633.38	DQIEAVLEQLGG(12)-DVKPSTEHINLK(3)	Cross-Linked	Pmt3_yeast	2633.38	null	1	5.23624e-05	-0.002342	-0.889352	Pmt3_yeast(111)-SPBC365.06(30)/	Inter-Protein	3	1	37	16	1	1
526	Yeast_8577_LTA-25mM-R1-160702.51749.51749.2.0.dta	2	2055.07	DQIEAVLEQLGG(12)-LLDEQKG(6)	Cross-Linked	Pmt3_yeast	2055.06	null	1	5.25192e-05	0.005987	2.9133	Pmt3_yeast(111)-SPAC9G1.13c(260)/	Inter-Protein	12	1	35	12	1	1
527	8577-LT-A-160702.56265.56265.2.0.dta	2	2676.39	DQIEAVLEQLGG(12)-DVKPSTEHINLK(3)	Cross-Linked	Pmt3_yeast	2676.38	Carbamyl[AnyN-term](15)	1	5.42871e-05	0.008347	3.11876	Pmt3_yeast(111)-SPBC365.06(30)/	Inter-Protein	1	1	36	11	1	1
528	Yeast_8577_LTA_50mM-R1-160702.52930.52930.3.0.dta	3	3354.66	DQIEAVLEQLGG(12)-DNTLNHVKQEPSDGFSSVK(8)	Cross-Linked	Pmt3_yeast	3354.64	null	1	5.45112e-05	0.011856	3.5342	Pmt3_yeast(111)-SPBC1652.01(59)/	Inter-Protein	3	1	35.5	26.5	1	1
529	Yeast_8577_LTA_50mM-R2-160702.44959.44959.3.0.dta	3	2805.44	DGDQIEAVLEQLGG(14)-DVKPSTEHINLK(3)	Cross-Linked	Pmt3_yeast	2805.43	null	1	5.58598e-05	0.010254	3.65506	Pmt3_yeast(111)-SPBC365.06(30)/	Inter-Protein	4	1	19	14	1	1
530	8577-LT-A-160702.53761.53761.3.0.dta	3	2633.4	DQIEAVLEQLGG(12)-DVKPSTEHINLK(3)	Cross-Linked	Pmt3_yeast	2633.38	null	1	5.64195e-05	0.020535	7.79797	Pmt3_yeast(111)-SPBC365.06(30)/	Inter-Protein	1	1	53	19	1	1
531	Yeast_8577_LTA_50mM-R2-160702.51329.51329.4.0.dta	4	4344.14	IRPDQTPAELDMEDGDQIEAVLEQLGG(27)-DVKPSTEHINLK(3)	Cross-Linked	Pmt3_yeast	4344.13	Carbamyl[AnyN-term](30)	1	5.71908e-05	0.013158	3.02892	Pmt3_yeast(111)-SPBC365.06(30)/	Inter-Protein	4	1	49	16	1	1
532	8577-LT-A-160702.55252.55252.4.0.dta	4	3695.81	DQIEAVLEQLGG(12)-SSDINIVKTEDNSHGLSVEENR(8)	Cross-Linked	Pmt3_yeast	3695.8	null	1	5.7408e-05	0.007644	2.06829	Pmt3_yeast(111)-SPBC1A4.03c(1292)/	Inter-Protein	1	1	31	37	1	1
533	8577-LT-A-160702.60999.60999.4.0.dta	4	4068.9	DMEDGDQIEAVLEQLGG(17)-DINIVKTEDNSHGLSVEENR(6)	Cross-Linked	Pmt3_yeast	4068.89	null	1	5.81149e-05	0.005665	1.39227	Pmt3_yeast(111)-SPBC1A4.03c(1292)/	Inter-Protein	1	1	23	21	1	1
534	Yeast_8577_LTA_50mM-R2-160702.49460.49460.6.0.dta	6	4301.13	IRPDQTPAELDMEDGDQIEAVLEQLGG(27)-DVKPSTEHINLK(3)	Cross-Linked	Pmt3_yeast	4301.12	null	1	5.87483e-05	0.006083	1.41428	Pmt3_yeast(111)-SPBC365.06(30)/	Inter-Protein	4	1	30	13	1	1
535	8577-LT-A-160702.64763.64763.2.0.dta	2	2602.22	DMEDGDQIEAVLEQLGG(17)-LLDEQKG(6)	Cross-Linked	Pmt3_yeast	2602.22	null	1	5.96087e-05	0.004695	1.80423	Pmt3_yeast(111)-SPAC9G1.13c(260)/	Inter-Protein	1	1	29	13	1	1
536	Yeast_8577_LTA_50mM-R2-160702.43940.43940.3.0.dta	3	3372.64	DMEDGDQIEAVLEQLGG(17)-DEIKSEKKEPEIK(4)	Cross-Linked	Pmt3_yeast	3372.64	null	1	6.00988e-05	0.00609	1.80571	Pmt3_yeast(111)-SPBC19C7.10(216)/	Inter-Protein	4	1	37	14	1	1
537	Yeast_8577_LTA_50mM-R2-160702.48241.48241.4.0.dta	4	3180.55	DMEDGDQIEAVLEQLGG(17)-DVKPSTEHINLK(3)	Cross-Linked	Pmt3_yeast	3180.54	null	1	6.04442e-05	0.010214	3.21141	Pmt3_yeast(111)-SPBC365.06(30)/	Inter-Protein	4	1	24	16	1	1
538	Yeast_8577_LTA_50mM-R1-160702.53526.53526.2.0.dta	2	2805.44	DGDQIEAVLEQLGG(14)-DVKPSTEHINLK(3)	Cross-Linked	Pmt3_yeast	2805.43	null	1	6.09321e-05	0.010096	3.59874	Pmt3_yeast(111)-SPBC365.06(30)/	Inter-Protein	3	1	41	11	1	1
539	Yeast_8577_LTA_50mM-R2-160702.54999.54999.3.0.dta	3	3271.56	DQIEAVLEQLGG(12)-EEELEAAKEEEEEIWR(8)	Cross-Linked	Pmt3_yeast	3271.55	null	1	6.09577e-05	0.007151	2.18581	Pmt3_yeast(111)-SPBC83.15(360)/	Inter-Protein	4	1	9	15	1	1
540	Yeast_8577_LTA_50mM-R2-160702.42990.42990.3.0.dta	3	3385.61	DQIEAVLEQLGG(12)-DSTVTAHKEETPYSSSLGSH(8)	Cross-Linked	Pmt3_yeast	3385.6	null	1	6.29605e-05	0.001718	0.507443	Pmt3_yeast(111)-SPBC1652.01(84)/	Inter-Protein	4	1	27.5	17.5	1	1
541	Yeast_8577_LTA_50mM-R1-160702.43531.43531.3.0.dta	3	2772.34	DQIEAVLEQLGG(12)-RKHEDDESSTSTK(2)	Cross-Linked	Pmt3_yeast	2772.33	null	1	6.31604e-05	0.006473	2.33486	Pmt3_yeast(111)-SPBC1711.05(362)/	Inter-Protein	3	1	37	10	1	1
542	Yeast_8577_LTA_50mM-R2-160702.45873.45873.4.0.dta	4	3196.54	DMEDGDQIEAVLEQLGG(17)-DVKPSTEHINLK(3)	Cross-Linked	Pmt3_yeast	3196.53	Oxidation[M](2)	1	6.32337e-05	0.008542	2.67227	Pmt3_yeast(111)-SPBC365.06(30)/	Inter-Protein	4	1	29	15	1	1
543	Yeast_8577_LTA_50mM-R2-160702.46292.46292.4.0.dta	4	3196.53	DMEDGDQIEAVLEQLGG(17)-DVKPSTEHINLK(3)	Cross-Linked	Pmt3_yeast	3196.53	Oxidation[M](2)	1	6.3297e-05	0.002813	0.880016	Pmt3_yeast(111)-SPBC365.06(30)/	Inter-Protein	4	1	31.5	15.5	1	1
544	Yeast_8577_LTA_50mM-R1-160702.52929.52929.3.0.dta	3	3354.66	DQIEAVLEQLGG(12)-DNTLNHVKQEPSDGFSSVK(8)	Cross-Linked	Pmt3_yeast	3354.64	null	1	6.38404e-05	0.011856	3.5342	Pmt3_yeast(111)-SPBC1652.01(59)/	Inter-Protein	3	1	32.5	27.5	1	1
545	Yeast_8577_LTA_75mM-R2-160702.38823.38823.3.0.dta	3	2154.15	DQIEAVLEQLGG(12)-AEKLKAR(5)	Cross-Linked	Pmt3_yeast	2154.15	Carbamyl[AnyN-term](0);Carbamyl[AnyN-term](15)	1	6.39753e-05	0.00109	0.506	Pmt3_yeast(111)-SPCC364.01(39)/	Inter-Protein	6	1	13.5	4.5	1	1
546	8577-LT-A-160702.56857.56857.4.0.dta	4	3521.74	DQIEAVLEQLGG(12)-DINIVKTEDNSHGLSVEENR(6)	Cross-Linked	Pmt3_yeast	3521.74	null	1	6.43448e-05	0.006703	1.90332	Pmt3_yeast(111)-SPBC1A4.03c(1292)/	Inter-Protein	1	1	24	20	1	1
547	Yeast_8577_LTA_50mM-R2-160702.48140.48140.4.0.dta	4	3180.55	DMEDGDQIEAVLEQLGG(17)-DVKPSTEHINLK(3)	Cross-Linked	Pmt3_yeast	3180.54	null	1	6.46272e-05	0.018813	5.91504	Pmt3_yeast(111)-SPBC365.06(30)/	Inter-Protein	4	1	29.5	15.5	1	1
548	Yeast_8577_LTA_50mM-R1-160702.54617.54617.3.0.dta	3	3383.73	DQIEAVLEQLGG(12)-TAVVKEEEDFNEIAKPSPK(5)	Cross-Linked	Pmt3_yeast	3383.72	null	1	6.56341e-05	0.008565	2.53124	Pmt3_yeast(111)-SPBC1703.14c(99)/	Inter-Protein	3	1	29	17	1	1
549	Yeast_8577_LTA_50mM-R2-160702.47542.47542.3.0.dta	3	3180.55	DMEDGDQIEAVLEQLGG(17)-DVKPSTEHINLK(3)	Cross-Linked	Pmt3_yeast	3180.54	null	1	6.56354e-05	0.010213	3.21109	Pmt3_yeast(111)-SPBC365.06(30)/	Inter-Protein	4	1	21	13	1	1
550	8577-LT-A-160702.55106.55106.3.0.dta	3	3354.65	DQIEAVLEQLGG(12)-DNTLNHVKQEPSDGFSSVK(8)	Cross-Linked	Pmt3_yeast	3354.64	null	1	6.59353e-05	0.008436	2.51472	Pmt3_yeast(111)-SPBC1652.01(59)/	Inter-Protein	1	1	41.5	26.5	1	1
551	8577-LT-A-160702.64764.64764.2.0.dta	2	2602.22	DMEDGDQIEAVLEQLGG(17)-LLDEQKG(6)	Cross-Linked	Pmt3_yeast	2602.22	null	1	6.7651e-05	0.004695	1.80423	Pmt3_yeast(111)-SPAC9G1.13c(260)/	Inter-Protein	1	1	31	10	1	1
552	Yeast_8577_LTA_75mM-R1-160702.44600.44600.3.0.dta	3	3634.85	DQIEAVLEQLGG(12)-KSTASTPQLQQTQAQANAPQQR(1)	Cross-Linked	Pmt3_yeast	3634.84	null	1	6.81467e-05	0.009786	2.69228	Pmt3_yeast(111)-SPAC15A10.02(216)/	Inter-Protein	5	1	6	10	1	1
553	Yeast_8577_LTA_50mM-R1-160702.54347.54347.3.0.dta	3	3331.55	DMEDGDQIEAVLEQLGG(17)-DVSKKEDTEPEVR(4)	Cross-Linked	Pmt3_yeast	3331.55	null	1	6.84e-05	0.006849	2.0558	Pmt3_yeast(111)-SPAC17G6.10(29)/	Inter-Protein	3	1	29	10	1	1
554	8577-LT-A-160702.56319.56319.2.0.dta	2	2676.39	DQIEAVLEQLGG(12)-DVKPSTEHINLK(3)	Cross-Linked	Pmt3_yeast	2676.38	Carbamyl[AnyN-term](15)	1	6.8793e-05	0.008152	3.0459	Pmt3_yeast(111)-SPBC365.06(30)/	Inter-Protein	1	1	27	12	1	1
555	Yeast_8577_LTA_50mM-R1-160702.57444.57444.4.0.dta	4	4242.96	DMEDGDQIEAVLEQLGG(17)-SSDINIVKTEDNSHGLSVEENR(8)	Cross-Linked	Pmt3_yeast	4242.96	null	1	6.89176e-05	-0.00096	-0.226257	Pmt3_yeast(111)-SPBC1A4.03c(1292)/	Inter-Protein	3	1	30	20	1	1
556	Yeast_8577_LTA_50mM-R2-160702.49608.49608.3.0.dta	3	4301.14	IRPDQTPAELDMEDGDQIEAVLEQLGG(27)-DVKPSTEHINLK(3)	Cross-Linked	Pmt3_yeast	4301.12	null	1	6.89204e-05	0.011704	2.72115	Pmt3_yeast(111)-SPBC365.06(30)/	Inter-Protein	4	1	35	11	1	1
557	Yeast_8577_LTA_50mM-R2-160702.48409.48409.3.0.dta	3	3239.54	DMEDGDQIEAVLEQLGG(17)-DVKPSTEHINLK(3)	Cross-Linked	Pmt3_yeast	3239.54	Oxidation[M](2);Carbamyl[AnyN-term](20)	1	6.92e-05	0.004762	1.46996	Pmt3_yeast(111)-SPBC365.06(30)/	Inter-Protein	4	1	53	14	1	1
558	Yeast_8577_LTA_50mM-R2-160702.46545.46545.4.0.dta	4	3196.53	DMEDGDQIEAVLEQLGG(17)-DVKPSTEHINLK(3)	Cross-Linked	Pmt3_yeast	3196.53	Oxidation[M](2)	1	6.99983e-05	0.002101	0.657275	Pmt3_yeast(111)-SPBC365.06(30)/	Inter-Protein	4	1	36.5	15.5	1	1
559	Yeast_8577_LTA_50mM-R1-160702.53535.53535.2.0.dta	2	2805.44	DGDQIEAVLEQLGG(14)-DVKPSTEHINLK(3)	Cross-Linked	Pmt3_yeast	2805.43	null	1	7.11876e-05	0.010028	3.5745	Pmt3_yeast(111)-SPBC365.06(30)/	Inter-Protein	3	1	38	11	1	1
560	Yeast_8577_LTA_50mM-R2-160702.51014.51014.3.0.dta	3	3223.55	DMEDGDQIEAVLEQLGG(17)-DVKPSTEHINLK(3)	Cross-Linked	Pmt3_yeast	3223.54	Carbamyl[AnyN-term](0)	1	7.22548e-05	0.011484	3.56254	Pmt3_yeast(111)-SPBC365.06(30)/	Inter-Protein	4	1	32.5	14.5	1	1
561	Yeast_8577_LTA_50mM-R2-160702.35622.35622.3.0.dta	3	2772.33	DQIEAVLEQLGG(12)-RKHEDDESSTSTK(2)	Cross-Linked	Pmt3_yeast	2772.33	null	1	7.25081e-05	0.00611	2.20392	Pmt3_yeast(111)-SPBC1711.05(362)/	Inter-Protein	4	1	29	9	1	1
562	8577-LT-A-160702.60875.60875.3.0.dta	3	2420.22	DQIEAVLEQLGG(12)-DKLDFSVKSE(8)	Cross-Linked	Pmt3_yeast	2420.22	null	1	7.2897e-05	0.002363	0.976358	Pmt3_yeast(111)-SPAC12G12.05c(161)/	Inter-Protein	1	1	30	17	1	1
563	Yeast_8577_LTA_50mM-R2-160702.49176.49176.3.0.dta	3	2765.47	DQIEAVLEQLGG(12)-LQPSSKPLSSLEAR(6)	Cross-Linked	Pmt3_yeast	2765.47	null	1	7.32836e-05	0.005325	1.92553	Pmt3_yeast(111)-SPBC4B4.03(206)/	Inter-Protein	4	1	30	17	1	1
564	Yeast_8577_LTA_50mM-R2-160702.49414.49414.6.0.dta	6	4301.13	IRPDQTPAELDMEDGDQIEAVLEQLGG(27)-DVKPSTEHINLK(3)	Cross-Linked	Pmt3_yeast	4301.12	null	1	7.33995e-05	0.006526	1.51728	Pmt3_yeast(111)-SPBC365.06(30)/	Inter-Protein	4	1	30	15	1	1
565	Yeast_8577_LTA_50mM-R1-160702.51405.51405.3.0.dta	3	3385.61	DQIEAVLEQLGG(12)-DSTVTAHKEETPYSSSLGSH(8)	Cross-Linked	Pmt3_yeast	3385.6	null	1	7.3836e-05	0.003669	1.08371	Pmt3_yeast(111)-SPBC1652.01(84)/	Inter-Protein	3	1	29	21	1	1
566	8577-LT-A-160702.53770.53770.4.0.dta	4	2633.39	DQIEAVLEQLGG(12)-DVKPSTEHINLK(3)	Cross-Linked	Pmt3_yeast	2633.38	null	1	7.41067e-05	0.007136	2.70983	Pmt3_yeast(111)-SPBC365.06(30)/	Inter-Protein	1	1	42	18	1	1
567	Yeast_8577_LTA_50mM-R1-160702.53078.53078.4.0.dta	4	3695.81	DQIEAVLEQLGG(12)-SSDINIVKTEDNSHGLSVEENR(8)	Cross-Linked	Pmt3_yeast	3695.8	null	1	7.4313e-05	0.009762	2.64138	Pmt3_yeast(111)-SPBC1A4.03c(1292)/	Inter-Protein	3	1	15	23	1	1
568	Yeast_8577_LTA_50mM-R2-160702.43673.43673.4.0.dta	4	2887.48	DQIEAVLEQLGG(12)-DVKRENPSFTNSIK(3)	Cross-Linked	Pmt3_yeast	2887.48	null	1	7.4432e-05	0.002042	0.707191	Pmt3_yeast(111)-SPBC1652.01(26)/	Inter-Protein	4	1	23	9	1	1
569	Yeast_8577_LTA_50mM-R2-160702.51606.51606.4.0.dta	4	3963.94	DMEDGDQIEAVLEQLGG(17)-SDSAVKQEGNLLIHPNNSLK(6)	Cross-Linked	Pmt3_yeast	3963.92	null	1	7.61104e-05	0.01736	4.3795	Pmt3_yeast(111)-SPBC26H8.09c(253)/	Inter-Protein	4	1	14	17	1	1
570	8577-LT-A-160702.59598.59598.3.0.dta	3	3901.81	DMEDGDQIEAVLEQLGG(17)-DNTLNHVKQEPSDGFSSVK(8)	Cross-Linked	Pmt3_yeast	3901.8	null	1	7.61774e-05	0.010453	2.67902	Pmt3_yeast(111)-SPBC1652.01(59)/	Inter-Protein	1	1	33	22	1	1
571	Yeast_8577_LTA_50mM-R1-160702.57898.57898.3.0.dta	3	3099.63	DQIEAVLEQLGG(12)-KQQTLLEFAASKEPEK(1)	Cross-Linked	Pmt3_yeast	3099.62	null	1	7.67692e-05	0.006841	2.20704	Pmt3_yeast(111)-SPBC1A4.03c(1269)/	Inter-Protein	3	1	24	14	1	1
572	8577-LT-A-160702.60130.60130.3.0.dta	3	2676.39	DQIEAVLEQLGG(12)-DVKPSTEHINLK(3)	Cross-Linked	Pmt3_yeast	2676.38	Carbamyl[AnyN-term](0)	1	7.71285e-05	0.004581	1.71164	Pmt3_yeast(111)-SPBC365.06(30)/	Inter-Protein	1	1	37	15	1	1
573	Yeast_8577_LTA_75mM-R1-160702.44590.44590.3.0.dta	3	3634.85	DQIEAVLEQLGG(12)-KSTASTPQLQQTQAQANAPQQR(1)	Cross-Linked	Pmt3_yeast	3634.84	null	1	7.79434e-05	0.010212	2.80948	Pmt3_yeast(111)-SPAC15A10.02(216)/	Inter-Protein	5	1	5	11	1	1
574	Yeast_8577_LTA_50mM-R1-160702.58620.58620.3.0.dta	3	2420.22	DQIEAVLEQLGG(12)-DKLDFSVKSE(8)	Cross-Linked	Pmt3_yeast	2420.22	null	1	7.79582e-05	0.003338	1.37921	Pmt3_yeast(111)-SPAC12G12.05c(161)/	Inter-Protein	3	1	33	24	1	1
575	8577-LT-A-160702.62790.62790.3.0.dta	3	4069.03	DQIEAVLEQLGG(12)-DAEIIKKEEELEAAKEEEEEIWR(15)	Cross-Linked	Pmt3_yeast	4069.01	null	1	7.79675e-05	0.013663	3.35782	Pmt3_yeast(111)-SPBC83.15(360)/	Inter-Protein	1	1	30	19	1	1
576	Yeast_8577_LTA_50mM-R2-160702.43938.43938.3.0.dta	3	3372.64	DMEDGDQIEAVLEQLGG(17)-DEIKSEKKEPEIK(4)	Cross-Linked	Pmt3_yeast	3372.64	null	1	7.83004e-05	0.00609	1.80571	Pmt3_yeast(111)-SPBC19C7.10(216)/	Inter-Protein	4	1	48	13	1	1
577	8577-LT-A-160702.55220.55220.3.0.dta	3	2893.57	DQIEAVLEQLGG(12)-KLQPSSKPLSSLEAR(1)	Cross-Linked	Pmt3_yeast	2893.56	null	1	7.916e-05	0.005405	1.86794	Pmt3_yeast(111)-SPBC4B4.03(200)/	Inter-Protein	1	1	36	20	1	1
578	8577-LT-A-160702.53789.53789.4.0.dta	4	2633.39	DQIEAVLEQLGG(12)-DVKPSTEHINLK(3)	Cross-Linked	Pmt3_yeast	2633.38	null	1	7.96173e-05	0.007149	2.71476	Pmt3_yeast(111)-SPBC365.06(30)/	Inter-Protein	1	1	39	20	1	1
579	Yeast_8577_LTA_50mM-R1-160702.57427.57427.3.0.dta	3	3901.82	DMEDGDQIEAVLEQLGG(17)-DNTLNHVKQEPSDGFSSVK(8)	Cross-Linked	Pmt3_yeast	3901.8	null	1	7.98764e-05	0.012665	3.24593	Pmt3_yeast(111)-SPBC1652.01(59)/	Inter-Protein	3	1	40	23	1	1
580	Yeast_8577_LTA_50mM-R2-160702.54356.54356.3.0.dta	3	4087.98	IRPDQTPAELDMEDGDQIEAVLEQLGG(27)-DKLDFSVKSE(8)	Cross-Linked	Pmt3_yeast	4087.97	null	1	8.11249e-05	0.012188	2.98143	Pmt3_yeast(111)-SPAC12G12.05c(161)/	Inter-Protein	4	1	30	11	1	1
581	Yeast_8577_LTA_50mM-R2-160702.45858.45858.4.0.dta	4	3196.54	DMEDGDQIEAVLEQLGG(17)-DVKPSTEHINLK(3)	Cross-Linked	Pmt3_yeast	3196.53	Oxidation[M](2)	1	8.2151e-05	0.007934	2.48206	Pmt3_yeast(111)-SPBC365.06(30)/	Inter-Protein	4	1	37	14	1	1
582	Yeast_8577_LTA_50mM-R2-160702.53612.53612.4.0.dta	4	4616.18	DMEDGDQIEAVLEQLGG(17)-DAEIIKKEEELEAAKEEEEEIWR(7)	Cross-Linked	Pmt3_yeast	4616.17	null	1	8.25825e-05	0.010847	2.34978	Pmt3_yeast(111)-SPBC83.15(352)/	Inter-Protein	4	1	18	18	1	1
583	Yeast_8577_LTA_50mM-R1-160702.57452.57452.3.0.dta	3	3901.82	DMEDGDQIEAVLEQLGG(17)-DNTLNHVKQEPSDGFSSVK(8)	Cross-Linked	Pmt3_yeast	3901.8	null	1	8.29118e-05	0.0125	3.20365	Pmt3_yeast(111)-SPBC1652.01(59)/	Inter-Protein	3	1	46	23	1	1
584	Yeast_8577_LTA_50mM-R1-160702.61212.61212.3.0.dta	3	4069.03	DQIEAVLEQLGG(12)-DAEIIKKEEELEAAKEEEEEIWR(15)	Cross-Linked	Pmt3_yeast	4069.01	null	1	8.37886e-05	0.016676	4.09829	Pmt3_yeast(111)-SPBC83.15(360)/	Inter-Protein	3	1	21.5	18.5	1	1
585	Yeast_8577_LTA_50mM-R2-160702.48227.48227.3.0.dta	3	3434.64	DMEDGDQIEAVLEQLGG(17)-DVKRENPSFTNSIK(3)	Cross-Linked	Pmt3_yeast	3434.64	null	1	8.40353e-05	0.006263	1.82348	Pmt3_yeast(111)-SPBC1652.01(26)/	Inter-Protein	4	1	29	8	1	1
586	8577-LT-A-160702.62289.62289.3.0.dta	3	3963.93	DMEDGDQIEAVLEQLGG(17)-SDSAVKQEGNLLIHPNNSLK(6)	Cross-Linked	Pmt3_yeast	3963.92	null	1	8.43282e-05	0.009986	2.51922	Pmt3_yeast(111)-SPBC26H8.09c(253)/	Inter-Protein	1	1	20.5	15.5	1	1
587	Yeast_8577_LTA_50mM-R2-160702.50185.50185.4.0.dta	4	4068.9	DMEDGDQIEAVLEQLGG(17)-DINIVKTEDNSHGLSVEENR(6)	Cross-Linked	Pmt3_yeast	4068.89	null	1	8.44058e-05	0.009923	2.43875	Pmt3_yeast(111)-SPBC1A4.03c(1292)/	Inter-Protein	4	1	10	14	1	1
588	8577-LT-A-160702.54394.54394.3.0.dta	3	2887.48	DQIEAVLEQLGG(12)-DVKRENPSFTNSIK(3)	Cross-Linked	Pmt3_yeast	2887.48	null	1	8.46044e-05	0.003993	1.38287	Pmt3_yeast(111)-SPBC1652.01(26)/	Inter-Protein	1	1	44	13	1	1
589	8577-LT-A-160702.65667.65667.3.0.dta	3	3271.56	DQIEAVLEQLGG(12)-EEELEAAKEEEEEIWR(8)	Cross-Linked	Pmt3_yeast	3271.55	null	1	8.46399e-05	0.007303	2.23228	Pmt3_yeast(111)-SPBC83.15(360)/	Inter-Protein	1	1	14	20	1	1
590	8577-LT-A-160702.55054.55054.2.0.dta	2	2093.08	DQIEAVLEQLGG(12)-KTTEFSK(1)	Cross-Linked	Pmt3_yeast	2093.08	null	1	8.47043e-05	0.005079	2.42657	Pmt3_yeast(111)-SPBC365.06(54)/	Inter-Protein	1	1	28	7	1	1
591	Yeast_8577_LTA_50mM-R2-160702.54357.54357.3.0.dta	3	4087.98	IRPDQTPAELDMEDGDQIEAVLEQLGG(27)-DKLDFSVKSE(8)	Cross-Linked	Pmt3_yeast	4087.97	null	1	8.51697e-05	0.012188	2.98143	Pmt3_yeast(111)-SPAC12G12.05c(161)/	Inter-Protein	4	1	31	11	1	1
592	8577-LT-A-160702.60990.60990.4.0.dta	4	4068.9	DMEDGDQIEAVLEQLGG(17)-DINIVKTEDNSHGLSVEENR(6)	Cross-Linked	Pmt3_yeast	4068.89	null	1	8.64567e-05	0.005665	1.39227	Pmt3_yeast(111)-SPBC1A4.03c(1292)/	Inter-Protein	1	1	29	19	1	1
593	Yeast_8577_LTA_50mM-R2-160702.45862.45862.4.0.dta	4	3196.54	DMEDGDQIEAVLEQLGG(17)-DVKPSTEHINLK(3)	Cross-Linked	Pmt3_yeast	3196.53	Oxidation[M](2)	1	8.65813e-05	0.007934	2.48206	Pmt3_yeast(111)-SPBC365.06(30)/	Inter-Protein	4	1	36.5	14.5	1	1
594	Yeast_8577_LTA_50mM-R2-160702.47429.47429.4.0.dta	4	3180.54	DMEDGDQIEAVLEQLGG(17)-DVKPSTEHINLK(3)	Cross-Linked	Pmt3_yeast	3180.54	null	1	8.67616e-05	0.006152	1.93426	Pmt3_yeast(111)-SPBC365.06(30)/	Inter-Protein	4	1	24	11	1	1
595	Yeast_8577_LTA_50mM-R2-160702.47809.47809.3.0.dta	3	2848.43	DGDQIEAVLEQLGG(14)-DVKPSTEHINLK(3)	Cross-Linked	Pmt3_yeast	2848.43	Carbamyl[AnyN-term](17)	1	8.80885e-05	-0.004886	-1.71533	Pmt3_yeast(111)-SPBC365.06(30)/	Inter-Protein	4	1	25	13	1	1
596	Yeast_8577_LTA_50mM-R2-160702.50846.50846.5.0.dta	5	4069.02	DQIEAVLEQLGG(12)-DAEIIKKEEELEAAKEEEEEIWR(6)	Cross-Linked	Pmt3_yeast	4069.01	null	1	8.81582e-05	0.007299	1.7938	Pmt3_yeast(111)-SPBC83.15(351)/	Inter-Protein	4	1	14	19	1	1
597	8577-LT-A-160702.60208.60208.2.0.dta	2	2676.39	DQIEAVLEQLGG(12)-DVKPSTEHINLK(3)	Cross-Linked	Pmt3_yeast	2676.38	Carbamyl[AnyN-term](0)	1	8.8197e-05	0.00524	1.95787	Pmt3_yeast(111)-SPBC365.06(30)/	Inter-Protein	1	1	27	11	1	1
598	Yeast_8577_LTA_50mM-R2-160702.41041.41041.3.0.dta	3	2342.25	DQIEAVLEQLGG(12)-VKLESKEEK(2)	Cross-Linked	Pmt3_yeast	2342.24	null	1	8.90975e-05	0.002955	1.26161	Pmt3_yeast(111)-SPBC16A3.19(173)/	Inter-Protein	4	1	33	10	1	1
599	Yeast_8577_LTA-25mM-R1-160702.51978.51978.3.0.dta	3	3330.54	DMEDGDQIEAVLEQLGG(17)-QQQQQQQMKAER(9)	Cross-Linked	Pmt3_yeast	3330.53	null	1	8.98266e-05	0.004879	1.46493	Pmt3_yeast(111)-SPAC4D7.10c(470)/	Inter-Protein	12	1	17	15	1	1
600	Yeast_8577_LTA_50mM-R2-160702.50149.50149.4.0.dta	4	5363.56	IRPDQTPAELDMEDGDQIEAVLEQLGG(27)-SSDINIVKTEDNSHGLSVEENR(8)	Cross-Linked	Pmt3_yeast	5363.55	null	1	9.40049e-05	0.015498	2.88951	Pmt3_yeast(111)-SPBC1A4.03c(1292)/	Inter-Protein	4	1	16	17	1	1
601	8577-LT-A-160702.65679.65679.3.0.dta	3	3271.56	DQIEAVLEQLGG(12)-EEELEAAKEEEEEIWR(8)	Cross-Linked	Pmt3_yeast	3271.55	null	1	9.40867e-05	0.007303	2.23228	Pmt3_yeast(111)-SPBC83.15(360)/	Inter-Protein	1	1	12	16	1	1
602	Yeast_8577_LTA_50mM-R2-160702.48816.48816.4.0.dta	4	4242.96	DMEDGDQIEAVLEQLGG(17)-SSDINIVKTEDNSHGLSVEENR(8)	Cross-Linked	Pmt3_yeast	4242.96	null	1	9.43703e-05	0.002581	0.608302	Pmt3_yeast(111)-SPBC1A4.03c(1292)/	Inter-Protein	4	1	17	26	1	1
603	Yeast_8577_LTA_50mM-R2-160702.49411.49411.6.0.dta	6	4301.13	IRPDQTPAELDMEDGDQIEAVLEQLGG(27)-DVKPSTEHINLK(3)	Cross-Linked	Pmt3_yeast	4301.12	null	1	9.49562e-05	0.006526	1.51728	Pmt3_yeast(111)-SPBC365.06(30)/	Inter-Protein	4	1	31	15	1	1
604	Yeast_8577_LTA_50mM-R1-160702.54118.54118.2.0.dta	2	2676.39	DQIEAVLEQLGG(12)-DVKPSTEHINLK(3)	Cross-Linked	Pmt3_yeast	2676.38	Carbamyl[AnyN-term](15)	1	9.69033e-05	0.008016	2.99509	Pmt3_yeast(111)-SPBC365.06(30)/	Inter-Protein	3	1	38	11	1	1
605	Yeast_8577_LTA_50mM-R1-160702.58151.58151.2.0.dta	2	2640.24	DMEDGDQIEAVLEQLGG(17)-KTTEFSK(1)	Cross-Linked	Pmt3_yeast	2640.23	null	1	9.69615e-05	0.006947	2.63121	Pmt3_yeast(111)-SPBC365.06(54)/	Inter-Protein	3	1	29	6	1	1
606	8577-LT-A-160702.60815.60815.3.0.dta	3	2420.22	DQIEAVLEQLGG(12)-DKLDFSVKSE(8)	Cross-Linked	Pmt3_yeast	2420.22	null	1	9.82723e-05	0.001901	0.785466	Pmt3_yeast(111)-SPAC12G12.05c(161)/	Inter-Protein	1	1	23	16	1	1
607	8577-LT-A-160702.59622.59622.3.0.dta	3	3901.81	DMEDGDQIEAVLEQLGG(17)-DNTLNHVKQEPSDGFSSVK(8)	Cross-Linked	Pmt3_yeast	3901.8	null	1	9.84198e-05	0.010417	2.66979	Pmt3_yeast(111)-SPBC1652.01(59)/	Inter-Protein	1	1	40	25	1	1
608	Yeast_8577_LTA_50mM-R1-160702.57457.57457.3.0.dta	3	3901.82	DMEDGDQIEAVLEQLGG(17)-DNTLNHVKQEPSDGFSSVK(8)	Cross-Linked	Pmt3_yeast	3901.8	null	1	9.97733e-05	0.0125	3.20365	Pmt3_yeast(111)-SPBC1652.01(59)/	Inter-Protein	3	1	29	21	1	1
609	8577-LT-A-160702.53781.53781.4.0.dta	4	2633.39	DQIEAVLEQLGG(12)-DVKPSTEHINLK(3)	Cross-Linked	Pmt3_yeast	2633.38	null	1	9.97793e-05	0.007149	2.71476	Pmt3_yeast(111)-SPBC365.06(30)/	Inter-Protein	1	1	38	19	1	1
610	Yeast_8577_LTA_50mM-R2-160702.49085.49085.5.0.dta	5	4301.13	IRPDQTPAELDMEDGDQIEAVLEQLGG(27)-DVKPSTEHINLK(3)	Cross-Linked	Pmt3_yeast	4301.12	null	1	0.000100037	0.009937	2.31033	Pmt3_yeast(111)-SPBC365.06(30)/	Inter-Protein	4	1	42	15	1	1
611	8577-LT-A-160702.65235.65235.4.0.dta	4	4616.19	DMEDGDQIEAVLEQLGG(17)-DAEIIKKEEELEAAKEEEEEIWR(15)	Cross-Linked	Pmt3_yeast	4616.17	null	1	0.000100601	0.012769	2.76614	Pmt3_yeast(111)-SPBC83.15(360)/	Inter-Protein	1	1	18	20	1	1
612	8577-LT-A-160702.59621.59621.4.0.dta	4	3901.81	DMEDGDQIEAVLEQLGG(17)-DNTLNHVKQEPSDGFSSVK(8)	Cross-Linked	Pmt3_yeast	3901.8	null	1	0.00010102	0.0064	1.64027	Pmt3_yeast(111)-SPBC1652.01(59)/	Inter-Protein	1	1	31	20	1	1
613	Yeast_8577_LTA_50mM-R2-160702.47698.47698.3.1.dta	3	3932.79	DMEDGDQIEAVLEQLGG(17)-DSTVTAHKEETPYSSSLGSH(8)	Cross-Linked	Pmt3_yeast	3932.76	null	1	0.00010105	0.029465	7.49219	Pmt3_yeast(111)-SPBC1652.01(84)/	Inter-Protein	4	1	22	14	1	1
614	Yeast_8577_LTA_50mM-R1-160702.59331.59331.3.0.dta	3	4069.03	DQIEAVLEQLGG(12)-DAEIIKKEEELEAAKEEEEEIWR(6)	Cross-Linked	Pmt3_yeast	4069.01	null	1	0.000101277	0.014118	3.46964	Pmt3_yeast(111)-SPBC83.15(351)/	Inter-Protein	3	1	24	22	1	1
615	Yeast_8577_LTA_50mM-R2-160702.54313.54313.3.0.dta	3	2854.35	DMEDGDQIEAVLEQLGG(17)-LMKIYCAR(3)	Cross-Linked	Pmt3_yeast	2854.34	Carbamidomethyl[C](26)	1	0.000101449	0.007473	2.61812	Pmt3_yeast(111)-SPBC365.06(63)/	Inter-Protein	4	1	40	9	1	1
616	Yeast_8577_LTA_50mM-R1-160702.54618.54618.3.0.dta	3	3383.73	DQIEAVLEQLGG(12)-TAVVKEEEDFNEIAKPSPK(5)	Cross-Linked	Pmt3_yeast	3383.72	null	1	0.000101614	0.008565	2.53124	Pmt3_yeast(111)-SPBC1703.14c(99)/	Inter-Protein	3	1	22	21	1	1
617	8577-LT-A-160702.59619.59619.4.0.dta	4	3901.81	DMEDGDQIEAVLEQLGG(17)-DNTLNHVKQEPSDGFSSVK(8)	Cross-Linked	Pmt3_yeast	3901.8	null	1	0.000102181	0.0064	1.64027	Pmt3_yeast(111)-SPBC1652.01(59)/	Inter-Protein	1	1	34	19	1	1
618	Yeast_8577_LTA_50mM-R1-160702.59178.59178.2.0.dta	2	2337.21	DQIEAVLEQLGG(12)-TTEFSKLMK(6)	Cross-Linked	Pmt3_yeast	2337.2	null	1	0.00010283	0.005098	2.18124	Pmt3_yeast(111)-SPBC365.06(60)/	Inter-Protein	3	1	40	10	1	1
619	8577-LT-A-160702.62285.62285.3.0.dta	3	3963.93	DMEDGDQIEAVLEQLGG(17)-SDSAVKQEGNLLIHPNNSLK(6)	Cross-Linked	Pmt3_yeast	3963.92	null	1	0.000103272	0.009986	2.51922	Pmt3_yeast(111)-SPBC26H8.09c(253)/	Inter-Protein	1	1	26	18	1	1
620	Yeast_8577_LTA_50mM-R1-160702.54343.54343.3.0.dta	3	3331.55	DMEDGDQIEAVLEQLGG(17)-DVSKKEDTEPEVR(4)	Cross-Linked	Pmt3_yeast	3331.55	null	1	0.000103987	0.006849	2.0558	Pmt3_yeast(111)-SPAC17G6.10(29)/	Inter-Protein	3	1	30	7	1	1
621	Yeast_8577_LTA_50mM-R2-160702.51587.51587.4.0.dta	4	3963.94	DMEDGDQIEAVLEQLGG(17)-SDSAVKQEGNLLIHPNNSLK(6)	Cross-Linked	Pmt3_yeast	3963.92	null	1	0.000105474	0.017639	4.44988	Pmt3_yeast(111)-SPBC26H8.09c(253)/	Inter-Protein	4	1	14	16	1	1
622	8577-LT-A-160702.60143.60143.3.0.dta	3	2676.39	DQIEAVLEQLGG(12)-DVKPSTEHINLK(3)	Cross-Linked	Pmt3_yeast	2676.38	Carbamyl[AnyN-term](0)	1	0.000106647	0.004718	1.76283	Pmt3_yeast(111)-SPBC365.06(30)/	Inter-Protein	1	1	35	18	1	1
623	8577-LT-A-160702.59542.59542.4.0.dta	4	4242.96	DMEDGDQIEAVLEQLGG(17)-SSDINIVKTEDNSHGLSVEENR(8)	Cross-Linked	Pmt3_yeast	4242.96	null	1	0.000107454	0.00502	1.18314	Pmt3_yeast(111)-SPBC1A4.03c(1292)/	Inter-Protein	1	1	27	21	1	1
624	Yeast_8577_LTA_50mM-R2-160702.50263.50263.4.0.dta	4	4068.9	DMEDGDQIEAVLEQLGG(17)-DINIVKTEDNSHGLSVEENR(6)	Cross-Linked	Pmt3_yeast	4068.89	null	1	0.000107531	0.009388	2.30726	Pmt3_yeast(111)-SPBC1A4.03c(1292)/	Inter-Protein	4	1	17	21	1	1
625	Yeast_8577_LTA_50mM-R2-160702.51328.51328.4.0.dta	4	4344.14	IRPDQTPAELDMEDGDQIEAVLEQLGG(27)-DVKPSTEHINLK(3)	Cross-Linked	Pmt3_yeast	4344.13	Carbamyl[AnyN-term](30)	1	0.000107831	0.013158	3.02892	Pmt3_yeast(111)-SPBC365.06(30)/	Inter-Protein	4	1	47	12	1	1
626	Yeast_8577_LTA_50mM-R2-160702.50843.50843.5.0.dta	5	4069.02	DQIEAVLEQLGG(12)-DAEIIKKEEELEAAKEEEEEIWR(6)	Cross-Linked	Pmt3_yeast	4069.01	null	1	0.000108829	0.007114	1.74833	Pmt3_yeast(111)-SPBC83.15(351)/	Inter-Protein	4	1	17	19	1	1
627	Yeast_8577_LTA_50mM-R1-160702.54136.54136.2.0.dta	2	2676.39	DQIEAVLEQLGG(12)-DVKPSTEHINLK(3)	Cross-Linked	Pmt3_yeast	2676.38	Carbamyl[AnyN-term](15)	1	0.000109465	0.00834	3.11614	Pmt3_yeast(111)-SPBC365.06(30)/	Inter-Protein	3	1	36	12	1	1
628	8577-LT-A-160702.59536.59536.4.0.dta	4	4242.96	DMEDGDQIEAVLEQLGG(17)-SSDINIVKTEDNSHGLSVEENR(8)	Cross-Linked	Pmt3_yeast	4242.96	null	1	0.000109974	0.00502	1.18314	Pmt3_yeast(111)-SPBC1A4.03c(1292)/	Inter-Protein	1	1	23	21	1	1
629	8577-LT-A-160702.55168.55168.4.0.dta	4	3354.65	DQIEAVLEQLGG(12)-DNTLNHVKQEPSDGFSSVK(8)	Cross-Linked	Pmt3_yeast	3354.64	null	1	0.000111028	0.006504	1.9388	Pmt3_yeast(111)-SPBC1652.01(59)/	Inter-Protein	1	1	35	26	1	1
630	Yeast_8577_LTA_50mM-R1-160702.59040.59040.3.0.dta	3	3397.66	DQIEAVLEQLGG(12)-DNTLNHVKQEPSDGFSSVK(8)	Cross-Linked	Pmt3_yeast	3397.65	Carbamyl[AnyN-term](0)	1	0.000111764	0.006325	1.86158	Pmt3_yeast(111)-SPBC1652.01(59)/	Inter-Protein	3	1	30.5	26.5	1	1
631	Yeast_8577_LTA_50mM-R1-160702.53435.53435.3.0.dta	3	2828.4	DQIEAVLEQLGG(12)-VFENVKQENPDEK(6)	Cross-Linked	Pmt3_yeast	2828.39	null	1	0.00011271	0.008054	2.84755	Pmt3_yeast(111)-SPCC1620.09c(13)/	Inter-Protein	3	1	32	26	1	1
632	Yeast_8577_LTA_50mM-R1-160702.54368.54368.3.0.dta	3	3331.55	DMEDGDQIEAVLEQLGG(17)-DVSKKEDTEPEVR(4)	Cross-Linked	Pmt3_yeast	3331.55	null	1	0.000114422	0.006306	1.89281	Pmt3_yeast(111)-SPAC17G6.10(29)/	Inter-Protein	3	1	31	10	1	1
633	8577-LT-A-160702.60987.60987.4.0.dta	4	4068.9	DMEDGDQIEAVLEQLGG(17)-DINIVKTEDNSHGLSVEENR(6)	Cross-Linked	Pmt3_yeast	4068.89	null	1	0.000114905	0.005665	1.39227	Pmt3_yeast(111)-SPBC1A4.03c(1292)/	Inter-Protein	1	1	22	19	1	1
634	8577-LT-A-160702.65234.65234.4.0.dta	4	4616.19	DMEDGDQIEAVLEQLGG(17)-DAEIIKKEEELEAAKEEEEEIWR(15)	Cross-Linked	Pmt3_yeast	4616.17	null	1	0.000115754	0.012769	2.76614	Pmt3_yeast(111)-SPBC83.15(360)/	Inter-Protein	1	1	17	22	1	1
635	Yeast_8577_LTA_50mM-R2-160702.52550.52550.3.0.dta	3	3045.44	DMEDGDQIEAVLEQLGG(17)-NFKIEEPKPSG(3)	Cross-Linked	Pmt3_yeast	3045.44	null	1	0.000117186	0.004141	1.35974	Pmt3_yeast(111)-SPBC26H8.09c(146)/	Inter-Protein	4	1	21.5	10.5	1	1
636	Yeast_8577_LTA_50mM-R2-160702.47399.47399.3.0.dta	3	3180.55	DMEDGDQIEAVLEQLGG(17)-DVKPSTEHINLK(3)	Cross-Linked	Pmt3_yeast	3180.54	null	1	0.000118836	0.008704	2.73665	Pmt3_yeast(111)-SPBC365.06(30)/	Inter-Protein	4	1	20	12	1	1
637	Yeast_8577_LTA-25mM-R1-160702.51976.51976.3.0.dta	3	3330.54	DMEDGDQIEAVLEQLGG(17)-QQQQQQQMKAER(9)	Cross-Linked	Pmt3_yeast	3330.53	null	1	0.000119474	0.004879	1.46493	Pmt3_yeast(111)-SPAC4D7.10c(470)/	Inter-Protein	12	1	19	14	1	1
638	Yeast_8577_LTA_50mM-R2-160702.44050.44050.3.0.dta	3	2783.38	DQIEAVLEQLGG(12)-QQQQQQQMKAER(9)	Cross-Linked	Pmt3_yeast	2783.37	null	1	0.000123826	0.00607	2.18081	Pmt3_yeast(111)-SPAC4D7.10c(470)/	Inter-Protein	4	1	31	19	1	1
639	Yeast_8577_LTA_50mM-R2-160702.39755.39755.3.0.dta	3	2646.29	DQIEAVLEQLGG(12)-EASSESKPSTTNR(7)	Cross-Linked	Pmt3_yeast	2646.28	null	1	0.000124429	0.003986	1.50626	Pmt3_yeast(111)-SPBC1A4.03c(1262)/	Inter-Protein	4	1	31	17	1	1
640	Yeast_8577_LTA_50mM-R2-160702.51100.51100.3.0.dta	3	4247	DQIEAVLEQLGG(12)-YCLTQPNWIVSNETQQNQPKEENSS(20)	Cross-Linked	Pmt3_yeast	4246.98	Carbamidomethyl[C](17)	1	0.000125094	0.014312	3.36992	Pmt3_yeast(111)-SPAC12G12.05c(142)/	Inter-Protein	4	1	28	29	1	1
641	Yeast_8577_LTA_50mM-R2-160702.47808.47808.3.0.dta	3	2792.48	DQIEAVLEQLGG(12)-ANEKPVITNSPLTR(4)	Cross-Linked	Pmt3_yeast	2792.48	null	1	0.000125381	0.003247	1.16277	Pmt3_yeast(111)-SPBC1921.07c(87)/	Inter-Protein	4	1	24	17	1	1
642	Yeast_8577_LTA_50mM-R2-160702.47852.47852.3.0.dta	3	2262.2	DQIEAVLEQLGG(12)-NGLSSYIKK(8)	Cross-Linked	Pmt3_yeast	2262.2	null	1	0.000125576	0.002874	1.27045	Pmt3_yeast(111)-SPAC11E3.01c(18)/	Inter-Protein	4	1	33	17	1	1
643	Yeast_8577_LTA_50mM-R2-160702.52402.52402.3.0.dta	3	2719.4	DQIEAVLEQLGG(12)-DVKPSTEHINLK(3)	Cross-Linked	Pmt3_yeast	2719.39	Carbamyl[AnyN-term](0);Carbamyl[AnyN-term](15)	1	0.000126452	0.006377	2.34501	Pmt3_yeast(111)-SPBC365.06(30)/	Inter-Protein	4	1	25	14	1	1
644	Yeast_8577_LTA_50mM-R2-160702.48155.48155.3.0.dta	3	3180.57	DMEDGDQIEAVLEQLGG(17)-DVKPSTEHINLK(3)	Cross-Linked	Pmt3_yeast	3180.54	null	1	0.000127558	0.02932	9.21857	Pmt3_yeast(111)-SPBC365.06(30)/	Inter-Protein	4	1	21	12	1	1
645	Yeast_8577_LTA_50mM-R2-160702.54316.54316.3.0.dta	3	2854.35	DMEDGDQIEAVLEQLGG(17)-LMKIYCAR(3)	Cross-Linked	Pmt3_yeast	2854.34	Carbamidomethyl[C](26)	1	0.000129662	0.007473	2.61812	Pmt3_yeast(111)-SPBC365.06(63)/	Inter-Protein	4	1	33	7	1	1
646	Yeast_8577_LTA_50mM-R2-160702.54203.54203.4.0.dta	4	5914.75	IRPDQTPAELDMEDGDQIEAVLEQLGG(27)-YCLTQPNWIVSNETQQNQPKEENSS(20)	Cross-Linked	Pmt3_yeast	5914.73	Carbamidomethyl[C](32)	1	0.000130065	0.01666	2.8167	Pmt3_yeast(111)-SPAC12G12.05c(142)/	Inter-Protein	4	1	20	20	1	1
647	8577-LT-A-160702.53769.53769.4.0.dta	4	2633.39	DQIEAVLEQLGG(12)-DVKPSTEHINLK(3)	Cross-Linked	Pmt3_yeast	2633.38	null	1	0.00013008	0.007136	2.70983	Pmt3_yeast(111)-SPBC365.06(30)/	Inter-Protein	1	1	39	21	1	1
648	8577-LT-A-160702.64728.64728.2.0.dta	2	2602.22	DMEDGDQIEAVLEQLGG(17)-LLDEQKG(6)	Cross-Linked	Pmt3_yeast	2602.22	null	1	0.000132129	0.005053	1.9418	Pmt3_yeast(111)-SPAC9G1.13c(260)/	Inter-Protein	1	1	29	7	1	1
649	Yeast_8577_LTA_50mM-R1-160702.52134.52134.3.0.dta	3	2887.48	DQIEAVLEQLGG(12)-DVKRENPSFTNSIK(3)	Cross-Linked	Pmt3_yeast	2887.48	null	1	0.000137896	0.003117	1.07949	Pmt3_yeast(111)-SPBC1652.01(26)/	Inter-Protein	3	1	46	14	1	1
650	Yeast_8577_LTA_50mM-R1-160702.56247.56247.3.0.dta	3	3274.52	DMEDGDQIEAVLEQLGG(17)-KPSYTQNPNSGPGK(1)	Cross-Linked	Pmt3_yeast	3274.52	null	1	0.000138207	0.003154	0.963196	Pmt3_yeast(111)-SPAC23G3.09(39)/	Inter-Protein	3	1	21	11	1	1
651	Yeast_8577_LTA_50mM-R1-160702.52107.52107.3.0.dta	3	2633.38	DQIEAVLEQLGG(12)-DVKPSTEHINLK(3)	Cross-Linked	Pmt3_yeast	2633.38	null	1	0.000140314	-0.002424	-0.920491	Pmt3_yeast(111)-SPBC365.06(30)/	Inter-Protein	3	1	32	15	1	1
652	Yeast_8577_LTA_50mM-R2-160702.49084.49084.5.0.dta	5	4301.13	IRPDQTPAELDMEDGDQIEAVLEQLGG(27)-DVKPSTEHINLK(3)	Cross-Linked	Pmt3_yeast	4301.12	null	1	0.000141569	0.009937	2.31033	Pmt3_yeast(111)-SPBC365.06(30)/	Inter-Protein	4	1	30	15	1	1
653	Yeast_8577_LTA_50mM-R2-160702.51094.51094.3.0.dta	3	4247	DQIEAVLEQLGG(12)-YCLTQPNWIVSNETQQNQPKEENSS(20)	Cross-Linked	Pmt3_yeast	4246.98	Carbamidomethyl[C](17)	1	0.000143789	0.01429	3.36474	Pmt3_yeast(111)-SPAC12G12.05c(142)/	Inter-Protein	4	1	26	30	1	1
654	Yeast_8577_LTA_50mM-R2-160702.49506.49506.3.0.dta	3	2640.24	DMEDGDQIEAVLEQLGG(17)-KTTEFSK(1)	Cross-Linked	Pmt3_yeast	2640.23	null	1	0.000145689	0.004802	1.81878	Pmt3_yeast(111)-SPBC365.06(54)/	Inter-Protein	4	1	26	8	1	1
655	Yeast_8577_LTA_50mM-R1-160702.63620.63620.3.0.dta	3	3271.56	DQIEAVLEQLGG(12)-EEELEAAKEEEEEIWR(8)	Cross-Linked	Pmt3_yeast	3271.55	null	1	0.000146249	0.007269	2.22188	Pmt3_yeast(111)-SPBC83.15(360)/	Inter-Protein	3	1	11	17	1	1
656	Yeast_8577_LTA-25mM-R1-160702.50909.50909.2.0.dta	2	2243.14	DQIEAVLEQLGG(12)-DKSAITPTTG(2)	Cross-Linked	Pmt3_yeast	2243.14	null	1	0.000147548	0.00516	2.30035	Pmt3_yeast(111)-SPBC365.06(14)/	Inter-Protein	12	1	17	7	1	1
657	Yeast_8577_LTA_50mM-R2-160702.50473.50473.3.0.dta	3	3397.66	DQIEAVLEQLGG(12)-DNTLNHVKQEPSDGFSSVK(8)	Cross-Linked	Pmt3_yeast	3397.65	Carbamyl[AnyN-term](0)	1	0.000147871	0.006557	1.92986	Pmt3_yeast(111)-SPBC1652.01(59)/	Inter-Protein	4	1	27.5	21.5	1	1
658	Yeast_8577_LTA_50mM-R2-160702.49095.49095.3.0.dta	3	3440.73	DMEDGDQIEAVLEQLGG(17)-KLQPSSKPLSSLEAR(1)	Cross-Linked	Pmt3_yeast	3440.72	null	1	0.000150949	0.010588	3.07726	Pmt3_yeast(111)-SPBC4B4.03(200)/	Inter-Protein	4	1	23	11	1	1
659	Yeast_8577_LTA_50mM-R1-160702.51463.51463.2.0.dta	2	2071.09	DQIEAVLEQLGG(12)-DTVVKKE(5)	Cross-Linked	Pmt3_yeast	2071.09	null	1	0.000152318	0.002194	1.05934	Pmt3_yeast(111)-SPAC24C9.04(104)/	Inter-Protein	3	1	44	15	1	1
660	Yeast_8577_LTA_50mM-R2-160702.43036.43036.4.0.dta	4	2633.39	DQIEAVLEQLGG(12)-DVKPSTEHINLK(3)	Cross-Linked	Pmt3_yeast	2633.38	null	1	0.000152696	0.009998	3.79664	Pmt3_yeast(111)-SPBC365.06(30)/	Inter-Protein	4	1	38	19	1	1
661	Yeast_8577_LTA_50mM-R2-160702.50800.50800.3.0.dta	3	4069.03	DQIEAVLEQLGG(12)-DAEIIKKEEELEAAKEEEEEIWR(7)	Cross-Linked	Pmt3_yeast	4069.01	null	1	0.000154578	0.013507	3.31948	Pmt3_yeast(111)-SPBC83.15(352)/	Inter-Protein	4	1	20	20	1	1
662	Yeast_8577_LTA_50mM-R1-160702.61124.61124.3.0.dta	3	3876.9	DMEDGDQIEAVLEQLGG(17)-DSAVKQEGNLLIHPNNSLK(5)	Cross-Linked	Pmt3_yeast	3876.89	null	1	0.000155852	0.010315	2.66064	Pmt3_yeast(111)-SPBC26H8.09c(253)/	Inter-Protein	3	1	20	16	1	1
663	8577-LT-A-160702.56262.56262.2.0.dta	2	2676.39	DQIEAVLEQLGG(12)-DVKPSTEHINLK(3)	Cross-Linked	Pmt3_yeast	2676.38	Carbamyl[AnyN-term](15)	1	0.000155884	0.008347	3.11876	Pmt3_yeast(111)-SPBC365.06(30)/	Inter-Protein	1	1	38	12	1	1
664	8577-LT-A-160702.63264.63264.2.0.dta	2	2719.4	DQIEAVLEQLGG(12)-DVKPSTEHINLK(3)	Cross-Linked	Pmt3_yeast	2719.39	Carbamyl[AnyN-term](0);Carbamyl[AnyN-term](15)	1	0.000156045	0.005933	2.18174	Pmt3_yeast(111)-SPBC365.06(30)/	Inter-Protein	1	1	19	8	1	1
665	8577-LT-A-160702.64118.64118.4.0.dta	4	4616.18	DMEDGDQIEAVLEQLGG(17)-DAEIIKKEEELEAAKEEEEEIWR(6)	Cross-Linked	Pmt3_yeast	4616.17	null	1	0.000158872	0.009832	2.1299	Pmt3_yeast(111)-SPBC83.15(351)/	Inter-Protein	1	1	22	23	1	1
666	Yeast_8577_LTA_50mM-R2-160702.54061.54061.3.0.dta	3	4025.96	IRPDQTPAELDMEDGDQIEAVLEQLGG(27)-SSDINIVKTE(8)	Cross-Linked	Pmt3_yeast	4025.95	null	1	0.000159085	0.014681	3.64659	Pmt3_yeast(111)-SPBC1A4.03c(1292)/	Inter-Protein	4	1	14.5	12.5	1	1
667	Yeast_8577_LTA_50mM-R2-160702.53611.53611.4.0.dta	4	4616.18	DMEDGDQIEAVLEQLGG(17)-DAEIIKKEEELEAAKEEEEEIWR(7)	Cross-Linked	Pmt3_yeast	4616.17	null	1	0.000162394	0.010847	2.34978	Pmt3_yeast(111)-SPBC83.15(352)/	Inter-Protein	4	1	16	17	1	1
668	Yeast_8577_LTA_50mM-R2-160702.48118.48118.3.0.dta	3	2498.28	DQIEAVLEQLGG(12)-NFKIEEPKPSG(3)	Cross-Linked	Pmt3_yeast	2498.28	null	1	0.000162853	0.004017	1.60791	Pmt3_yeast(111)-SPBC26H8.09c(146)/	Inter-Protein	4	1	26	13	1	1
669	Yeast_8577_LTA_50mM-R1-160702.62316.62316.4.0.dta	4	4616.18	DMEDGDQIEAVLEQLGG(17)-DAEIIKKEEELEAAKEEEEEIWR(6)	Cross-Linked	Pmt3_yeast	4616.17	null	1	0.0001636	0.009656	2.09178	Pmt3_yeast(111)-SPBC83.15(351)/	Inter-Protein	3	1	16	16	1	1
670	Yeast_8577_LTA-25mM-R1-160702.51977.51977.3.0.dta	3	3330.54	DMEDGDQIEAVLEQLGG(17)-QQQQQQQMKAER(9)	Cross-Linked	Pmt3_yeast	3330.53	null	1	0.000165061	0.004879	1.46493	Pmt3_yeast(111)-SPAC4D7.10c(470)/	Inter-Protein	12	1	20	14	1	1
671	Yeast_8577_LTA_50mM-R1-160702.56249.56249.3.0.dta	3	3274.52	DMEDGDQIEAVLEQLGG(17)-KPSYTQNPNSGPGK(1)	Cross-Linked	Pmt3_yeast	3274.52	null	1	0.000165322	0.003154	0.963196	Pmt3_yeast(111)-SPAC23G3.09(39)/	Inter-Protein	3	1	19	9	1	1
672	Yeast_8577_LTA_50mM-R1-160702.58770.58770.3.0.dta	3	4068.9	DMEDGDQIEAVLEQLGG(17)-DINIVKTEDNSHGLSVEENR(6)	Cross-Linked	Pmt3_yeast	4068.89	null	1	0.000169337	0.010433	2.56409	Pmt3_yeast(111)-SPBC1A4.03c(1292)/	Inter-Protein	3	1	22	19	1	1
673	8577-LT-A-160702.62874.62874.4.0.dta	4	4069.02	DQIEAVLEQLGG(12)-DAEIIKKEEELEAAKEEEEEIWR(15)	Cross-Linked	Pmt3_yeast	4069.01	null	1	0.000171357	0.007867	1.93339	Pmt3_yeast(111)-SPBC83.15(360)/	Inter-Protein	1	1	17	20	1	1
674	8577-LT-A-160702.60819.60819.3.0.dta	3	2420.22	DQIEAVLEQLGG(12)-DKLDFSVKSE(8)	Cross-Linked	Pmt3_yeast	2420.22	null	1	0.0001742	0.001901	0.785466	Pmt3_yeast(111)-SPAC12G12.05c(161)/	Inter-Protein	1	1	21	16	1	1
675	Yeast_8577_LTA_50mM-R2-160702.41118.41118.4.0.dta	4	2342.25	DQIEAVLEQLGG(12)-VKLESKEEK(2)	Cross-Linked	Pmt3_yeast	2342.24	null	1	0.000177112	0.000837	0.357349	Pmt3_yeast(111)-SPBC16A3.19(173)/	Inter-Protein	4	1	13	7	1	1
676	Yeast_8577_LTA_50mM-R1-160702.58809.58809.4.0.dta	4	4068.9	DMEDGDQIEAVLEQLGG(17)-DINIVKTEDNSHGLSVEENR(6)	Cross-Linked	Pmt3_yeast	4068.89	null	1	0.000178119	0.006133	1.50729	Pmt3_yeast(111)-SPBC1A4.03c(1292)/	Inter-Protein	3	1	22	18	1	1
677	Yeast_8577_LTA_50mM-R1-160702.55119.55119.4.0.dta	4	2889.41	DMEDGDQIEAVLEQLGG(17)-VKLESKEEK(2)	Cross-Linked	Pmt3_yeast	2889.4	null	1	0.000179467	0.004579	1.58476	Pmt3_yeast(111)-SPBC16A3.19(173)/	Inter-Protein	3	1	29	8	1	1
678	Yeast_8577_LTA_50mM-R2-160702.49096.49096.3.0.dta	3	3440.73	DMEDGDQIEAVLEQLGG(17)-KLQPSSKPLSSLEAR(1)	Cross-Linked	Pmt3_yeast	3440.72	null	1	0.000180424	0.010588	3.07726	Pmt3_yeast(111)-SPBC4B4.03(200)/	Inter-Protein	4	1	23	10	1	1
679	Yeast_8577_LTA_50mM-R2-160702.43672.43672.4.0.dta	4	2887.48	DQIEAVLEQLGG(12)-DVKRENPSFTNSIK(3)	Cross-Linked	Pmt3_yeast	2887.48	null	1	0.000184708	0.002042	0.707191	Pmt3_yeast(111)-SPBC1652.01(26)/	Inter-Protein	4	1	22	10	1	1
680	Yeast_8577_LTA_75mM-R1-160702.50351.50351.3.0.dta	3	2323.18	DQIEAVLEQLGG(12)-LMKIYCAR(3)	Cross-Linked	Pmt3_yeast	2323.18	Oxidation[M](17);Carbamidomethyl[C](21)	1	0.000187527	0.002898	1.24743	Pmt3_yeast(111)-SPBC365.06(63)/	Inter-Protein	5	1	11	4	1	1
681	8577-LT-A-160702.53759.53759.3.0.dta	3	2633.4	DQIEAVLEQLGG(12)-DVKPSTEHINLK(3)	Cross-Linked	Pmt3_yeast	2633.38	null	1	0.000190102	0.020535	7.79797	Pmt3_yeast(111)-SPBC365.06(30)/	Inter-Protein	1	1	51.5	17.5	1	1
682	Yeast_8577_LTA_50mM-R2-160702.49242.49242.3.0.dta	3	3099.63	DQIEAVLEQLGG(12)-KQQTLLEFAASKEPEK(1)	Cross-Linked	Pmt3_yeast	3099.62	null	1	0.000191207	0.006574	2.12091	Pmt3_yeast(111)-SPBC1A4.03c(1269)/	Inter-Protein	4	1	16	12	1	1
683	8577-LT-A-160702.62801.62801.2.0.dta	2	2338.22	DQIEAVLEQLGG(12)-DISPLVKNEA(7)	Cross-Linked	Pmt3_yeast	2338.21	null	1	0.000193063	0.006454	2.76023	Pmt3_yeast(111)-SPAC1783.05(1370)/	Inter-Protein	1	1	30	13	1	1
684	8577-LT-A-160702.56707.56707.3.0.dta	3	3331.55	DMEDGDQIEAVLEQLGG(17)-DVSKKEDTEPEVR(4)	Cross-Linked	Pmt3_yeast	3331.55	null	1	0.000193148	0.004155	1.24717	Pmt3_yeast(111)-SPAC17G6.10(29)/	Inter-Protein	1	1	32	10	1	1
685	Yeast_8577_LTA_50mM-R1-160702.57518.57518.4.0.dta	4	3901.81	DMEDGDQIEAVLEQLGG(17)-DNTLNHVKQEPSDGFSSVK(8)	Cross-Linked	Pmt3_yeast	3901.8	null	1	0.00019332	0.00741	1.89912	Pmt3_yeast(111)-SPBC1652.01(59)/	Inter-Protein	3	1	23	24	1	1
686	Yeast_8577_LTA_50mM-R1-160702.52733.52733.2.0.dta	2	2093.08	DQIEAVLEQLGG(12)-KTTEFSK(1)	Cross-Linked	Pmt3_yeast	2093.08	null	1	0.000193573	0.004466	2.1337	Pmt3_yeast(111)-SPBC365.06(54)/	Inter-Protein	3	1	35	9	1	1
687	Yeast_8577_LTA_50mM-R2-160702.52526.52526.4.0.dta	4	4069.02	DQIEAVLEQLGG(12)-DAEIIKKEEELEAAKEEEEEIWR(15)	Cross-Linked	Pmt3_yeast	4069.01	null	1	0.000194549	0.002687	0.660357	Pmt3_yeast(111)-SPBC83.15(360)/	Inter-Protein	4	1	15	20	1	1
688	8577-LT-A-160702.57961.57961.2.0.dta	2	2323.18	DQIEAVLEQLGG(12)-LMKIYCAR(3)	Cross-Linked	Pmt3_yeast	2323.18	Oxidation[M](17);Carbamidomethyl[C](21)	1	0.000196178	0.005203	2.2396	Pmt3_yeast(111)-SPBC365.06(63)/	Inter-Protein	1	1	28	7	1	1
689	Yeast_8577_LTA_50mM-R2-160702.51577.51577.3.0.dta	3	3963.94	DMEDGDQIEAVLEQLGG(17)-SDSAVKQEGNLLIHPNNSLK(6)	Cross-Linked	Pmt3_yeast	3963.92	null	1	0.000197764	0.011694	2.95011	Pmt3_yeast(111)-SPBC26H8.09c(253)/	Inter-Protein	4	1	18	17	1	1
690	Yeast_8577_LTA_50mM-R2-160702.50816.50816.4.0.dta	4	4069.02	DQIEAVLEQLGG(12)-DAEIIKKEEELEAAKEEEEEIWR(6)	Cross-Linked	Pmt3_yeast	4069.01	null	1	0.000198719	0.010845	2.66527	Pmt3_yeast(111)-SPBC83.15(351)/	Inter-Protein	4	1	31	27	1	1
691	Yeast_8577_LTA_75mM-R1-160702.46247.46247.4.0.dta	4	2658.3	DMEDGDQIEAVLEQLGG(17)-DKKPSKR(2)	Cross-Linked	Pmt3_yeast	2658.3	null	1	0.000199757	-0.002382	-0.89606	Pmt3_yeast(111)-SPBC83.15(379)/	Inter-Protein	5	1	18	4	1	1
692	Yeast_8577_LTA_50mM-R2-160702.46274.46274.4.0.dta	4	3521.74	DQIEAVLEQLGG(12)-DINIVKTEDNSHGLSVEENR(6)	Cross-Linked	Pmt3_yeast	3521.74	null	1	0.000199761	0.006744	1.91497	Pmt3_yeast(111)-SPBC1A4.03c(1292)/	Inter-Protein	4	1	17	22	1	1
693	Yeast_8577_LTA_50mM-R1-160702.54698.54698.3.0.dta	3	3521.74	DQIEAVLEQLGG(12)-DINIVKTEDNSHGLSVEENR(6)	Cross-Linked	Pmt3_yeast	3521.74	null	1	0.000199943	0.006465	1.83574	Pmt3_yeast(111)-SPBC1A4.03c(1292)/	Inter-Protein	3	1	27	22	1	1
694	Yeast_8577_LTA_50mM-R1-160702.58173.58173.2.0.dta	2	2640.24	DMEDGDQIEAVLEQLGG(17)-KTTEFSK(1)	Cross-Linked	Pmt3_yeast	2640.23	null	1	0.000200407	0.006971	2.6403	Pmt3_yeast(111)-SPBC365.06(54)/	Inter-Protein	3	1	28	6	1	1
695	8577-LT-A-160702.56852.56852.4.0.dta	4	3521.74	DQIEAVLEQLGG(12)-DINIVKTEDNSHGLSVEENR(6)	Cross-Linked	Pmt3_yeast	3521.74	null	1	0.000200798	0.006703	1.90332	Pmt3_yeast(111)-SPBC1A4.03c(1292)/	Inter-Protein	1	1	22	23	1	1
696	8577-LT-A-160702.60375.60375.2.0.dta	2	2640.24	DMEDGDQIEAVLEQLGG(17)-KTTEFSK(1)	Cross-Linked	Pmt3_yeast	2640.23	null	1	0.000202419	0.008757	3.31675	Pmt3_yeast(111)-SPBC365.06(54)/	Inter-Protein	1	1	25	6	1	1
697	8577-LT-A-160702.61753.61753.3.0.dta	3	5189.5	IRPDQTPAELDMEDGDQIEAVLEQLGG(27)-DINIVKTEDNSHGLSVEENR(6)	Cross-Linked	Pmt3_yeast	5189.48	null	1	0.000202895	0.01624	3.12941	Pmt3_yeast(111)-SPBC1A4.03c(1292)/	Inter-Protein	1	1	29	19	1	1
698	Yeast_8577_LTA_50mM-R2-160702.49172.49172.3.0.dta	3	2765.47	DQIEAVLEQLGG(12)-LQPSSKPLSSLEAR(6)	Cross-Linked	Pmt3_yeast	2765.47	null	1	0.000203398	0.005325	1.92553	Pmt3_yeast(111)-SPBC4B4.03(206)/	Inter-Protein	4	1	34	15	1	1
699	8577-LT-A-160702.60775.60775.3.0.dta	3	5022.4	IRPDQTPAELDMEDGDQIEAVLEQLGG(27)-DNTLNHVKQEPSDGFSSVK(8)	Cross-Linked	Pmt3_yeast	5022.39	null	1	0.0002048	0.012824	2.55337	Pmt3_yeast(111)-SPBC1652.01(59)/	Inter-Protein	1	1	42	24	1	1
700	Yeast_8577_LTA_50mM-R1-160702.52108.52108.3.0.dta	3	2633.38	DQIEAVLEQLGG(12)-DVKPSTEHINLK(3)	Cross-Linked	Pmt3_yeast	2633.38	null	1	0.000205594	-0.002424	-0.920491	Pmt3_yeast(111)-SPBC365.06(30)/	Inter-Protein	3	1	42	20	1	1
701	Yeast_8577_LTA_50mM-R1-160702.58621.58621.3.0.dta	3	2420.22	DQIEAVLEQLGG(12)-DKLDFSVKSE(8)	Cross-Linked	Pmt3_yeast	2420.22	null	1	0.000207995	0.003338	1.37921	Pmt3_yeast(111)-SPAC12G12.05c(161)/	Inter-Protein	3	1	31	19	1	1
702	Yeast_8577_LTA_50mM-R1-160702.55029.55029.3.0.dta	3	3196.54	DMEDGDQIEAVLEQLGG(17)-DVKPSTEHINLK(3)	Cross-Linked	Pmt3_yeast	3196.53	Oxidation[M](2)	1	0.000209625	0.006642	2.07788	Pmt3_yeast(111)-SPBC365.06(30)/	Inter-Protein	3	1	58.5	15.5	1	1
703	Yeast_8577_LTA_50mM-R2-160702.54196.54196.3.0.dta	3	2967.39	DMEDGDQIEAVLEQLGG(17)-DKLDFSVKSE(8)	Cross-Linked	Pmt3_yeast	2967.38	null	1	0.000212003	0.00904	3.04646	Pmt3_yeast(111)-SPAC12G12.05c(161)/	Inter-Protein	4	1	21	11	1	1
704	Yeast_8577_LTA_50mM-R1-160702.63622.63622.3.0.dta	3	3271.56	DQIEAVLEQLGG(12)-EEELEAAKEEEEEIWR(8)	Cross-Linked	Pmt3_yeast	3271.55	null	1	0.000213084	0.007269	2.22188	Pmt3_yeast(111)-SPBC83.15(360)/	Inter-Protein	3	1	11	15	1	1
705	Yeast_8577_LTA_50mM-R2-160702.49454.49454.6.0.dta	6	4301.13	IRPDQTPAELDMEDGDQIEAVLEQLGG(27)-DVKPSTEHINLK(3)	Cross-Linked	Pmt3_yeast	4301.12	null	1	0.000213786	0.00609	1.41591	Pmt3_yeast(111)-SPBC365.06(30)/	Inter-Protein	4	1	33	15	1	1
706	8577-LT-A-160702.55092.55092.3.0.dta	3	3354.65	DQIEAVLEQLGG(12)-DNTLNHVKQEPSDGFSSVK(8)	Cross-Linked	Pmt3_yeast	3354.64	null	1	0.000215096	0.008454	2.52009	Pmt3_yeast(111)-SPBC1652.01(59)/	Inter-Protein	1	1	33.5	23.5	1	1
707	Yeast_8577_LTA-25mM-R1-160702.50870.50870.2.0.dta	2	2243.14	DQIEAVLEQLGG(12)-DKSAITPTTG(2)	Cross-Linked	Pmt3_yeast	2243.14	null	1	0.000218648	0.004991	2.22501	Pmt3_yeast(111)-SPBC365.06(14)/	Inter-Protein	12	1	17	7	1	1
708	Yeast_8577_LTA_50mM-R2-160702.50840.50840.5.0.dta	5	4069.02	DQIEAVLEQLGG(12)-DAEIIKKEEELEAAKEEEEEIWR(6)	Cross-Linked	Pmt3_yeast	4069.01	null	1	0.000219031	0.007114	1.74833	Pmt3_yeast(111)-SPBC83.15(351)/	Inter-Protein	4	1	14	18	1	1
709	Yeast_8577_LTA_50mM-R2-160702.50186.50186.4.0.dta	4	4068.9	DMEDGDQIEAVLEQLGG(17)-DINIVKTEDNSHGLSVEENR(6)	Cross-Linked	Pmt3_yeast	4068.89	null	1	0.000219504	0.009923	2.43875	Pmt3_yeast(111)-SPBC1A4.03c(1292)/	Inter-Protein	4	1	10	16	1	1
710	Yeast_8577_LTA_50mM-R1-160702.43532.43532.3.0.dta	3	2772.34	DQIEAVLEQLGG(12)-RKHEDDESSTSTK(2)	Cross-Linked	Pmt3_yeast	2772.33	null	1	0.000219937	0.006473	2.33486	Pmt3_yeast(111)-SPBC1711.05(362)/	Inter-Protein	3	1	37	10	1	1
711	8577-LT-A-160702.63743.63743.3.0.dta	3	4112.03	DQIEAVLEQLGG(12)-DAEIIKKEEELEAAKEEEEEIWR(6)	Cross-Linked	Pmt3_yeast	4112.02	Carbamyl[AnyN-term](15)	1	0.000223714	0.010859	2.64079	Pmt3_yeast(111)-SPBC83.15(351)/	Inter-Protein	1	1	22	20	1	1
712	Yeast_8577_LTA_50mM-R2-160702.50871.50871.4.0.dta	4	4496.15	IRPDQTPAELDMEDGDQIEAVLEQLGG(27)-VFENVKQENPDEK(6)	Cross-Linked	Pmt3_yeast	4496.14	null	1	0.000224099	0.010428	2.31932	Pmt3_yeast(111)-SPCC1620.09c(13)/	Inter-Protein	4	1	15	12	1	1
713	8577-LT-A-160702.65245.65245.4.0.dta	4	4616.18	DMEDGDQIEAVLEQLGG(17)-DAEIIKKEEELEAAKEEEEEIWR(15)	Cross-Linked	Pmt3_yeast	4616.17	null	1	0.000224574	0.012526	2.7135	Pmt3_yeast(111)-SPBC83.15(360)/	Inter-Protein	1	1	15	19	1	1
714	Yeast_8577_LTA_50mM-R2-160702.54503.54503.3.0.dta	3	2884.36	DMEDGDQIEAVLEQLGG(17)-TTEFSKLMK(6)	Cross-Linked	Pmt3_yeast	2884.36	null	1	0.000230507	0.004652	1.61284	Pmt3_yeast(111)-SPBC365.06(60)/	Inter-Protein	4	1	33	10	1	1
715	Yeast_8577_LTA_50mM-R2-160702.47796.47796.3.0.dta	3	2792.48	DQIEAVLEQLGG(12)-ANEKPVITNSPLTR(4)	Cross-Linked	Pmt3_yeast	2792.48	null	1	0.000232858	0.003247	1.16277	Pmt3_yeast(111)-SPBC1921.07c(87)/	Inter-Protein	4	1	17	15	1	1
716	Yeast_8577_LTA_50mM-R2-160702.51353.51353.4.0.dta	4	4344.14	IRPDQTPAELDMEDGDQIEAVLEQLGG(27)-DVKPSTEHINLK(3)	Cross-Linked	Pmt3_yeast	4344.13	Carbamyl[AnyN-term](30)	1	0.000238443	0.013084	3.01188	Pmt3_yeast(111)-SPBC365.06(30)/	Inter-Protein	4	1	47	17	1	1
717	Yeast_8577_LTA_50mM-R2-160702.42850.42850.3.0.dta	3	2633.38	DQIEAVLEQLGG(12)-DVKPSTEHINLK(3)	Cross-Linked	Pmt3_yeast	2633.38	null	1	0.000239888	0.004495	1.70693	Pmt3_yeast(111)-SPBC365.06(30)/	Inter-Protein	4	1	22	16	1	1
718	8577-LT-A-160702.64042.64042.4.0.dta	4	4616.18	DMEDGDQIEAVLEQLGG(17)-DAEIIKKEEELEAAKEEEEEIWR(6)	Cross-Linked	Pmt3_yeast	4616.17	null	1	0.000241833	0.008307	1.79954	Pmt3_yeast(111)-SPBC83.15(351)/	Inter-Protein	1	1	21	23	1	1
719	8577-LT-A-160702.55112.55112.3.0.dta	3	3354.65	DQIEAVLEQLGG(12)-DNTLNHVKQEPSDGFSSVK(8)	Cross-Linked	Pmt3_yeast	3354.64	null	1	0.000243644	0.008436	2.51472	Pmt3_yeast(111)-SPBC1652.01(59)/	Inter-Protein	1	1	35.5	26.5	1	1
720	Yeast_8577_LTA_50mM-R2-160702.44049.44049.3.0.dta	3	2783.38	DQIEAVLEQLGG(12)-QQQQQQQMKAER(9)	Cross-Linked	Pmt3_yeast	2783.37	null	1	0.000245063	0.00607	2.18081	Pmt3_yeast(111)-SPAC4D7.10c(470)/	Inter-Protein	4	1	31	18	1	1
721	Yeast_8577_LTA_50mM-R2-160702.47188.47188.3.0.dta	3	3196.53	DMEDGDQIEAVLEQLGG(17)-DVKPSTEHINLK(3)	Cross-Linked	Pmt3_yeast	3196.53	Oxidation[M](2)	1	0.000245217	0.002673	0.836219	Pmt3_yeast(111)-SPBC365.06(30)/	Inter-Protein	4	1	27	11	1	1
722	Yeast_8577_LTA_75mM-R1-160702.50693.50693.3.0.dta	3	3180.54	DMEDGDQIEAVLEQLGG(17)-DVKPSTEHINLK(3)	Cross-Linked	Pmt3_yeast	3180.54	null	1	0.000246065	0.007843	2.46594	Pmt3_yeast(111)-SPBC365.06(30)/	Inter-Protein	5	1	10	9	1	1
723	Yeast_8577_LTA_50mM-R2-160702.48090.48090.3.0.dta	3	2498.28	DQIEAVLEQLGG(12)-NFKIEEPKPSG(3)	Cross-Linked	Pmt3_yeast	2498.28	null	1	0.000246434	0.003326	1.33132	Pmt3_yeast(111)-SPBC26H8.09c(146)/	Inter-Protein	4	1	18	11	1	1
724	8577-LT-A-160702.59618.59618.4.0.dta	4	3901.81	DMEDGDQIEAVLEQLGG(17)-DNTLNHVKQEPSDGFSSVK(8)	Cross-Linked	Pmt3_yeast	3901.8	null	1	0.00025028	0.0064	1.64027	Pmt3_yeast(111)-SPBC1652.01(59)/	Inter-Protein	1	1	26	19	1	1
725	8577-LT-A-160702.65671.65671.3.0.dta	3	3271.56	DQIEAVLEQLGG(12)-EEELEAAKEEEEEIWR(8)	Cross-Linked	Pmt3_yeast	3271.55	null	1	0.000252381	0.007303	2.23228	Pmt3_yeast(111)-SPBC83.15(360)/	Inter-Protein	1	1	12	19	1	1
726	Yeast_8577_LTA_50mM-R2-160702.51819.51819.3.0.dta	3	3564.75	DQIEAVLEQLGG(12)-DINIVKTEDNSHGLSVEENR(6)	Cross-Linked	Pmt3_yeast	3564.74	Carbamyl[AnyN-term](0)	1	0.000253453	0.008636	2.42262	Pmt3_yeast(111)-SPBC1A4.03c(1292)/	Inter-Protein	4	1	11.5	16.5	1	1
727	Yeast_8577_LTA_50mM-R2-160702.42405.42405.3.0.dta	3	2658.31	DMEDGDQIEAVLEQLGG(17)-DKKPSKR(2)	Cross-Linked	Pmt3_yeast	2658.3	null	1	0.000253739	0.003005	1.13042	Pmt3_yeast(111)-SPBC83.15(379)/	Inter-Protein	4	1	38	7	1	1
728	Yeast_8577_LTA_50mM-R2-160702.50870.50870.4.0.dta	4	4496.15	IRPDQTPAELDMEDGDQIEAVLEQLGG(27)-VFENVKQENPDEK(6)	Cross-Linked	Pmt3_yeast	4496.14	null	1	0.000257506	0.010428	2.31932	Pmt3_yeast(111)-SPCC1620.09c(13)/	Inter-Protein	4	1	16	10	1	1
729	Yeast_8577_LTA_50mM-R1-160702.52281.52281.3.0.dta	3	3202.63	DQIEAVLEQLGG(12)-ESVDVKRENPSFTNSIK(6)	Cross-Linked	Pmt3_yeast	3202.62	null	1	0.000257612	0.006373	1.98993	Pmt3_yeast(111)-SPBC1652.01(26)/	Inter-Protein	3	1	46	19	1	1
730	Yeast_8577_LTA_50mM-R1-160702.57502.57502.3.0.dta	3	4242.97	DMEDGDQIEAVLEQLGG(17)-SSDINIVKTEDNSHGLSVEENR(8)	Cross-Linked	Pmt3_yeast	4242.96	null	1	0.000257794	0.010496	2.47375	Pmt3_yeast(111)-SPBC1A4.03c(1292)/	Inter-Protein	3	1	18.5	25.5	1	1
731	Yeast_8577_LTA_50mM-R2-160702.52634.52634.5.0.dta	5	4344.14	IRPDQTPAELDMEDGDQIEAVLEQLGG(27)-DVKPSTEHINLK(3)	Cross-Linked	Pmt3_yeast	4344.13	Carbamyl[AnyN-term](0)	1	0.000259146	0.008731	2.00984	Pmt3_yeast(111)-SPBC365.06(30)/	Inter-Protein	4	1	35	15	1	1
732	Yeast_8577_LTA_50mM-R1-160702.53437.53437.3.0.dta	3	2828.4	DQIEAVLEQLGG(12)-VFENVKQENPDEK(6)	Cross-Linked	Pmt3_yeast	2828.39	null	1	0.000259607	0.008054	2.84755	Pmt3_yeast(111)-SPCC1620.09c(13)/	Inter-Protein	3	1	40	24	1	1
733	8577-LT-A-160702.64084.64084.5.0.dta	5	4616.18	DMEDGDQIEAVLEQLGG(17)-DAEIIKKEEELEAAKEEEEEIWR(6)	Cross-Linked	Pmt3_yeast	4616.17	null	1	0.000262218	0.007949	1.72199	Pmt3_yeast(111)-SPBC83.15(351)/	Inter-Protein	1	1	15	19	1	1
734	Yeast_8577_LTA_50mM-R2-160702.54187.54187.4.0.dta	4	5914.75	IRPDQTPAELDMEDGDQIEAVLEQLGG(27)-YCLTQPNWIVSNETQQNQPKEENSS(20)	Cross-Linked	Pmt3_yeast	5914.73	Carbamidomethyl[C](32)	1	0.00026353	0.01666	2.8167	Pmt3_yeast(111)-SPAC12G12.05c(142)/	Inter-Protein	4	1	20	18	1	1
735	Yeast_8577_LTA_50mM-R1-160702.57428.57428.3.0.dta	3	3901.82	DMEDGDQIEAVLEQLGG(17)-DNTLNHVKQEPSDGFSSVK(8)	Cross-Linked	Pmt3_yeast	3901.8	null	1	0.000264411	0.012665	3.24593	Pmt3_yeast(111)-SPBC1652.01(59)/	Inter-Protein	3	1	37	22	1	1
736	Yeast_8577_LTA_50mM-R2-160702.41043.41043.3.0.dta	3	2342.25	DQIEAVLEQLGG(12)-VKLESKEEK(2)	Cross-Linked	Pmt3_yeast	2342.24	null	1	0.000268023	0.002955	1.26161	Pmt3_yeast(111)-SPBC16A3.19(173)/	Inter-Protein	4	1	32	10	1	1
737	Yeast_8577_LTA_50mM-R1-160702.51382.51382.4.0.dta	4	2633.39	DQIEAVLEQLGG(12)-DVKPSTEHINLK(3)	Cross-Linked	Pmt3_yeast	2633.38	null	1	0.000270002	0.011483	4.36056	Pmt3_yeast(111)-SPBC365.06(30)/	Inter-Protein	3	1	41	19	1	1
738	Yeast_8577_LTA_50mM-R2-160702.46291.46291.4.0.dta	4	3196.53	DMEDGDQIEAVLEQLGG(17)-DVKPSTEHINLK(3)	Cross-Linked	Pmt3_yeast	3196.53	Oxidation[M](2)	1	0.000270272	0.002813	0.880016	Pmt3_yeast(111)-SPBC365.06(30)/	Inter-Protein	4	1	30.5	14.5	1	1
739	Yeast_8577_LTA_50mM-R1-160702.51396.51396.4.0.dta	4	2633.39	DQIEAVLEQLGG(12)-DVKPSTEHINLK(3)	Cross-Linked	Pmt3_yeast	2633.38	null	1	0.00027126	0.011234	4.266	Pmt3_yeast(111)-SPBC365.06(30)/	Inter-Protein	3	1	38	19	1	1
740	8577-LT-A-160702.57962.57962.2.0.dta	2	2323.18	DQIEAVLEQLGG(12)-LMKIYCAR(3)	Cross-Linked	Pmt3_yeast	2323.18	Oxidation[M](17);Carbamidomethyl[C](21)	1	0.000272748	0.005203	2.2396	Pmt3_yeast(111)-SPBC365.06(63)/	Inter-Protein	1	1	27	6	1	1
741	Yeast_8577_LTA-25mM-R1-160702.50233.50233.2.0.dta	2	2429.21	DQIEAVLEQLGG(12)-DADKSAITPTTG(4)	Cross-Linked	Pmt3_yeast	2429.2	null	1	0.000276001	0.005858	2.41149	Pmt3_yeast(111)-SPBC365.06(14)/	Inter-Protein	12	1	14.5	4.5	1	1
742	Yeast_8577_LTA_50mM-R2-160702.47703.47703.3.1.dta	3	3932.79	DMEDGDQIEAVLEQLGG(17)-DSTVTAHKEETPYSSSLGSH(8)	Cross-Linked	Pmt3_yeast	3932.76	null	1	0.000276819	0.029465	7.49219	Pmt3_yeast(111)-SPBC1652.01(84)/	Inter-Protein	4	1	22	12	1	1
743	8577-LT-A-160702.62286.62286.3.0.dta	3	3963.93	DMEDGDQIEAVLEQLGG(17)-SDSAVKQEGNLLIHPNNSLK(6)	Cross-Linked	Pmt3_yeast	3963.92	null	1	0.000278587	0.009986	2.51922	Pmt3_yeast(111)-SPBC26H8.09c(253)/	Inter-Protein	1	1	19	17	1	1
744	Yeast_8577_LTA_50mM-R2-160702.45894.45894.3.0.dta	3	3331.55	DMEDGDQIEAVLEQLGG(17)-DVSKKEDTEPEVR(4)	Cross-Linked	Pmt3_yeast	3331.55	null	1	0.000279354	0.006081	1.82528	Pmt3_yeast(111)-SPAC17G6.10(29)/	Inter-Protein	4	1	18	9	1	1
745	Yeast_8577_LTA_50mM-R2-160702.42418.42418.4.0.dta	4	2658.31	DMEDGDQIEAVLEQLGG(17)-DKKPSKR(2)	Cross-Linked	Pmt3_yeast	2658.3	null	1	0.000281192	0.002818	1.06007	Pmt3_yeast(111)-SPBC83.15(379)/	Inter-Protein	4	1	38	7	1	1
746	Yeast_8577_LTA_50mM-R2-160702.46230.46230.3.0.dta	3	3521.74	DQIEAVLEQLGG(12)-DINIVKTEDNSHGLSVEENR(6)	Cross-Linked	Pmt3_yeast	3521.74	null	1	0.000281597	0.00764	2.16939	Pmt3_yeast(111)-SPBC1A4.03c(1292)/	Inter-Protein	4	1	13	22	1	1
747	Yeast_8577_LTA_50mM-R1-160702.58400.58400.3.0.dta	3	3375.56	DMEDGDQIEAVLEQLGG(17)-VFENVKQENPDEK(6)	Cross-Linked	Pmt3_yeast	3375.55	null	1	0.000282794	0.005406	1.60152	Pmt3_yeast(111)-SPCC1620.09c(13)/	Inter-Protein	3	1	20	18	1	1
748	Yeast_8577_LTA_50mM-R2-160702.48183.48183.3.0.dta	3	3749.8	DMEDGDQIEAVLEQLGG(17)-ESVDVKRENPSFTNSIK(6)	Cross-Linked	Pmt3_yeast	3749.78	null	1	0.000286284	0.014204	3.78796	Pmt3_yeast(111)-SPBC1652.01(26)/	Inter-Protein	4	1	25	7	1	1
749	Yeast_8577_LTA_50mM-R2-160702.42848.42848.3.0.dta	3	2633.38	DQIEAVLEQLGG(12)-DVKPSTEHINLK(3)	Cross-Linked	Pmt3_yeast	2633.38	null	1	0.000287698	0.004495	1.70693	Pmt3_yeast(111)-SPBC365.06(30)/	Inter-Protein	4	1	24	13	1	1
750	Yeast_8577_LTA_50mM-R2-160702.43246.43246.3.0.dta	3	2633.4	DQIEAVLEQLGG(12)-DVKPSTEHINLK(3)	Cross-Linked	Pmt3_yeast	2633.38	null	1	0.000291307	0.019382	7.36013	Pmt3_yeast(111)-SPBC365.06(30)/	Inter-Protein	4	1	63	21	1	1
751	8577-LT-A-160702.53815.53815.2.0.dta	2	2071.09	DQIEAVLEQLGG(12)-DTVVKKE(5)	Cross-Linked	Pmt3_yeast	2071.09	null	1	0.000291369	0.002911	1.40554	Pmt3_yeast(111)-SPAC24C9.04(104)/	Inter-Protein	1	1	42	14	1	1
752	Yeast_8577_LTA_50mM-R2-160702.48818.48818.4.1.dta	4	3901.81	DMEDGDQIEAVLEQLGG(17)-DNTLNHVKQEPSDGFSSVK(8)	Cross-Linked	Pmt3_yeast	3901.8	null	1	0.000291535	0.008205	2.10287	Pmt3_yeast(111)-SPBC1652.01(59)/	Inter-Protein	4	1	24	19	1	1
753	Yeast_8577_LTA_50mM-R2-160702.50841.50841.5.0.dta	5	4069.02	DQIEAVLEQLGG(12)-DAEIIKKEEELEAAKEEEEEIWR(7)	Cross-Linked	Pmt3_yeast	4069.01	null	1	0.000293441	0.007114	1.74833	Pmt3_yeast(111)-SPBC83.15(352)/	Inter-Protein	4	1	17	17	1	1
754	Yeast_8577_LTA_50mM-R2-160702.50132.50132.5.0.dta	5	5363.56	IRPDQTPAELDMEDGDQIEAVLEQLGG(27)-SSDINIVKTEDNSHGLSVEENR(8)	Cross-Linked	Pmt3_yeast	5363.55	null	1	0.000293553	0.014382	2.68144	Pmt3_yeast(111)-SPBC1A4.03c(1292)/	Inter-Protein	4	1	15.5	16.5	1	1
755	Yeast_8577_LTA_50mM-R1-160702.44298.44298.3.0.dta	3	2774.39	DQIEAVLEQLGG(12)-EASSESKPSTTNRK(7)	Cross-Linked	Pmt3_yeast	2774.38	null	1	0.000296283	0.004677	1.68578	Pmt3_yeast(111)-SPBC1A4.03c(1262)/	Inter-Protein	3	1	51	20	1	1
756	Yeast_8577_LTA_50mM-R1-160702.54467.54467.3.0.dta	3	3331.55	DMEDGDQIEAVLEQLGG(17)-DVSKKEDTEPEVR(4)	Cross-Linked	Pmt3_yeast	3331.55	null	1	0.000297881	0.004425	1.32821	Pmt3_yeast(111)-SPAC17G6.10(29)/	Inter-Protein	3	1	33	12	1	1
757	Yeast_8577_LTA_75mM-R1-160702.46661.46661.4.0.dta	4	2633.38	DQIEAVLEQLGG(12)-DVKPSTEHINLK(3)	Cross-Linked	Pmt3_yeast	2633.38	null	1	0.000298629	0.001795	0.681634	Pmt3_yeast(111)-SPBC365.06(30)/	Inter-Protein	5	1	7	7	1	1
758	Yeast_8577_LTA_50mM-R1-160702.60085.60085.4.0.dta	4	3963.94	DMEDGDQIEAVLEQLGG(17)-SDSAVKQEGNLLIHPNNSLK(6)	Cross-Linked	Pmt3_yeast	3963.92	null	1	0.000298811	0.020254	5.10958	Pmt3_yeast(111)-SPBC26H8.09c(253)/	Inter-Protein	3	1	16	17	1	1
759	Yeast_8577_LTA-25mM-R1-160702.50866.50866.2.0.dta	2	2243.14	DQIEAVLEQLGG(12)-DKSAITPTTG(2)	Cross-Linked	Pmt3_yeast	2243.14	null	1	0.000300828	0.004991	2.22501	Pmt3_yeast(111)-SPBC365.06(14)/	Inter-Protein	12	1	14.5	7.5	1	1
760	8577-LT-A-160702.62816.62816.2.0.dta	2	2338.22	DQIEAVLEQLGG(12)-DISPLVKNEA(7)	Cross-Linked	Pmt3_yeast	2338.21	null	1	0.000302242	0.006543	2.79829	Pmt3_yeast(111)-SPAC1783.05(1370)/	Inter-Protein	1	1	24	16	1	1
761	Yeast_8577_LTA_50mM-R2-160702.47777.47777.3.0.dta	3	2792.48	DQIEAVLEQLGG(12)-ANEKPVITNSPLTR(4)	Cross-Linked	Pmt3_yeast	2792.48	null	1	0.00030359	0.003312	1.18604	Pmt3_yeast(111)-SPBC1921.07c(87)/	Inter-Protein	4	1	17	13	1	1
762	8577-LT-A-160702.46429.46429.2.0.dta	2	2111.15	DQIEAVLEQLGG(12)-DKKPSKR(2)	Cross-Linked	Pmt3_yeast	2111.14	null	1	0.00031208	0.005486	2.59859	Pmt3_yeast(111)-SPBC83.15(379)/	Inter-Protein	1	1	31	7	1	1
763	Yeast_8577_LTA_50mM-R1-160702.58644.58644.3.0.dta	3	2420.22	DQIEAVLEQLGG(12)-DKLDFSVKSE(8)	Cross-Linked	Pmt3_yeast	2420.22	null	1	0.000313618	0.003246	1.3412	Pmt3_yeast(111)-SPAC12G12.05c(161)/	Inter-Protein	3	1	26	18	1	1
764	8577-LT-A-160702.55650.55650.3.0.dta	3	2805.43	DGDQIEAVLEQLGG(14)-DVKPSTEHINLK(3)	Cross-Linked	Pmt3_yeast	2805.43	null	1	0.000314482	0.005698	2.03106	Pmt3_yeast(111)-SPBC365.06(30)/	Inter-Protein	1	1	36.5	14.5	1	1
765	8577-LT-A-160702.59599.59599.3.0.dta	3	3901.81	DMEDGDQIEAVLEQLGG(17)-DNTLNHVKQEPSDGFSSVK(8)	Cross-Linked	Pmt3_yeast	3901.8	null	1	0.00031894	0.010453	2.67902	Pmt3_yeast(111)-SPBC1652.01(59)/	Inter-Protein	1	1	33	23	1	1
766	8577-LT-A-160702.56715.56715.3.0.dta	3	3331.55	DMEDGDQIEAVLEQLGG(17)-DVSKKEDTEPEVR(4)	Cross-Linked	Pmt3_yeast	3331.55	null	1	0.000319914	0.004155	1.24717	Pmt3_yeast(111)-SPAC17G6.10(29)/	Inter-Protein	1	1	30	10	1	1
767	Yeast_8577_LTA_50mM-R2-160702.47772.47772.3.0.dta	3	2792.48	DQIEAVLEQLGG(12)-ANEKPVITNSPLTR(4)	Cross-Linked	Pmt3_yeast	2792.48	null	1	0.000320996	0.003312	1.18604	Pmt3_yeast(111)-SPBC1921.07c(87)/	Inter-Protein	4	1	19	13	1	1
768	Yeast_8577_LTA_50mM-R1-160702.52087.52087.3.0.dta	3	2633.38	DQIEAVLEQLGG(12)-DVKPSTEHINLK(3)	Cross-Linked	Pmt3_yeast	2633.38	null	1	0.000321398	-0.002342	-0.889352	Pmt3_yeast(111)-SPBC365.06(30)/	Inter-Protein	3	1	39	14	1	1
769	Yeast_8577_LTA_50mM-R2-160702.49504.49504.3.0.dta	3	2640.24	DMEDGDQIEAVLEQLGG(17)-KTTEFSK(1)	Cross-Linked	Pmt3_yeast	2640.23	null	1	0.000325218	0.004802	1.81878	Pmt3_yeast(111)-SPBC365.06(54)/	Inter-Protein	4	1	25	6	1	1
770	Yeast_8577_LTA_50mM-R1-160702.52931.52931.3.0.dta	3	3354.66	DQIEAVLEQLGG(12)-DNTLNHVKQEPSDGFSSVK(8)	Cross-Linked	Pmt3_yeast	3354.64	null	1	0.000330432	0.011856	3.5342	Pmt3_yeast(111)-SPBC1652.01(59)/	Inter-Protein	3	1	31.5	25.5	1	1
771	Yeast_8577_LTA_50mM-R1-160702.57743.57743.3.0.dta	3	3440.73	DMEDGDQIEAVLEQLGG(17)-KLQPSSKPLSSLEAR(1)	Cross-Linked	Pmt3_yeast	3440.72	null	1	0.000331583	0.010093	2.9334	Pmt3_yeast(111)-SPBC4B4.03(200)/	Inter-Protein	3	1	30	13	1	1
772	8577-LT-A-160702.56730.56730.2.0.dta	2	3196.54	DMEDGDQIEAVLEQLGG(17)-DVKPSTEHINLK(3)	Cross-Linked	Pmt3_yeast	3196.53	Oxidation[M](2)	1	0.000331713	0.011435	3.57732	Pmt3_yeast(111)-SPBC365.06(30)/	Inter-Protein	1	1	36	10	1	1
773	Yeast_8577_LTA_50mM-R2-160702.45728.45728.4.0.dta	4	4997.47	DQIEAVLEQLGG(12)-DSTIPANSHPQSLPSNSIPKTEPLDTPSLSNSQER(20)	Cross-Linked	Pmt3_yeast	4997.46	null	1	0.000342858	0.012088	2.41883	Pmt3_yeast(111)-SPBC1652.01(202)/	Inter-Protein	4	1	16	29	1	1
774	Yeast_8577_LTA_50mM-R2-160702.50425.50425.3.0.dta	3	4360.14	IRPDQTPAELDMEDGDQIEAVLEQLGG(27)-DVKPSTEHINLK(3)	Cross-Linked	Pmt3_yeast	4360.12	Carbamyl[AnyN-term](0);Oxidation[M](12)	1	0.000343864	0.010323	2.36759	Pmt3_yeast(111)-SPBC365.06(30)/	Inter-Protein	4	1	48	11	1	1
775	Yeast_8577_LTA_50mM-R2-160702.43688.43688.4.0.dta	4	2887.48	DQIEAVLEQLGG(12)-DVKRENPSFTNSIK(3)	Cross-Linked	Pmt3_yeast	2887.48	null	1	0.000344232	0.001826	0.632385	Pmt3_yeast(111)-SPBC1652.01(26)/	Inter-Protein	4	1	21	10	1	1
776	Yeast_8577_LTA_50mM-R2-160702.42849.42849.3.0.dta	3	2633.38	DQIEAVLEQLGG(12)-DVKPSTEHINLK(3)	Cross-Linked	Pmt3_yeast	2633.38	null	1	0.000346618	0.004495	1.70693	Pmt3_yeast(111)-SPBC365.06(30)/	Inter-Protein	4	1	22.5	12.5	1	1
777	Yeast_8577_LTA_50mM-R2-160702.54062.54062.3.0.dta	3	4025.96	IRPDQTPAELDMEDGDQIEAVLEQLGG(27)-SSDINIVKTE(8)	Cross-Linked	Pmt3_yeast	4025.95	null	1	0.000348125	0.014681	3.64659	Pmt3_yeast(111)-SPBC1A4.03c(1292)/	Inter-Protein	4	1	18.5	9.5	1	1
778	Yeast_8577_LTA_50mM-R1-160702.51374.51374.3.0.dta	3	2633.4	DQIEAVLEQLGG(12)-DVKPSTEHINLK(3)	Cross-Linked	Pmt3_yeast	2633.38	null	1	0.000355045	0.020604	7.82417	Pmt3_yeast(111)-SPBC365.06(30)/	Inter-Protein	3	1	46	18	1	1
779	Yeast_8577_LTA_50mM-R1-160702.49228.49228.2.0.dta	2	1959.02	DQIEAVLEQLGG(12)-GKSTGTR(2)	Cross-Linked	Pmt3_yeast	1959.01	null	1	0.000355724	0.004242	2.16538	Pmt3_yeast(111)-SPBC1A4.03c(1234)/	Inter-Protein	3	1	24	6	1	1
780	Yeast_8577_LTA_50mM-R2-160702.46641.46641.3.0.dta	3	2889.41	DMEDGDQIEAVLEQLGG(17)-VKLESKEEK(2)	Cross-Linked	Pmt3_yeast	2889.4	null	1	0.000356012	0.004773	1.6519	Pmt3_yeast(111)-SPBC16A3.19(173)/	Inter-Protein	4	1	26	9	1	1
781	Yeast_8577_LTA_50mM-R2-160702.44634.44634.3.0.dta	3	2273.16	DQIEAVLEQLGG(12)-QGKSMNSLR(3)	Cross-Linked	Pmt3_yeast	2273.16	null	1	0.000356439	0.003419	1.50408	Pmt3_yeast(111)-SPBC365.06(71)/	Inter-Protein	4	1	39	12	1	1
782	8577-LT-A-160702.64800.64800.2.0.dta	2	2905.37	DMEDGDQIEAVLEQLGG(17)-SSDINIVKTE(8)	Cross-Linked	Pmt3_yeast	2905.36	null	1	0.000357246	0.006219	2.14052	Pmt3_yeast(111)-SPBC1A4.03c(1292)/	Inter-Protein	1	1	11	9	1	1
783	8577-LT-A-160702.61712.61712.4.0.dta	4	5189.5	IRPDQTPAELDMEDGDQIEAVLEQLGG(27)-DINIVKTEDNSHGLSVEENR(6)	Cross-Linked	Pmt3_yeast	5189.48	null	1	0.000362074	0.016466	3.17296	Pmt3_yeast(111)-SPBC1A4.03c(1292)/	Inter-Protein	1	1	36	17	1	1
784	Yeast_8577_LTA_50mM-R1-160702.56796.56796.3.0.dta	3	3180.56	DMEDGDQIEAVLEQLGG(17)-DVKPSTEHINLK(3)	Cross-Linked	Pmt3_yeast	3180.54	null	1	0.00036615	0.024016	7.55093	Pmt3_yeast(111)-SPBC365.06(30)/	Inter-Protein	3	1	43.5	12.5	1	1
785	8577-LT-A-160702.61188.61188.2.0.dta	2	3223.55	DMEDGDQIEAVLEQLGG(17)-DVKPSTEHINLK(3)	Cross-Linked	Pmt3_yeast	3223.54	Carbamyl[AnyN-term](20)	1	0.000366282	0.007479	2.32012	Pmt3_yeast(111)-SPBC365.06(30)/	Inter-Protein	1	1	30	10	1	1
786	Yeast_8577_LTA_50mM-R2-160702.51101.51101.4.0.dta	4	4247	DQIEAVLEQLGG(12)-YCLTQPNWIVSNETQQNQPKEENSS(20)	Cross-Linked	Pmt3_yeast	4246.98	Carbamidomethyl[C](17)	1	0.000367221	0.012585	2.96328	Pmt3_yeast(111)-SPAC12G12.05c(142)/	Inter-Protein	4	1	16.5	21.5	1	1
787	Yeast_8577_LTA_50mM-R2-160702.48008.48008.4.0.dta	4	4452.14	IRPDQTPAELDMEDGDQIEAVLEQLGG(27)-DVSKKEDTEPEVR(4)	Cross-Linked	Pmt3_yeast	4452.14	null	1	0.00037014	0.001566	0.351741	Pmt3_yeast(111)-SPAC17G6.10(29)/	Inter-Protein	4	1	42.5	9.5	1	1
788	Yeast_8577_LTA_50mM-R1-160702.53438.53438.3.0.dta	3	2805.44	DGDQIEAVLEQLGG(14)-DVKPSTEHINLK(3)	Cross-Linked	Pmt3_yeast	2805.43	null	1	0.000371872	0.009241	3.29397	Pmt3_yeast(111)-SPBC365.06(30)/	Inter-Protein	3	1	43	15	1	1
789	Yeast_8577_LTA_50mM-R2-160702.46563.46563.4.0.dta	4	3196.53	DMEDGDQIEAVLEQLGG(17)-DVKPSTEHINLK(3)	Cross-Linked	Pmt3_yeast	3196.53	Oxidation[M](2)	1	0.000379802	0.002186	0.683866	Pmt3_yeast(111)-SPBC365.06(30)/	Inter-Protein	4	1	30.5	14.5	1	1
790	Yeast_8577_LTA_50mM-R2-160702.53017.53017.3.0.dta	3	3417.64	DQIEAVLEQLGG(12)-GPGGEDGMSDEVKSEFPVLSK(13)	Cross-Linked	Pmt3_yeast	3417.64	null	1	0.000380619	0.00817	2.39054	Pmt3_yeast(111)-SPCC1393.08(483)/	Inter-Protein	4	1	11	9	1	1
791	Yeast_8577_LTA_50mM-R2-160702.54191.54191.3.0.dta	3	2967.39	DMEDGDQIEAVLEQLGG(17)-DKLDFSVKSE(8)	Cross-Linked	Pmt3_yeast	2967.38	null	1	0.000385475	0.00904	3.04646	Pmt3_yeast(111)-SPAC12G12.05c(161)/	Inter-Protein	4	1	21	12	1	1
792	Yeast_8577_LTA_50mM-R2-160702.46562.46562.3.0.dta	3	3196.54	DMEDGDQIEAVLEQLGG(17)-DVKPSTEHINLK(3)	Cross-Linked	Pmt3_yeast	3196.53	Oxidation[M](2)	1	0.000386238	0.006176	1.93209	Pmt3_yeast(111)-SPBC365.06(30)/	Inter-Protein	4	1	31	14	1	1
793	Yeast_8577_LTA_50mM-R1-160702.51383.51383.4.0.dta	4	2633.39	DQIEAVLEQLGG(12)-DVKPSTEHINLK(3)	Cross-Linked	Pmt3_yeast	2633.38	null	1	0.000386953	0.011483	4.36056	Pmt3_yeast(111)-SPBC365.06(30)/	Inter-Protein	3	1	40	19	1	1
794	Yeast_8577_LTA_50mM-R2-160702.42820.42820.3.1.dta	3	2956.44	DGDQIEAVLEQLGG(14)-DVSKKEDTEPEVR(4)	Cross-Linked	Pmt3_yeast	2956.44	null	1	0.000388139	0.000762	0.257743	Pmt3_yeast(111)-SPAC17G6.10(29)/	Inter-Protein	4	1	18.5	7.5	1	1
795	Yeast_8577_LTA_50mM-R2-160702.49114.49114.4.0.dta	4	5053.36	IRPDQTPAELDMEDGDQIEAVLEQLGG(27)-DSTVTAHKEETPYSSSLGSH(8)	Cross-Linked	Pmt3_yeast	5053.35	null	1	0.000389526	0.016097	3.18541	Pmt3_yeast(111)-SPBC1652.01(84)/	Inter-Protein	4	1	25	9	1	1
796	Yeast_8577_LTA_50mM-R1-160702.56253.56253.3.0.dta	3	3274.52	DMEDGDQIEAVLEQLGG(17)-KPSYTQNPNSGPGK(1)	Cross-Linked	Pmt3_yeast	3274.52	null	1	0.000391181	0.003154	0.963196	Pmt3_yeast(111)-SPAC23G3.09(39)/	Inter-Protein	3	1	14	11	1	1
797	Yeast_8577_LTA_50mM-R2-160702.44930.44930.3.0.dta	3	2805.44	DGDQIEAVLEQLGG(14)-DVKPSTEHINLK(3)	Cross-Linked	Pmt3_yeast	2805.43	null	1	0.000391623	0.010806	3.85182	Pmt3_yeast(111)-SPBC365.06(30)/	Inter-Protein	4	1	20	12	1	1
798	Yeast_8577_LTA_50mM-R2-160702.48856.48856.4.0.dta	4	4301.14	IRPDQTPAELDMEDGDQIEAVLEQLGG(27)-DVKPSTEHINLK(3)	Cross-Linked	Pmt3_yeast	4301.12	null	1	0.000391701	0.010944	2.54445	Pmt3_yeast(111)-SPBC365.06(30)/	Inter-Protein	4	1	30	8	1	1
799	Yeast_8577_LTA_50mM-R2-160702.48226.48226.3.0.dta	3	3434.64	DMEDGDQIEAVLEQLGG(17)-DVKRENPSFTNSIK(3)	Cross-Linked	Pmt3_yeast	3434.64	null	1	0.000392195	0.006263	1.82348	Pmt3_yeast(111)-SPBC1652.01(26)/	Inter-Protein	4	1	29	5	1	1
800	Yeast_8577_LTA_50mM-R2-160702.50191.50191.3.0.dta	3	4068.91	DMEDGDQIEAVLEQLGG(17)-DINIVKTEDNSHGLSVEENR(6)	Cross-Linked	Pmt3_yeast	4068.89	null	1	0.000392485	0.01182	2.90497	Pmt3_yeast(111)-SPBC1A4.03c(1292)/	Inter-Protein	4	1	16	19	1	1
801	Yeast_8577_LTA_75mM-R1-160702.52366.52366.3.1.dta	3	2307.19	DQIEAVLEQLGG(12)-LMKIYCAR(3)	Cross-Linked	Pmt3_yeast	2307.18	Carbamidomethyl[C](21)	1	0.00039342	0.006051	2.62268	Pmt3_yeast(111)-SPBC365.06(63)/	Inter-Protein	5	1	18	6	1	1
802	8577-LT-A-160702.53816.53816.2.0.dta	2	2071.09	DQIEAVLEQLGG(12)-DTVVKKE(5)	Cross-Linked	Pmt3_yeast	2071.09	null	1	0.00039914	0.002911	1.40554	Pmt3_yeast(111)-SPAC24C9.04(104)/	Inter-Protein	1	1	40	14	1	1
803	8577-LT-A-160702.60489.60489.2.0.dta	2	2358.22	DQIEAVLEQLGG(12)-SSDINIVKTE(8)	Cross-Linked	Pmt3_yeast	2358.2	null	1	0.000405903	0.012586	5.33711	Pmt3_yeast(111)-SPBC1A4.03c(1292)/	Inter-Protein	1	1	8	13	1	1
804	Yeast_8577_LTA_50mM-R2-160702.48256.48256.4.0.dta	4	3434.64	DMEDGDQIEAVLEQLGG(17)-DVKRENPSFTNSIK(3)	Cross-Linked	Pmt3_yeast	3434.64	null	1	0.000406264	0.004864	1.41616	Pmt3_yeast(111)-SPBC1652.01(26)/	Inter-Protein	4	1	20	11	1	1
805	Yeast_8577_LTA_50mM-R2-160702.46564.46564.4.0.dta	4	3196.53	DMEDGDQIEAVLEQLGG(17)-DVKPSTEHINLK(3)	Cross-Linked	Pmt3_yeast	3196.53	Oxidation[M](2)	1	0.000408386	0.002186	0.683866	Pmt3_yeast(111)-SPBC365.06(30)/	Inter-Protein	4	1	26	15	1	1
806	Yeast_8577_LTA_50mM-R1-160702.58622.58622.3.0.dta	3	2420.22	DQIEAVLEQLGG(12)-DKLDFSVKSE(8)	Cross-Linked	Pmt3_yeast	2420.22	null	1	0.000409829	0.003338	1.37921	Pmt3_yeast(111)-SPAC12G12.05c(161)/	Inter-Protein	3	1	32	19	1	1
807	Yeast_8577_LTA_50mM-R1-160702.52300.52300.4.0.dta	4	3202.63	DQIEAVLEQLGG(12)-ESVDVKRENPSFTNSIK(6)	Cross-Linked	Pmt3_yeast	3202.62	null	1	0.000417888	0.005394	1.68424	Pmt3_yeast(111)-SPBC1652.01(26)/	Inter-Protein	3	1	25	16	1	1
808	Yeast_8577_LTA_50mM-R2-160702.52633.52633.5.0.dta	5	4344.14	IRPDQTPAELDMEDGDQIEAVLEQLGG(27)-DVKPSTEHINLK(3)	Cross-Linked	Pmt3_yeast	4344.13	Carbamyl[AnyN-term](0)	1	0.000419205	0.008731	2.00984	Pmt3_yeast(111)-SPBC365.06(30)/	Inter-Protein	4	1	35	13	1	1
809	Yeast_8577_LTA_50mM-R1-160702.58641.58641.2.2.dta	2	2420.24	DQIEAVLEQLGG(12)-DKLDFSVKSE(8)	Cross-Linked	Pmt3_yeast	2420.22	null	1	0.000419595	0.018222	7.52907	Pmt3_yeast(111)-SPAC12G12.05c(161)/	Inter-Protein	3	1	30	13	1	1
810	Yeast_8577_LTA_50mM-R2-160702.50079.50079.3.0.dta	3	5022.4	IRPDQTPAELDMEDGDQIEAVLEQLGG(27)-DNTLNHVKQEPSDGFSSVK(8)	Cross-Linked	Pmt3_yeast	5022.39	null	1	0.000420523	0.007747	1.54249	Pmt3_yeast(111)-SPBC1652.01(59)/	Inter-Protein	4	1	21	16	1	1
811	Yeast_8577_LTA_50mM-R2-160702.50097.50097.5.0.dta	5	5363.56	IRPDQTPAELDMEDGDQIEAVLEQLGG(27)-SSDINIVKTEDNSHGLSVEENR(8)	Cross-Linked	Pmt3_yeast	5363.55	null	1	0.000434509	0.015285	2.84979	Pmt3_yeast(111)-SPBC1A4.03c(1292)/	Inter-Protein	4	1	16	15	1	1
812	8577-LT-A-160702.60755.60755.2.0.dta	2	2307.19	DQIEAVLEQLGG(12)-LMKIYCAR(3)	Cross-Linked	Pmt3_yeast	2307.18	Carbamidomethyl[C](21)	1	0.000434643	0.004474	1.93916	Pmt3_yeast(111)-SPBC365.06(63)/	Inter-Protein	1	1	30	7	1	1
813	Yeast_8577_LTA_50mM-R2-160702.49241.49241.3.0.dta	3	3099.63	DQIEAVLEQLGG(12)-KQQTLLEFAASKEPEK(1)	Cross-Linked	Pmt3_yeast	3099.62	null	1	0.000435039	0.006574	2.12091	Pmt3_yeast(111)-SPBC1A4.03c(1269)/	Inter-Protein	4	1	21	11	1	1
814	Yeast_8577_LTA_50mM-R2-160702.50259.50259.3.0.dta	3	4068.91	DMEDGDQIEAVLEQLGG(17)-DINIVKTEDNSHGLSVEENR(6)	Cross-Linked	Pmt3_yeast	4068.89	null	1	0.000435644	0.011814	2.90349	Pmt3_yeast(111)-SPBC1A4.03c(1292)/	Inter-Protein	4	1	13	17	1	1
815	Yeast_8577_LTA_50mM-R1-160702.51409.51409.3.0.dta	3	3385.61	DQIEAVLEQLGG(12)-DSTVTAHKEETPYSSSLGSH(8)	Cross-Linked	Pmt3_yeast	3385.6	null	1	0.000439102	0.003669	1.08371	Pmt3_yeast(111)-SPBC1652.01(84)/	Inter-Protein	3	1	33	18	1	1
816	Yeast_8577_LTA_50mM-R1-160702.58544.58544.3.0.dta	3	5022.4	IRPDQTPAELDMEDGDQIEAVLEQLGG(27)-DNTLNHVKQEPSDGFSSVK(8)	Cross-Linked	Pmt3_yeast	5022.39	null	1	0.000440931	0.011489	2.28756	Pmt3_yeast(111)-SPBC1652.01(59)/	Inter-Protein	3	1	20	14	1	1
817	Yeast_8577_LTA_50mM-R2-160702.50879.50879.4.0.dta	4	4496.15	IRPDQTPAELDMEDGDQIEAVLEQLGG(27)-VFENVKQENPDEK(6)	Cross-Linked	Pmt3_yeast	4496.14	null	1	0.000441447	0.010428	2.31932	Pmt3_yeast(111)-SPCC1620.09c(13)/	Inter-Protein	4	1	13	10	1	1
818	Yeast_8577_LTA_50mM-R2-160702.45721.45721.4.0.dta	4	4997.47	DQIEAVLEQLGG(12)-DSTIPANSHPQSLPSNSIPKTEPLDTPSLSNSQER(20)	Cross-Linked	Pmt3_yeast	4997.46	null	1	0.000442128	0.012088	2.41883	Pmt3_yeast(111)-SPBC1652.01(202)/	Inter-Protein	4	1	14	30	1	1
819	Yeast_8577_LTA_50mM-R1-160702.59406.59406.3.0.dta	3	2865.51	DQIEAVLEQLGG(12)-VDSKSPIPFSVPPSR(4)	Cross-Linked	Pmt3_yeast	2865.5	null	1	0.000443894	0.007273	2.53813	Pmt3_yeast(111)-SPAC15A10.02(298)/	Inter-Protein	3	1	11	10	1	1
820	Yeast_8577_LTA_50mM-R2-160702.50819.50819.4.1.dta	4	4069.02	DQIEAVLEQLGG(12)-DAEIIKKEEELEAAKEEEEEIWR(6)	Cross-Linked	Pmt3_yeast	4069.01	null	1	0.000448596	0.010845	2.66527	Pmt3_yeast(111)-SPBC83.15(351)/	Inter-Protein	4	1	32	26	1	1
821	Yeast_8577_LTA_50mM-R2-160702.48687.48687.3.0.dta	3	2273.16	DQIEAVLEQLGG(12)-QGKSMNSLR(3)	Cross-Linked	Pmt3_yeast	2273.16	null	1	0.000452541	0.00338	1.48692	Pmt3_yeast(111)-SPBC365.06(71)/	Inter-Protein	4	1	27	6	1	1
822	Yeast_8577_LTA_50mM-R2-160702.49607.49607.3.0.dta	3	4301.14	IRPDQTPAELDMEDGDQIEAVLEQLGG(27)-DVKPSTEHINLK(3)	Cross-Linked	Pmt3_yeast	4301.12	null	1	0.000458927	0.011704	2.72115	Pmt3_yeast(111)-SPBC365.06(30)/	Inter-Protein	4	1	36	13	1	1
823	Yeast_8577_LTA_50mM-R1-160702.51457.51457.5.0.dta	5	2633.38	DQIEAVLEQLGG(12)-DVKPSTEHINLK(3)	Cross-Linked	Pmt3_yeast	2633.38	null	1	0.000459781	0.001676	0.636445	Pmt3_yeast(111)-SPBC365.06(30)/	Inter-Protein	3	1	13	12	1	1
824	Yeast_8577_LTA_50mM-R2-160702.50820.50820.4.0.dta	4	4069.02	DQIEAVLEQLGG(12)-DAEIIKKEEELEAAKEEEEEIWR(6)	Cross-Linked	Pmt3_yeast	4069.01	null	1	0.000461466	0.010845	2.66527	Pmt3_yeast(111)-SPBC83.15(351)/	Inter-Protein	4	1	29	27	1	1
825	Yeast_8577_LTA_50mM-R1-160702.56257.56257.3.0.dta	3	3274.52	DMEDGDQIEAVLEQLGG(17)-KPSYTQNPNSGPGK(1)	Cross-Linked	Pmt3_yeast	3274.52	null	1	0.000462316	0.003154	0.963196	Pmt3_yeast(111)-SPAC23G3.09(39)/	Inter-Protein	3	1	18	10	1	1
826	Yeast_8577_LTA_50mM-R1-160702.55027.55027.3.0.dta	3	3196.54	DMEDGDQIEAVLEQLGG(17)-DVKPSTEHINLK(3)	Cross-Linked	Pmt3_yeast	3196.53	Oxidation[M](2)	1	0.000467604	0.006642	2.07788	Pmt3_yeast(111)-SPBC365.06(30)/	Inter-Protein	3	1	52.5	15.5	1	1
827	8577-LT-A-160702.56740.56740.2.0.dta	2	3196.54	DMEDGDQIEAVLEQLGG(17)-DVKPSTEHINLK(3)	Cross-Linked	Pmt3_yeast	3196.53	Oxidation[M](2)	1	0.000475276	0.011239	3.516	Pmt3_yeast(111)-SPBC365.06(30)/	Inter-Protein	1	1	35	9	1	1
828	Yeast_8577_LTA_50mM-R1-160702.57498.57498.3.0.dta	3	3901.82	DMEDGDQIEAVLEQLGG(17)-DNTLNHVKQEPSDGFSSVK(8)	Cross-Linked	Pmt3_yeast	3901.8	null	1	0.000476727	0.012652	3.2426	Pmt3_yeast(111)-SPBC1652.01(59)/	Inter-Protein	3	1	25	22	1	1
829	8577-LT-A-160702.61747.61747.3.0.dta	3	5189.5	IRPDQTPAELDMEDGDQIEAVLEQLGG(27)-DINIVKTEDNSHGLSVEENR(6)	Cross-Linked	Pmt3_yeast	5189.48	null	1	0.000479278	0.01624	3.12941	Pmt3_yeast(111)-SPBC1A4.03c(1292)/	Inter-Protein	1	1	27	20	1	1
830	Yeast_8577_LTA_50mM-R1-160702.47289.47289.3.0.dta	3	3200.58	DQIEAVLEQLGG(12)-NMEQLEDTEDKKPSKR(11)	Cross-Linked	Pmt3_yeast	3200.57	null	1	0.00048016	0.005215	1.62939	Pmt3_yeast(111)-SPBC83.15(379)/	Inter-Protein	3	1	23	16	1	1
831	8577-LT-A-160702.61009.61009.3.0.dta	3	4068.9	DMEDGDQIEAVLEQLGG(17)-DINIVKTEDNSHGLSVEENR(6)	Cross-Linked	Pmt3_yeast	4068.89	null	1	0.000481088	0.007136	1.75379	Pmt3_yeast(111)-SPBC1A4.03c(1292)/	Inter-Protein	1	1	22	20	1	1
832	Yeast_8577_LTA_50mM-R2-160702.47190.47190.3.0.dta	3	3196.53	DMEDGDQIEAVLEQLGG(17)-DVKPSTEHINLK(3)	Cross-Linked	Pmt3_yeast	3196.53	Oxidation[M](2)	1	0.000485071	0.002673	0.836219	Pmt3_yeast(111)-SPBC365.06(30)/	Inter-Protein	4	1	25.5	12.5	1	1
833	Yeast_8577_LTA_50mM-R1-160702.62214.62214.4.0.dta	4	4616.18	DMEDGDQIEAVLEQLGG(17)-DAEIIKKEEELEAAKEEEEEIWR(6)	Cross-Linked	Pmt3_yeast	4616.17	null	1	0.000487175	0.009829	2.12925	Pmt3_yeast(111)-SPBC83.15(351)/	Inter-Protein	3	1	15	17	1	1
834	Yeast_8577_LTA_50mM-R2-160702.47699.47699.3.1.dta	3	3932.79	DMEDGDQIEAVLEQLGG(17)-DSTVTAHKEETPYSSSLGSH(8)	Cross-Linked	Pmt3_yeast	3932.76	null	1	0.000488155	0.029465	7.49219	Pmt3_yeast(111)-SPBC1652.01(84)/	Inter-Protein	4	1	17	12	1	1
835	Yeast_8577_LTA_50mM-R1-160702.54694.54694.4.0.dta	4	3521.74	DQIEAVLEQLGG(12)-DINIVKTEDNSHGLSVEENR(6)	Cross-Linked	Pmt3_yeast	3521.74	null	1	0.000491327	0.006059	1.72046	Pmt3_yeast(111)-SPBC1A4.03c(1292)/	Inter-Protein	3	1	27	22	1	1
836	8577-LT-A-160702.51827.51827.3.0.dta	3	2342.25	DQIEAVLEQLGG(12)-VKLESKEEK(2)	Cross-Linked	Pmt3_yeast	2342.24	null	1	0.000491607	0.003825	1.63305	Pmt3_yeast(111)-SPBC16A3.19(173)/	Inter-Protein	1	1	42	11	1	1
837	Yeast_8577_LTA_50mM-R2-160702.52549.52549.3.0.dta	3	3045.44	DMEDGDQIEAVLEQLGG(17)-NFKIEEPKPSG(3)	Cross-Linked	Pmt3_yeast	3045.44	null	1	0.000496599	0.004141	1.35974	Pmt3_yeast(111)-SPBC26H8.09c(146)/	Inter-Protein	4	1	15	10	1	1
838	Yeast_8577_LTA_50mM-R2-160702.49814.49814.3.0.dta	3	3375.56	DMEDGDQIEAVLEQLGG(17)-VFENVKQENPDEK(6)	Cross-Linked	Pmt3_yeast	3375.55	null	1	0.000497434	0.006741	1.99701	Pmt3_yeast(111)-SPCC1620.09c(13)/	Inter-Protein	4	1	9	13	1	1
839	8577-LT-A-160702.55238.55238.4.0.dta	4	2893.57	DQIEAVLEQLGG(12)-KLQPSSKPLSSLEAR(1)	Cross-Linked	Pmt3_yeast	2893.56	null	1	0.000499716	0.004294	1.48398	Pmt3_yeast(111)-SPBC4B4.03(200)/	Inter-Protein	1	1	18	14	1	1
840	Yeast_8577_LTA_50mM-R1-160702.62346.62346.3.0.dta	3	4616.18	DMEDGDQIEAVLEQLGG(17)-DAEIIKKEEELEAAKEEEEEIWR(7)	Cross-Linked	Pmt3_yeast	4616.17	null	1	0.00050215	0.010452	2.26421	Pmt3_yeast(111)-SPBC83.15(352)/	Inter-Protein	3	1	14	17	1	1
841	Yeast_8577_LTA_50mM-R1-160702.51423.51423.4.0.dta	4	2633.39	DQIEAVLEQLGG(12)-DVKPSTEHINLK(3)	Cross-Linked	Pmt3_yeast	2633.38	null	1	0.000503431	0.011061	4.20031	Pmt3_yeast(111)-SPBC365.06(30)/	Inter-Protein	3	1	25.5	15.5	1	1
842	8577-LT-A-160702.60774.60774.3.0.dta	3	5022.4	IRPDQTPAELDMEDGDQIEAVLEQLGG(27)-DNTLNHVKQEPSDGFSSVK(8)	Cross-Linked	Pmt3_yeast	5022.39	null	1	0.000504948	0.012824	2.55337	Pmt3_yeast(111)-SPBC1652.01(59)/	Inter-Protein	1	1	47	20	1	1
843	Yeast_8577_LTA_50mM-R1-160702.54628.54628.3.0.dta	3	3383.73	DQIEAVLEQLGG(12)-TAVVKEEEDFNEIAKPSPK(5)	Cross-Linked	Pmt3_yeast	3383.72	null	1	0.000511695	0.008392	2.48011	Pmt3_yeast(111)-SPBC1703.14c(99)/	Inter-Protein	3	1	20	18	1	1
844	Yeast_8577_LTA_50mM-R1-160702.60138.60138.4.0.dta	4	3963.94	DMEDGDQIEAVLEQLGG(17)-SDSAVKQEGNLLIHPNNSLK(6)	Cross-Linked	Pmt3_yeast	3963.92	null	1	0.000518097	0.018799	4.74252	Pmt3_yeast(111)-SPBC26H8.09c(253)/	Inter-Protein	3	1	19	15	1	1
845	Yeast_8577_LTA_50mM-R2-160702.50818.50818.4.0.dta	4	4069.02	DQIEAVLEQLGG(12)-DAEIIKKEEELEAAKEEEEEIWR(6)	Cross-Linked	Pmt3_yeast	4069.01	null	1	0.000518739	0.010845	2.66527	Pmt3_yeast(111)-SPBC83.15(351)/	Inter-Protein	4	1	34	30	1	1
846	Yeast_8577_LTA_50mM-R1-160702.57516.57516.3.0.dta	3	3329.74	DQIEAVLEQLGG(12)-DSAVKQEGNLLIHPNNSLK(5)	Cross-Linked	Pmt3_yeast	3329.73	null	1	0.000519985	0.007838	2.35394	Pmt3_yeast(111)-SPBC26H8.09c(253)/	Inter-Protein	3	1	24	21	1	1
847	Yeast_8577_LTA_50mM-R1-160702.56795.56795.3.0.dta	3	3180.56	DMEDGDQIEAVLEQLGG(17)-DVKPSTEHINLK(3)	Cross-Linked	Pmt3_yeast	3180.54	null	1	0.000521448	0.024016	7.55093	Pmt3_yeast(111)-SPBC365.06(30)/	Inter-Protein	3	1	38.5	13.5	1	1
848	Yeast_8577_LTA_50mM-R1-160702.48876.48876.3.0.dta	3	2784.39	DQIEAVLEQLGG(12)-DVSKKEDTEPEVR(4)	Cross-Linked	Pmt3_yeast	2784.39	null	1	0.000521599	0.002064	0.741276	Pmt3_yeast(111)-SPAC17G6.10(29)/	Inter-Protein	3	1	48	12	1	1
849	Yeast_8577_LTA_50mM-R2-160702.51586.51586.4.0.dta	4	3963.94	DMEDGDQIEAVLEQLGG(17)-SDSAVKQEGNLLIHPNNSLK(6)	Cross-Linked	Pmt3_yeast	3963.92	null	1	0.000525655	0.017639	4.44988	Pmt3_yeast(111)-SPBC26H8.09c(253)/	Inter-Protein	4	1	12	16	1	1
850	Yeast_8577_LTA_50mM-R2-160702.53758.53758.3.0.dta	3	4616.18	DMEDGDQIEAVLEQLGG(17)-DAEIIKKEEELEAAKEEEEEIWR(6)	Cross-Linked	Pmt3_yeast	4616.17	null	1	0.000527655	0.010272	2.22522	Pmt3_yeast(111)-SPBC83.15(351)/	Inter-Protein	4	1	12	14	1	1
851	Yeast_8577_LTA_50mM-R2-160702.49253.49253.3.0.dta	3	2676.4	DQIEAVLEQLGG(12)-DVKPSTEHINLK(3)	Cross-Linked	Pmt3_yeast	2676.38	Carbamyl[AnyN-term](0)	1	0.000531588	0.014472	5.4073	Pmt3_yeast(111)-SPBC365.06(30)/	Inter-Protein	4	1	23.5	13.5	1	1
852	Yeast_8577_LTA_50mM-R1-160702.62353.62353.3.0.dta	3	4616.18	DMEDGDQIEAVLEQLGG(17)-DAEIIKKEEELEAAKEEEEEIWR(6)	Cross-Linked	Pmt3_yeast	4616.17	null	1	0.000535096	0.010452	2.26421	Pmt3_yeast(111)-SPBC83.15(351)/	Inter-Protein	3	1	17	12	1	1
853	Yeast_8577_LTA_50mM-R2-160702.51104.51104.4.0.dta	4	4247	DQIEAVLEQLGG(12)-YCLTQPNWIVSNETQQNQPKEENSS(20)	Cross-Linked	Pmt3_yeast	4246.98	Carbamidomethyl[C](17)	1	0.000540184	0.012585	2.96328	Pmt3_yeast(111)-SPAC12G12.05c(142)/	Inter-Protein	4	1	20.5	22.5	1	1
854	Yeast_8577_LTA_50mM-R2-160702.50343.50343.3.0.dta	3	3223.56	DMEDGDQIEAVLEQLGG(17)-DVKPSTEHINLK(3)	Cross-Linked	Pmt3_yeast	3223.54	Carbamyl[AnyN-term](20)	1	0.00054333	0.021516	6.67464	Pmt3_yeast(111)-SPBC365.06(30)/	Inter-Protein	4	1	28	15	1	1
855	Yeast_8577_LTA_50mM-R2-160702.47427.47427.4.0.dta	4	3180.54	DMEDGDQIEAVLEQLGG(17)-DVKPSTEHINLK(3)	Cross-Linked	Pmt3_yeast	3180.54	null	1	0.000543824	0.006152	1.93426	Pmt3_yeast(111)-SPBC365.06(30)/	Inter-Protein	4	1	22	12	1	1
856	Yeast_8577_LTA_50mM-R2-160702.35623.35623.3.0.dta	3	2772.33	DQIEAVLEQLGG(12)-RKHEDDESSTSTK(2)	Cross-Linked	Pmt3_yeast	2772.33	null	1	0.000550826	0.00611	2.20392	Pmt3_yeast(111)-SPBC1711.05(362)/	Inter-Protein	4	1	25	9	1	1
857	Yeast_8577_LTA_50mM-R1-160702.62219.62219.4.0.dta	4	4616.18	DMEDGDQIEAVLEQLGG(17)-DAEIIKKEEELEAAKEEEEEIWR(6)	Cross-Linked	Pmt3_yeast	4616.17	null	1	0.000556921	0.009829	2.12925	Pmt3_yeast(111)-SPBC83.15(351)/	Inter-Protein	3	1	13	16	1	1
858	8577-LT-A-160702.56242.56242.3.0.dta	3	2676.39	DQIEAVLEQLGG(12)-DVKPSTEHINLK(3)	Cross-Linked	Pmt3_yeast	2676.38	Carbamyl[AnyN-term](15)	1	0.000558582	0.006239	2.33113	Pmt3_yeast(111)-SPBC365.06(30)/	Inter-Protein	1	1	32	16	1	1
859	8577-LT-A-160702.65215.65215.3.0.dta	3	4616.18	DMEDGDQIEAVLEQLGG(17)-DAEIIKKEEELEAAKEEEEEIWR(15)	Cross-Linked	Pmt3_yeast	4616.17	null	1	0.000558873	0.009805	2.12405	Pmt3_yeast(111)-SPBC83.15(360)/	Inter-Protein	1	1	29	21	1	1
860	Yeast_8577_LTA_50mM-R2-160702.50341.50341.3.0.dta	3	3223.56	DMEDGDQIEAVLEQLGG(17)-DVKPSTEHINLK(3)	Cross-Linked	Pmt3_yeast	3223.54	Carbamyl[AnyN-term](20)	1	0.000560467	0.021516	6.67464	Pmt3_yeast(111)-SPBC365.06(30)/	Inter-Protein	4	1	28	15	1	1
861	Yeast_8577_LTA_50mM-R2-160702.43110.43110.4.0.dta	4	2633.39	DQIEAVLEQLGG(12)-DVKPSTEHINLK(3)	Cross-Linked	Pmt3_yeast	2633.38	null	1	0.000564356	0.010154	3.85588	Pmt3_yeast(111)-SPBC365.06(30)/	Inter-Protein	4	1	35	20	1	1
862	8577-LT-A-160702.55664.55664.2.0.dta	2	2805.43	DGDQIEAVLEQLGG(14)-DVKPSTEHINLK(3)	Cross-Linked	Pmt3_yeast	2805.43	null	1	0.000565231	0.008154	2.90651	Pmt3_yeast(111)-SPBC365.06(30)/	Inter-Protein	1	1	41	11	1	1
863	8577-LT-A-160702.62873.62873.4.0.dta	4	4069.02	DQIEAVLEQLGG(12)-DAEIIKKEEELEAAKEEEEEIWR(15)	Cross-Linked	Pmt3_yeast	4069.01	null	1	0.000567762	0.007867	1.93339	Pmt3_yeast(111)-SPBC83.15(360)/	Inter-Protein	1	1	14	23	1	1
864	Yeast_8577_LTA_50mM-R2-160702.49254.49254.3.0.dta	3	2676.4	DQIEAVLEQLGG(12)-DVKPSTEHINLK(3)	Cross-Linked	Pmt3_yeast	2676.38	Carbamyl[AnyN-term](0)	1	0.000569029	0.014472	5.4073	Pmt3_yeast(111)-SPBC365.06(30)/	Inter-Protein	4	1	27	14	1	1
865	Yeast_8577_LTA_50mM-R1-160702.54696.54696.4.0.dta	4	3521.74	DQIEAVLEQLGG(12)-DINIVKTEDNSHGLSVEENR(6)	Cross-Linked	Pmt3_yeast	3521.74	null	1	0.000570321	0.006059	1.72046	Pmt3_yeast(111)-SPBC1A4.03c(1292)/	Inter-Protein	3	1	27	24	1	1
866	8577-LT-A-160702.55653.55653.3.0.dta	3	2805.43	DGDQIEAVLEQLGG(14)-DVKPSTEHINLK(3)	Cross-Linked	Pmt3_yeast	2805.43	null	1	0.000574056	0.005698	2.03106	Pmt3_yeast(111)-SPBC365.06(30)/	Inter-Protein	1	1	28	15	1	1
867	Yeast_8577_LTA_50mM-R1-160702.51402.51402.4.0.dta	4	2633.39	DQIEAVLEQLGG(12)-DVKPSTEHINLK(3)	Cross-Linked	Pmt3_yeast	2633.38	null	1	0.000576419	0.011234	4.266	Pmt3_yeast(111)-SPBC365.06(30)/	Inter-Protein	3	1	39	17	1	1
868	8577-LT-A-160702.64044.64044.3.0.dta	3	4616.18	DMEDGDQIEAVLEQLGG(17)-DAEIIKKEEELEAAKEEEEEIWR(6)	Cross-Linked	Pmt3_yeast	4616.17	null	1	0.00057992	0.00659	1.42759	Pmt3_yeast(111)-SPBC83.15(351)/	Inter-Protein	1	1	31	19	1	1
869	Yeast_8577_LTA_50mM-R1-160702.48877.48877.3.0.dta	3	2784.39	DQIEAVLEQLGG(12)-DVSKKEDTEPEVR(4)	Cross-Linked	Pmt3_yeast	2784.39	null	1	0.000580372	0.002064	0.741276	Pmt3_yeast(111)-SPAC17G6.10(29)/	Inter-Protein	3	1	46	12	1	1
870	Yeast_8577_LTA_50mM-R2-160702.53756.53756.3.0.dta	3	4616.18	DMEDGDQIEAVLEQLGG(17)-DAEIIKKEEELEAAKEEEEEIWR(7)	Cross-Linked	Pmt3_yeast	4616.17	null	1	0.0005824	0.010272	2.22522	Pmt3_yeast(111)-SPBC83.15(352)/	Inter-Protein	4	1	16	12	1	1
871	8577-LT-A-160702.62793.62793.2.0.dta	2	2338.22	DQIEAVLEQLGG(12)-DISPLVKNEA(7)	Cross-Linked	Pmt3_yeast	2338.21	null	1	0.000584015	0.006454	2.76023	Pmt3_yeast(111)-SPAC1783.05(1370)/	Inter-Protein	1	1	22	11	1	1
872	8577-LT-A-160702.61741.61741.5.0.dta	5	5189.5	IRPDQTPAELDMEDGDQIEAVLEQLGG(27)-DINIVKTEDNSHGLSVEENR(6)	Cross-Linked	Pmt3_yeast	5189.48	null	1	0.000584868	0.015881	3.06023	Pmt3_yeast(111)-SPBC1A4.03c(1292)/	Inter-Protein	1	1	34	18	1	1
873	Yeast_8577_LTA_50mM-R2-160702.49549.49549.3.0.dta	3	3180.55	DMEDGDQIEAVLEQLGG(17)-DVKPSTEHINLK(3)	Cross-Linked	Pmt3_yeast	3180.54	null	1	0.000590158	0.010795	3.39408	Pmt3_yeast(111)-SPBC365.06(30)/	Inter-Protein	4	1	26	9	1	1
874	8577-LT-A-160702.61743.61743.5.0.dta	5	5189.5	IRPDQTPAELDMEDGDQIEAVLEQLGG(27)-DINIVKTEDNSHGLSVEENR(6)	Cross-Linked	Pmt3_yeast	5189.48	null	1	0.000594806	0.015881	3.06023	Pmt3_yeast(111)-SPBC1A4.03c(1292)/	Inter-Protein	1	1	33	18	1	1
875	Yeast_8577_LTA_50mM-R1-160702.52278.52278.3.0.dta	3	3202.63	DQIEAVLEQLGG(12)-ESVDVKRENPSFTNSIK(6)	Cross-Linked	Pmt3_yeast	3202.62	null	1	0.00059483	0.006373	1.98993	Pmt3_yeast(111)-SPBC1652.01(26)/	Inter-Protein	3	1	45	16	1	1
876	Yeast_8577_LTA_50mM-R1-160702.57063.57063.4.0.dta	4	3180.54	DMEDGDQIEAVLEQLGG(17)-DVKPSTEHINLK(3)	Cross-Linked	Pmt3_yeast	3180.54	null	1	0.000595062	0.005794	1.8217	Pmt3_yeast(111)-SPBC365.06(30)/	Inter-Protein	3	1	29	14	1	1
877	Yeast_8577_LTA_75mM-R1-160702.45672.45672.3.0.dta	3	2727.36	DQIEAVLEQLGG(12)-KPSYTQNPNSGPGK(1)	Cross-Linked	Pmt3_yeast	2727.36	null	1	0.000598306	0.002016	0.739177	Pmt3_yeast(111)-SPAC23G3.09(39)/	Inter-Protein	5	1	15.5	8.5	1	1
878	8577-LT-A-160702.66571.66571.2.0.dta	2	2611.18	DMEDGDQIEAVLEQLGG(17)-DFSVKSE(5)	Cross-Linked	Pmt3_yeast	2611.17	null	1	0.000607482	0.009422	3.60834	Pmt3_yeast(111)-SPAC12G12.05c(161)/	Inter-Protein	1	1	24	8	1	1
879	Yeast_8577_LTA_50mM-R2-160702.55050.55050.3.0.dta	3	3271.55	DQIEAVLEQLGG(12)-EEELEAAKEEEEEIWR(8)	Cross-Linked	Pmt3_yeast	3271.55	null	1	0.000612554	0.005961	1.82207	Pmt3_yeast(111)-SPBC83.15(360)/	Inter-Protein	4	1	9	12	1	1
880	Yeast_8577_LTA-25mM-R1-160702.50261.50261.2.0.dta	2	2429.21	DQIEAVLEQLGG(12)-DADKSAITPTTG(4)	Cross-Linked	Pmt3_yeast	2429.2	null	1	0.000617046	0.006071	2.49917	Pmt3_yeast(111)-SPBC365.06(14)/	Inter-Protein	12	1	15	6	1	1
881	Yeast_8577_LTA_50mM-R2-160702.45619.45619.3.0.dta	3	2676.39	DQIEAVLEQLGG(12)-DVKPSTEHINLK(3)	Cross-Linked	Pmt3_yeast	2676.38	Carbamyl[AnyN-term](15)	1	0.000617144	0.00517	1.93171	Pmt3_yeast(111)-SPBC365.06(30)/	Inter-Protein	4	1	24	13	1	1
882	Yeast_8577_LTA_50mM-R2-160702.53011.53011.3.0.dta	3	3417.64	DQIEAVLEQLGG(12)-GPGGEDGMSDEVKSEFPVLSK(13)	Cross-Linked	Pmt3_yeast	3417.64	null	1	0.000620038	0.00817	2.39054	Pmt3_yeast(111)-SPCC1393.08(483)/	Inter-Protein	4	1	13	9	1	1
883	Yeast_8577_LTA_50mM-R2-160702.55001.55001.3.0.dta	3	3271.56	DQIEAVLEQLGG(12)-EEELEAAKEEEEEIWR(8)	Cross-Linked	Pmt3_yeast	3271.55	null	1	0.000627506	0.007151	2.18581	Pmt3_yeast(111)-SPBC83.15(360)/	Inter-Protein	4	1	7	13	1	1
884	Yeast_8577_LTA-25mM-R1-160702.53117.53117.2.0.dta	2	2415.19	DGDQIEAVLEQLGG(14)-DKSAITPTTG(2)	Cross-Linked	Pmt3_yeast	2415.19	null	1	0.000629252	0.000708	0.293145	Pmt3_yeast(111)-SPBC365.06(14)/	Inter-Protein	12	1	11	6	1	1
885	Yeast_8577_LTA_50mM-R1-160702.59170.59170.2.0.dta	2	2337.21	DQIEAVLEQLGG(12)-TTEFSKLMK(6)	Cross-Linked	Pmt3_yeast	2337.2	null	1	0.000632707	0.005098	2.18124	Pmt3_yeast(111)-SPBC365.06(60)/	Inter-Protein	3	1	36	9	1	1
886	Yeast_8577_LTA_50mM-R2-160702.48686.48686.3.0.dta	3	2273.16	DQIEAVLEQLGG(12)-QGKSMNSLR(3)	Cross-Linked	Pmt3_yeast	2273.16	null	1	0.000636703	0.00338	1.48692	Pmt3_yeast(111)-SPBC365.06(71)/	Inter-Protein	4	1	27	6	1	1
887	Yeast_8577_LTA_50mM-R2-160702.42852.42852.3.0.dta	3	2633.38	DQIEAVLEQLGG(12)-DVKPSTEHINLK(3)	Cross-Linked	Pmt3_yeast	2633.38	null	1	0.000653314	0.004495	1.70693	Pmt3_yeast(111)-SPBC365.06(30)/	Inter-Protein	4	1	22.5	14.5	1	1
888	Yeast_8577_LTA_50mM-R1-160702.60915.60915.3.0.dta	3	2719.39	DQIEAVLEQLGG(12)-DVKPSTEHINLK(3)	Cross-Linked	Pmt3_yeast	2719.39	Carbamyl[AnyN-term](0);Carbamyl[AnyN-term](15)	1	0.000653457	0.005609	2.06259	Pmt3_yeast(111)-SPBC365.06(30)/	Inter-Protein	3	1	22	15	1	1
889	Yeast_8577_LTA_75mM-R1-160702.50415.50415.2.0.dta	2	2323.18	DQIEAVLEQLGG(12)-LMKIYCAR(3)	Cross-Linked	Pmt3_yeast	2323.18	Oxidation[M](17);Carbamidomethyl[C](21)	1	0.000654797	0.003853	1.6585	Pmt3_yeast(111)-SPBC365.06(63)/	Inter-Protein	5	1	6	4	1	1
890	Yeast_8577_LTA_50mM-R2-160702.54502.54502.3.0.dta	3	2884.36	DMEDGDQIEAVLEQLGG(17)-TTEFSKLMK(6)	Cross-Linked	Pmt3_yeast	2884.36	null	1	0.000654987	0.004652	1.61284	Pmt3_yeast(111)-SPBC365.06(60)/	Inter-Protein	4	1	31	8	1	1
891	Yeast_8577_LTA_50mM-R1-160702.54746.54746.4.0.dta	4	3521.74	DQIEAVLEQLGG(12)-DINIVKTEDNSHGLSVEENR(6)	Cross-Linked	Pmt3_yeast	3521.74	null	1	0.000655288	0.006067	1.72273	Pmt3_yeast(111)-SPBC1A4.03c(1292)/	Inter-Protein	3	1	21	20	1	1
892	Yeast_8577_LTA_50mM-R1-160702.52305.52305.4.0.dta	4	3202.63	DQIEAVLEQLGG(12)-ESVDVKRENPSFTNSIK(6)	Cross-Linked	Pmt3_yeast	3202.62	null	1	0.000655734	0.005394	1.68424	Pmt3_yeast(111)-SPBC1652.01(26)/	Inter-Protein	3	1	25	15	1	1
893	8577-LT-A-160702.64073.64073.5.0.dta	5	4616.18	DMEDGDQIEAVLEQLGG(17)-DAEIIKKEEELEAAKEEEEEIWR(6)	Cross-Linked	Pmt3_yeast	4616.17	null	1	0.000657788	0.007949	1.72199	Pmt3_yeast(111)-SPBC83.15(351)/	Inter-Protein	1	1	17	17	1	1
894	Yeast_8577_LTA-25mM-R1-160702.51616.51616.2.0.dta	2	2055.07	DQIEAVLEQLGG(12)-LLDEQKG(6)	Cross-Linked	Pmt3_yeast	2055.06	null	1	0.000661453	0.00597	2.90502	Pmt3_yeast(111)-SPAC9G1.13c(260)/	Inter-Protein	12	1	23	6	1	1
895	Yeast_8577_LTA_50mM-R2-160702.44052.44052.3.0.dta	3	2783.38	DQIEAVLEQLGG(12)-QQQQQQQMKAER(9)	Cross-Linked	Pmt3_yeast	2783.37	null	1	0.000665511	0.00607	2.18081	Pmt3_yeast(111)-SPAC4D7.10c(470)/	Inter-Protein	4	1	30	19	1	1
896	Yeast_8577_LTA_50mM-R2-160702.50085.50085.5.0.dta	5	5363.56	IRPDQTPAELDMEDGDQIEAVLEQLGG(27)-SSDINIVKTEDNSHGLSVEENR(8)	Cross-Linked	Pmt3_yeast	5363.55	null	1	0.000667729	0.014736	2.74744	Pmt3_yeast(111)-SPBC1A4.03c(1292)/	Inter-Protein	4	1	17	13	1	1
897	Yeast_8577_LTA_50mM-R2-160702.52635.52635.5.0.dta	5	4344.14	IRPDQTPAELDMEDGDQIEAVLEQLGG(27)-DVKPSTEHINLK(3)	Cross-Linked	Pmt3_yeast	4344.13	Carbamyl[AnyN-term](0)	1	0.000668203	0.008731	2.00984	Pmt3_yeast(111)-SPBC365.06(30)/	Inter-Protein	4	1	34	13	1	1
898	Yeast_8577_LTA_50mM-R2-160702.43323.43323.5.0.dta	5	2633.38	DQIEAVLEQLGG(12)-DVKPSTEHINLK(3)	Cross-Linked	Pmt3_yeast	2633.38	null	1	0.00067736	0.001474	0.559737	Pmt3_yeast(111)-SPBC365.06(30)/	Inter-Protein	4	1	8	8	1	1
899	Yeast_8577_LTA_50mM-R2-160702.45204.45204.4.1.dta	4	2805.43	DGDQIEAVLEQLGG(14)-DVKPSTEHINLK(3)	Cross-Linked	Pmt3_yeast	2805.43	null	1	0.00067799	0.005273	1.87957	Pmt3_yeast(111)-SPBC365.06(30)/	Inter-Protein	4	1	19	13	1	1
900	8577-LT-A-160702.54117.54117.3.0.dta	3	2633.39	DQIEAVLEQLGG(12)-DVKPSTEHINLK(3)	Cross-Linked	Pmt3_yeast	2633.38	null	1	0.00067991	0.017007	6.45824	Pmt3_yeast(111)-SPBC365.06(30)/	Inter-Protein	1	1	32.5	16.5	1	1
901	Yeast_8577_LTA_50mM-R1-160702.51394.51394.4.0.dta	4	2633.39	DQIEAVLEQLGG(12)-DVKPSTEHINLK(3)	Cross-Linked	Pmt3_yeast	2633.38	null	1	0.000681168	0.011234	4.266	Pmt3_yeast(111)-SPBC365.06(30)/	Inter-Protein	3	1	33	17	1	1
902	Yeast_8577_LTA_50mM-R1-160702.51357.51357.3.0.dta	3	2633.4	DQIEAVLEQLGG(12)-DVKPSTEHINLK(3)	Cross-Linked	Pmt3_yeast	2633.38	null	1	0.000682115	0.01995	7.57582	Pmt3_yeast(111)-SPBC365.06(30)/	Inter-Protein	3	1	38.5	16.5	1	1
903	Yeast_8577_LTA_50mM-R2-160702.44939.44939.3.0.dta	3	2828.4	DQIEAVLEQLGG(12)-VFENVKQENPDEK(6)	Cross-Linked	Pmt3_yeast	2828.39	null	1	0.000682899	0.008098	2.86311	Pmt3_yeast(111)-SPCC1620.09c(13)/	Inter-Protein	4	1	15	18	1	1
904	Yeast_8577_LTA_50mM-R2-160702.52529.52529.4.0.dta	4	4069.02	DQIEAVLEQLGG(12)-DAEIIKKEEELEAAKEEEEEIWR(15)	Cross-Linked	Pmt3_yeast	4069.01	null	1	0.000689	0.002687	0.660357	Pmt3_yeast(111)-SPBC83.15(360)/	Inter-Protein	4	1	18	19	1	1
905	Yeast_8577_LTA_50mM-R2-160702.43740.43740.4.2.dta	4	2633.38	DQIEAVLEQLGG(12)-DVKPSTEHINLK(3)	Cross-Linked	Pmt3_yeast	2633.38	null	1	0.000691697	0.001721	0.653533	Pmt3_yeast(111)-SPBC365.06(30)/	Inter-Protein	4	1	16	12	1	1
906	Yeast_8577_LTA_50mM-R2-160702.47987.47987.4.0.dta	4	3180.56	DMEDGDQIEAVLEQLGG(17)-DVKPSTEHINLK(3)	Cross-Linked	Pmt3_yeast	3180.54	null	1	0.000693365	0.02232	7.01768	Pmt3_yeast(111)-SPBC365.06(30)/	Inter-Protein	4	1	45	22	1	1
907	Yeast_8577_LTA_50mM-R1-160702.52137.52137.3.0.dta	3	2887.48	DQIEAVLEQLGG(12)-DVKRENPSFTNSIK(3)	Cross-Linked	Pmt3_yeast	2887.48	null	1	0.00070213	0.003117	1.07949	Pmt3_yeast(111)-SPBC1652.01(26)/	Inter-Protein	3	1	42	12	1	1
908	Yeast_8577_LTA_50mM-R1-160702.54240.54240.2.0.dta	2	2676.39	DQIEAVLEQLGG(12)-DVKPSTEHINLK(3)	Cross-Linked	Pmt3_yeast	2676.38	Carbamyl[AnyN-term](15)	1	0.000703963	0.007816	2.92036	Pmt3_yeast(111)-SPBC365.06(30)/	Inter-Protein	3	1	26	12	1	1
909	Yeast_8577_LTA_50mM-R1-160702.52932.52932.3.0.dta	3	3354.66	DQIEAVLEQLGG(12)-DNTLNHVKQEPSDGFSSVK(8)	Cross-Linked	Pmt3_yeast	3354.64	null	1	0.000704484	0.011856	3.5342	Pmt3_yeast(111)-SPBC1652.01(59)/	Inter-Protein	3	1	27.5	26.5	1	1
910	Yeast_8577_LTA_50mM-R2-160702.51106.51106.3.0.dta	3	4247	DQIEAVLEQLGG(12)-YCLTQPNWIVSNETQQNQPKEENSS(20)	Cross-Linked	Pmt3_yeast	4246.98	Carbamidomethyl[C](17)	1	0.000707822	0.014312	3.36992	Pmt3_yeast(111)-SPAC12G12.05c(142)/	Inter-Protein	4	1	24	23	1	1
911	Yeast_8577_LTA_50mM-R1-160702.54656.54656.4.0.dta	4	3521.74	DQIEAVLEQLGG(12)-DINIVKTEDNSHGLSVEENR(6)	Cross-Linked	Pmt3_yeast	3521.74	null	1	0.000714702	0.006622	1.88032	Pmt3_yeast(111)-SPBC1A4.03c(1292)/	Inter-Protein	3	1	18	20	1	1
912	8577-LT-A-160702.61151.61151.4.0.dta	4	4069.02	DQIEAVLEQLGG(12)-DAEIIKKEEELEAAKEEEEEIWR(6)	Cross-Linked	Pmt3_yeast	4069.01	null	1	0.000715059	0.006506	1.59891	Pmt3_yeast(111)-SPBC83.15(351)/	Inter-Protein	1	1	25	27	1	1
913	8577-LT-A-160702.54559.54559.3.0.dta	3	3202.63	DQIEAVLEQLGG(12)-ESVDVKRENPSFTNSIK(6)	Cross-Linked	Pmt3_yeast	3202.62	null	1	0.000718203	0.004813	1.50283	Pmt3_yeast(111)-SPBC1652.01(26)/	Inter-Protein	1	1	40	16	1	1
914	8577-LT-A-160702.55682.55682.2.0.dta	2	2805.43	DGDQIEAVLEQLGG(14)-DVKPSTEHINLK(3)	Cross-Linked	Pmt3_yeast	2805.43	null	1	0.000728751	0.008425	3.00311	Pmt3_yeast(111)-SPBC365.06(30)/	Inter-Protein	1	1	43	10	1	1
915	8577-LT-A-160702.61187.61187.5.0.dta	5	4069.02	DQIEAVLEQLGG(12)-DAEIIKKEEELEAAKEEEEEIWR(6)	Cross-Linked	Pmt3_yeast	4069.01	null	1	0.00073391	0.008158	2.00491	Pmt3_yeast(111)-SPBC83.15(351)/	Inter-Protein	1	1	17	21	1	1
916	Yeast_8577_LTA_50mM-R2-160702.42800.42800.3.3.dta	3	2956.44	DGDQIEAVLEQLGG(14)-DVSKKEDTEPEVR(4)	Cross-Linked	Pmt3_yeast	2956.44	null	1	0.000734123	0.000993	0.335877	Pmt3_yeast(111)-SPAC17G6.10(29)/	Inter-Protein	4	1	15.5	7.5	1	1
917	Yeast_8577_LTA_50mM-R2-160702.45871.45871.3.0.dta	3	3196.54	DMEDGDQIEAVLEQLGG(17)-DVKPSTEHINLK(3)	Cross-Linked	Pmt3_yeast	3196.53	Oxidation[M](2)	1	0.000734857	0.00689	2.15546	Pmt3_yeast(111)-SPBC365.06(30)/	Inter-Protein	4	1	39	14	1	1
918	Yeast_8577_LTA_50mM-R2-160702.50354.50354.3.0.dta	3	3602.76	DQIEAVLEQLGG(12)-GKGPGGEDGMSDEVKSEFPVLSK(15)	Cross-Linked	Pmt3_yeast	3602.75	null	1	0.000742088	0.005548	1.53993	Pmt3_yeast(111)-SPCC1393.08(483)/	Inter-Protein	4	1	17	10	1	1
919	Yeast_8577_LTA_50mM-R2-160702.48827.48827.4.1.dta	4	3901.81	DMEDGDQIEAVLEQLGG(17)-DNTLNHVKQEPSDGFSSVK(8)	Cross-Linked	Pmt3_yeast	3901.8	null	1	0.000744859	0.008205	2.10287	Pmt3_yeast(111)-SPBC1652.01(59)/	Inter-Protein	4	1	17	18	1	1
920	Yeast_8577_LTA_50mM-R1-160702.55030.55030.3.0.dta	3	3196.54	DMEDGDQIEAVLEQLGG(17)-DVKPSTEHINLK(3)	Cross-Linked	Pmt3_yeast	3196.53	Oxidation[M](2)	1	0.000748897	0.006642	2.07788	Pmt3_yeast(111)-SPBC365.06(30)/	Inter-Protein	3	1	43	14	1	1
921	8577-LT-A-160702.58947.58947.3.0.dta	3	3180.57	DMEDGDQIEAVLEQLGG(17)-DVKPSTEHINLK(3)	Cross-Linked	Pmt3_yeast	3180.54	null	1	0.000754078	0.029906	9.40282	Pmt3_yeast(111)-SPBC365.06(30)/	Inter-Protein	1	1	37.5	12.5	1	1
922	Yeast_8577_LTA_50mM-R2-160702.48087.48087.3.0.dta	3	3180.57	DMEDGDQIEAVLEQLGG(17)-DVKPSTEHINLK(3)	Cross-Linked	Pmt3_yeast	3180.54	null	1	0.000754832	0.034949	10.9884	Pmt3_yeast(111)-SPBC365.06(30)/	Inter-Protein	4	1	26.5	10.5	1	1
923	8577-LT-A-160702.66837.66837.2.0.dta	2	2885.38	DMEDGDQIEAVLEQLGG(17)-DISPLVKNEA(7)	Cross-Linked	Pmt3_yeast	2885.37	null	1	0.000755126	0.010563	3.66088	Pmt3_yeast(111)-SPAC1783.05(1370)/	Inter-Protein	1	1	17	7	1	1
924	8577-LT-A-160702.60147.60147.3.0.dta	3	2676.39	DQIEAVLEQLGG(12)-DVKPSTEHINLK(3)	Cross-Linked	Pmt3_yeast	2676.38	Carbamyl[AnyN-term](0)	1	0.000759333	0.004718	1.76283	Pmt3_yeast(111)-SPBC365.06(30)/	Inter-Protein	1	1	29	17	1	1
925	8577-LT-A-160702.60125.60125.3.0.dta	3	2676.39	DQIEAVLEQLGG(12)-DVKPSTEHINLK(3)	Cross-Linked	Pmt3_yeast	2676.38	Carbamyl[AnyN-term](0)	1	0.000762527	0.004581	1.71164	Pmt3_yeast(111)-SPBC365.06(30)/	Inter-Protein	1	1	28	15	1	1
926	8577-LT-A-160702.61739.61739.5.0.dta	5	5189.5	IRPDQTPAELDMEDGDQIEAVLEQLGG(27)-DINIVKTEDNSHGLSVEENR(6)	Cross-Linked	Pmt3_yeast	5189.48	null	1	0.000766683	0.015881	3.06023	Pmt3_yeast(111)-SPBC1A4.03c(1292)/	Inter-Protein	1	1	33	17	1	1
927	Yeast_8577_LTA_75mM-R2-160702.34590.34590.3.0.dta	3	2184.09	DQIEAVLEQLGG(12)-KTSSHSER(1)	Cross-Linked	Pmt3_yeast	2184.09	null	1	0.000767749	0.002234	1.02285	Pmt3_yeast(111)-SPBC4B4.03(577)/	Inter-Protein	6	1	17	4	1	1
928	8577-LT-A-160702.61744.61744.3.0.dta	3	5189.5	IRPDQTPAELDMEDGDQIEAVLEQLGG(27)-DINIVKTEDNSHGLSVEENR(6)	Cross-Linked	Pmt3_yeast	5189.48	null	1	0.000771594	0.01624	3.12941	Pmt3_yeast(111)-SPBC1A4.03c(1292)/	Inter-Protein	1	1	29	18	1	1
929	8577-LT-A-160702.60891.60891.3.0.dta	3	2420.22	DQIEAVLEQLGG(12)-DKLDFSVKSE(8)	Cross-Linked	Pmt3_yeast	2420.22	null	1	0.000776125	0.002363	0.976358	Pmt3_yeast(111)-SPAC12G12.05c(161)/	Inter-Protein	1	1	23	15	1	1
930	Yeast_8577_LTA_50mM-R2-160702.47428.47428.4.0.dta	4	3180.54	DMEDGDQIEAVLEQLGG(17)-DVKPSTEHINLK(3)	Cross-Linked	Pmt3_yeast	3180.54	null	1	0.000780192	0.006152	1.93426	Pmt3_yeast(111)-SPBC365.06(30)/	Inter-Protein	4	1	18	14	1	1
931	Yeast_8577_LTA_50mM-R1-160702.52279.52279.3.0.dta	3	3202.63	DQIEAVLEQLGG(12)-ESVDVKRENPSFTNSIK(6)	Cross-Linked	Pmt3_yeast	3202.62	null	1	0.000793463	0.006373	1.98993	Pmt3_yeast(111)-SPBC1652.01(26)/	Inter-Protein	3	1	41	17	1	1
932	Yeast_8577_LTA_50mM-R2-160702.52527.52527.4.0.dta	4	4069.02	DQIEAVLEQLGG(12)-DAEIIKKEEELEAAKEEEEEIWR(15)	Cross-Linked	Pmt3_yeast	4069.01	null	1	0.000793709	0.002687	0.660357	Pmt3_yeast(111)-SPBC83.15(360)/	Inter-Protein	4	1	17	21	1	1
933	Yeast_8577_LTA_50mM-R2-160702.48886.48886.4.0.dta	4	3901.81	DMEDGDQIEAVLEQLGG(17)-DNTLNHVKQEPSDGFSSVK(8)	Cross-Linked	Pmt3_yeast	3901.8	null	1	0.000796036	0.00762	1.95294	Pmt3_yeast(111)-SPBC1652.01(59)/	Inter-Protein	4	1	17	23	1	1
934	Yeast_8577_LTA_100mM-R1-160702.39464.39464.3.0.dta	3	2111.15	DQIEAVLEQLGG(12)-DKKPSKR(2)	Cross-Linked	Pmt3_yeast	2111.14	null	1	0.000798745	0.004395	2.08181	Pmt3_yeast(111)-SPBC83.15(379)/	Inter-Protein	7	1	36	6	1	1
935	Yeast_8577_LTA_50mM-R2-160702.49255.49255.3.0.dta	3	2676.4	DQIEAVLEQLGG(12)-DVKPSTEHINLK(3)	Cross-Linked	Pmt3_yeast	2676.38	Carbamyl[AnyN-term](0)	1	0.000809908	0.014472	5.4073	Pmt3_yeast(111)-SPBC365.06(30)/	Inter-Protein	4	1	24.5	14.5	1	1
936	Yeast_8577_LTA_50mM-R1-160702.59194.59194.2.0.dta	2	2337.21	DQIEAVLEQLGG(12)-TTEFSKLMK(6)	Cross-Linked	Pmt3_yeast	2337.2	null	1	0.000813932	0.005123	2.19194	Pmt3_yeast(111)-SPBC365.06(60)/	Inter-Protein	3	1	34	11	1	1
937	Yeast_8577_LTA_50mM-R1-160702.58823.58823.4.0.dta	4	4068.9	DMEDGDQIEAVLEQLGG(17)-DINIVKTEDNSHGLSVEENR(6)	Cross-Linked	Pmt3_yeast	4068.89	null	1	0.000817951	0.006133	1.50729	Pmt3_yeast(111)-SPBC1A4.03c(1292)/	Inter-Protein	3	1	13	19	1	1
938	8577-LT-A-160702.62287.62287.3.0.dta	3	3963.93	DMEDGDQIEAVLEQLGG(17)-SDSAVKQEGNLLIHPNNSLK(6)	Cross-Linked	Pmt3_yeast	3963.92	null	1	0.00081935	0.009986	2.51922	Pmt3_yeast(111)-SPBC26H8.09c(253)/	Inter-Protein	1	1	25	16	1	1
939	8577-LT-A-160702.62799.62799.2.0.dta	2	2338.22	DQIEAVLEQLGG(12)-DISPLVKNEA(7)	Cross-Linked	Pmt3_yeast	2338.21	null	1	0.000826429	0.006454	2.76023	Pmt3_yeast(111)-SPAC1783.05(1370)/	Inter-Protein	1	1	26	11	1	1
940	8577-LT-A-160702.58946.58946.3.0.dta	3	3180.57	DMEDGDQIEAVLEQLGG(17)-DVKPSTEHINLK(3)	Cross-Linked	Pmt3_yeast	3180.54	null	1	0.000834794	0.029906	9.40282	Pmt3_yeast(111)-SPBC365.06(30)/	Inter-Protein	1	1	34	13	1	1
941	8577-LT-A-160702.55626.55626.3.0.dta	3	2828.4	DQIEAVLEQLGG(12)-VFENVKQENPDEK(6)	Cross-Linked	Pmt3_yeast	2828.39	null	1	0.000835404	0.007921	2.80053	Pmt3_yeast(111)-SPCC1620.09c(13)/	Inter-Protein	1	1	21	17	1	1
942	Yeast_8577_LTA_50mM-R1-160702.57453.57453.4.0.dta	4	3901.81	DMEDGDQIEAVLEQLGG(17)-DNTLNHVKQEPSDGFSSVK(8)	Cross-Linked	Pmt3_yeast	3901.8	null	1	0.000838405	0.007716	1.97755	Pmt3_yeast(111)-SPBC1652.01(59)/	Inter-Protein	3	1	32	19	1	1
943	8577-LT-A-160702.65228.65228.4.0.dta	4	4616.19	DMEDGDQIEAVLEQLGG(17)-DAEIIKKEEELEAAKEEEEEIWR(15)	Cross-Linked	Pmt3_yeast	4616.17	null	1	0.000840376	0.012769	2.76614	Pmt3_yeast(111)-SPBC83.15(360)/	Inter-Protein	1	1	17	21	1	1
944	8577-LT-A-160702.64092.64092.5.0.dta	5	4616.18	DMEDGDQIEAVLEQLGG(17)-DAEIIKKEEELEAAKEEEEEIWR(6)	Cross-Linked	Pmt3_yeast	4616.17	null	1	0.000843826	0.007949	1.72199	Pmt3_yeast(111)-SPBC83.15(351)/	Inter-Protein	1	1	16	15	1	1
945	Yeast_8577_LTA_50mM-R1-160702.60242.60242.3.0.dta	3	2630.36	DQIEAVLEQLGG(12)-DEVKSEFPVLSK(4)	Cross-Linked	Pmt3_yeast	2630.36	null	1	0.000847315	0.005634	2.14192	Pmt3_yeast(111)-SPCC1393.08(483)/	Inter-Protein	3	1	19.5	11.5	1	1
946	Yeast_8577_LTA_50mM-R1-160702.48879.48879.3.0.dta	3	2784.39	DQIEAVLEQLGG(12)-DVSKKEDTEPEVR(4)	Cross-Linked	Pmt3_yeast	2784.39	null	1	0.000849188	0.002064	0.741276	Pmt3_yeast(111)-SPAC17G6.10(29)/	Inter-Protein	3	1	42	11	1	1
947	Yeast_8577_LTA_50mM-R1-160702.58536.58536.4.0.dta	4	5022.4	IRPDQTPAELDMEDGDQIEAVLEQLGG(27)-DNTLNHVKQEPSDGFSSVK(8)	Cross-Linked	Pmt3_yeast	5022.39	null	1	0.000851976	0.008619	1.71612	Pmt3_yeast(111)-SPBC1652.01(59)/	Inter-Protein	3	1	46	15	1	1
948	8577-LT-A-160702.59636.59636.3.0.dta	3	3901.81	DMEDGDQIEAVLEQLGG(17)-DNTLNHVKQEPSDGFSSVK(8)	Cross-Linked	Pmt3_yeast	3901.8	null	1	0.000860264	0.010716	2.74642	Pmt3_yeast(111)-SPBC1652.01(59)/	Inter-Protein	1	1	26	27	1	1
949	8577-LT-A-160702.56595.56595.4.0.dta	4	3196.54	DMEDGDQIEAVLEQLGG(17)-DVKPSTEHINLK(3)	Cross-Linked	Pmt3_yeast	3196.53	Oxidation[M](2)	1	0.000862976	0.006905	2.16015	Pmt3_yeast(111)-SPBC365.06(30)/	Inter-Protein	1	1	39	13	1	1
950	Yeast_8577_LTA_50mM-R2-160702.42400.42400.4.0.dta	4	2658.31	DMEDGDQIEAVLEQLGG(17)-DKKPSKR(2)	Cross-Linked	Pmt3_yeast	2658.3	null	1	0.000867454	0.003125	1.17556	Pmt3_yeast(111)-SPBC83.15(379)/	Inter-Protein	4	1	36	7	1	1
951	Yeast_8577_LTA_50mM-R1-160702.54408.54408.2.0.dta	2	3196.54	DMEDGDQIEAVLEQLGG(17)-DVKPSTEHINLK(3)	Cross-Linked	Pmt3_yeast	3196.53	Oxidation[M](2)	1	0.000867454	0.012323	3.85512	Pmt3_yeast(111)-SPBC365.06(30)/	Inter-Protein	3	1	41	9	1	1
952	Yeast_8577_LTA_50mM-R2-160702.51689.51689.3.0.dta	3	2870.34	DMEDGDQIEAVLEQLGG(17)-LMKIYCAR(3)	Cross-Linked	Pmt3_yeast	2870.34	Oxidation[M](22);Carbamidomethyl[C](26)	1	0.000868131	0.003162	1.10161	Pmt3_yeast(111)-SPBC365.06(63)/	Inter-Protein	4	1	23	8	1	1
953	Yeast_8577_LTA_50mM-R1-160702.57896.57896.3.0.dta	3	3099.63	DQIEAVLEQLGG(12)-KQQTLLEFAASKEPEK(1)	Cross-Linked	Pmt3_yeast	3099.62	null	1	0.000871572	0.006841	2.20704	Pmt3_yeast(111)-SPBC1A4.03c(1269)/	Inter-Protein	3	1	23	17	1	1
954	Yeast_8577_LTA_50mM-R2-160702.54328.54328.4.0.dta	4	4087.97	IRPDQTPAELDMEDGDQIEAVLEQLGG(27)-DKLDFSVKSE(8)	Cross-Linked	Pmt3_yeast	4087.97	null	1	0.000877531	0.005442	1.33123	Pmt3_yeast(111)-SPAC12G12.05c(161)/	Inter-Protein	4	1	24	10	1	1
955	Yeast_8577_LTA_50mM-R2-160702.44306.44306.3.0.dta	3	3354.65	DQIEAVLEQLGG(12)-DNTLNHVKQEPSDGFSSVK(8)	Cross-Linked	Pmt3_yeast	3354.64	null	1	0.00087948	0.007396	2.2047	Pmt3_yeast(111)-SPBC1652.01(59)/	Inter-Protein	4	1	16	16	1	1
956	Yeast_8577_LTA_50mM-R2-160702.49126.49126.4.0.dta	4	5053.36	IRPDQTPAELDMEDGDQIEAVLEQLGG(27)-DSTVTAHKEETPYSSSLGSH(8)	Cross-Linked	Pmt3_yeast	5053.35	null	1	0.000881442	0.016097	3.18541	Pmt3_yeast(111)-SPBC1652.01(84)/	Inter-Protein	4	1	19	12	1	1
957	Yeast_8577_LTA_50mM-R1-160702.62215.62215.4.0.dta	4	4616.18	DMEDGDQIEAVLEQLGG(17)-DAEIIKKEEELEAAKEEEEEIWR(6)	Cross-Linked	Pmt3_yeast	4616.17	null	1	0.000883902	0.009829	2.12925	Pmt3_yeast(111)-SPBC83.15(351)/	Inter-Protein	3	1	11	15	1	1
958	Yeast_8577_LTA_50mM-R1-160702.56068.56068.3.0.dta	3	2827.4	DQIEAVLEQLGG(12)-DVSKKEDTEPEVR(4)	Cross-Linked	Pmt3_yeast	2827.39	Carbamyl[AnyN-term](0)	1	0.000884423	0.004246	1.50174	Pmt3_yeast(111)-SPAC17G6.10(29)/	Inter-Protein	3	1	20	9	1	1
959	Yeast_8577_LTA_50mM-R2-160702.43866.43866.3.0.dta	3	3026.56	DQIEAVLEQLGG(12)-DNSVIVKKEEEIENK(7)	Cross-Linked	Pmt3_yeast	3026.55	null	1	0.000887867	0.005203	1.71912	Pmt3_yeast(111)-SPCC1393.08(544)/	Inter-Protein	4	1	21	18	1	1
960	Yeast_8577_LTA-25mM-R1-160702.50257.50257.2.0.dta	2	2429.21	DQIEAVLEQLGG(12)-DADKSAITPTTG(4)	Cross-Linked	Pmt3_yeast	2429.2	null	1	0.000890995	0.006071	2.49917	Pmt3_yeast(111)-SPBC365.06(14)/	Inter-Protein	12	1	19	6	1	1
961	Yeast_8577_LTA-25mM-R1-160702.51979.51979.3.0.dta	3	3330.54	DMEDGDQIEAVLEQLGG(17)-QQQQQQQMKAER(9)	Cross-Linked	Pmt3_yeast	3330.53	null	1	0.000896155	0.004879	1.46493	Pmt3_yeast(111)-SPAC4D7.10c(470)/	Inter-Protein	12	1	16	13	1	1
962	Yeast_8577_LTA_50mM-R1-160702.55028.55028.3.0.dta	3	3196.54	DMEDGDQIEAVLEQLGG(17)-DVKPSTEHINLK(3)	Cross-Linked	Pmt3_yeast	3196.53	Oxidation[M](2)	1	0.000898307	0.006642	2.07788	Pmt3_yeast(111)-SPBC365.06(30)/	Inter-Protein	3	1	53.5	12.5	1	1
963	8577-LT-A-160702.56225.56225.3.0.dta	3	2676.39	DQIEAVLEQLGG(12)-DVKPSTEHINLK(3)	Cross-Linked	Pmt3_yeast	2676.38	Carbamyl[AnyN-term](15)	1	0.00090158	0.006045	2.25865	Pmt3_yeast(111)-SPBC365.06(30)/	Inter-Protein	1	1	24	14	1	1
964	Yeast_8577_LTA_100mM-R2-160702.36767.36767.4.0.dta	4	2633.38	DQIEAVLEQLGG(12)-DVKPSTEHINLK(3)	Cross-Linked	Pmt3_yeast	2633.38	null	1	0.000902157	0.003199	1.21479	Pmt3_yeast(111)-SPBC365.06(30)/	Inter-Protein	8	1	8	9	1	1
965	Yeast_8577_LTA_50mM-R2-160702.44326.44326.3.0.dta	3	2714.36	DQIEAVLEQLGG(12)-DLKQEEKESMPK(3)	Cross-Linked	Pmt3_yeast	2714.36	null	1	0.000907544	0.006036	2.22373	Pmt3_yeast(111)-SPCC1450.02(61)/	Inter-Protein	4	1	19	10	1	1
966	Yeast_8577_LTA_50mM-R2-160702.47629.47629.3.0.dta	3	3274.52	DMEDGDQIEAVLEQLGG(17)-KPSYTQNPNSGPGK(1)	Cross-Linked	Pmt3_yeast	3274.52	null	1	0.000910715	0.004087	1.24812	Pmt3_yeast(111)-SPAC23G3.09(39)/	Inter-Protein	4	1	13	9	1	1
967	Yeast_8577_LTA_50mM-R1-160702.60231.60231.3.0.dta	3	3963.94	DMEDGDQIEAVLEQLGG(17)-SDSAVKQEGNLLIHPNNSLK(6)	Cross-Linked	Pmt3_yeast	3963.92	null	1	0.000913394	0.013255	3.34391	Pmt3_yeast(111)-SPBC26H8.09c(253)/	Inter-Protein	3	1	21	13	1	1
968	8577-LT-A-160702.60773.60773.3.0.dta	3	5022.4	IRPDQTPAELDMEDGDQIEAVLEQLGG(27)-DNTLNHVKQEPSDGFSSVK(8)	Cross-Linked	Pmt3_yeast	5022.39	null	1	0.000915861	0.012824	2.55337	Pmt3_yeast(111)-SPBC1652.01(59)/	Inter-Protein	1	1	43	23	1	1
969	Yeast_8577_LTA_50mM-R1-160702.53076.53076.4.0.dta	4	3695.81	DQIEAVLEQLGG(12)-SSDINIVKTEDNSHGLSVEENR(8)	Cross-Linked	Pmt3_yeast	3695.8	null	1	0.000916593	0.009762	2.64138	Pmt3_yeast(111)-SPBC1A4.03c(1292)/	Inter-Protein	3	1	14	22	1	1
970	Yeast_8577_LTA_50mM-R1-160702.59294.59294.4.0.dta	4	4069.02	DQIEAVLEQLGG(12)-DAEIIKKEEELEAAKEEEEEIWR(6)	Cross-Linked	Pmt3_yeast	4069.01	null	1	0.000917546	0.010479	2.57532	Pmt3_yeast(111)-SPBC83.15(351)/	Inter-Protein	3	1	27	24	1	1
971	8577-LT-A-160702.59630.59630.3.0.dta	3	4242.97	DMEDGDQIEAVLEQLGG(17)-SSDINIVKTEDNSHGLSVEENR(8)	Cross-Linked	Pmt3_yeast	4242.96	null	1	0.000923551	0.009457	2.22887	Pmt3_yeast(111)-SPBC1A4.03c(1292)/	Inter-Protein	1	1	19	19	1	1
972	Yeast_8577_LTA-25mM-R1-160702.50238.50238.2.0.dta	2	2429.21	DQIEAVLEQLGG(12)-DADKSAITPTTG(4)	Cross-Linked	Pmt3_yeast	2429.2	null	1	0.000924382	0.005858	2.41149	Pmt3_yeast(111)-SPBC365.06(14)/	Inter-Protein	12	1	13	6	1	1
973	8577-LT-A-160702.56712.56712.3.0.dta	3	3331.55	DMEDGDQIEAVLEQLGG(17)-DVSKKEDTEPEVR(4)	Cross-Linked	Pmt3_yeast	3331.55	null	1	0.000929606	0.004155	1.24717	Pmt3_yeast(111)-SPAC17G6.10(29)/	Inter-Protein	1	1	31	8	1	1
974	Yeast_8577_LTA_50mM-R1-160702.60912.60912.3.0.dta	3	2719.39	DQIEAVLEQLGG(12)-DVKPSTEHINLK(3)	Cross-Linked	Pmt3_yeast	2719.39	Carbamyl[AnyN-term](0);Carbamyl[AnyN-term](15)	1	0.000931009	0.005609	2.06259	Pmt3_yeast(111)-SPBC365.06(30)/	Inter-Protein	3	1	23	13	1	1
975	Yeast_8577_LTA_50mM-R1-160702.56740.56740.3.0.dta	3	2498.28	DQIEAVLEQLGG(12)-NFKIEEPKPSG(3)	Cross-Linked	Pmt3_yeast	2498.28	null	1	0.000934084	0.003626	1.4514	Pmt3_yeast(111)-SPBC26H8.09c(146)/	Inter-Protein	3	1	21	12	1	1
976	Yeast_8577_LTA_50mM-R2-160702.50881.50881.4.0.dta	4	4496.15	IRPDQTPAELDMEDGDQIEAVLEQLGG(27)-VFENVKQENPDEK(6)	Cross-Linked	Pmt3_yeast	4496.14	null	1	0.000941203	0.010428	2.31932	Pmt3_yeast(111)-SPCC1620.09c(13)/	Inter-Protein	4	1	14	9	1	1
977	Yeast_8577_LTA_50mM-R2-160702.45863.45863.3.0.dta	3	3196.54	DMEDGDQIEAVLEQLGG(17)-DVKPSTEHINLK(3)	Cross-Linked	Pmt3_yeast	3196.53	Oxidation[M](2)	1	0.000952288	0.007099	2.22085	Pmt3_yeast(111)-SPBC365.06(30)/	Inter-Protein	4	1	30	11	1	1
978	Yeast_8577_LTA_50mM-R1-160702.56900.56900.3.0.dta	3	3749.79	DMEDGDQIEAVLEQLGG(17)-ESVDVKRENPSFTNSIK(6)	Cross-Linked	Pmt3_yeast	3749.78	null	1	0.000956283	0.012858	3.429	Pmt3_yeast(111)-SPBC1652.01(26)/	Inter-Protein	3	1	31	8	1	1
979	8577-LT-A-160702.56775.56775.4.0.dta	4	3196.54	DMEDGDQIEAVLEQLGG(17)-DVKPSTEHINLK(3)	Cross-Linked	Pmt3_yeast	3196.53	Oxidation[M](2)	1	0.00095878	0.007194	2.25056	Pmt3_yeast(111)-SPBC365.06(30)/	Inter-Protein	1	1	25	13	1	1
980	Yeast_8577_LTA_50mM-R2-160702.50100.50100.5.0.dta	5	5363.56	IRPDQTPAELDMEDGDQIEAVLEQLGG(27)-SSDINIVKTEDNSHGLSVEENR(8)	Cross-Linked	Pmt3_yeast	5363.55	null	1	0.00096088	0.015285	2.84979	Pmt3_yeast(111)-SPBC1A4.03c(1292)/	Inter-Protein	4	1	17.5	14.5	1	1
981	Yeast_8577_LTA_50mM-R1-160702.50965.50965.3.0.dta	3	3321.55	DMEDGDQIEAVLEQLGG(17)-EASSESKPSTTNRK(7)	Cross-Linked	Pmt3_yeast	3321.54	null	1	0.00096519	0.008355	2.5154	Pmt3_yeast(111)-SPBC1A4.03c(1262)/	Inter-Protein	3	1	46.5	12.5	1	1
982	8577-LT-A-160702.59069.59069.3.0.dta	3	3434.65	DMEDGDQIEAVLEQLGG(17)-DVKRENPSFTNSIK(3)	Cross-Linked	Pmt3_yeast	3434.64	null	1	0.000965373	0.009301	2.708	Pmt3_yeast(111)-SPBC1652.01(26)/	Inter-Protein	1	1	29	9	1	1
983	Yeast_8577_LTA_50mM-R2-160702.50081.50081.3.0.dta	3	5022.4	IRPDQTPAELDMEDGDQIEAVLEQLGG(27)-DNTLNHVKQEPSDGFSSVK(8)	Cross-Linked	Pmt3_yeast	5022.39	null	1	0.000974044	0.007747	1.54249	Pmt3_yeast(111)-SPBC1652.01(59)/	Inter-Protein	4	1	21	16	1	1
984	Yeast_8577_LTA_50mM-R1-160702.60917.60917.3.0.dta	3	2719.39	DQIEAVLEQLGG(12)-DVKPSTEHINLK(3)	Cross-Linked	Pmt3_yeast	2719.39	Carbamyl[AnyN-term](0);Carbamyl[AnyN-term](15)	1	0.00097769	0.005609	2.06259	Pmt3_yeast(111)-SPBC365.06(30)/	Inter-Protein	3	1	25	14	1	1
985	Yeast_8577_LTA_50mM-R1-160702.58778.58778.3.0.dta	3	4068.9	DMEDGDQIEAVLEQLGG(17)-DINIVKTEDNSHGLSVEENR(6)	Cross-Linked	Pmt3_yeast	4068.89	null	1	0.000983656	0.010433	2.56409	Pmt3_yeast(111)-SPBC1A4.03c(1292)/	Inter-Protein	3	1	14	16	1	1
986	Yeast_8577_LTA_50mM-R1-160702.59851.59851.4.0.dta	4	5189.5	IRPDQTPAELDMEDGDQIEAVLEQLGG(27)-DINIVKTEDNSHGLSVEENR(6)	Cross-Linked	Pmt3_yeast	5189.48	null	1	0.000987082	0.014409	2.77658	Pmt3_yeast(111)-SPBC1A4.03c(1292)/	Inter-Protein	3	1	21	16	1	1
987	Yeast_8577_LTA_50mM-R1-160702.53441.53441.3.0.dta	3	2805.44	DGDQIEAVLEQLGG(14)-DVKPSTEHINLK(3)	Cross-Linked	Pmt3_yeast	2805.43	null	1	0.000987309	0.009241	3.29397	Pmt3_yeast(111)-SPBC365.06(30)/	Inter-Protein	3	1	32	17	1	1
988	8577-LT-A-160702.61752.61752.5.0.dta	5	5189.5	IRPDQTPAELDMEDGDQIEAVLEQLGG(27)-DINIVKTEDNSHGLSVEENR(6)	Cross-Linked	Pmt3_yeast	5189.48	null	1	0.000994277	0.015881	3.06023	Pmt3_yeast(111)-SPBC1A4.03c(1292)/	Inter-Protein	1	1	30	18	1	1
989	8577-LT-A-160702.61740.61740.5.0.dta	5	5189.5	IRPDQTPAELDMEDGDQIEAVLEQLGG(27)-DINIVKTEDNSHGLSVEENR(6)	Cross-Linked	Pmt3_yeast	5189.48	null	1	0.0010251	0.015881	3.06023	Pmt3_yeast(111)-SPBC1A4.03c(1292)/	Inter-Protein	1	1	32	19	1	1
990	Yeast_8577_LTA_50mM-R1-160702.58121.58121.3.0.dta	3	2640.24	DMEDGDQIEAVLEQLGG(17)-KTTEFSK(1)	Cross-Linked	Pmt3_yeast	2640.23	null	1	0.0010315	0.005858	2.21874	Pmt3_yeast(111)-SPBC365.06(54)/	Inter-Protein	3	1	39	9	1	1
991	Yeast_8577_LTA_50mM-R2-160702.48804.48804.3.0.dta	3	3901.82	DMEDGDQIEAVLEQLGG(17)-DNTLNHVKQEPSDGFSSVK(8)	Cross-Linked	Pmt3_yeast	3901.8	null	1	0.00103151	0.013062	3.34768	Pmt3_yeast(111)-SPBC1652.01(59)/	Inter-Protein	4	1	14	14	1	1
992	Yeast_8577_LTA_50mM-R1-160702.53665.53665.4.0.dta	4	2805.43	DGDQIEAVLEQLGG(14)-DVKPSTEHINLK(3)	Cross-Linked	Pmt3_yeast	2805.43	null	1	0.00103211	0.005694	2.02964	Pmt3_yeast(111)-SPBC365.06(30)/	Inter-Protein	3	1	22	14	1	1
993	Yeast_8577_LTA_50mM-R1-160702.51355.51355.3.0.dta	3	2633.4	DQIEAVLEQLGG(12)-DVKPSTEHINLK(3)	Cross-Linked	Pmt3_yeast	2633.38	null	1	0.00103385	0.01995	7.57582	Pmt3_yeast(111)-SPBC365.06(30)/	Inter-Protein	3	1	38.5	15.5	1	1
994	8577-LT-A-160702.58633.58633.3.0.dta	3	3180.57	DMEDGDQIEAVLEQLGG(17)-DVKPSTEHINLK(3)	Cross-Linked	Pmt3_yeast	3180.54	null	1	0.00104376	0.033405	10.5029	Pmt3_yeast(111)-SPBC365.06(30)/	Inter-Protein	1	1	42	17	1	1
995	Yeast_8577_LTA_50mM-R2-160702.43729.43729.4.2.dta	4	2633.38	DQIEAVLEQLGG(12)-DVKPSTEHINLK(3)	Cross-Linked	Pmt3_yeast	2633.38	null	1	0.00105524	0.001721	0.653533	Pmt3_yeast(111)-SPBC365.06(30)/	Inter-Protein	4	1	16	11	1	1
996	8577-LT-A-160702.55256.55256.4.0.dta	4	3695.81	DQIEAVLEQLGG(12)-SSDINIVKTEDNSHGLSVEENR(8)	Cross-Linked	Pmt3_yeast	3695.8	null	1	0.00105855	0.007644	2.06829	Pmt3_yeast(111)-SPBC1A4.03c(1292)/	Inter-Protein	1	1	34	36	1	1
997	8577-LT-A-160702.66569.66569.2.0.dta	2	2611.18	DMEDGDQIEAVLEQLGG(17)-DFSVKSE(5)	Cross-Linked	Pmt3_yeast	2611.17	null	1	0.00106018	0.009422	3.60834	Pmt3_yeast(111)-SPAC12G12.05c(161)/	Inter-Protein	1	1	24	8	1	1
998	Yeast_8577_LTA_50mM-R2-160702.50471.50471.3.0.dta	3	3397.66	DQIEAVLEQLGG(12)-DNTLNHVKQEPSDGFSSVK(8)	Cross-Linked	Pmt3_yeast	3397.65	Carbamyl[AnyN-term](0)	1	0.00106196	0.006557	1.92986	Pmt3_yeast(111)-SPBC1652.01(59)/	Inter-Protein	4	1	26	19	1	1
999	Yeast_8577_LTA_50mM-R2-160702.45828.45828.3.0.dta	3	4997.48	DQIEAVLEQLGG(12)-DSTIPANSHPQSLPSNSIPKTEPLDTPSLSNSQER(20)	Cross-Linked	Pmt3_yeast	4997.46	null	1	0.00108082	0.015207	3.04295	Pmt3_yeast(111)-SPBC1652.01(202)/	Inter-Protein	4	1	13	28	1	1
1000	Yeast_8577_LTA_50mM-R2-160702.49127.49127.3.0.dta	3	3440.73	DMEDGDQIEAVLEQLGG(17)-KLQPSSKPLSSLEAR(1)	Cross-Linked	Pmt3_yeast	3440.72	null	1	0.00108525	0.010388	3.01913	Pmt3_yeast(111)-SPBC4B4.03(200)/	Inter-Protein	4	1	13	13	1	1
1001	Yeast_8577_LTA_50mM-R1-160702.61177.61177.3.0.dta	3	3876.9	DMEDGDQIEAVLEQLGG(17)-DSAVKQEGNLLIHPNNSLK(5)	Cross-Linked	Pmt3_yeast	3876.89	null	1	0.00108641	0.010123	2.61111	Pmt3_yeast(111)-SPBC26H8.09c(253)/	Inter-Protein	3	1	15	15	1	1
1002	8577-LT-A-160702.56895.56895.3.0.dta	3	3521.74	DQIEAVLEQLGG(12)-DINIVKTEDNSHGLSVEENR(6)	Cross-Linked	Pmt3_yeast	3521.74	null	1	0.00109356	0.007654	2.17336	Pmt3_yeast(111)-SPBC1A4.03c(1292)/	Inter-Protein	1	1	25	24	1	1
1003	Yeast_8577_LTA_50mM-R1-160702.56922.56922.3.0.dta	3	3434.65	DMEDGDQIEAVLEQLGG(17)-DVKRENPSFTNSIK(3)	Cross-Linked	Pmt3_yeast	3434.64	null	1	0.00109409	0.008627	2.51176	Pmt3_yeast(111)-SPBC1652.01(26)/	Inter-Protein	3	1	31	8	1	1
1004	Yeast_8577_LTA_50mM-R2-160702.47187.47187.3.0.dta	3	3196.53	DMEDGDQIEAVLEQLGG(17)-DVKPSTEHINLK(3)	Cross-Linked	Pmt3_yeast	3196.53	Oxidation[M](2)	1	0.00110006	0.002673	0.836219	Pmt3_yeast(111)-SPBC365.06(30)/	Inter-Protein	4	1	26	14	1	1
1005	Yeast_8577_LTA_50mM-R2-160702.55983.55983.4.0.dta	4	3803.98	DQIEAVLEQLGG(12)-DVAAVLPITQEAVEEAKPITEEAK(17)	Cross-Linked	Pmt3_yeast	3803.98	null	1	0.0011154	0.003914	1.02892	Pmt3_yeast(111)-SPAC664.05(164)/	Inter-Protein	4	1	8.5	10.5	1	1
1006	Yeast_8577_LTA_50mM-R2-160702.49088.49088.5.0.dta	5	4301.13	IRPDQTPAELDMEDGDQIEAVLEQLGG(27)-DVKPSTEHINLK(3)	Cross-Linked	Pmt3_yeast	4301.12	null	1	0.00112843	0.009937	2.31033	Pmt3_yeast(111)-SPBC365.06(30)/	Inter-Protein	4	1	35	13	1	1
1007	Yeast_8577_LTA_50mM-R1-160702.57727.57727.2.0.dta	2	2055.06	DQIEAVLEQLGG(12)-LLDEQKG(6)	Cross-Linked	Pmt3_yeast	2055.06	null	1	0.00113067	0.003871	1.88364	Pmt3_yeast(111)-SPAC9G1.13c(260)/	Inter-Protein	3	1	24	7	1	1
1008	8577-LT-A-160702.66570.66570.2.0.dta	2	2611.18	DMEDGDQIEAVLEQLGG(17)-DFSVKSE(5)	Cross-Linked	Pmt3_yeast	2611.17	null	1	0.00114255	0.009422	3.60834	Pmt3_yeast(111)-SPAC12G12.05c(161)/	Inter-Protein	1	1	26	9	1	1
1009	Yeast_8577_LTA_50mM-R1-160702.51468.51468.2.0.dta	2	2071.09	DQIEAVLEQLGG(12)-DTVVKKE(5)	Cross-Linked	Pmt3_yeast	2071.09	null	1	0.00114607	0.002194	1.05934	Pmt3_yeast(111)-SPAC24C9.04(104)/	Inter-Protein	3	1	43	16	1	1
1010	Yeast_8577_LTA_50mM-R2-160702.50470.50470.3.0.dta	3	3397.66	DQIEAVLEQLGG(12)-DNTLNHVKQEPSDGFSSVK(8)	Cross-Linked	Pmt3_yeast	3397.65	Carbamyl[AnyN-term](0)	1	0.00114764	0.006557	1.92986	Pmt3_yeast(111)-SPBC1652.01(59)/	Inter-Protein	4	1	24.5	17.5	1	1
1011	Yeast_8577_LTA_50mM-R1-160702.60010.60010.2.0.dta	2	2184.14	DQIEAVLEQLGG(12)-DINIVKTE(6)	Cross-Linked	Pmt3_yeast	2184.14	null	1	0.00116856	0.002701	1.23664	Pmt3_yeast(111)-SPBC1A4.03c(1292)/	Inter-Protein	3	1	10	8	1	1
1012	Yeast_8577_LTA_50mM-R1-160702.57786.57786.3.0.dta	3	3440.73	DMEDGDQIEAVLEQLGG(17)-KLQPSSKPLSSLEAR(1)	Cross-Linked	Pmt3_yeast	3440.72	null	1	0.00117011	0.010194	2.96275	Pmt3_yeast(111)-SPBC4B4.03(200)/	Inter-Protein	3	1	24	13	1	1
1013	8577-LT-A-160702.58632.58632.4.0.dta	4	3180.56	DMEDGDQIEAVLEQLGG(17)-DVKPSTEHINLK(3)	Cross-Linked	Pmt3_yeast	3180.54	null	1	0.00118584	0.028115	8.8397	Pmt3_yeast(111)-SPBC365.06(30)/	Inter-Protein	1	1	42	16	1	1
1014	8577-LT-A-160702.51269.51269.3.0.dta	3	2784.39	DQIEAVLEQLGG(12)-DVSKKEDTEPEVR(4)	Cross-Linked	Pmt3_yeast	2784.39	null	1	0.00120257	0.002976	1.06882	Pmt3_yeast(111)-SPAC17G6.10(29)/	Inter-Protein	1	1	46	13	1	1
1015	Yeast_8577_LTA_50mM-R1-160702.51598.51598.5.0.dta	5	2633.38	DQIEAVLEQLGG(12)-DVKPSTEHINLK(3)	Cross-Linked	Pmt3_yeast	2633.38	null	1	0.00120299	0.002681	1.01808	Pmt3_yeast(111)-SPBC365.06(30)/	Inter-Protein	3	1	8	9	1	1
1016	Yeast_8577_LTA_50mM-R2-160702.43690.43690.4.0.dta	4	2887.48	DQIEAVLEQLGG(12)-DVKRENPSFTNSIK(3)	Cross-Linked	Pmt3_yeast	2887.48	null	1	0.00121148	0.001826	0.632385	Pmt3_yeast(111)-SPBC1652.01(26)/	Inter-Protein	4	1	22	9	1	1
1017	Yeast_8577_LTA_50mM-R2-160702.48230.48230.4.0.dta	4	3749.79	DMEDGDQIEAVLEQLGG(17)-ESVDVKRENPSFTNSIK(6)	Cross-Linked	Pmt3_yeast	3749.78	null	1	0.00121224	0.007858	2.09559	Pmt3_yeast(111)-SPBC1652.01(26)/	Inter-Protein	4	1	23	9	1	1
1018	Yeast_8577_LTA_50mM-R1-160702.54623.54623.3.0.dta	3	3330.54	DMEDGDQIEAVLEQLGG(17)-QQQQQQQMKAER(9)	Cross-Linked	Pmt3_yeast	3330.53	null	1	0.00121886	0.007816	2.34677	Pmt3_yeast(111)-SPAC4D7.10c(470)/	Inter-Protein	3	1	32	16	1	1
1019	Yeast_8577_LTA_50mM-R1-160702.60137.60137.4.0.dta	4	3963.94	DMEDGDQIEAVLEQLGG(17)-SDSAVKQEGNLLIHPNNSLK(6)	Cross-Linked	Pmt3_yeast	3963.92	null	1	0.0012372	0.018799	4.74252	Pmt3_yeast(111)-SPBC26H8.09c(253)/	Inter-Protein	3	1	17	20	1	1
1020	Yeast_8577_LTA_50mM-R2-160702.52538.52538.4.0.dta	4	4069.02	DQIEAVLEQLGG(12)-DAEIIKKEEELEAAKEEEEEIWR(15)	Cross-Linked	Pmt3_yeast	4069.01	null	1	0.00123832	0.002687	0.660357	Pmt3_yeast(111)-SPBC83.15(360)/	Inter-Protein	4	1	12	17	1	1
1021	Yeast_8577_LTA_75mM-R1-160702.46628.46628.3.0.dta	3	2633.38	DQIEAVLEQLGG(12)-DVKPSTEHINLK(3)	Cross-Linked	Pmt3_yeast	2633.38	null	1	0.00123983	0.005199	1.97427	Pmt3_yeast(111)-SPBC365.06(30)/	Inter-Protein	5	1	7	7	1	1
1022	Yeast_8577_LTA_50mM-R2-160702.48560.48560.4.0.dta	4	4010	IRPDQTPAELDMEDGDQIEAVLEQLGG(27)-VKLESKEEK(2)	Cross-Linked	Pmt3_yeast	4009.99	null	1	0.00124251	0.008301	2.07008	Pmt3_yeast(111)-SPBC16A3.19(173)/	Inter-Protein	4	1	31	7	1	1
1023	8577-LT-A-160702.61181.61181.5.0.dta	5	4069.02	DQIEAVLEQLGG(12)-DAEIIKKEEELEAAKEEEEEIWR(6)	Cross-Linked	Pmt3_yeast	4069.01	null	1	0.00124404	0.008158	2.00491	Pmt3_yeast(111)-SPBC83.15(351)/	Inter-Protein	1	1	23	18	1	1
1024	Yeast_8577_LTA_50mM-R2-160702.55746.55746.3.0.dta	3	4005.97	IRPDQTPAELDMEDGDQIEAVLEQLGG(27)-DISPLVKNEA(7)	Cross-Linked	Pmt3_yeast	4005.96	null	1	0.00124422	0.009795	2.44511	Pmt3_yeast(111)-SPAC1783.05(1370)/	Inter-Protein	4	1	25	12	1	1
1025	Yeast_8577_LTA_50mM-R2-160702.52534.52534.4.0.dta	4	4069.02	DQIEAVLEQLGG(12)-DAEIIKKEEELEAAKEEEEEIWR(15)	Cross-Linked	Pmt3_yeast	4069.01	null	1	0.00125056	0.002687	0.660357	Pmt3_yeast(111)-SPBC83.15(360)/	Inter-Protein	4	1	13	17	1	1
1026	8577-LT-A-160702.61178.61178.5.0.dta	5	4069.02	DQIEAVLEQLGG(12)-DAEIIKKEEELEAAKEEEEEIWR(6)	Cross-Linked	Pmt3_yeast	4069.01	null	1	0.00125145	0.008158	2.00491	Pmt3_yeast(111)-SPBC83.15(351)/	Inter-Protein	1	1	17	20	1	1
1027	Yeast_8577_LTA_50mM-R1-160702.61127.61127.3.0.dta	3	3876.9	DMEDGDQIEAVLEQLGG(17)-DSAVKQEGNLLIHPNNSLK(5)	Cross-Linked	Pmt3_yeast	3876.89	null	1	0.00125224	0.010315	2.66064	Pmt3_yeast(111)-SPBC26H8.09c(253)/	Inter-Protein	3	1	20	15	1	1
1028	Yeast_8577_LTA_50mM-R1-160702.49395.49395.4.0.dta	4	2342.25	DQIEAVLEQLGG(12)-VKLESKEEK(2)	Cross-Linked	Pmt3_yeast	2342.24	null	1	0.00126133	0.000978	0.417548	Pmt3_yeast(111)-SPBC16A3.19(173)/	Inter-Protein	3	1	16	8	1	1
1029	Yeast_8577_LTA_50mM-R1-160702.56797.56797.3.0.dta	3	3180.56	DMEDGDQIEAVLEQLGG(17)-DVKPSTEHINLK(3)	Cross-Linked	Pmt3_yeast	3180.54	null	1	0.00126134	0.024016	7.55093	Pmt3_yeast(111)-SPBC365.06(30)/	Inter-Protein	3	1	34.5	14.5	1	1
1030	Yeast_8577_LTA_50mM-R2-160702.50817.50817.4.0.dta	4	4069.02	DQIEAVLEQLGG(12)-DAEIIKKEEELEAAKEEEEEIWR(6)	Cross-Linked	Pmt3_yeast	4069.01	null	1	0.00126388	0.010845	2.66527	Pmt3_yeast(111)-SPBC83.15(351)/	Inter-Protein	4	1	35	28	1	1
1031	Yeast_8577_LTA_50mM-R2-160702.48273.48273.3.0.dta	3	3434.64	DMEDGDQIEAVLEQLGG(17)-DVKRENPSFTNSIK(3)	Cross-Linked	Pmt3_yeast	3434.64	null	1	0.00126687	0.006776	1.97284	Pmt3_yeast(111)-SPBC1652.01(26)/	Inter-Protein	4	1	22	9	1	1
1032	Yeast_8577_LTA_75mM-R2-160702.39837.39837.3.0.dta	3	2633.38	DQIEAVLEQLGG(12)-DVKPSTEHINLK(3)	Cross-Linked	Pmt3_yeast	2633.38	null	1	0.00126973	0.000951	0.361133	Pmt3_yeast(111)-SPBC365.06(30)/	Inter-Protein	6	1	7	6	1	1
1033	Yeast_8577_LTA_50mM-R1-160702.56751.56751.4.0.dta	4	3180.56	DMEDGDQIEAVLEQLGG(17)-DVKPSTEHINLK(3)	Cross-Linked	Pmt3_yeast	3180.54	null	1	0.00127296	0.019666	6.18323	Pmt3_yeast(111)-SPBC365.06(30)/	Inter-Protein	3	1	35	14	1	1
1034	Yeast_8577_LTA_50mM-R2-160702.51107.51107.4.0.dta	4	4247	DQIEAVLEQLGG(12)-YCLTQPNWIVSNETQQNQPKEENSS(20)	Cross-Linked	Pmt3_yeast	4246.98	Carbamidomethyl[C](17)	1	0.00127542	0.012585	2.96328	Pmt3_yeast(111)-SPAC12G12.05c(142)/	Inter-Protein	4	1	18	21	1	1
1035	Yeast_8577_LTA_50mM-R1-160702.49344.49344.3.0.dta	3	2342.25	DQIEAVLEQLGG(12)-VKLESKEEK(2)	Cross-Linked	Pmt3_yeast	2342.24	null	1	0.00127969	0.003084	1.31669	Pmt3_yeast(111)-SPBC16A3.19(173)/	Inter-Protein	3	1	36	10	1	1
1036	Yeast_8577_LTA_50mM-R2-160702.46214.46214.3.0.dta	3	2633.38	DQIEAVLEQLGG(12)-DVKPSTEHINLK(3)	Cross-Linked	Pmt3_yeast	2633.38	null	1	0.00128824	0.002181	0.828214	Pmt3_yeast(111)-SPBC365.06(30)/	Inter-Protein	4	1	18	14	1	1
1037	Yeast_8577_LTA_50mM-R2-160702.40411.40411.3.1.dta	3	2784.39	DQIEAVLEQLGG(12)-DVSKKEDTEPEVR(4)	Cross-Linked	Pmt3_yeast	2784.39	null	1	0.00128994	-0.001213	-0.435643	Pmt3_yeast(111)-SPAC17G6.10(29)/	Inter-Protein	4	1	31	12	1	1
1038	Yeast_8577_LTA_50mM-R2-160702.45210.45210.4.1.dta	4	2805.43	DGDQIEAVLEQLGG(14)-DVKPSTEHINLK(3)	Cross-Linked	Pmt3_yeast	2805.43	null	1	0.00129063	0.005273	1.87957	Pmt3_yeast(111)-SPBC365.06(30)/	Inter-Protein	4	1	15	13	1	1
1039	Yeast_8577_LTA_50mM-R1-160702.61859.61859.3.0.dta	3	3312.63	DMEDGDQIEAVLEQLGG(17)-LQPSSKPLSSLEAR(6)	Cross-Linked	Pmt3_yeast	3312.63	null	1	0.00130208	0.003697	1.11603	Pmt3_yeast(111)-SPBC4B4.03(206)/	Inter-Protein	3	1	23	9	1	1
1040	Yeast_8577_LTA_50mM-R2-160702.43014.43014.3.0.dta	3	2633.4	DQIEAVLEQLGG(12)-DVKPSTEHINLK(3)	Cross-Linked	Pmt3_yeast	2633.38	null	1	0.00131132	0.020545	7.80177	Pmt3_yeast(111)-SPBC365.06(30)/	Inter-Protein	4	1	37	21	1	1
1041	Yeast_8577_LTA_50mM-R2-160702.45200.45200.4.1.dta	4	2805.43	DGDQIEAVLEQLGG(14)-DVKPSTEHINLK(3)	Cross-Linked	Pmt3_yeast	2805.43	null	1	0.00131545	0.005273	1.87957	Pmt3_yeast(111)-SPBC365.06(30)/	Inter-Protein	4	1	20	13	1	1
1042	8577-LT-A-160702.54116.54116.3.0.dta	3	2633.39	DQIEAVLEQLGG(12)-DVKPSTEHINLK(3)	Cross-Linked	Pmt3_yeast	2633.38	null	1	0.00131709	0.017007	6.45824	Pmt3_yeast(111)-SPBC365.06(30)/	Inter-Protein	1	1	41	14	1	1
1043	Yeast_8577_LTA_50mM-R1-160702.58537.58537.4.0.dta	4	5022.4	IRPDQTPAELDMEDGDQIEAVLEQLGG(27)-DNTLNHVKQEPSDGFSSVK(8)	Cross-Linked	Pmt3_yeast	5022.39	null	1	0.00132126	0.008619	1.71612	Pmt3_yeast(111)-SPBC1652.01(59)/	Inter-Protein	3	1	39	17	1	1
1044	Yeast_8577_LTA_50mM-R2-160702.45824.45824.3.0.dta	3	4997.47	DQIEAVLEQLGG(12)-DSTIPANSHPQSLPSNSIPKTEPLDTPSLSNSQER(20)	Cross-Linked	Pmt3_yeast	4997.46	null	1	0.00132967	0.012316	2.46445	Pmt3_yeast(111)-SPBC1652.01(202)/	Inter-Protein	4	1	13	26	1	1
1045	Yeast_8577_LTA_50mM-R2-160702.51610.51610.4.0.dta	4	3963.94	DMEDGDQIEAVLEQLGG(17)-SDSAVKQEGNLLIHPNNSLK(6)	Cross-Linked	Pmt3_yeast	3963.92	null	1	0.0013424	0.01736	4.3795	Pmt3_yeast(111)-SPBC26H8.09c(253)/	Inter-Protein	4	1	11	17	1	1
1046	8577-LT-A-160702.55131.55131.3.0.dta	3	3354.65	DQIEAVLEQLGG(12)-DNTLNHVKQEPSDGFSSVK(8)	Cross-Linked	Pmt3_yeast	3354.64	null	1	0.00135191	0.008417	2.50906	Pmt3_yeast(111)-SPBC1652.01(59)/	Inter-Protein	1	1	30.5	30.5	1	1
1047	Yeast_8577_LTA_50mM-R2-160702.56192.56192.3.0.dta	3	3964.8	DMEDGDQIEAVLEQLGG(17)-GPGGEDGMSDEVKSEFPVLSK(13)	Cross-Linked	Pmt3_yeast	3964.8	null	1	0.00135487	0.008543	2.15471	Pmt3_yeast(111)-SPCC1393.08(483)/	Inter-Protein	4	1	8	9	1	1
1048	Yeast_8577_LTA_50mM-R1-160702.64828.64828.2.0.dta	2	2271.23	DQIEAVLEQLGG(12)-LIFAGKQLE(6)	Cross-Linked	Pmt3_yeast	2271.22	null	1	0.00138199	0.005409	2.38154	Pmt3_yeast(111)-SPAC11G7.04(48)/Pmt3_yeast(111)-SPAC1805.12c(48)/Pmt3_yeast(111)-SPAC589.10c(48)/Pmt3_yeast(111)-SPAC6G10.11c(48)/Pmt3_yeast(111)-SPBC337.08c(48)/Pmt3_yeast(111)-SW:UBIQ_HUMAN(48)/	Inter-Protein	3	1	23	11	1	1
1049	8577-LT-A-160702.64075.64075.4.0.dta	4	4616.18	DMEDGDQIEAVLEQLGG(17)-DAEIIKKEEELEAAKEEEEEIWR(6)	Cross-Linked	Pmt3_yeast	4616.17	null	1	0.0013855	0.009697	2.10066	Pmt3_yeast(111)-SPBC83.15(351)/	Inter-Protein	1	1	20	26	1	1
1050	Yeast_8577_LTA_50mM-R1-160702.57783.57783.3.0.dta	3	3440.73	DMEDGDQIEAVLEQLGG(17)-KLQPSSKPLSSLEAR(1)	Cross-Linked	Pmt3_yeast	3440.72	null	1	0.00138562	0.010194	2.96275	Pmt3_yeast(111)-SPBC4B4.03(200)/	Inter-Protein	3	1	23	13	1	1
1051	8577-LT-A-160702.55615.55615.3.1.dta	3	2828.4	DQIEAVLEQLGG(12)-VFENVKQENPDEK(6)	Cross-Linked	Pmt3_yeast	2828.39	null	1	0.00139961	0.006947	2.45616	Pmt3_yeast(111)-SPCC1620.09c(13)/	Inter-Protein	1	1	26	23	1	1
1052	Yeast_8577_LTA_50mM-R1-160702.59254.59254.4.0.dta	4	3831.82	DMEDGDQIEAVLEQLGG(17)-RPKNEEYPEIPGYLGNR(3)	Cross-Linked	Pmt3_yeast	3831.81	null	1	0.00140011	0.008766	2.28769	Pmt3_yeast(111)-SPAC23G3.09(24)/	Inter-Protein	3	1	17	9	1	1
1053	Yeast_8577_LTA_50mM-R2-160702.39666.39666.3.0.dta	3	2646.29	DQIEAVLEQLGG(12)-EASSESKPSTTNR(7)	Cross-Linked	Pmt3_yeast	2646.28	null	1	0.00140926	0.003869	1.46205	Pmt3_yeast(111)-SPBC1A4.03c(1262)/	Inter-Protein	4	1	16	13	1	1
1054	Yeast_8577_LTA_50mM-R1-160702.56731.56731.3.0.dta	3	2498.28	DQIEAVLEQLGG(12)-NFKIEEPKPSG(3)	Cross-Linked	Pmt3_yeast	2498.28	null	1	0.00141065	0.003626	1.4514	Pmt3_yeast(111)-SPBC26H8.09c(146)/	Inter-Protein	3	1	21	11	1	1
1055	Yeast_8577_LTA_50mM-R2-160702.49508.49508.3.0.dta	3	2640.24	DMEDGDQIEAVLEQLGG(17)-KTTEFSK(1)	Cross-Linked	Pmt3_yeast	2640.23	null	1	0.00141469	0.004802	1.81878	Pmt3_yeast(111)-SPBC365.06(54)/	Inter-Protein	4	1	25	6	1	1
1056	8577-LT-A-160702.62875.62875.4.0.dta	4	4069.02	DQIEAVLEQLGG(12)-DAEIIKKEEELEAAKEEEEEIWR(15)	Cross-Linked	Pmt3_yeast	4069.01	null	1	0.00142621	0.007867	1.93339	Pmt3_yeast(111)-SPBC83.15(360)/	Inter-Protein	1	1	16	24	1	1
1057	8577-LT-A-160702.61172.61172.5.0.dta	5	4069.02	DQIEAVLEQLGG(12)-DAEIIKKEEELEAAKEEEEEIWR(6)	Cross-Linked	Pmt3_yeast	4069.01	null	1	0.00143356	0.008158	2.00491	Pmt3_yeast(111)-SPBC83.15(351)/	Inter-Protein	1	1	20	21	1	1
1058	Yeast_8577_LTA_50mM-R2-160702.46374.46374.4.1.dta	4	4493.23	IRPDQTPAELDMEDGDQIEAVLEQLGG(27)-DEIKSEKKEPEIK(4)	Cross-Linked	Pmt3_yeast	4493.22	null	1	0.00143884	0.007139	1.58884	Pmt3_yeast(111)-SPBC19C7.10(216)/	Inter-Protein	4	1	36	8	1	1
1059	8577-LT-A-160702.62837.62837.2.0.dta	2	2338.22	DQIEAVLEQLGG(12)-DISPLVKNEA(7)	Cross-Linked	Pmt3_yeast	2338.21	null	1	0.00145325	0.006487	2.77434	Pmt3_yeast(111)-SPAC1783.05(1370)/	Inter-Protein	1	1	14	11	1	1
1060	Yeast_8577_LTA_50mM-R1-160702.52283.52283.3.0.dta	3	3202.63	DQIEAVLEQLGG(12)-ESVDVKRENPSFTNSIK(6)	Cross-Linked	Pmt3_yeast	3202.62	null	1	0.00145583	0.006373	1.98993	Pmt3_yeast(111)-SPBC1652.01(26)/	Inter-Protein	3	1	44	18	1	1
1061	Yeast_8577_LTA_50mM-R1-160702.61854.61854.3.0.dta	3	3312.63	DMEDGDQIEAVLEQLGG(17)-LQPSSKPLSSLEAR(6)	Cross-Linked	Pmt3_yeast	3312.63	null	1	0.00146524	0.003697	1.11603	Pmt3_yeast(111)-SPBC4B4.03(206)/	Inter-Protein	3	1	22	10	1	1
1062	8577-LT-A-160702.61754.61754.5.0.dta	5	5189.5	IRPDQTPAELDMEDGDQIEAVLEQLGG(27)-DINIVKTEDNSHGLSVEENR(6)	Cross-Linked	Pmt3_yeast	5189.48	null	1	0.00146571	0.015881	3.06023	Pmt3_yeast(111)-SPBC1A4.03c(1292)/	Inter-Protein	1	1	29	19	1	1
1063	Yeast_8577_LTA_50mM-R2-160702.51595.51595.4.0.dta	4	3963.94	DMEDGDQIEAVLEQLGG(17)-SDSAVKQEGNLLIHPNNSLK(6)	Cross-Linked	Pmt3_yeast	3963.92	null	1	0.00147482	0.017639	4.44988	Pmt3_yeast(111)-SPBC26H8.09c(253)/	Inter-Protein	4	1	13	16	1	1
1064	Yeast_8577_LTA_50mM-R2-160702.36295.36295.3.0.dta	3	2774.39	DQIEAVLEQLGG(12)-EASSESKPSTTNRK(7)	Cross-Linked	Pmt3_yeast	2774.38	null	1	0.00151055	0.004775	1.72111	Pmt3_yeast(111)-SPBC1A4.03c(1262)/	Inter-Protein	4	1	36	13	1	1
1065	Yeast_8577_LTA_50mM-R2-160702.48685.48685.3.0.dta	3	2273.16	DQIEAVLEQLGG(12)-QGKSMNSLR(3)	Cross-Linked	Pmt3_yeast	2273.16	null	1	0.00152329	0.00338	1.48692	Pmt3_yeast(111)-SPBC365.06(71)/	Inter-Protein	4	1	24	6	1	1
1066	Yeast_8577_LTA_50mM-R1-160702.56549.56549.4.1.dta	4	4452.14	IRPDQTPAELDMEDGDQIEAVLEQLGG(27)-DVSKKEDTEPEVR(4)	Cross-Linked	Pmt3_yeast	4452.14	null	1	0.00153149	0.003081	0.692027	Pmt3_yeast(111)-SPAC17G6.10(29)/	Inter-Protein	3	1	39.5	10.5	1	1
1067	Yeast_8577_LTA_50mM-R1-160702.60238.60238.3.0.dta	3	2630.36	DQIEAVLEQLGG(12)-DEVKSEFPVLSK(4)	Cross-Linked	Pmt3_yeast	2630.36	null	1	0.00153974	0.005634	2.14192	Pmt3_yeast(111)-SPCC1393.08(483)/	Inter-Protein	3	1	19.5	11.5	1	1
1068	Yeast_8577_LTA_50mM-R1-160702.53434.53434.3.0.dta	3	2805.44	DGDQIEAVLEQLGG(14)-DVKPSTEHINLK(3)	Cross-Linked	Pmt3_yeast	2805.43	null	1	0.00154385	0.009241	3.29397	Pmt3_yeast(111)-SPBC365.06(30)/	Inter-Protein	3	1	38.5	15.5	1	1
1069	Yeast_8577_LTA_50mM-R1-160702.60922.60922.3.0.dta	3	2719.39	DQIEAVLEQLGG(12)-DVKPSTEHINLK(3)	Cross-Linked	Pmt3_yeast	2719.39	Carbamyl[AnyN-term](0);Carbamyl[AnyN-term](15)	1	0.00154546	0.005609	2.06259	Pmt3_yeast(111)-SPBC365.06(30)/	Inter-Protein	3	1	23	15	1	1
1070	8577-LT-A-160702.64051.64051.3.0.dta	3	4616.18	DMEDGDQIEAVLEQLGG(17)-DAEIIKKEEELEAAKEEEEEIWR(6)	Cross-Linked	Pmt3_yeast	4616.17	null	1	0.00154651	0.00677	1.46658	Pmt3_yeast(111)-SPBC83.15(351)/	Inter-Protein	1	1	33	22	1	1
1071	Yeast_8577_LTA_50mM-R1-160702.52315.52315.3.0.dta	3	3026.56	DQIEAVLEQLGG(12)-DNSVIVKKEEEIENK(7)	Cross-Linked	Pmt3_yeast	3026.55	null	1	0.00154859	0.005069	1.67484	Pmt3_yeast(111)-SPCC1393.08(544)/	Inter-Protein	3	1	12.5	12.5	1	1
1072	Yeast_8577_LTA-25mM-R1-160702.51585.51585.2.0.dta	2	2055.07	DQIEAVLEQLGG(12)-LLDEQKG(6)	Cross-Linked	Pmt3_yeast	2055.06	null	1	0.00155212	0.005808	2.82619	Pmt3_yeast(111)-SPAC9G1.13c(260)/	Inter-Protein	12	1	17	6	1	1
1073	Yeast_8577_LTA_50mM-R2-160702.49089.49089.5.0.dta	5	4301.13	IRPDQTPAELDMEDGDQIEAVLEQLGG(27)-DVKPSTEHINLK(3)	Cross-Linked	Pmt3_yeast	4301.12	null	1	0.00155214	0.009937	2.31033	Pmt3_yeast(111)-SPBC365.06(30)/	Inter-Protein	4	1	38	14	1	1
1074	Yeast_8577_LTA-25mM-R1-160702.51798.51798.2.0.dta	2	2055.07	DQIEAVLEQLGG(12)-LLDEQKG(6)	Cross-Linked	Pmt3_yeast	2055.06	null	1	0.0015605	0.006079	2.95806	Pmt3_yeast(111)-SPAC9G1.13c(260)/	Inter-Protein	12	1	24	7	1	1
1075	Yeast_8577_LTA_50mM-R1-160702.54635.54635.4.0.dta	4	3521.74	DQIEAVLEQLGG(12)-DINIVKTEDNSHGLSVEENR(6)	Cross-Linked	Pmt3_yeast	3521.74	null	1	0.00157131	0.006438	1.82808	Pmt3_yeast(111)-SPBC1A4.03c(1292)/	Inter-Protein	3	1	14	19	1	1
1076	Yeast_8577_LTA_50mM-R2-160702.48857.48857.4.0.dta	4	4301.14	IRPDQTPAELDMEDGDQIEAVLEQLGG(27)-DVKPSTEHINLK(3)	Cross-Linked	Pmt3_yeast	4301.12	null	1	0.00157295	0.010944	2.54445	Pmt3_yeast(111)-SPBC365.06(30)/	Inter-Protein	4	1	29	8	1	1
1077	Yeast_8577_LTA-25mM-R1-160702.50294.50294.2.0.dta	2	2429.21	DQIEAVLEQLGG(12)-DADKSAITPTTG(4)	Cross-Linked	Pmt3_yeast	2429.2	null	1	0.00157304	0.006096	2.50946	Pmt3_yeast(111)-SPBC365.06(14)/	Inter-Protein	12	1	7.5	5.5	1	1
1078	Yeast_8577_LTA_50mM-R1-160702.55040.55040.3.0.dta	3	2889.41	DMEDGDQIEAVLEQLGG(17)-VKLESKEEK(2)	Cross-Linked	Pmt3_yeast	2889.4	null	1	0.00158008	0.00596	2.06271	Pmt3_yeast(111)-SPBC16A3.19(173)/	Inter-Protein	3	1	34	9	1	1
1079	Yeast_8577_LTA_50mM-R1-160702.59411.59411.5.0.dta	5	4069.02	DQIEAVLEQLGG(12)-DAEIIKKEEELEAAKEEEEEIWR(6)	Cross-Linked	Pmt3_yeast	4069.01	null	1	0.00158281	0.008199	2.01498	Pmt3_yeast(111)-SPBC83.15(351)/	Inter-Protein	3	1	13	16	1	1
1080	Yeast_8577_LTA_50mM-R1-160702.51362.51362.3.0.dta	3	2633.4	DQIEAVLEQLGG(12)-DVKPSTEHINLK(3)	Cross-Linked	Pmt3_yeast	2633.38	null	1	0.0015896	0.01995	7.57582	Pmt3_yeast(111)-SPBC365.06(30)/	Inter-Protein	3	1	48	15	1	1
1081	Yeast_8577_LTA_50mM-R1-160702.55948.55948.3.0.dta	3	3180.54	DMEDGDQIEAVLEQLGG(17)-DVKPSTEHINLK(3)	Cross-Linked	Pmt3_yeast	3180.54	null	1	0.00160118	0.007186	2.25937	Pmt3_yeast(111)-SPBC365.06(30)/	Inter-Protein	3	1	25.5	11.5	1	1
1082	Yeast_8577_LTA_50mM-R1-160702.59298.59298.4.0.dta	4	4069.02	DQIEAVLEQLGG(12)-DAEIIKKEEELEAAKEEEEEIWR(6)	Cross-Linked	Pmt3_yeast	4069.01	null	1	0.00160534	0.010479	2.57532	Pmt3_yeast(111)-SPBC83.15(351)/	Inter-Protein	3	1	22	19	1	1
1083	Yeast_8577_LTA_50mM-R1-160702.56376.56376.4.0.dta	4	3180.56	DMEDGDQIEAVLEQLGG(17)-DVKPSTEHINLK(3)	Cross-Linked	Pmt3_yeast	3180.54	null	1	0.00163051	0.022501	7.07459	Pmt3_yeast(111)-SPBC365.06(30)/	Inter-Protein	3	1	41	17	1	1
1084	Yeast_8577_LTA_50mM-R2-160702.50874.50874.4.0.dta	4	4496.15	IRPDQTPAELDMEDGDQIEAVLEQLGG(27)-VFENVKQENPDEK(6)	Cross-Linked	Pmt3_yeast	4496.14	null	1	0.00163937	0.010428	2.31932	Pmt3_yeast(111)-SPCC1620.09c(13)/	Inter-Protein	4	1	15	9	1	1
1085	Yeast_8577_LTA_50mM-R1-160702.55953.55953.3.0.dta	3	3180.54	DMEDGDQIEAVLEQLGG(17)-DVKPSTEHINLK(3)	Cross-Linked	Pmt3_yeast	3180.54	null	1	0.00166326	0.007648	2.40463	Pmt3_yeast(111)-SPBC365.06(30)/	Inter-Protein	3	1	26.5	10.5	1	1
1086	Yeast_8577_LTA_50mM-R2-160702.49688.49688.2.4.dta	2	2358.21	DQIEAVLEQLGG(12)-SSDINIVKTE(8)	Cross-Linked	Pmt3_yeast	2358.2	null	1	0.00167077	0.009743	4.13154	Pmt3_yeast(111)-SPBC1A4.03c(1292)/	Inter-Protein	4	1	17	9	1	1
1087	8577-LT-A-160702.58616.58616.4.0.dta	4	3180.55	DMEDGDQIEAVLEQLGG(17)-DVKPSTEHINLK(3)	Cross-Linked	Pmt3_yeast	3180.54	null	1	0.00168383	0.015971	5.02148	Pmt3_yeast(111)-SPBC365.06(30)/	Inter-Protein	1	1	32	12	1	1
1088	Yeast_8577_LTA_50mM-R1-160702.57908.57908.3.0.dta	3	2676.4	DQIEAVLEQLGG(12)-DVKPSTEHINLK(3)	Cross-Linked	Pmt3_yeast	2676.38	Carbamyl[AnyN-term](0)	1	0.00168644	0.018874	7.05205	Pmt3_yeast(111)-SPBC365.06(30)/	Inter-Protein	3	1	31	15	1	1
1089	Yeast_8577_LTA_100mM-R1-160702.45997.45997.3.0.dta	3	2633.38	DQIEAVLEQLGG(12)-DVKPSTEHINLK(3)	Cross-Linked	Pmt3_yeast	2633.38	null	1	0.0016878	0.004815	1.82845	Pmt3_yeast(111)-SPBC365.06(30)/	Inter-Protein	7	1	16	5	1	1
1090	8577-LT-A-160702.61173.61173.5.0.dta	5	4069.02	DQIEAVLEQLGG(12)-DAEIIKKEEELEAAKEEEEEIWR(6)	Cross-Linked	Pmt3_yeast	4069.01	null	1	0.00169652	0.008158	2.00491	Pmt3_yeast(111)-SPBC83.15(351)/	Inter-Protein	1	1	21	24	1	1
1091	Yeast_8577_LTA_75mM-R2-160702.39499.39499.4.0.dta	4	2633.38	DQIEAVLEQLGG(12)-DVKPSTEHINLK(3)	Cross-Linked	Pmt3_yeast	2633.38	null	1	0.00169682	0.003271	1.24213	Pmt3_yeast(111)-SPBC365.06(30)/	Inter-Protein	6	1	6	10	1	1
1092	Yeast_8577_LTA_50mM-R2-160702.50120.50120.5.0.dta	5	5022.4	IRPDQTPAELDMEDGDQIEAVLEQLGG(27)-DNTLNHVKQEPSDGFSSVK(8)	Cross-Linked	Pmt3_yeast	5022.39	null	1	0.00170031	0.013086	2.60553	Pmt3_yeast(111)-SPBC1652.01(59)/	Inter-Protein	4	1	22	12	1	1
1093	Yeast_8577_LTA_50mM-R1-160702.57369.57369.3.0.dta	3	2273.16	DQIEAVLEQLGG(12)-QGKSMNSLR(3)	Cross-Linked	Pmt3_yeast	2273.16	null	1	0.00170817	0.003376	1.48516	Pmt3_yeast(111)-SPBC365.06(71)/	Inter-Protein	3	1	27	10	1	1
1094	Yeast_8577_LTA_50mM-R1-160702.58230.58230.2.1.dta	2	2358.21	DQIEAVLEQLGG(12)-SSDINIVKTE(8)	Cross-Linked	Pmt3_yeast	2358.2	null	1	0.00171176	0.010885	4.6158	Pmt3_yeast(111)-SPBC1A4.03c(1292)/	Inter-Protein	3	1	16	15	1	1
1095	Yeast_8577_LTA_50mM-R2-160702.52403.52403.3.0.dta	3	2719.4	DQIEAVLEQLGG(12)-DVKPSTEHINLK(3)	Cross-Linked	Pmt3_yeast	2719.39	Carbamyl[AnyN-term](0);Carbamyl[AnyN-term](15)	1	0.00172239	0.006377	2.34501	Pmt3_yeast(111)-SPBC365.06(30)/	Inter-Protein	4	1	16	14	1	1
1096	8577-LT-A-160702.65017.65017.2.0.dta	2	2854.35	DMEDGDQIEAVLEQLGG(17)-LMKIYCAR(3)	Cross-Linked	Pmt3_yeast	2854.34	Carbamidomethyl[C](26)	1	0.00172357	0.004139	1.45007	Pmt3_yeast(111)-SPBC365.06(63)/	Inter-Protein	1	1	34	5	1	1
1097	Yeast_8577_LTA_50mM-R2-160702.50336.50336.3.0.dta	3	3223.56	DMEDGDQIEAVLEQLGG(17)-DVKPSTEHINLK(3)	Cross-Linked	Pmt3_yeast	3223.54	Carbamyl[AnyN-term](20)	1	0.00172836	0.021516	6.67464	Pmt3_yeast(111)-SPBC365.06(30)/	Inter-Protein	4	1	24	15	1	1
1098	Yeast_8577_LTA_50mM-R2-160702.47391.47391.3.0.dta	3	3180.55	DMEDGDQIEAVLEQLGG(17)-DVKPSTEHINLK(3)	Cross-Linked	Pmt3_yeast	3180.54	null	1	0.00173056	0.008704	2.73665	Pmt3_yeast(111)-SPBC365.06(30)/	Inter-Protein	4	1	15	12	1	1
1099	8577-LT-A-160702.56596.56596.4.0.dta	4	3196.54	DMEDGDQIEAVLEQLGG(17)-DVKPSTEHINLK(3)	Cross-Linked	Pmt3_yeast	3196.53	Oxidation[M](2)	1	0.00174675	0.006905	2.16015	Pmt3_yeast(111)-SPBC365.06(30)/	Inter-Protein	1	1	37	12	1	1
1100	Yeast_8577_LTA_50mM-R1-160702.56374.56374.4.0.dta	4	3180.56	DMEDGDQIEAVLEQLGG(17)-DVKPSTEHINLK(3)	Cross-Linked	Pmt3_yeast	3180.54	null	1	0.00175673	0.022501	7.07459	Pmt3_yeast(111)-SPBC365.06(30)/	Inter-Protein	3	1	37	14	1	1
1101	8577-LT-A-160702.55609.55609.3.1.dta	3	2828.4	DQIEAVLEQLGG(12)-VFENVKQENPDEK(6)	Cross-Linked	Pmt3_yeast	2828.39	null	1	0.00176097	0.006947	2.45616	Pmt3_yeast(111)-SPCC1620.09c(13)/	Inter-Protein	1	1	23	22	1	1
1102	Yeast_8577_LTA_50mM-R2-160702.44656.44656.3.0.dta	3	3695.81	DQIEAVLEQLGG(12)-SSDINIVKTEDNSHGLSVEENR(8)	Cross-Linked	Pmt3_yeast	3695.8	null	1	0.00176153	0.011389	3.08161	Pmt3_yeast(111)-SPBC1A4.03c(1292)/	Inter-Protein	4	1	13.5	21.5	1	1
1103	8577-LT-A-160702.63275.63275.3.0.dta	3	2719.39	DQIEAVLEQLGG(12)-DVKPSTEHINLK(3)	Cross-Linked	Pmt3_yeast	2719.39	Carbamyl[AnyN-term](0);Carbamyl[AnyN-term](15)	1	0.00176153	0.003574	1.31427	Pmt3_yeast(111)-SPBC365.06(30)/	Inter-Protein	1	1	14	11	1	1
1104	8577-LT-A-160702.61174.61174.5.0.dta	5	4069.02	DQIEAVLEQLGG(12)-DAEIIKKEEELEAAKEEEEEIWR(6)	Cross-Linked	Pmt3_yeast	4069.01	null	1	0.00176378	0.008158	2.00491	Pmt3_yeast(111)-SPBC83.15(351)/	Inter-Protein	1	1	18	21	1	1
1105	Yeast_8577_LTA_50mM-R2-160702.50422.50422.3.0.dta	3	4360.14	IRPDQTPAELDMEDGDQIEAVLEQLGG(27)-DVKPSTEHINLK(3)	Cross-Linked	Pmt3_yeast	4360.12	Carbamyl[AnyN-term](0);Oxidation[M](12)	1	0.00177024	0.010483	2.40429	Pmt3_yeast(111)-SPBC365.06(30)/	Inter-Protein	4	1	39	14	1	1
1106	Yeast_8577_LTA_50mM-R2-160702.44275.44275.3.0.dta	3	3354.65	DQIEAVLEQLGG(12)-DNTLNHVKQEPSDGFSSVK(8)	Cross-Linked	Pmt3_yeast	3354.64	null	1	0.00177927	0.007549	2.25031	Pmt3_yeast(111)-SPBC1652.01(59)/	Inter-Protein	4	1	15.5	16.5	1	1
1107	8577-LT-A-160702.63274.63274.3.0.dta	3	2719.39	DQIEAVLEQLGG(12)-DVKPSTEHINLK(3)	Cross-Linked	Pmt3_yeast	2719.39	Carbamyl[AnyN-term](0);Carbamyl[AnyN-term](15)	1	0.0017858	0.003574	1.31427	Pmt3_yeast(111)-SPBC365.06(30)/	Inter-Protein	1	1	14	12	1	1
1108	8577-LT-A-160702.64079.64079.5.0.dta	5	4616.18	DMEDGDQIEAVLEQLGG(17)-DAEIIKKEEELEAAKEEEEEIWR(6)	Cross-Linked	Pmt3_yeast	4616.17	null	1	0.00178611	0.007949	1.72199	Pmt3_yeast(111)-SPBC83.15(351)/	Inter-Protein	1	1	15	18	1	1
1109	8577-LT-A-160702.61142.61142.3.0.dta	3	3223.55	DMEDGDQIEAVLEQLGG(17)-DVKPSTEHINLK(3)	Cross-Linked	Pmt3_yeast	3223.54	Carbamyl[AnyN-term](20)	1	0.00178768	0.005748	1.78313	Pmt3_yeast(111)-SPBC365.06(30)/	Inter-Protein	1	1	33	16	1	1
1110	Yeast_8577_LTA_100mM-R1-160702.39462.39462.3.0.dta	3	2111.15	DQIEAVLEQLGG(12)-DKKPSKR(2)	Cross-Linked	Pmt3_yeast	2111.14	null	1	0.00179461	0.004395	2.08181	Pmt3_yeast(111)-SPBC83.15(379)/	Inter-Protein	7	1	33	6	1	1
1111	Yeast_8577_LTA_50mM-R2-160702.55112.55112.3.0.dta	3	2850.41	DQIEAVLEQLGG(12)-DPSIDPFEVKNSLH(10)	Cross-Linked	Pmt3_yeast	2850.41	null	1	0.00179933	-0.000509	-0.17857	Pmt3_yeast(111)-SPBC354.05c(152)/	Inter-Protein	4	1	8	8	1	1
1112	Yeast_8577_LTA_50mM-R2-160702.45727.45727.4.0.dta	4	4997.47	DQIEAVLEQLGG(12)-DSTIPANSHPQSLPSNSIPKTEPLDTPSLSNSQER(20)	Cross-Linked	Pmt3_yeast	4997.46	null	1	0.00180685	0.012088	2.41883	Pmt3_yeast(111)-SPBC1652.01(202)/	Inter-Protein	4	1	15	31	1	1
1113	Yeast_8577_LTA_50mM-R1-160702.56794.56794.3.0.dta	3	3180.56	DMEDGDQIEAVLEQLGG(17)-DVKPSTEHINLK(3)	Cross-Linked	Pmt3_yeast	3180.54	null	1	0.00181468	0.024016	7.55093	Pmt3_yeast(111)-SPBC365.06(30)/	Inter-Protein	3	1	31	11	1	1
1114	Yeast_8577_LTA_50mM-R2-160702.50346.50346.3.0.dta	3	3602.76	DQIEAVLEQLGG(12)-GKGPGGEDGMSDEVKSEFPVLSK(15)	Cross-Linked	Pmt3_yeast	3602.75	null	1	0.00181769	0.005548	1.53993	Pmt3_yeast(111)-SPCC1393.08(483)/	Inter-Protein	4	1	19	12	1	1
1115	Yeast_8577_LTA_50mM-R2-160702.49565.49565.4.0.dta	4	4301.15	IRPDQTPAELDMEDGDQIEAVLEQLGG(27)-DVKPSTEHINLK(3)	Cross-Linked	Pmt3_yeast	4301.12	null	1	0.00182421	0.029834	6.93633	Pmt3_yeast(111)-SPBC365.06(30)/	Inter-Protein	4	1	29	11	1	1
1116	Yeast_8577_LTA_50mM-R1-160702.57906.57906.3.0.dta	3	2676.4	DQIEAVLEQLGG(12)-DVKPSTEHINLK(3)	Cross-Linked	Pmt3_yeast	2676.38	Carbamyl[AnyN-term](0)	1	0.00182454	0.018874	7.05205	Pmt3_yeast(111)-SPBC365.06(30)/	Inter-Protein	3	1	35	14	1	1
1117	Yeast_8577_LTA_50mM-R1-160702.56061.56061.3.0.dta	3	2827.4	DQIEAVLEQLGG(12)-DVSKKEDTEPEVR(4)	Cross-Linked	Pmt3_yeast	2827.39	Carbamyl[AnyN-term](0)	1	0.00182556	0.004246	1.50174	Pmt3_yeast(111)-SPAC17G6.10(29)/	Inter-Protein	3	1	26	10	1	1
1118	Yeast_8577_LTA-25mM-R1-160702.52021.52021.3.0.dta	3	3330.54	DMEDGDQIEAVLEQLGG(17)-QQQQQQQMKAER(9)	Cross-Linked	Pmt3_yeast	3330.53	null	1	0.00182828	0.005076	1.52408	Pmt3_yeast(111)-SPAC4D7.10c(470)/	Inter-Protein	12	1	14	12	1	1
1119	Yeast_8577_LTA_50mM-R1-160702.52156.52156.4.0.dta	4	2633.38	DQIEAVLEQLGG(12)-DVKPSTEHINLK(3)	Cross-Linked	Pmt3_yeast	2633.38	null	1	0.00183398	0.001852	0.703279	Pmt3_yeast(111)-SPBC365.06(30)/	Inter-Protein	3	1	19	14	1	1
1120	8577-LT-A-160702.55662.55662.3.0.dta	3	2805.43	DGDQIEAVLEQLGG(14)-DVKPSTEHINLK(3)	Cross-Linked	Pmt3_yeast	2805.43	null	1	0.00183592	0.005698	2.03106	Pmt3_yeast(111)-SPBC365.06(30)/	Inter-Protein	1	1	25	14	1	1
1121	Yeast_8577_LTA_50mM-R2-160702.50807.50807.3.0.dta	3	4069.03	DQIEAVLEQLGG(12)-DAEIIKKEEELEAAKEEEEEIWR(7)	Cross-Linked	Pmt3_yeast	4069.01	null	1	0.00184016	0.013748	3.37871	Pmt3_yeast(111)-SPBC83.15(352)/	Inter-Protein	4	1	16	17	1	1
1122	8577-LT-A-160702.59063.59063.3.0.dta	3	3434.65	DMEDGDQIEAVLEQLGG(17)-DVKRENPSFTNSIK(3)	Cross-Linked	Pmt3_yeast	3434.64	null	1	0.00184988	0.008868	2.58193	Pmt3_yeast(111)-SPBC1652.01(26)/	Inter-Protein	1	1	25	10	1	1
1123	Yeast_8577_LTA_50mM-R1-160702.55034.55034.3.0.dta	3	2889.41	DMEDGDQIEAVLEQLGG(17)-VKLESKEEK(2)	Cross-Linked	Pmt3_yeast	2889.4	null	1	0.0018636	0.00596	2.06271	Pmt3_yeast(111)-SPBC16A3.19(173)/	Inter-Protein	3	1	40	9	1	1
1124	8577-LT-A-160702.56269.56269.3.0.dta	3	2676.39	DQIEAVLEQLGG(12)-DVKPSTEHINLK(3)	Cross-Linked	Pmt3_yeast	2676.38	Carbamyl[AnyN-term](15)	1	0.00186535	0.006184	2.31058	Pmt3_yeast(111)-SPBC365.06(30)/	Inter-Protein	1	1	30	14	1	1
1125	Yeast_8577_LTA_50mM-R1-160702.54319.54319.3.0.dta	3	3196.54	DMEDGDQIEAVLEQLGG(17)-DVKPSTEHINLK(3)	Cross-Linked	Pmt3_yeast	3196.53	Oxidation[M](2)	1	0.00188368	0.00741	2.31814	Pmt3_yeast(111)-SPBC365.06(30)/	Inter-Protein	3	1	53.5	14.5	1	1
1126	8577-LT-A-160702.46418.46418.4.0.dta	4	2111.15	DQIEAVLEQLGG(12)-DKKPSKR(2)	Cross-Linked	Pmt3_yeast	2111.14	null	1	0.00188378	0.000458	0.216944	Pmt3_yeast(111)-SPBC83.15(379)/	Inter-Protein	1	1	34	7	1	1
1127	8577-LT-A-160702.60746.60746.5.0.dta	5	5022.39	IRPDQTPAELDMEDGDQIEAVLEQLGG(27)-DNTLNHVKQEPSDGFSSVK(8)	Cross-Linked	Pmt3_yeast	5022.39	null	1	0.00188975	0.001571	0.312799	Pmt3_yeast(111)-SPBC1652.01(59)/	Inter-Protein	1	1	29	15	1	1
1128	Yeast_8577_LTA_50mM-R1-160702.51378.51378.3.0.dta	3	2633.4	DQIEAVLEQLGG(12)-DVKPSTEHINLK(3)	Cross-Linked	Pmt3_yeast	2633.38	null	1	0.00193238	0.020604	7.82417	Pmt3_yeast(111)-SPBC365.06(30)/	Inter-Protein	3	1	49	23	1	1
1129	8577-LT-A-160702.64040.64040.4.0.dta	4	4616.18	DMEDGDQIEAVLEQLGG(17)-DAEIIKKEEELEAAKEEEEEIWR(6)	Cross-Linked	Pmt3_yeast	4616.17	null	1	0.00197348	0.008307	1.79954	Pmt3_yeast(111)-SPBC83.15(351)/	Inter-Protein	1	1	20	20	1	1
1130	Yeast_8577_LTA_50mM-R2-160702.51433.51433.4.0.dta	4	4344.14	IRPDQTPAELDMEDGDQIEAVLEQLGG(27)-DVKPSTEHINLK(3)	Cross-Linked	Pmt3_yeast	4344.13	Carbamyl[AnyN-term](30)	1	0.00198827	0.011579	2.66544	Pmt3_yeast(111)-SPBC365.06(30)/	Inter-Protein	4	1	37	14	1	1
1131	Yeast_8577_LTA-25mM-R1-160702.50254.50254.3.0.dta	3	2429.21	DQIEAVLEQLGG(12)-DADKSAITPTTG(4)	Cross-Linked	Pmt3_yeast	2429.2	null	1	0.00201028	0.003241	1.33418	Pmt3_yeast(111)-SPBC365.06(14)/	Inter-Protein	12	1	17.5	5.5	1	1
1132	Yeast_8577_LTA_50mM-R2-160702.48234.48234.3.0.dta	3	3434.64	DMEDGDQIEAVLEQLGG(17)-DVKRENPSFTNSIK(3)	Cross-Linked	Pmt3_yeast	3434.64	null	1	0.00202181	0.006263	1.82348	Pmt3_yeast(111)-SPBC1652.01(26)/	Inter-Protein	4	1	27	6	1	1
1133	Yeast_8577_LTA_75mM-R2-160702.37613.37613.3.0.dta	3	3634.85	DQIEAVLEQLGG(12)-KSTASTPQLQQTQAQANAPQQR(1)	Cross-Linked	Pmt3_yeast	3634.84	null	1	0.00202364	0.010345	2.84607	Pmt3_yeast(111)-SPAC15A10.02(216)/	Inter-Protein	6	1	7	11	1	1
1134	8577-LT-A-160702.61144.61144.3.0.dta	3	3223.55	DMEDGDQIEAVLEQLGG(17)-DVKPSTEHINLK(3)	Cross-Linked	Pmt3_yeast	3223.54	Carbamyl[AnyN-term](20)	1	0.00202574	0.005748	1.78313	Pmt3_yeast(111)-SPBC365.06(30)/	Inter-Protein	1	1	29	12	1	1
1135	Yeast_8577_LTA_50mM-R2-160702.50826.50826.4.0.dta	4	4069.02	DQIEAVLEQLGG(12)-DAEIIKKEEELEAAKEEEEEIWR(6)	Cross-Linked	Pmt3_yeast	4069.01	null	1	0.00203016	0.011026	2.70975	Pmt3_yeast(111)-SPBC83.15(351)/	Inter-Protein	4	1	23	26	1	1
1136	8577-LT-A-160702.55174.55174.4.0.dta	4	3354.65	DQIEAVLEQLGG(12)-DNTLNHVKQEPSDGFSSVK(8)	Cross-Linked	Pmt3_yeast	3354.64	null	1	0.00204255	0.006504	1.9388	Pmt3_yeast(111)-SPBC1652.01(59)/	Inter-Protein	1	1	31.5	29.5	1	1
1137	Yeast_8577_LTA_50mM-R2-160702.43171.43171.5.0.dta	5	2633.38	DQIEAVLEQLGG(12)-DVKPSTEHINLK(3)	Cross-Linked	Pmt3_yeast	2633.38	null	1	0.00204261	0.001654	0.628091	Pmt3_yeast(111)-SPBC365.06(30)/	Inter-Protein	4	1	9	10	1	1
1138	8577-LT-A-160702.56597.56597.4.0.dta	4	3196.54	DMEDGDQIEAVLEQLGG(17)-DVKPSTEHINLK(3)	Cross-Linked	Pmt3_yeast	3196.53	Oxidation[M](2)	1	0.00204361	0.006905	2.16015	Pmt3_yeast(111)-SPBC365.06(30)/	Inter-Protein	1	1	39	13	1	1
1139	Yeast_8577_LTA_50mM-R1-160702.51595.51595.5.0.dta	5	2633.38	DQIEAVLEQLGG(12)-DVKPSTEHINLK(3)	Cross-Linked	Pmt3_yeast	2633.38	null	1	0.00210685	0.002681	1.01808	Pmt3_yeast(111)-SPBC365.06(30)/	Inter-Protein	3	1	12	10	1	1
1140	Yeast_8577_LTA_50mM-R1-160702.58476.58476.5.0.dta	5	5022.4	IRPDQTPAELDMEDGDQIEAVLEQLGG(27)-DNTLNHVKQEPSDGFSSVK(8)	Cross-Linked	Pmt3_yeast	5022.39	null	1	0.00213234	0.01034	2.05878	Pmt3_yeast(111)-SPBC1652.01(59)/	Inter-Protein	3	1	28	13	1	1
1141	8577-LT-A-160702.46378.46378.3.0.dta	3	2111.15	DQIEAVLEQLGG(12)-DKKPSKR(2)	Cross-Linked	Pmt3_yeast	2111.14	null	1	0.00214343	0.001547	0.732778	Pmt3_yeast(111)-SPBC83.15(379)/	Inter-Protein	1	1	43	7	1	1
1142	8577-LT-A-160702.46427.46427.3.0.dta	3	2111.15	DQIEAVLEQLGG(12)-DKKPSKR(2)	Cross-Linked	Pmt3_yeast	2111.14	null	1	0.00214577	0.001516	0.718094	Pmt3_yeast(111)-SPBC83.15(379)/	Inter-Protein	1	1	45	8	1	1
1143	8577-LT-A-160702.56605.56605.4.0.dta	4	3196.54	DMEDGDQIEAVLEQLGG(17)-DVKPSTEHINLK(3)	Cross-Linked	Pmt3_yeast	3196.53	Oxidation[M](2)	1	0.0021502	0.006905	2.16015	Pmt3_yeast(111)-SPBC365.06(30)/	Inter-Protein	1	1	39	14	1	1
1144	Yeast_8577_LTA_50mM-R1-160702.58556.58556.4.0.dta	4	5022.4	IRPDQTPAELDMEDGDQIEAVLEQLGG(27)-DNTLNHVKQEPSDGFSSVK(8)	Cross-Linked	Pmt3_yeast	5022.39	null	1	0.00215153	0.009961	1.98332	Pmt3_yeast(111)-SPBC1652.01(59)/	Inter-Protein	3	1	27	16	1	1
1145	8577-LT-A-160702.58653.58653.2.0.dta	2	3180.55	DMEDGDQIEAVLEQLGG(17)-DVKPSTEHINLK(3)	Cross-Linked	Pmt3_yeast	3180.54	null	1	0.00215792	0.011441	3.59719	Pmt3_yeast(111)-SPBC365.06(30)/	Inter-Protein	1	1	40	13	1	1
1146	Yeast_8577_LTA_50mM-R2-160702.51688.51688.3.0.dta	3	2870.34	DMEDGDQIEAVLEQLGG(17)-LMKIYCAR(3)	Cross-Linked	Pmt3_yeast	2870.34	Oxidation[M](22);Carbamidomethyl[C](26)	1	0.00215829	0.003162	1.10161	Pmt3_yeast(111)-SPBC365.06(63)/	Inter-Protein	4	1	20	9	1	1
1147	Yeast_8577_LTA_50mM-R2-160702.50127.50127.5.0.dta	5	5363.56	IRPDQTPAELDMEDGDQIEAVLEQLGG(27)-SSDINIVKTEDNSHGLSVEENR(8)	Cross-Linked	Pmt3_yeast	5363.55	null	1	0.00216044	0.014056	2.62066	Pmt3_yeast(111)-SPBC1A4.03c(1292)/	Inter-Protein	4	1	17	12	1	1
1148	8577-LT-A-160702.55676.55676.4.0.dta	4	2805.43	DGDQIEAVLEQLGG(14)-DVKPSTEHINLK(3)	Cross-Linked	Pmt3_yeast	2805.43	null	1	0.00218198	0.003356	1.19625	Pmt3_yeast(111)-SPBC365.06(30)/	Inter-Protein	1	1	20	13	1	1
1149	8577-LT-A-160702.61414.61414.2.0.dta	2	2337.2	DQIEAVLEQLGG(12)-TTEFSKLMK(6)	Cross-Linked	Pmt3_yeast	2337.2	null	1	0.00219966	0.004028	1.72343	Pmt3_yeast(111)-SPBC365.06(60)/	Inter-Protein	1	1	37	8	1	1
1150	Yeast_8577_LTA_50mM-R1-160702.55005.55005.4.0.dta	4	3196.53	DMEDGDQIEAVLEQLGG(17)-DVKPSTEHINLK(3)	Cross-Linked	Pmt3_yeast	3196.53	Oxidation[M](2)	1	0.00221738	0.001387	0.433908	Pmt3_yeast(111)-SPBC365.06(30)/	Inter-Protein	3	1	27	14	1	1
1151	Yeast_8577_LTA_50mM-R1-160702.56543.56543.4.1.dta	4	4452.14	IRPDQTPAELDMEDGDQIEAVLEQLGG(27)-DVSKKEDTEPEVR(4)	Cross-Linked	Pmt3_yeast	4452.14	null	1	0.00222216	0.003081	0.692027	Pmt3_yeast(111)-SPAC17G6.10(29)/	Inter-Protein	3	1	37.5	10.5	1	1
1152	8577-LT-A-160702.59643.59643.4.0.dta	4	3901.81	DMEDGDQIEAVLEQLGG(17)-DNTLNHVKQEPSDGFSSVK(8)	Cross-Linked	Pmt3_yeast	3901.8	null	1	0.00222945	0.005844	1.49777	Pmt3_yeast(111)-SPBC1652.01(59)/	Inter-Protein	1	1	30.5	20.5	1	1
1153	Yeast_8577_LTA_50mM-R1-160702.54063.54063.3.0.dta	3	2676.39	DQIEAVLEQLGG(12)-DVKPSTEHINLK(3)	Cross-Linked	Pmt3_yeast	2676.38	Carbamyl[AnyN-term](15)	1	0.00223629	0.009384	3.50622	Pmt3_yeast(111)-SPBC365.06(30)/	Inter-Protein	3	1	30	16	1	1
1154	Yeast_8577_LTA-25mM-R1-160702.50290.50290.3.0.dta	3	2429.21	DQIEAVLEQLGG(12)-DADKSAITPTTG(4)	Cross-Linked	Pmt3_yeast	2429.2	null	1	0.00224174	0.003235	1.33171	Pmt3_yeast(111)-SPBC365.06(14)/	Inter-Protein	12	1	10.5	4.5	1	1
1155	Yeast_8577_LTA_50mM-R1-160702.59839.59839.4.1.dta	4	5189.5	IRPDQTPAELDMEDGDQIEAVLEQLGG(27)-DINIVKTEDNSHGLSVEENR(6)	Cross-Linked	Pmt3_yeast	5189.48	null	1	0.00226318	0.014409	2.77658	Pmt3_yeast(111)-SPBC1A4.03c(1292)/	Inter-Protein	3	1	23	17	1	1
1156	Yeast_8577_LTA_50mM-R1-160702.59840.59840.4.1.dta	4	5189.5	IRPDQTPAELDMEDGDQIEAVLEQLGG(27)-DINIVKTEDNSHGLSVEENR(6)	Cross-Linked	Pmt3_yeast	5189.48	null	1	0.00226974	0.014409	2.77658	Pmt3_yeast(111)-SPBC1A4.03c(1292)/	Inter-Protein	3	1	26	15	1	1
1157	Yeast_8577_LTA_50mM-R2-160702.47766.47766.3.0.dta	3	2848.43	DGDQIEAVLEQLGG(14)-DVKPSTEHINLK(3)	Cross-Linked	Pmt3_yeast	2848.43	Carbamyl[AnyN-term](17)	1	0.00227263	-0.005621	-1.97337	Pmt3_yeast(111)-SPBC365.06(30)/	Inter-Protein	4	1	15	12	1	1
1158	8577-LT-A-160702.64081.64081.5.0.dta	5	4616.18	DMEDGDQIEAVLEQLGG(17)-DAEIIKKEEELEAAKEEEEEIWR(6)	Cross-Linked	Pmt3_yeast	4616.17	null	1	0.00227765	0.007949	1.72199	Pmt3_yeast(111)-SPBC83.15(351)/	Inter-Protein	1	1	15	16	1	1
1159	Yeast_8577_LTA_50mM-R1-160702.49377.49377.3.0.dta	3	2342.25	DQIEAVLEQLGG(12)-VKLESKEEK(2)	Cross-Linked	Pmt3_yeast	2342.24	null	1	0.00229096	0.003181	1.3581	Pmt3_yeast(111)-SPBC16A3.19(173)/	Inter-Protein	3	1	42	10	1	1
1160	Yeast_8577_LTA_50mM-R2-160702.45205.45205.4.0.dta	4	2805.43	DGDQIEAVLEQLGG(14)-DVKPSTEHINLK(3)	Cross-Linked	Pmt3_yeast	2805.43	null	1	0.00230895	0.005273	1.87957	Pmt3_yeast(111)-SPBC365.06(30)/	Inter-Protein	4	1	20.5	11.5	1	1
1161	8577-LT-A-160702.56594.56594.4.0.dta	4	3196.54	DMEDGDQIEAVLEQLGG(17)-DVKPSTEHINLK(3)	Cross-Linked	Pmt3_yeast	3196.53	Oxidation[M](2)	1	0.00232509	0.006905	2.16015	Pmt3_yeast(111)-SPBC365.06(30)/	Inter-Protein	1	1	37	13	1	1
1162	Yeast_8577_LTA_50mM-R2-160702.48246.48246.4.0.dta	4	3434.64	DMEDGDQIEAVLEQLGG(17)-DVKRENPSFTNSIK(3)	Cross-Linked	Pmt3_yeast	3434.64	null	1	0.00234599	0.004864	1.41616	Pmt3_yeast(111)-SPBC1652.01(26)/	Inter-Protein	4	1	21	9	1	1
1163	Yeast_8577_LTA_50mM-R1-160702.56542.56542.4.1.dta	4	4452.14	IRPDQTPAELDMEDGDQIEAVLEQLGG(27)-DVSKKEDTEPEVR(4)	Cross-Linked	Pmt3_yeast	4452.14	null	1	0.00239365	0.003081	0.692027	Pmt3_yeast(111)-SPAC17G6.10(29)/	Inter-Protein	3	1	41.5	9.5	1	1
1164	Yeast_8577_LTA_50mM-R1-160702.53436.53436.3.0.dta	3	2805.44	DGDQIEAVLEQLGG(14)-DVKPSTEHINLK(3)	Cross-Linked	Pmt3_yeast	2805.43	null	1	0.00240224	0.009241	3.29397	Pmt3_yeast(111)-SPBC365.06(30)/	Inter-Protein	3	1	42.5	13.5	1	1
1165	8577-LT-A-160702.55686.55686.4.0.dta	4	2805.43	DGDQIEAVLEQLGG(14)-DVKPSTEHINLK(3)	Cross-Linked	Pmt3_yeast	2805.43	null	1	0.00240475	0.003356	1.19625	Pmt3_yeast(111)-SPBC365.06(30)/	Inter-Protein	1	1	25.5	13.5	1	1
1166	Yeast_8577_LTA_50mM-R2-160702.49817.49817.3.0.dta	3	3375.56	DMEDGDQIEAVLEQLGG(17)-VFENVKQENPDEK(6)	Cross-Linked	Pmt3_yeast	3375.55	null	1	0.00241569	0.006529	1.9342	Pmt3_yeast(111)-SPCC1620.09c(13)/	Inter-Protein	4	1	8	10	1	1
1167	Yeast_8577_LTA_50mM-R1-160702.56375.56375.4.0.dta	4	3180.56	DMEDGDQIEAVLEQLGG(17)-DVKPSTEHINLK(3)	Cross-Linked	Pmt3_yeast	3180.54	null	1	0.00241656	0.022501	7.07459	Pmt3_yeast(111)-SPBC365.06(30)/	Inter-Protein	3	1	39	15	1	1
1168	Yeast_8577_LTA_50mM-R1-160702.57913.57913.3.0.dta	3	2676.4	DQIEAVLEQLGG(12)-DVKPSTEHINLK(3)	Cross-Linked	Pmt3_yeast	2676.38	Carbamyl[AnyN-term](0)	1	0.00242485	0.018874	7.05205	Pmt3_yeast(111)-SPBC365.06(30)/	Inter-Protein	3	1	36.5	16.5	1	1
1169	Yeast_8577_LTA_50mM-R2-160702.47989.47989.2.0.dta	2	3180.54	DMEDGDQIEAVLEQLGG(17)-DVKPSTEHINLK(3)	Cross-Linked	Pmt3_yeast	3180.54	null	1	0.00242727	0.007661	2.40871	Pmt3_yeast(111)-SPBC365.06(30)/	Inter-Protein	4	1	44	12	1	1
1170	8577-LT-A-160702.54557.54557.3.0.dta	3	3202.63	DQIEAVLEQLGG(12)-ESVDVKRENPSFTNSIK(6)	Cross-Linked	Pmt3_yeast	3202.62	null	1	0.00242727	0.004813	1.50283	Pmt3_yeast(111)-SPBC1652.01(26)/	Inter-Protein	1	1	42	14	1	1
1171	Yeast_8577_LTA_50mM-R2-160702.46524.46524.3.0.dta	3	2889.41	DMEDGDQIEAVLEQLGG(17)-VKLESKEEK(2)	Cross-Linked	Pmt3_yeast	2889.4	null	1	0.00244142	0.004958	1.71592	Pmt3_yeast(111)-SPBC16A3.19(173)/	Inter-Protein	4	1	20	9	1	1
1172	Yeast_8577_LTA_50mM-R2-160702.52636.52636.5.0.dta	5	4344.14	IRPDQTPAELDMEDGDQIEAVLEQLGG(27)-DVKPSTEHINLK(3)	Cross-Linked	Pmt3_yeast	4344.13	Carbamyl[AnyN-term](0)	1	0.00245525	0.008731	2.00984	Pmt3_yeast(111)-SPBC365.06(30)/	Inter-Protein	4	1	33	13	1	1
1173	Yeast_8577_LTA_50mM-R1-160702.62343.62343.3.0.dta	3	4616.18	DMEDGDQIEAVLEQLGG(17)-DAEIIKKEEELEAAKEEEEEIWR(6)	Cross-Linked	Pmt3_yeast	4616.17	null	1	0.00248444	0.010452	2.26421	Pmt3_yeast(111)-SPBC83.15(351)/	Inter-Protein	3	1	17	14	1	1
1174	Yeast_8577_LTA_50mM-R2-160702.45754.45754.4.0.dta	4	4997.46	DQIEAVLEQLGG(12)-DSTIPANSHPQSLPSNSIPKTEPLDTPSLSNSQER(20)	Cross-Linked	Pmt3_yeast	4997.46	null	1	0.00249709	0.002294	0.459033	Pmt3_yeast(111)-SPBC1652.01(202)/	Inter-Protein	4	1	15	30	1	1
1175	Yeast_8577_LTA_50mM-R1-160702.54294.54294.4.0.dta	4	3196.54	DMEDGDQIEAVLEQLGG(17)-DVKPSTEHINLK(3)	Cross-Linked	Pmt3_yeast	3196.53	Oxidation[M](2)	1	0.0025294	0.007537	2.35787	Pmt3_yeast(111)-SPBC365.06(30)/	Inter-Protein	3	1	33	12	1	1
1176	Yeast_8577_LTA_50mM-R2-160702.52537.52537.4.0.dta	4	4069.02	DQIEAVLEQLGG(12)-DAEIIKKEEELEAAKEEEEEIWR(15)	Cross-Linked	Pmt3_yeast	4069.01	null	1	0.00253858	0.002687	0.660357	Pmt3_yeast(111)-SPBC83.15(360)/	Inter-Protein	4	1	13	16	1	1
1177	8577-LT-A-160702.60777.60777.4.0.dta	4	5022.4	IRPDQTPAELDMEDGDQIEAVLEQLGG(27)-DNTLNHVKQEPSDGFSSVK(8)	Cross-Linked	Pmt3_yeast	5022.39	null	1	0.00254159	0.009139	1.81965	Pmt3_yeast(111)-SPBC1652.01(59)/	Inter-Protein	1	1	34	20	1	1
1178	8577-LT-A-160702.55649.55649.3.0.dta	3	2805.43	DGDQIEAVLEQLGG(14)-DVKPSTEHINLK(3)	Cross-Linked	Pmt3_yeast	2805.43	null	1	0.00255585	0.005698	2.03106	Pmt3_yeast(111)-SPBC365.06(30)/	Inter-Protein	1	1	34	12	1	1
1179	Yeast_8577_LTA_50mM-R1-160702.53433.53433.3.0.dta	3	2805.44	DGDQIEAVLEQLGG(14)-DVKPSTEHINLK(3)	Cross-Linked	Pmt3_yeast	2805.43	null	1	0.00256085	0.009241	3.29397	Pmt3_yeast(111)-SPBC365.06(30)/	Inter-Protein	3	1	39	12	1	1
1180	8577-LT-A-160702.66811.66811.3.0.dta	3	2885.38	DMEDGDQIEAVLEQLGG(17)-DISPLVKNEA(7)	Cross-Linked	Pmt3_yeast	2885.37	null	1	0.00257343	0.00736	2.5508	Pmt3_yeast(111)-SPAC1783.05(1370)/	Inter-Protein	1	1	9	10	1	1
1181	Yeast_8577_LTA_50mM-R2-160702.46983.46983.3.0.dta	3	3917.81	DMEDGDQIEAVLEQLGG(17)-DNTLNHVKQEPSDGFSSVK(8)	Cross-Linked	Pmt3_yeast	3917.8	Oxidation[M](2)	1	0.00258037	0.007601	1.94012	Pmt3_yeast(111)-SPBC1652.01(59)/	Inter-Protein	4	1	12	10	1	1
1182	Yeast_8577_LTA_50mM-R1-160702.49519.49519.2.0.dta	2	2459.3	DQIEAVLEQLGG(12)-AIAGSSSSTAVKK(12)	Cross-Linked	Pmt3_yeast	2459.3	null	1	0.00258557	0.005794	2.35596	Pmt3_yeast(111)-SPBC1A4.03c(1254)/	Inter-Protein	3	1	33	13	1	1
1183	Yeast_8577_LTA_50mM-R2-160702.53263.53263.3.0.dta	3	3312.63	DMEDGDQIEAVLEQLGG(17)-LQPSSKPLSSLEAR(6)	Cross-Linked	Pmt3_yeast	3312.63	null	1	0.00259832	0.003516	1.06139	Pmt3_yeast(111)-SPBC4B4.03(206)/	Inter-Protein	4	1	14	12	1	1
1184	Yeast_8577_LTA_50mM-R2-160702.47444.47444.3.0.dta	3	2827.4	DQIEAVLEQLGG(12)-DVSKKEDTEPEVR(4)	Cross-Linked	Pmt3_yeast	2827.39	Carbamyl[AnyN-term](0)	1	0.00263115	0.003984	1.40907	Pmt3_yeast(111)-SPAC17G6.10(29)/	Inter-Protein	4	1	21	11	1	1
1185	Yeast_8577_LTA_50mM-R2-160702.46366.46366.4.1.dta	4	4493.23	IRPDQTPAELDMEDGDQIEAVLEQLGG(27)-DEIKSEKKEPEIK(4)	Cross-Linked	Pmt3_yeast	4493.22	null	1	0.00263519	0.006076	1.35226	Pmt3_yeast(111)-SPBC19C7.10(216)/	Inter-Protein	4	1	32	8	1	1
1186	Yeast_8577_LTA_50mM-R1-160702.56541.56541.4.1.dta	4	4452.14	IRPDQTPAELDMEDGDQIEAVLEQLGG(27)-DVSKKEDTEPEVR(4)	Cross-Linked	Pmt3_yeast	4452.14	null	1	0.00266208	0.003081	0.692027	Pmt3_yeast(111)-SPAC17G6.10(29)/	Inter-Protein	3	1	44.5	9.5	1	1
1187	Yeast_8577_LTA_50mM-R2-160702.44231.44231.3.0.dta	3	2633.38	DQIEAVLEQLGG(12)-DVKPSTEHINLK(3)	Cross-Linked	Pmt3_yeast	2633.38	null	1	0.00267539	0.002866	1.08834	Pmt3_yeast(111)-SPBC365.06(30)/	Inter-Protein	4	1	22	11	1	1
1188	Yeast_8577_LTA_50mM-R1-160702.55952.55952.3.0.dta	3	3180.54	DMEDGDQIEAVLEQLGG(17)-DVKPSTEHINLK(3)	Cross-Linked	Pmt3_yeast	3180.54	null	1	0.00269674	0.007648	2.40463	Pmt3_yeast(111)-SPBC365.06(30)/	Inter-Protein	3	1	24.5	10.5	1	1
1189	Yeast_8577_LTA_50mM-R2-160702.49130.49130.4.0.dta	4	5053.36	IRPDQTPAELDMEDGDQIEAVLEQLGG(27)-DSTVTAHKEETPYSSSLGSH(8)	Cross-Linked	Pmt3_yeast	5053.35	null	1	0.0027238	0.016097	3.18541	Pmt3_yeast(111)-SPBC1652.01(84)/	Inter-Protein	4	1	15	11	1	1
1190	Yeast_8577_LTA_50mM-R2-160702.48138.48138.3.0.dta	3	2498.28	DQIEAVLEQLGG(12)-NFKIEEPKPSG(3)	Cross-Linked	Pmt3_yeast	2498.28	null	1	0.00272703	0.003908	1.56428	Pmt3_yeast(111)-SPBC26H8.09c(146)/	Inter-Protein	4	1	16	9	1	1
1191	Yeast_8577_LTA_50mM-R1-160702.59395.59395.3.0.dta	3	4069.03	DQIEAVLEQLGG(12)-DAEIIKKEEELEAAKEEEEEIWR(6)	Cross-Linked	Pmt3_yeast	4069.01	null	1	0.00273049	0.014639	3.59768	Pmt3_yeast(111)-SPBC83.15(351)/	Inter-Protein	3	1	14	18	1	1
1192	Yeast_8577_LTA_75mM-R2-160702.38624.38624.3.0.dta	3	2727.36	DQIEAVLEQLGG(12)-KPSYTQNPNSGPGK(1)	Cross-Linked	Pmt3_yeast	2727.36	null	1	0.00273433	0.001138	0.417254	Pmt3_yeast(111)-SPAC23G3.09(39)/	Inter-Protein	6	1	6.5	5.5	1	1
1193	Yeast_8577_LTA_50mM-R2-160702.47406.47406.3.0.dta	3	3180.55	DMEDGDQIEAVLEQLGG(17)-DVKPSTEHINLK(3)	Cross-Linked	Pmt3_yeast	3180.54	null	1	0.00274685	0.008735	2.74639	Pmt3_yeast(111)-SPBC365.06(30)/	Inter-Protein	4	1	13	11	1	1
1194	Yeast_8577_LTA_50mM-R2-160702.51700.51700.3.0.dta	3	2870.34	DMEDGDQIEAVLEQLGG(17)-LMKIYCAR(3)	Cross-Linked	Pmt3_yeast	2870.34	Oxidation[M](22);Carbamidomethyl[C](26)	1	0.00274923	0.003162	1.10161	Pmt3_yeast(111)-SPBC365.06(63)/	Inter-Protein	4	1	19	8	1	1
1195	Yeast_8577_LTA_50mM-R2-160702.51220.51220.3.0.dta	3	4344.14	IRPDQTPAELDMEDGDQIEAVLEQLGG(27)-DVKPSTEHINLK(3)	Cross-Linked	Pmt3_yeast	4344.13	Carbamyl[AnyN-term](30)	1	0.00275456	0.00987	2.27203	Pmt3_yeast(111)-SPBC365.06(30)/	Inter-Protein	4	1	36	13	1	1
1196	8577-LT-A-160702.53825.53825.2.0.dta	2	2071.09	DQIEAVLEQLGG(12)-DTVVKKE(5)	Cross-Linked	Pmt3_yeast	2071.09	null	1	0.00276764	0.002921	1.41037	Pmt3_yeast(111)-SPAC24C9.04(104)/	Inter-Protein	1	1	39	12	1	1
1197	Yeast_8577_LTA_50mM-R2-160702.48174.48174.4.0.dta	4	5379.55	IRPDQTPAELDMEDGDQIEAVLEQLGG(27)-SSDINIVKTEDNSHGLSVEENR(8)	Cross-Linked	Pmt3_yeast	5379.54	Oxidation[M](12)	1	0.00278841	0.012422	2.30912	Pmt3_yeast(111)-SPBC1A4.03c(1292)/	Inter-Protein	4	1	19.5	12.5	1	1
1198	Yeast_8577_LTA_50mM-R2-160702.52643.52643.5.0.dta	5	4344.14	IRPDQTPAELDMEDGDQIEAVLEQLGG(27)-DVKPSTEHINLK(3)	Cross-Linked	Pmt3_yeast	4344.13	Carbamyl[AnyN-term](0)	1	0.0027917	0.008731	2.00984	Pmt3_yeast(111)-SPBC365.06(30)/	Inter-Protein	4	1	28	13	1	1
1199	8577-LT-A-160702.57967.57967.2.0.dta	2	2323.18	DQIEAVLEQLGG(12)-LMKIYCAR(3)	Cross-Linked	Pmt3_yeast	2323.18	Oxidation[M](17);Carbamidomethyl[C](21)	1	0.00281134	0.005203	2.2396	Pmt3_yeast(111)-SPBC365.06(63)/	Inter-Protein	1	1	20	6	1	1
1200	Yeast_8577_LTA_50mM-R1-160702.58662.58662.3.0.dta	3	3498.62	DMEDGDQIEAVLEQLGG(17)-VKGESVYPKPESESY(9)	Cross-Linked	Pmt3_yeast	3498.61	null	1	0.00281661	0.00662	1.89218	Pmt3_yeast(111)-SPAC17G6.10(400)/	Inter-Protein	3	1	7	7	1	1
1201	Yeast_8577_LTA_50mM-R2-160702.55516.55516.3.0.dta	3	3731.77	IRPDQTPAELDMEDGDQIEAVLEQLGG(27)-DFSVKSE(5)	Cross-Linked	Pmt3_yeast	3731.76	null	1	0.0028553	0.007624	2.043	Pmt3_yeast(111)-SPAC12G12.05c(161)/	Inter-Protein	4	1	21	7	1	1
1202	Yeast_8577_LTA_50mM-R1-160702.57780.57780.4.0.dta	4	5053.36	IRPDQTPAELDMEDGDQIEAVLEQLGG(27)-DSTVTAHKEETPYSSSLGSH(8)	Cross-Linked	Pmt3_yeast	5053.35	null	1	0.00287891	0.013392	2.65012	Pmt3_yeast(111)-SPBC1652.01(84)/	Inter-Protein	3	1	29	11	1	1
1203	Yeast_8577_LTA-25mM-R1-160702.50273.50273.3.0.dta	3	2429.21	DQIEAVLEQLGG(12)-DADKSAITPTTG(4)	Cross-Linked	Pmt3_yeast	2429.2	null	1	0.00288072	0.003235	1.33171	Pmt3_yeast(111)-SPBC365.06(14)/	Inter-Protein	12	1	17	6	1	1
1204	Yeast_8577_LTA_50mM-R2-160702.49087.49087.5.0.dta	5	4301.13	IRPDQTPAELDMEDGDQIEAVLEQLGG(27)-DVKPSTEHINLK(3)	Cross-Linked	Pmt3_yeast	4301.12	null	1	0.0028903	0.009937	2.31033	Pmt3_yeast(111)-SPBC365.06(30)/	Inter-Protein	4	1	38	13	1	1
1205	8577-LT-A-160702.53760.53760.3.0.dta	3	2633.4	DQIEAVLEQLGG(12)-DVKPSTEHINLK(3)	Cross-Linked	Pmt3_yeast	2633.38	null	1	0.00289558	0.020535	7.79797	Pmt3_yeast(111)-SPBC365.06(30)/	Inter-Protein	1	1	49	18	1	1
1206	Yeast_8577_LTA_50mM-R2-160702.50833.50833.3.0.dta	3	2865.5	DQIEAVLEQLGG(12)-VDSKSPIPFSVPPSR(4)	Cross-Linked	Pmt3_yeast	2865.5	null	1	0.00290614	0.005355	1.86878	Pmt3_yeast(111)-SPAC15A10.02(298)/	Inter-Protein	4	1	10	7	1	1
1207	Yeast_8577_LTA_50mM-R1-160702.54233.54233.4.0.dta	4	2676.39	DQIEAVLEQLGG(12)-DVKPSTEHINLK(3)	Cross-Linked	Pmt3_yeast	2676.38	Carbamyl[AnyN-term](15)	1	0.00291142	0.003153	1.17808	Pmt3_yeast(111)-SPBC365.06(30)/	Inter-Protein	3	1	19	14	1	1
1208	Yeast_8577_LTA_50mM-R2-160702.44054.44054.3.0.dta	3	2783.38	DQIEAVLEQLGG(12)-QQQQQQQMKAER(9)	Cross-Linked	Pmt3_yeast	2783.37	null	1	0.0029163	0.00607	2.18081	Pmt3_yeast(111)-SPAC4D7.10c(470)/	Inter-Protein	4	1	27	18	1	1
1209	8577-LT-A-160702.60743.60743.4.0.dta	4	5022.4	IRPDQTPAELDMEDGDQIEAVLEQLGG(27)-DNTLNHVKQEPSDGFSSVK(8)	Cross-Linked	Pmt3_yeast	5022.39	null	1	0.00293122	0.008825	1.75713	Pmt3_yeast(111)-SPBC1652.01(59)/	Inter-Protein	1	1	35	15	1	1
1210	Yeast_8577_LTA_50mM-R2-160702.51097.51097.4.0.dta	4	4247	DQIEAVLEQLGG(12)-YCLTQPNWIVSNETQQNQPKEENSS(20)	Cross-Linked	Pmt3_yeast	4246.98	Carbamidomethyl[C](17)	1	0.00293377	0.012585	2.96328	Pmt3_yeast(111)-SPAC12G12.05c(142)/	Inter-Protein	4	1	18.5	17.5	1	1
1211	Yeast_8577_LTA_50mM-R2-160702.51073.51073.3.0.dta	3	4247	DQIEAVLEQLGG(12)-YCLTQPNWIVSNETQQNQPKEENSS(20)	Cross-Linked	Pmt3_yeast	4246.98	Carbamidomethyl[C](17)	1	0.00293461	0.014546	3.42502	Pmt3_yeast(111)-SPAC12G12.05c(142)/	Inter-Protein	4	1	19	22	1	1
1212	8577-LT-A-160702.55685.55685.4.0.dta	4	2805.43	DGDQIEAVLEQLGG(14)-DVKPSTEHINLK(3)	Cross-Linked	Pmt3_yeast	2805.43	null	1	0.00294649	0.003356	1.19625	Pmt3_yeast(111)-SPBC365.06(30)/	Inter-Protein	1	1	23.5	14.5	1	1
1213	8577-LT-A-160702.67055.67055.4.0.dta	4	4746.3	DQIEAVLEQLGG(12)-DIINVIDGKSEDDESLCFHFATITHYGQLR(9)	Cross-Linked	Pmt3_yeast	4746.3	Carbamidomethyl[C](32)	1	0.00295785	0.00068	0.14327	Pmt3_yeast(111)-SPBC83.15(214)/	Inter-Protein	1	1	27	22	1	1
1214	Yeast_8577_LTA_50mM-R1-160702.57754.57754.2.0.dta	2	2055.06	DQIEAVLEQLGG(12)-LLDEQKG(6)	Cross-Linked	Pmt3_yeast	2055.06	null	1	0.00298314	0.003862	1.87926	Pmt3_yeast(111)-SPAC9G1.13c(260)/	Inter-Protein	3	1	29	8	1	1
1215	Yeast_8577_LTA_50mM-R2-160702.53249.53249.3.0.dta	3	3312.63	DMEDGDQIEAVLEQLGG(17)-LQPSSKPLSSLEAR(6)	Cross-Linked	Pmt3_yeast	3312.63	null	1	0.00298895	0.003635	1.09732	Pmt3_yeast(111)-SPBC4B4.03(206)/	Inter-Protein	4	1	14	9	1	1
1216	Yeast_8577_LTA_50mM-R1-160702.65041.65041.3.0.dta	3	2350.19	DQIEAVLEQLGG(12)-LMKIYCAR(3)	Cross-Linked	Pmt3_yeast	2350.19	Carbamyl[AnyN-term](0);Carbamidomethyl[C](21)	1	0.00299008	0.0038	1.61689	Pmt3_yeast(111)-SPBC365.06(63)/	Inter-Protein	3	1	31	10	1	1
1217	Yeast_8577_LTA_50mM-R1-160702.52894.52894.3.0.dta	3	2714.36	DQIEAVLEQLGG(12)-DLKQEEKESMPK(3)	Cross-Linked	Pmt3_yeast	2714.36	null	1	0.00299447	0.008043	2.96313	Pmt3_yeast(111)-SPCC1450.02(61)/	Inter-Protein	3	1	22	12	1	1
1218	Yeast_8577_LTA_50mM-R1-160702.56909.56909.3.0.dta	3	3749.79	DMEDGDQIEAVLEQLGG(17)-ESVDVKRENPSFTNSIK(6)	Cross-Linked	Pmt3_yeast	3749.78	null	1	0.00300308	0.012858	3.429	Pmt3_yeast(111)-SPBC1652.01(26)/	Inter-Protein	3	1	26	11	1	1
1219	Yeast_8577_LTA_50mM-R1-160702.54297.54297.4.0.dta	4	3196.54	DMEDGDQIEAVLEQLGG(17)-DVKPSTEHINLK(3)	Cross-Linked	Pmt3_yeast	3196.53	Oxidation[M](2)	1	0.00301971	0.007537	2.35787	Pmt3_yeast(111)-SPBC365.06(30)/	Inter-Protein	3	1	40	14	1	1
1220	Yeast_8577_LTA_50mM-R1-160702.54295.54295.4.0.dta	4	3196.54	DMEDGDQIEAVLEQLGG(17)-DVKPSTEHINLK(3)	Cross-Linked	Pmt3_yeast	3196.53	Oxidation[M](2)	1	0.00304055	0.007537	2.35787	Pmt3_yeast(111)-SPBC365.06(30)/	Inter-Protein	3	1	37	13	1	1
1221	Yeast_8577_LTA_50mM-R2-160702.48820.48820.3.0.dta	3	3329.74	DQIEAVLEQLGG(12)-DSAVKQEGNLLIHPNNSLK(5)	Cross-Linked	Pmt3_yeast	3329.73	null	1	0.00304842	0.007819	2.34824	Pmt3_yeast(111)-SPBC26H8.09c(253)/	Inter-Protein	4	1	17	15	1	1
1222	8577-LT-A-160702.63261.63261.3.0.dta	3	3876.9	DMEDGDQIEAVLEQLGG(17)-DSAVKQEGNLLIHPNNSLK(5)	Cross-Linked	Pmt3_yeast	3876.89	null	1	0.00305313	0.010916	2.81566	Pmt3_yeast(111)-SPBC26H8.09c(253)/	Inter-Protein	1	1	10	12	1	1
1223	Yeast_8577_LTA_50mM-R1-160702.56373.56373.4.0.dta	4	3180.56	DMEDGDQIEAVLEQLGG(17)-DVKPSTEHINLK(3)	Cross-Linked	Pmt3_yeast	3180.54	null	1	0.00305944	0.022501	7.07459	Pmt3_yeast(111)-SPBC365.06(30)/	Inter-Protein	3	1	36	14	1	1
1224	8577-LT-A-160702.55652.55652.3.0.dta	3	2805.43	DGDQIEAVLEQLGG(14)-DVKPSTEHINLK(3)	Cross-Linked	Pmt3_yeast	2805.43	null	1	0.00307445	0.005698	2.03106	Pmt3_yeast(111)-SPBC365.06(30)/	Inter-Protein	1	1	33	11	1	1
1225	Yeast_8577_LTA_50mM-R1-160702.56902.56902.3.0.dta	3	3749.79	DMEDGDQIEAVLEQLGG(17)-ESVDVKRENPSFTNSIK(6)	Cross-Linked	Pmt3_yeast	3749.78	null	1	0.00309697	0.012858	3.429	Pmt3_yeast(111)-SPBC1652.01(26)/	Inter-Protein	3	1	29	11	1	1
1226	Yeast_8577_LTA_50mM-R2-160702.52580.52580.4.0.dta	4	3876.9	DMEDGDQIEAVLEQLGG(17)-DSAVKQEGNLLIHPNNSLK(5)	Cross-Linked	Pmt3_yeast	3876.89	null	1	0.00310117	0.011617	2.99647	Pmt3_yeast(111)-SPBC26H8.09c(253)/	Inter-Protein	4	1	12	13	1	1
1227	Yeast_8577_LTA_50mM-R2-160702.46058.46058.4.4.dta	4	3331.56	DMEDGDQIEAVLEQLGG(17)-DVSKKEDTEPEVR(4)	Cross-Linked	Pmt3_yeast	3331.55	null	1	0.00312295	0.012288	3.68838	Pmt3_yeast(111)-SPAC17G6.10(29)/	Inter-Protein	4	1	20	14	1	1
1228	Yeast_8577_LTA_50mM-R1-160702.56081.56081.3.0.dta	3	3196.54	DMEDGDQIEAVLEQLGG(17)-DVKPSTEHINLK(3)	Cross-Linked	Pmt3_yeast	3196.53	Oxidation[M](2)	1	0.00312656	0.004924	1.54042	Pmt3_yeast(111)-SPBC365.06(30)/	Inter-Protein	3	1	24	11	1	1
1229	Yeast_8577_LTA_50mM-R2-160702.43085.43085.3.0.dta	3	2071.09	DQIEAVLEQLGG(12)-DTVVKKE(5)	Cross-Linked	Pmt3_yeast	2071.09	null	1	0.00313305	0.000682	0.329295	Pmt3_yeast(111)-SPAC24C9.04(104)/	Inter-Protein	4	1	33.5	11.5	1	1
1230	Yeast_8577_LTA_50mM-R2-160702.47997.47997.4.0.dta	4	5038.39	IRPDQTPAELDMEDGDQIEAVLEQLGG(27)-DNTLNHVKQEPSDGFSSVK(8)	Cross-Linked	Pmt3_yeast	5038.39	Oxidation[M](12)	1	0.00314767	0.00621	1.23254	Pmt3_yeast(111)-SPBC1652.01(59)/	Inter-Protein	4	1	21	10	1	1
1231	8577-LT-A-160702.55773.55773.3.0.dta	3	2805.43	DGDQIEAVLEQLGG(14)-DVKPSTEHINLK(3)	Cross-Linked	Pmt3_yeast	2805.43	null	1	0.00318022	0.005459	1.94587	Pmt3_yeast(111)-SPBC365.06(30)/	Inter-Protein	1	1	16.5	12.5	1	1
1232	Yeast_8577_LTA_50mM-R2-160702.54193.54193.4.0.dta	4	5914.75	IRPDQTPAELDMEDGDQIEAVLEQLGG(27)-YCLTQPNWIVSNETQQNQPKEENSS(20)	Cross-Linked	Pmt3_yeast	5914.73	Carbamidomethyl[C](32)	1	0.00318691	0.01666	2.8167	Pmt3_yeast(111)-SPAC12G12.05c(142)/	Inter-Protein	4	1	21	15	1	1
1233	Yeast_8577_LTA_50mM-R1-160702.44217.44217.3.0.dta	3	2774.38	DQIEAVLEQLGG(12)-EASSESKPSTTNRK(7)	Cross-Linked	Pmt3_yeast	2774.38	null	1	0.00318914	0.004232	1.52539	Pmt3_yeast(111)-SPBC1A4.03c(1262)/	Inter-Protein	3	1	47.5	16.5	1	1
1234	Yeast_8577_LTA_50mM-R1-160702.62318.62318.4.0.dta	4	4616.18	DMEDGDQIEAVLEQLGG(17)-DAEIIKKEEELEAAKEEEEEIWR(6)	Cross-Linked	Pmt3_yeast	4616.17	null	1	0.0031913	0.009656	2.09178	Pmt3_yeast(111)-SPBC83.15(351)/	Inter-Protein	3	1	12	19	1	1
1235	8577-LT-A-160702.60738.60738.5.0.dta	5	5022.39	IRPDQTPAELDMEDGDQIEAVLEQLGG(27)-DNTLNHVKQEPSDGFSSVK(8)	Cross-Linked	Pmt3_yeast	5022.39	null	1	0.00319197	0.001571	0.312799	Pmt3_yeast(111)-SPBC1652.01(59)/	Inter-Protein	1	1	31	15	1	1
1236	Yeast_8577_LTA_50mM-R2-160702.50411.50411.4.0.dta	4	3223.55	DMEDGDQIEAVLEQLGG(17)-DVKPSTEHINLK(3)	Cross-Linked	Pmt3_yeast	3223.54	Carbamyl[AnyN-term](20)	1	0.00322719	0.005257	1.63081	Pmt3_yeast(111)-SPBC365.06(30)/	Inter-Protein	4	1	17	16	1	1
1237	Yeast_8577_LTA_50mM-R1-160702.52303.52303.4.1.dta	4	3202.63	DQIEAVLEQLGG(12)-ESVDVKRENPSFTNSIK(6)	Cross-Linked	Pmt3_yeast	3202.62	null	1	0.00323615	0.005394	1.68424	Pmt3_yeast(111)-SPBC1652.01(26)/	Inter-Protein	3	1	27	13	1	1
1238	Yeast_8577_LTA_50mM-R1-160702.52133.52133.3.0.dta	3	2887.48	DQIEAVLEQLGG(12)-DVKRENPSFTNSIK(3)	Cross-Linked	Pmt3_yeast	2887.48	null	1	0.0032417	0.003117	1.07949	Pmt3_yeast(111)-SPBC1652.01(26)/	Inter-Protein	3	1	51	11	1	1
1239	Yeast_8577_LTA_50mM-R1-160702.55031.55031.3.0.dta	3	3196.54	DMEDGDQIEAVLEQLGG(17)-DVKPSTEHINLK(3)	Cross-Linked	Pmt3_yeast	3196.53	Oxidation[M](2)	1	0.00326287	0.006642	2.07788	Pmt3_yeast(111)-SPBC365.06(30)/	Inter-Protein	3	1	34	13	1	1
1240	Yeast_8577_LTA_50mM-R2-160702.41073.41073.4.0.dta	4	2342.25	DQIEAVLEQLGG(12)-VKLESKEEK(2)	Cross-Linked	Pmt3_yeast	2342.24	null	1	0.00326502	0.000812	0.346676	Pmt3_yeast(111)-SPBC16A3.19(173)/	Inter-Protein	4	1	10	6	1	1
1241	8577-LT-A-160702.51273.51273.3.0.dta	3	2784.39	DQIEAVLEQLGG(12)-DVSKKEDTEPEVR(4)	Cross-Linked	Pmt3_yeast	2784.39	null	1	0.00326609	0.002976	1.06882	Pmt3_yeast(111)-SPAC17G6.10(29)/	Inter-Protein	1	1	44	12	1	1
1242	8577-LT-A-160702.62794.62794.3.0.dta	3	4069.03	DQIEAVLEQLGG(12)-DAEIIKKEEELEAAKEEEEEIWR(15)	Cross-Linked	Pmt3_yeast	4069.01	null	1	0.00327013	0.013663	3.35782	Pmt3_yeast(111)-SPBC83.15(360)/	Inter-Protein	1	1	21	19	1	1
1243	Yeast_8577_LTA_50mM-R2-160702.50703.50703.4.0.dta	4	3831.82	DMEDGDQIEAVLEQLGG(17)-RPKNEEYPEIPGYLGNR(3)	Cross-Linked	Pmt3_yeast	3831.81	null	1	0.00328709	0.007284	1.90093	Pmt3_yeast(111)-SPAC23G3.09(24)/	Inter-Protein	4	1	14	9	1	1
1244	Yeast_8577_LTA_50mM-R2-160702.48181.48181.3.0.dta	3	3749.8	DMEDGDQIEAVLEQLGG(17)-ESVDVKRENPSFTNSIK(6)	Cross-Linked	Pmt3_yeast	3749.78	null	1	0.00331063	0.014204	3.78796	Pmt3_yeast(111)-SPBC1652.01(26)/	Inter-Protein	4	1	25.5	6.5	1	1
1245	Yeast_8577_LTA_50mM-R1-160702.56914.56914.3.0.dta	3	3434.65	DMEDGDQIEAVLEQLGG(17)-DVKRENPSFTNSIK(3)	Cross-Linked	Pmt3_yeast	3434.64	null	1	0.00331644	0.008838	2.5732	Pmt3_yeast(111)-SPBC1652.01(26)/	Inter-Protein	3	1	28	8	1	1
1246	Yeast_8577_LTA_50mM-R2-160702.40395.40395.3.0.dta	3	2783.38	DQIEAVLEQLGG(12)-QQQQQQQMKAER(9)	Cross-Linked	Pmt3_yeast	2783.37	null	1	0.00332578	0.003611	1.29735	Pmt3_yeast(111)-SPAC4D7.10c(470)/	Inter-Protein	4	1	30.5	17.5	1	1
1247	Yeast_8577_LTA_50mM-R2-160702.53012.53012.3.0.dta	3	3417.64	DQIEAVLEQLGG(12)-GPGGEDGMSDEVKSEFPVLSK(13)	Cross-Linked	Pmt3_yeast	3417.64	null	1	0.00333547	0.00817	2.39054	Pmt3_yeast(111)-SPCC1393.08(483)/	Inter-Protein	4	1	11	11	1	1
1248	Yeast_8577_LTA_50mM-R1-160702.52131.52131.3.0.dta	3	2887.48	DQIEAVLEQLGG(12)-DVKRENPSFTNSIK(3)	Cross-Linked	Pmt3_yeast	2887.48	null	1	0.003336	0.003117	1.07949	Pmt3_yeast(111)-SPBC1652.01(26)/	Inter-Protein	3	1	46	11	1	1
1249	8577-LT-A-160702.60776.60776.3.0.dta	3	5022.4	IRPDQTPAELDMEDGDQIEAVLEQLGG(27)-DNTLNHVKQEPSDGFSSVK(8)	Cross-Linked	Pmt3_yeast	5022.39	null	1	0.00334956	0.012824	2.55337	Pmt3_yeast(111)-SPBC1652.01(59)/	Inter-Protein	1	1	27	22	1	1
1250	Yeast_8577_LTA_50mM-R2-160702.42855.42855.3.0.dta	3	2633.38	DQIEAVLEQLGG(12)-DVKPSTEHINLK(3)	Cross-Linked	Pmt3_yeast	2633.38	null	1	0.0033758	0.004495	1.70693	Pmt3_yeast(111)-SPBC365.06(30)/	Inter-Protein	4	1	22.5	13.5	1	1
1251	Yeast_8577_LTA_50mM-R1-160702.60087.60087.4.0.dta	4	3963.94	DMEDGDQIEAVLEQLGG(17)-SDSAVKQEGNLLIHPNNSLK(6)	Cross-Linked	Pmt3_yeast	3963.92	null	1	0.00338166	0.019696	4.96881	Pmt3_yeast(111)-SPBC26H8.09c(253)/	Inter-Protein	3	1	13.5	14.5	1	1
1252	8577-LT-A-160702.56226.56226.3.0.dta	3	2676.39	DQIEAVLEQLGG(12)-DVKPSTEHINLK(3)	Cross-Linked	Pmt3_yeast	2676.38	Carbamyl[AnyN-term](15)	1	0.00338504	0.006045	2.25865	Pmt3_yeast(111)-SPBC365.06(30)/	Inter-Protein	1	1	24	14	1	1
1253	Yeast_8577_LTA_50mM-R1-160702.57003.57003.4.0.dta	4	3180.55	DMEDGDQIEAVLEQLGG(17)-DVKPSTEHINLK(3)	Cross-Linked	Pmt3_yeast	3180.54	null	1	0.00342429	0.008178	2.57126	Pmt3_yeast(111)-SPBC365.06(30)/	Inter-Protein	3	1	25	11	1	1
1254	Yeast_8577_LTA_50mM-R2-160702.51690.51690.3.0.dta	3	2870.34	DMEDGDQIEAVLEQLGG(17)-LMKIYCAR(3)	Cross-Linked	Pmt3_yeast	2870.34	Oxidation[M](22);Carbamidomethyl[C](26)	1	0.00346062	0.003162	1.10161	Pmt3_yeast(111)-SPBC365.06(63)/	Inter-Protein	4	1	18	10	1	1
1255	Yeast_8577_LTA_50mM-R1-160702.53439.53439.3.0.dta	3	2828.4	DQIEAVLEQLGG(12)-VFENVKQENPDEK(6)	Cross-Linked	Pmt3_yeast	2828.39	null	1	0.00346397	0.008054	2.84755	Pmt3_yeast(111)-SPCC1620.09c(13)/	Inter-Protein	3	1	32	23	1	1
1256	Yeast_8577_LTA_50mM-R2-160702.51676.51676.3.0.dta	3	3963.94	DMEDGDQIEAVLEQLGG(17)-SDSAVKQEGNLLIHPNNSLK(6)	Cross-Linked	Pmt3_yeast	3963.92	null	1	0.00346784	0.012373	3.1214	Pmt3_yeast(111)-SPBC26H8.09c(253)/	Inter-Protein	4	1	10	18	1	1
1257	Yeast_8577_LTA_50mM-R1-160702.58867.58867.3.0.dta	3	3602.76	DQIEAVLEQLGG(12)-GKGPGGEDGMSDEVKSEFPVLSK(15)	Cross-Linked	Pmt3_yeast	3602.75	null	1	0.00347999	0.004589	1.27375	Pmt3_yeast(111)-SPCC1393.08(483)/	Inter-Protein	3	1	12	11	1	1
1258	Yeast_8577_LTA_50mM-R2-160702.48158.48158.3.0.dta	3	3180.56	DMEDGDQIEAVLEQLGG(17)-DVKPSTEHINLK(3)	Cross-Linked	Pmt3_yeast	3180.54	null	1	0.00348002	0.027531	8.65609	Pmt3_yeast(111)-SPBC365.06(30)/	Inter-Protein	4	1	16	13	1	1
1259	Yeast_8577_LTA_50mM-R2-160702.45718.45718.4.0.dta	4	4997.46	DQIEAVLEQLGG(12)-DSTIPANSHPQSLPSNSIPKTEPLDTPSLSNSQER(20)	Cross-Linked	Pmt3_yeast	4997.46	null	1	0.00349152	0.002294	0.459033	Pmt3_yeast(111)-SPBC1652.01(202)/	Inter-Protein	4	1	10	28	1	1
1260	Yeast_8577_LTA_50mM-R1-160702.59019.59019.3.0.dta	3	2263.19	DQIEAVLEQLGG(12)-NGLSSYIKK(8)	Cross-Linked	Pmt3_yeast	2263.18	Deamidated[N](16)	1	0.00350145	0.004309	1.90396	Pmt3_yeast(111)-SPAC11E3.01c(18)/	Inter-Protein	3	1	23	15	1	1
1261	Yeast_8577_LTA_50mM-R2-160702.53358.53358.4.1.dta	4	4166.02	IRPDQTPAELDMEDGDQIEAVLEQLGG(27)-NFKIEEPKPSG(3)	Cross-Linked	Pmt3_yeast	4166.02	null	1	0.0035032	-0.000372	-0.089294	Pmt3_yeast(111)-SPBC26H8.09c(146)/	Inter-Protein	4	1	18	7	1	1
1262	8577-LT-A-160702.55681.55681.4.0.dta	4	2805.43	DGDQIEAVLEQLGG(14)-DVKPSTEHINLK(3)	Cross-Linked	Pmt3_yeast	2805.43	null	1	0.00350963	0.003356	1.19625	Pmt3_yeast(111)-SPBC365.06(30)/	Inter-Protein	1	1	24.5	14.5	1	1
1263	Yeast_8577_LTA_50mM-R1-160702.57804.57804.3.0.dta	3	2765.47	DQIEAVLEQLGG(12)-LQPSSKPLSSLEAR(6)	Cross-Linked	Pmt3_yeast	2765.47	null	1	0.00352343	0.005154	1.8637	Pmt3_yeast(111)-SPBC4B4.03(206)/	Inter-Protein	3	1	25	15	1	1
1264	Yeast_8577_LTA_50mM-R1-160702.56267.56267.3.0.dta	3	3274.52	DMEDGDQIEAVLEQLGG(17)-KPSYTQNPNSGPGK(1)	Cross-Linked	Pmt3_yeast	3274.52	null	1	0.00353585	0.003681	1.12414	Pmt3_yeast(111)-SPAC23G3.09(39)/	Inter-Protein	3	1	12	8	1	1
1265	Yeast_8577_LTA_50mM-R2-160702.50069.50069.3.0.dta	3	5022.4	IRPDQTPAELDMEDGDQIEAVLEQLGG(27)-DNTLNHVKQEPSDGFSSVK(8)	Cross-Linked	Pmt3_yeast	5022.39	null	1	0.00353634	0.007747	1.54249	Pmt3_yeast(111)-SPBC1652.01(59)/	Inter-Protein	4	1	22	12	1	1
1266	8577-LT-A-160702.55323.55323.2.0.dta	2	2273.16	DQIEAVLEQLGG(12)-QGKSMNSLR(3)	Cross-Linked	Pmt3_yeast	2273.16	null	1	0.00354573	0.006073	2.67162	Pmt3_yeast(111)-SPBC365.06(71)/	Inter-Protein	1	1	36	6	1	1
1267	8577-LT-A-160702.56326.56326.3.0.dta	3	2676.39	DQIEAVLEQLGG(12)-DVKPSTEHINLK(3)	Cross-Linked	Pmt3_yeast	2676.38	Carbamyl[AnyN-term](15)	1	0.00357663	0.006069	2.26761	Pmt3_yeast(111)-SPBC365.06(30)/	Inter-Protein	1	1	24	15	1	1
1268	Yeast_8577_LTA_50mM-R1-160702.54664.54664.3.0.dta	3	2633.38	DQIEAVLEQLGG(12)-DVKPSTEHINLK(3)	Cross-Linked	Pmt3_yeast	2633.38	null	1	0.00357902	0.004132	1.56909	Pmt3_yeast(111)-SPBC365.06(30)/	Inter-Protein	3	1	21	9	1	1
1269	Yeast_8577_LTA_50mM-R1-160702.52377.52377.3.0.dta	3	3372.64	DMEDGDQIEAVLEQLGG(17)-DEIKSEKKEPEIK(4)	Cross-Linked	Pmt3_yeast	3372.64	null	1	0.00360795	0.00712	2.11111	Pmt3_yeast(111)-SPBC19C7.10(216)/	Inter-Protein	3	1	30.5	10.5	1	1
1270	Yeast_8577_LTA_50mM-R1-160702.58977.58977.4.0.dta	4	3223.55	DMEDGDQIEAVLEQLGG(17)-DVKPSTEHINLK(3)	Cross-Linked	Pmt3_yeast	3223.54	Carbamyl[AnyN-term](20)	1	0.00363538	0.005146	1.59638	Pmt3_yeast(111)-SPBC365.06(30)/	Inter-Protein	3	1	27	16	1	1
1271	Yeast_8577_LTA_50mM-R1-160702.54964.54964.4.0.dta	4	3196.53	DMEDGDQIEAVLEQLGG(17)-DVKPSTEHINLK(3)	Cross-Linked	Pmt3_yeast	3196.53	Oxidation[M](2)	1	0.00364633	0.001829	0.572183	Pmt3_yeast(111)-SPBC365.06(30)/	Inter-Protein	3	1	29.5	11.5	1	1
1272	Yeast_8577_LTA_50mM-R2-160702.50096.50096.5.0.dta	5	5363.56	IRPDQTPAELDMEDGDQIEAVLEQLGG(27)-SSDINIVKTEDNSHGLSVEENR(8)	Cross-Linked	Pmt3_yeast	5363.55	null	1	0.00365911	0.015285	2.84979	Pmt3_yeast(111)-SPBC1A4.03c(1292)/	Inter-Protein	4	1	19	12	1	1
1273	8577-LT-A-160702.55232.55232.3.1.dta	3	2893.57	DQIEAVLEQLGG(12)-KLQPSSKPLSSLEAR(1)	Cross-Linked	Pmt3_yeast	2893.56	null	1	0.00368913	0.005285	1.82647	Pmt3_yeast(111)-SPBC4B4.03(200)/	Inter-Protein	1	1	37	17	1	1
1274	8577-LT-A-160702.65018.65018.2.0.dta	2	2854.35	DMEDGDQIEAVLEQLGG(17)-LMKIYCAR(3)	Cross-Linked	Pmt3_yeast	2854.34	Carbamidomethyl[C](26)	1	0.00370511	0.004139	1.45007	Pmt3_yeast(111)-SPBC365.06(63)/	Inter-Protein	1	1	32	5	1	1
1275	Yeast_8577_LTA_75mM-R1-160702.46958.46958.2.0.dta	2	2633.38	DQIEAVLEQLGG(12)-DVKPSTEHINLK(3)	Cross-Linked	Pmt3_yeast	2633.38	null	1	0.0037064	0.004337	1.64693	Pmt3_yeast(111)-SPBC365.06(30)/	Inter-Protein	5	1	14	4	1	1
1276	Yeast_8577_LTA_50mM-R2-160702.53014.53014.3.0.dta	3	3417.64	DQIEAVLEQLGG(12)-GPGGEDGMSDEVKSEFPVLSK(13)	Cross-Linked	Pmt3_yeast	3417.64	null	1	0.00371002	0.00817	2.39054	Pmt3_yeast(111)-SPCC1393.08(483)/	Inter-Protein	4	1	12	11	1	1
1277	Yeast_8577_LTA_50mM-R1-160702.57160.57160.2.0.dta	2	2243.15	DQIEAVLEQLGG(12)-DKSAITPTTG(2)	Cross-Linked	Pmt3_yeast	2243.14	null	1	0.00371565	0.00609	2.71494	Pmt3_yeast(111)-SPBC365.06(14)/	Inter-Protein	3	1	20	8	1	1
1278	Yeast_8577_LTA_50mM-R1-160702.53664.53664.4.0.dta	4	2805.43	DGDQIEAVLEQLGG(14)-DVKPSTEHINLK(3)	Cross-Linked	Pmt3_yeast	2805.43	null	1	0.00371787	0.005694	2.02964	Pmt3_yeast(111)-SPBC365.06(30)/	Inter-Protein	3	1	17	12	1	1
1279	Yeast_8577_LTA_50mM-R2-160702.48785.48785.3.0.dta	3	3329.74	DQIEAVLEQLGG(12)-DSAVKQEGNLLIHPNNSLK(5)	Cross-Linked	Pmt3_yeast	3329.73	null	1	0.00371831	0.008126	2.44044	Pmt3_yeast(111)-SPBC26H8.09c(253)/	Inter-Protein	4	1	13	11	1	1
1280	Yeast_8577_LTA_50mM-R1-160702.58143.58143.2.0.dta	2	2640.24	DMEDGDQIEAVLEQLGG(17)-KTTEFSK(1)	Cross-Linked	Pmt3_yeast	2640.23	null	1	0.0037228	0.006947	2.63121	Pmt3_yeast(111)-SPBC365.06(54)/	Inter-Protein	3	1	33	5	1	1
1281	Yeast_8577_LTA_50mM-R2-160702.43084.43084.3.0.dta	3	2071.09	DQIEAVLEQLGG(12)-DTVVKKE(5)	Cross-Linked	Pmt3_yeast	2071.09	null	1	0.00376577	0.000682	0.329295	Pmt3_yeast(111)-SPAC24C9.04(104)/	Inter-Protein	4	1	33	12	1	1
1282	8577-LT-A-160702.64074.64074.5.0.dta	5	4616.18	DMEDGDQIEAVLEQLGG(17)-DAEIIKKEEELEAAKEEEEEIWR(6)	Cross-Linked	Pmt3_yeast	4616.17	null	1	0.00377885	0.007949	1.72199	Pmt3_yeast(111)-SPBC83.15(351)/	Inter-Protein	1	1	13	16	1	1
1283	Yeast_8577_LTA_50mM-R1-160702.56769.56769.4.0.dta	4	3180.56	DMEDGDQIEAVLEQLGG(17)-DVKPSTEHINLK(3)	Cross-Linked	Pmt3_yeast	3180.54	null	1	0.00380859	0.019364	6.08828	Pmt3_yeast(111)-SPBC365.06(30)/	Inter-Protein	3	1	39	15	1	1
1284	Yeast_8577_LTA_50mM-R2-160702.51109.51109.4.0.dta	4	4247	DQIEAVLEQLGG(12)-YCLTQPNWIVSNETQQNQPKEENSS(20)	Cross-Linked	Pmt3_yeast	4246.98	Carbamidomethyl[C](17)	1	0.00381053	0.012585	2.96328	Pmt3_yeast(111)-SPAC12G12.05c(142)/	Inter-Protein	4	1	15.5	19.5	1	1
1285	Yeast_8577_LTA_50mM-R2-160702.47431.47431.4.0.dta	4	3180.54	DMEDGDQIEAVLEQLGG(17)-DVKPSTEHINLK(3)	Cross-Linked	Pmt3_yeast	3180.54	null	1	0.00381562	0.006152	1.93426	Pmt3_yeast(111)-SPBC365.06(30)/	Inter-Protein	4	1	16	12	1	1
1286	8577-LT-A-160702.46412.46412.4.0.dta	4	2111.15	DQIEAVLEQLGG(12)-DKKPSKR(2)	Cross-Linked	Pmt3_yeast	2111.14	null	1	0.00381581	0.000458	0.216944	Pmt3_yeast(111)-SPBC83.15(379)/	Inter-Protein	1	1	33.5	7.5	1	1
1287	Yeast_8577_LTA_50mM-R2-160702.47701.47701.4.0.dta	4	3932.81	DMEDGDQIEAVLEQLGG(17)-DSTVTAHKEETPYSSSLGSH(8)	Cross-Linked	Pmt3_yeast	3932.76	null	1	0.00382761	0.04541	11.5466	Pmt3_yeast(111)-SPBC1652.01(84)/	Inter-Protein	4	1	16	14	1	1
1288	Yeast_8577_LTA_50mM-R2-160702.53638.53638.4.0.dta	4	4616.18	DMEDGDQIEAVLEQLGG(17)-DAEIIKKEEELEAAKEEEEEIWR(6)	Cross-Linked	Pmt3_yeast	4616.17	null	1	0.00386423	0.010578	2.29151	Pmt3_yeast(111)-SPBC83.15(351)/	Inter-Protein	4	1	12	17	1	1
1289	8577-LT-A-160702.58645.58645.4.0.dta	4	3180.56	DMEDGDQIEAVLEQLGG(17)-DVKPSTEHINLK(3)	Cross-Linked	Pmt3_yeast	3180.54	null	1	0.00386639	0.028115	8.8397	Pmt3_yeast(111)-SPBC365.06(30)/	Inter-Protein	1	1	42	19	1	1
1290	Yeast_8577_LTA_75mM-R2-160702.34774.34774.3.0.dta	3	1979.08	DQIEAVLEQLGG(12)-KKEPPK(2)	Cross-Linked	Pmt3_yeast	1979.08	null	1	0.00388519	-0.000485	-0.245063	Pmt3_yeast(111)-SPCC1281.05(268)/	Inter-Protein	6	1	6	2	1	1
1291	Yeast_8577_LTA_50mM-R2-160702.48919.48919.4.0.dta	4	3329.74	DQIEAVLEQLGG(12)-DSAVKQEGNLLIHPNNSLK(5)	Cross-Linked	Pmt3_yeast	3329.73	null	1	0.00388554	0.010002	3.00384	Pmt3_yeast(111)-SPBC26H8.09c(253)/	Inter-Protein	4	1	14	18	1	1
1292	Yeast_8577_LTA_50mM-R1-160702.61606.61606.3.0.dta	3	3417.64	DQIEAVLEQLGG(12)-GPGGEDGMSDEVKSEFPVLSK(13)	Cross-Linked	Pmt3_yeast	3417.64	null	1	0.00392522	0.008314	2.43268	Pmt3_yeast(111)-SPCC1393.08(483)/	Inter-Protein	3	1	8	6	1	1
1293	8577-LT-A-160702.62580.62580.3.0.dta	3	2630.36	DQIEAVLEQLGG(12)-DEVKSEFPVLSK(4)	Cross-Linked	Pmt3_yeast	2630.36	null	1	0.00394207	0.0053	2.01494	Pmt3_yeast(111)-SPCC1393.08(483)/	Inter-Protein	1	1	9.5	7.5	1	1
1294	Yeast_8577_LTA_50mM-R1-160702.57785.57785.4.0.dta	4	5053.36	IRPDQTPAELDMEDGDQIEAVLEQLGG(27)-DSTVTAHKEETPYSSSLGSH(8)	Cross-Linked	Pmt3_yeast	5053.35	null	1	0.00395426	0.013392	2.65012	Pmt3_yeast(111)-SPBC1652.01(84)/	Inter-Protein	3	1	22	13	1	1
1295	Yeast_8577_LTA_50mM-R2-160702.48863.48863.4.0.dta	4	4301.14	IRPDQTPAELDMEDGDQIEAVLEQLGG(27)-DVKPSTEHINLK(3)	Cross-Linked	Pmt3_yeast	4301.12	null	1	0.00395745	0.010944	2.54445	Pmt3_yeast(111)-SPBC365.06(30)/	Inter-Protein	4	1	25.5	10.5	1	1
1296	Yeast_8577_LTA_50mM-R1-160702.59413.59413.3.0.dta	3	2865.51	DQIEAVLEQLGG(12)-VDSKSPIPFSVPPSR(4)	Cross-Linked	Pmt3_yeast	2865.5	null	1	0.00396866	0.007273	2.53813	Pmt3_yeast(111)-SPAC15A10.02(298)/	Inter-Protein	3	1	9	8	1	1
1297	8577-LT-A-160702.62265.62265.2.1.dta	2	2184.14	DQIEAVLEQLGG(12)-DINIVKTE(6)	Cross-Linked	Pmt3_yeast	2184.14	null	1	0.00398681	0.0051	2.33502	Pmt3_yeast(111)-SPBC1A4.03c(1292)/	Inter-Protein	1	1	21	10	1	1
1298	Yeast_8577_LTA_50mM-R2-160702.55011.55011.3.0.dta	3	3271.55	DQIEAVLEQLGG(12)-EEELEAAKEEEEEIWR(8)	Cross-Linked	Pmt3_yeast	3271.55	null	1	0.00401242	0.006779	2.07211	Pmt3_yeast(111)-SPBC83.15(360)/	Inter-Protein	4	1	7	14	1	1
1299	Yeast_8577_LTA_50mM-R2-160702.43169.43169.5.0.dta	5	2633.38	DQIEAVLEQLGG(12)-DVKPSTEHINLK(3)	Cross-Linked	Pmt3_yeast	2633.38	null	1	0.00401422	0.001654	0.628091	Pmt3_yeast(111)-SPBC365.06(30)/	Inter-Protein	4	1	8	8	1	1
1300	Yeast_8577_LTA_50mM-R1-160702.52939.52939.3.0.dta	3	3354.66	DQIEAVLEQLGG(12)-DNTLNHVKQEPSDGFSSVK(8)	Cross-Linked	Pmt3_yeast	3354.64	null	1	0.00402383	0.011856	3.5342	Pmt3_yeast(111)-SPBC1652.01(59)/	Inter-Protein	3	1	24.5	24.5	1	1
1301	8577-LT-A-160702.56231.56231.3.0.dta	3	2676.39	DQIEAVLEQLGG(12)-DVKPSTEHINLK(3)	Cross-Linked	Pmt3_yeast	2676.38	Carbamyl[AnyN-term](15)	1	0.00403185	0.006045	2.25865	Pmt3_yeast(111)-SPBC365.06(30)/	Inter-Protein	1	1	26	11	1	1
1302	Yeast_8577_LTA_50mM-R2-160702.47742.47742.3.0.dta	3	2957.48	DQIEAVLEQLGG(12)-DVLKSEEAHVESFSK(4)	Cross-Linked	Pmt3_yeast	2957.47	null	1	0.00403277	0.005174	1.74947	Pmt3_yeast(111)-SPBC1734.15(305)/	Inter-Protein	4	1	8	6	1	1
1303	Yeast_8577_LTA_50mM-R1-160702.58075.58075.4.0.dta	4	4870.38	IRPDQTPAELDMEDGDQIEAVLEQLGG(27)-ESVDVKRENPSFTNSIK(6)	Cross-Linked	Pmt3_yeast	4870.37	null	1	0.00407054	0.011641	2.39017	Pmt3_yeast(111)-SPBC1652.01(26)/	Inter-Protein	3	1	36	7	1	1
1304	8577-LT-A-160702.64082.64082.3.0.dta	3	4616.18	DMEDGDQIEAVLEQLGG(17)-DAEIIKKEEELEAAKEEEEEIWR(6)	Cross-Linked	Pmt3_yeast	4616.17	null	1	0.00408159	0.007353	1.59288	Pmt3_yeast(111)-SPBC83.15(351)/	Inter-Protein	1	1	26	24	1	1
1305	Yeast_8577_LTA_50mM-R2-160702.49086.49086.5.0.dta	5	4301.13	IRPDQTPAELDMEDGDQIEAVLEQLGG(27)-DVKPSTEHINLK(3)	Cross-Linked	Pmt3_yeast	4301.12	null	1	0.00408264	0.009937	2.31033	Pmt3_yeast(111)-SPBC365.06(30)/	Inter-Protein	4	1	27	14	1	1
1306	Yeast_8577_LTA_50mM-R2-160702.51762.51762.3.0.dta	3	3564.75	DQIEAVLEQLGG(12)-DINIVKTEDNSHGLSVEENR(6)	Cross-Linked	Pmt3_yeast	3564.74	Carbamyl[AnyN-term](0)	1	0.00409143	0.009505	2.66639	Pmt3_yeast(111)-SPBC1A4.03c(1292)/	Inter-Protein	4	1	9.5	16.5	1	1
1307	Yeast_8577_LTA_50mM-R2-160702.43834.43834.3.0.dta	3	3747.74	DMEDGDQIEAVLEQLGG(17)-NMEQLEDTEDKKPSKR(11)	Cross-Linked	Pmt3_yeast	3747.73	null	1	0.00409722	0.008156	2.17625	Pmt3_yeast(111)-SPBC83.15(379)/	Inter-Protein	4	1	14.5	8.5	1	1
1308	Yeast_8577_LTA_50mM-R2-160702.44290.44290.3.0.dta	3	3354.65	DQIEAVLEQLGG(12)-DNTLNHVKQEPSDGFSSVK(8)	Cross-Linked	Pmt3_yeast	3354.64	null	1	0.00412092	0.007549	2.25031	Pmt3_yeast(111)-SPBC1652.01(59)/	Inter-Protein	4	1	18.5	12.5	1	1
1309	Yeast_8577_LTA_50mM-R1-160702.54963.54963.4.0.dta	4	3196.53	DMEDGDQIEAVLEQLGG(17)-DVKPSTEHINLK(3)	Cross-Linked	Pmt3_yeast	3196.53	Oxidation[M](2)	1	0.00412416	0.001829	0.572183	Pmt3_yeast(111)-SPBC365.06(30)/	Inter-Protein	3	1	25	11	1	1
1310	8577-LT-A-160702.58634.58634.4.0.dta	4	3180.56	DMEDGDQIEAVLEQLGG(17)-DVKPSTEHINLK(3)	Cross-Linked	Pmt3_yeast	3180.54	null	1	0.00414318	0.028115	8.8397	Pmt3_yeast(111)-SPBC365.06(30)/	Inter-Protein	1	1	40	15	1	1
1311	8577-LT-A-160702.58636.58636.4.0.dta	4	3180.56	DMEDGDQIEAVLEQLGG(17)-DVKPSTEHINLK(3)	Cross-Linked	Pmt3_yeast	3180.54	null	1	0.00414826	0.028115	8.8397	Pmt3_yeast(111)-SPBC365.06(30)/	Inter-Protein	1	1	38	15	1	1
1312	Yeast_8577_LTA_50mM-R2-160702.46364.46364.4.1.dta	4	5361.49	IRPDQTPAELDMEDGDQIEAVLEQLGG(27)-AKEEVDHVKSENGESVNEPNTE(9)	Cross-Linked	Pmt3_yeast	5361.48	null	1	0.00415889	0.006681	1.24611	Pmt3_yeast(111)-SPAC1783.05(1337)/	Inter-Protein	4	1	16	11	1	1
1313	Yeast_8577_LTA_50mM-R1-160702.60268.60268.2.0.dta	2	2136.09	DQIEAVLEQLGG(12)-KTTEFSK(1)	Cross-Linked	Pmt3_yeast	2136.08	Carbamyl[AnyN-term](0)	1	0.00422838	0.008286	3.87907	Pmt3_yeast(111)-SPBC365.06(54)/	Inter-Protein	3	1	17	6	1	1
1314	Yeast_8577_LTA_50mM-R1-160702.60384.60384.3.0.dta	3	2479.24	DGDQIEAVLEQLGG(14)-LMKIYCAR(3)	Cross-Linked	Pmt3_yeast	2479.23	Carbamidomethyl[C](23)	1	0.00423377	0.003035	1.22417	Pmt3_yeast(111)-SPBC365.06(63)/	Inter-Protein	3	1	16	7	1	1
1315	Yeast_8577_LTA_50mM-R2-160702.50875.50875.4.0.dta	4	4496.15	IRPDQTPAELDMEDGDQIEAVLEQLGG(27)-VFENVKQENPDEK(6)	Cross-Linked	Pmt3_yeast	4496.14	null	1	0.00424039	0.010428	2.31932	Pmt3_yeast(111)-SPCC1620.09c(13)/	Inter-Protein	4	1	13	10	1	1
1316	Yeast_8577_LTA_50mM-R1-160702.61888.61888.3.0.dta	3	3361.78	DQIEAVLEQLGG(12)-DEKITNTDPIPSPIITNLK(3)	Cross-Linked	Pmt3_yeast	3361.77	null	1	0.00424601	0.002814	0.837058	Pmt3_yeast(111)-SPAC10F6.08c(162)/	Inter-Protein	3	1	7.5	6.5	1	1
1317	8577-LT-A-160702.64608.64608.4.0.dta	4	5736.77	IRPDQTPAELDMEDGDQIEAVLEQLGG(27)-DAEIIKKEEELEAAKEEEEEIWR(6)	Cross-Linked	Pmt3_yeast	5736.76	null	1	0.00426746	0.015363	2.67799	Pmt3_yeast(111)-SPBC83.15(351)/	Inter-Protein	1	1	28	18	1	1
1318	Yeast_8577_LTA_50mM-R2-160702.48859.48859.4.0.dta	4	4301.14	IRPDQTPAELDMEDGDQIEAVLEQLGG(27)-DVKPSTEHINLK(3)	Cross-Linked	Pmt3_yeast	4301.12	null	1	0.00431351	0.010944	2.54445	Pmt3_yeast(111)-SPBC365.06(30)/	Inter-Protein	4	1	30	9	1	1
1319	8577-LT-A-160702.54624.54624.3.0.dta	3	3372.65	DMEDGDQIEAVLEQLGG(17)-DEIKSEKKEPEIK(4)	Cross-Linked	Pmt3_yeast	3372.64	null	1	0.00433776	0.00971	2.87905	Pmt3_yeast(111)-SPBC19C7.10(216)/	Inter-Protein	1	1	25	11	1	1
1320	Yeast_8577_LTA_50mM-R2-160702.50339.50339.3.0.dta	3	3602.76	DQIEAVLEQLGG(12)-GKGPGGEDGMSDEVKSEFPVLSK(15)	Cross-Linked	Pmt3_yeast	3602.75	null	1	0.00435941	0.005231	1.45195	Pmt3_yeast(111)-SPCC1393.08(483)/	Inter-Protein	4	1	21	9	1	1
1321	8577-LT-A-160702.61218.61218.2.0.dta	2	3223.55	DMEDGDQIEAVLEQLGG(17)-DVKPSTEHINLK(3)	Cross-Linked	Pmt3_yeast	3223.54	Carbamyl[AnyN-term](20)	1	0.00438972	0.008982	2.78638	Pmt3_yeast(111)-SPBC365.06(30)/	Inter-Protein	1	1	26	9	1	1
1322	Yeast_8577_LTA_50mM-R1-160702.58130.58130.3.0.dta	3	2640.24	DMEDGDQIEAVLEQLGG(17)-KTTEFSK(1)	Cross-Linked	Pmt3_yeast	2640.23	null	1	0.00439431	0.005858	2.21874	Pmt3_yeast(111)-SPBC365.06(54)/	Inter-Protein	3	1	30	7	1	1
1323	Yeast_8577_LTA_100mM-R1-160702.45913.45913.4.0.dta	4	2633.38	DQIEAVLEQLGG(12)-DVKPSTEHINLK(3)	Cross-Linked	Pmt3_yeast	2633.38	null	1	0.00440198	0.001794	0.681254	Pmt3_yeast(111)-SPBC365.06(30)/	Inter-Protein	7	1	6	8	1	1
1324	8577-LT-A-160702.64574.64574.4.0.dta	4	5736.77	IRPDQTPAELDMEDGDQIEAVLEQLGG(27)-DAEIIKKEEELEAAKEEEEEIWR(7)	Cross-Linked	Pmt3_yeast	5736.76	null	1	0.00448255	0.015698	2.73639	Pmt3_yeast(111)-SPBC83.15(352)/	Inter-Protein	1	1	23	12	1	1
1325	Yeast_8577_LTA_50mM-R2-160702.46572.46572.4.1.dta	4	2889.41	DMEDGDQIEAVLEQLGG(17)-VKLESKEEK(2)	Cross-Linked	Pmt3_yeast	2889.4	null	1	0.00449833	0.003789	1.31134	Pmt3_yeast(111)-SPBC16A3.19(173)/	Inter-Protein	4	1	17	7	1	1
1326	Yeast_8577_LTA_50mM-R2-160702.53656.53656.5.0.dta	5	4616.18	DMEDGDQIEAVLEQLGG(17)-DAEIIKKEEELEAAKEEEEEIWR(6)	Cross-Linked	Pmt3_yeast	4616.17	null	1	0.00452366	0.00733	1.5879	Pmt3_yeast(111)-SPBC83.15(351)/	Inter-Protein	4	1	12	13	1	1
1327	8577-LT-A-160702.60794.60794.2.0.dta	2	2307.19	DQIEAVLEQLGG(12)-LMKIYCAR(3)	Cross-Linked	Pmt3_yeast	2307.18	Carbamidomethyl[C](21)	1	0.0045288	0.004491	1.94653	Pmt3_yeast(111)-SPBC365.06(63)/	Inter-Protein	1	1	26	6	1	1
1328	Yeast_8577_LTA_50mM-R2-160702.43752.43752.4.0.dta	4	2634.38	DQIEAVLEQLGG(12)-DVKPSTEHINLK(3)	Cross-Linked	Pmt3_yeast	2634.36	Deamidated[N](25)	1	0.00455851	0.015938	6.05004	Pmt3_yeast(111)-SPBC365.06(30)/	Inter-Protein	4	1	18	10	1	1
1329	Yeast_8577_LTA_50mM-R1-160702.58191.58191.3.0.dta	3	2820.32	DMEDGDQIEAVLEQLGG(17)-QGKSMNSLR(3)	Cross-Linked	Pmt3_yeast	2820.31	null	1	0.00458463	0.005843	2.07176	Pmt3_yeast(111)-SPBC365.06(71)/	Inter-Protein	3	1	36	7	1	1
1330	Yeast_8577_LTA_50mM-R1-160702.57025.57025.3.0.dta	3	3239.54	DMEDGDQIEAVLEQLGG(17)-DVKPSTEHINLK(3)	Cross-Linked	Pmt3_yeast	3239.54	Oxidation[M](2);Carbamyl[AnyN-term](20)	1	0.00459162	0.003055	0.943036	Pmt3_yeast(111)-SPBC365.06(30)/	Inter-Protein	3	1	25	13	1	1
1331	Yeast_8577_LTA_50mM-R1-160702.47946.47946.3.0.dta	3	2646.29	DQIEAVLEQLGG(12)-EASSESKPSTTNR(7)	Cross-Linked	Pmt3_yeast	2646.28	null	1	0.00461306	0.003885	1.4681	Pmt3_yeast(111)-SPBC1A4.03c(1262)/	Inter-Protein	3	1	25	13	1	1
1332	Yeast_8577_LTA_50mM-R1-160702.57922.57922.4.0.dta	4	5544.64	DMEDGDQIEAVLEQLGG(17)-DSTIPANSHPQSLPSNSIPKTEPLDTPSLSNSQER(20)	Cross-Linked	Pmt3_yeast	5544.62	null	1	0.0046486	0.019098	3.44442	Pmt3_yeast(111)-SPBC1652.01(202)/	Inter-Protein	3	1	19.5	38.5	1	1
1333	Yeast_8577_LTA_50mM-R1-160702.56382.56382.4.0.dta	4	3180.56	DMEDGDQIEAVLEQLGG(17)-DVKPSTEHINLK(3)	Cross-Linked	Pmt3_yeast	3180.54	null	1	0.00464864	0.022501	7.07459	Pmt3_yeast(111)-SPBC365.06(30)/	Inter-Protein	3	1	39	14	1	1
1334	Yeast_8577_LTA_50mM-R1-160702.51442.51442.5.0.dta	5	2633.38	DQIEAVLEQLGG(12)-DVKPSTEHINLK(3)	Cross-Linked	Pmt3_yeast	2633.38	null	1	0.00465485	0.001614	0.612901	Pmt3_yeast(111)-SPBC365.06(30)/	Inter-Protein	3	1	9	9	1	1
1335	Yeast_8577_LTA_50mM-R1-160702.59334.59334.5.0.dta	5	4069.02	DQIEAVLEQLGG(12)-DAEIIKKEEELEAAKEEEEEIWR(7)	Cross-Linked	Pmt3_yeast	4069.01	null	1	0.00466422	0.007775	1.91078	Pmt3_yeast(111)-SPBC83.15(352)/	Inter-Protein	3	1	9	17	1	1
1336	8577-LT-A-160702.56502.56502.3.0.dta	3	3196.54	DMEDGDQIEAVLEQLGG(17)-DVKPSTEHINLK(3)	Cross-Linked	Pmt3_yeast	3196.53	Oxidation[M](2)	1	0.00468017	0.006014	1.88141	Pmt3_yeast(111)-SPBC365.06(30)/	Inter-Protein	1	1	31	11	1	1
1337	Yeast_8577_LTA_50mM-R2-160702.50711.50711.4.0.dta	4	3831.82	DMEDGDQIEAVLEQLGG(17)-RPKNEEYPEIPGYLGNR(3)	Cross-Linked	Pmt3_yeast	3831.81	null	1	0.00468809	0.007284	1.90093	Pmt3_yeast(111)-SPAC23G3.09(24)/	Inter-Protein	4	1	14	7	1	1
1338	Yeast_8577_LTA_50mM-R2-160702.46256.46256.3.0.dta	3	3521.74	DQIEAVLEQLGG(12)-DINIVKTEDNSHGLSVEENR(6)	Cross-Linked	Pmt3_yeast	3521.74	null	1	0.00469019	0.009532	2.70662	Pmt3_yeast(111)-SPBC1A4.03c(1292)/	Inter-Protein	4	1	13	16	1	1
1339	8577-LT-A-160702.62119.62119.2.0.dta	2	2064.02	DQIEAVLEQLGG(12)-DFSVKSE(5)	Cross-Linked	Pmt3_yeast	2064.01	null	1	0.00470244	0.0051	2.47092	Pmt3_yeast(111)-SPAC12G12.05c(161)/	Inter-Protein	1	1	33	12	1	1
1340	Yeast_8577_LTA_50mM-R1-160702.57907.57907.4.0.dta	4	5544.64	DMEDGDQIEAVLEQLGG(17)-DSTIPANSHPQSLPSNSIPKTEPLDTPSLSNSQER(20)	Cross-Linked	Pmt3_yeast	5544.62	null	1	0.00475198	0.019098	3.44442	Pmt3_yeast(111)-SPBC1652.01(202)/	Inter-Protein	3	1	20.5	41.5	1	1
1341	Yeast_8577_LTA_50mM-R1-160702.52367.52367.3.0.dta	3	3372.64	DMEDGDQIEAVLEQLGG(17)-DEIKSEKKEPEIK(4)	Cross-Linked	Pmt3_yeast	3372.64	null	1	0.00475686	0.00712	2.11111	Pmt3_yeast(111)-SPBC19C7.10(216)/	Inter-Protein	3	1	31	9	1	1
1342	Yeast_8577_LTA_50mM-R1-160702.63206.63206.3.0.dta	3	3412.66	DMEDGDQIEAVLEQLGG(17)-VDSKSPIPFSVPPSR(4)	Cross-Linked	Pmt3_yeast	3412.66	null	1	0.00481544	0.004433	1.29899	Pmt3_yeast(111)-SPAC15A10.02(298)/	Inter-Protein	3	1	7	7	1	1
1343	8577-LT-A-160702.55613.55613.3.1.dta	3	2828.4	DQIEAVLEQLGG(12)-VFENVKQENPDEK(6)	Cross-Linked	Pmt3_yeast	2828.39	null	1	0.00485572	0.006947	2.45616	Pmt3_yeast(111)-SPCC1620.09c(13)/	Inter-Protein	1	1	22	19	1	1
1344	Yeast_8577_LTA_50mM-R1-160702.57781.57781.4.0.dta	4	5053.36	IRPDQTPAELDMEDGDQIEAVLEQLGG(27)-DSTVTAHKEETPYSSSLGSH(8)	Cross-Linked	Pmt3_yeast	5053.35	null	1	0.00485949	0.013392	2.65012	Pmt3_yeast(111)-SPBC1652.01(84)/	Inter-Protein	3	1	29	10	1	1
1345	8577-LT-A-160702.61831.61831.3.0.dta	3	4246.99	DQIEAVLEQLGG(12)-YCLTQPNWIVSNETQQNQPKEENSS(20)	Cross-Linked	Pmt3_yeast	4246.98	Carbamidomethyl[C](17)	1	0.0048622	0.007678	1.80787	Pmt3_yeast(111)-SPAC12G12.05c(142)/	Inter-Protein	1	1	23	22	1	1
1346	Yeast_8577_LTA_50mM-R2-160702.45726.45726.4.0.dta	4	4997.47	DQIEAVLEQLGG(12)-DSTIPANSHPQSLPSNSIPKTEPLDTPSLSNSQER(20)	Cross-Linked	Pmt3_yeast	4997.46	null	1	0.00487198	0.012088	2.41883	Pmt3_yeast(111)-SPBC1652.01(202)/	Inter-Protein	4	1	15	32	1	1
1347	Yeast_8577_LTA_50mM-R1-160702.57679.57679.3.0.dta	3	2848.44	DGDQIEAVLEQLGG(14)-DVKPSTEHINLK(3)	Cross-Linked	Pmt3_yeast	2848.43	Carbamyl[AnyN-term](0)	1	0.00490902	0.006345	2.22754	Pmt3_yeast(111)-SPBC365.06(30)/	Inter-Protein	3	1	16.5	11.5	1	1
1348	Yeast_8577_LTA_50mM-R2-160702.51404.51404.5.0.dta	5	5189.49	IRPDQTPAELDMEDGDQIEAVLEQLGG(27)-DINIVKTEDNSHGLSVEENR(6)	Cross-Linked	Pmt3_yeast	5189.48	null	1	0.00491283	0.009152	1.76357	Pmt3_yeast(111)-SPBC1A4.03c(1292)/	Inter-Protein	4	1	19	16	1	1
1349	Yeast_8577_LTA-25mM-R1-160702.51624.51624.3.0.dta	3	2055.06	DQIEAVLEQLGG(12)-LLDEQKG(6)	Cross-Linked	Pmt3_yeast	2055.06	null	1	0.00494245	0.002619	1.27442	Pmt3_yeast(111)-SPAC9G1.13c(260)/	Inter-Protein	12	1	20	8	1	1
1350	Yeast_8577_LTA_50mM-R2-160702.53265.53265.3.0.dta	3	3312.63	DMEDGDQIEAVLEQLGG(17)-LQPSSKPLSSLEAR(6)	Cross-Linked	Pmt3_yeast	3312.63	null	1	0.00495116	0.003516	1.06139	Pmt3_yeast(111)-SPBC4B4.03(206)/	Inter-Protein	4	1	18	9	1	1
1351	Yeast_8577_LTA_50mM-R1-160702.58983.58983.4.0.dta	4	3223.55	DMEDGDQIEAVLEQLGG(17)-DVKPSTEHINLK(3)	Cross-Linked	Pmt3_yeast	3223.54	Carbamyl[AnyN-term](20)	1	0.00495791	0.005146	1.59638	Pmt3_yeast(111)-SPBC365.06(30)/	Inter-Protein	3	1	24	18	1	1
1352	Yeast_8577_LTA_50mM-R1-160702.49392.49392.3.0.dta	3	2342.25	DQIEAVLEQLGG(12)-VKLESKEEK(2)	Cross-Linked	Pmt3_yeast	2342.24	null	1	0.00496236	0.003181	1.3581	Pmt3_yeast(111)-SPBC16A3.19(173)/	Inter-Protein	3	1	35	11	1	1
1353	Yeast_8577_LTA_50mM-R2-160702.51725.51725.3.0.dta	3	2630.36	DQIEAVLEQLGG(12)-DEVKSEFPVLSK(4)	Cross-Linked	Pmt3_yeast	2630.36	null	1	0.00502411	0.005567	2.11644	Pmt3_yeast(111)-SPCC1393.08(483)/	Inter-Protein	4	1	17.5	12.5	1	1
1354	Yeast_8577_LTA_50mM-R1-160702.61637.61637.3.0.dta	3	3417.64	DQIEAVLEQLGG(12)-GPGGEDGMSDEVKSEFPVLSK(13)	Cross-Linked	Pmt3_yeast	3417.64	null	1	0.00509301	0.008648	2.5304	Pmt3_yeast(111)-SPCC1393.08(483)/	Inter-Protein	3	1	12	9	1	1
1355	Yeast_8577_LTA_50mM-R1-160702.55120.55120.4.0.dta	4	2889.41	DMEDGDQIEAVLEQLGG(17)-VKLESKEEK(2)	Cross-Linked	Pmt3_yeast	2889.4	null	1	0.00509605	0.004579	1.58476	Pmt3_yeast(111)-SPBC16A3.19(173)/	Inter-Protein	3	1	24	6	1	1
1356	8577-LT-A-160702.62901.62901.4.0.dta	4	4069.02	DQIEAVLEQLGG(12)-DAEIIKKEEELEAAKEEEEEIWR(15)	Cross-Linked	Pmt3_yeast	4069.01	null	1	0.00512437	0.007887	1.93831	Pmt3_yeast(111)-SPBC83.15(360)/	Inter-Protein	1	1	12	15	1	1
1357	Yeast_8577_LTA_50mM-R1-160702.54123.54123.3.0.dta	3	2676.39	DQIEAVLEQLGG(12)-DVKPSTEHINLK(3)	Cross-Linked	Pmt3_yeast	2676.38	Carbamyl[AnyN-term](15)	1	0.00512478	0.010262	3.83428	Pmt3_yeast(111)-SPBC365.06(30)/	Inter-Protein	3	1	32	15	1	1
1358	Yeast_8577_LTA_50mM-R2-160702.50337.50337.3.0.dta	3	3223.56	DMEDGDQIEAVLEQLGG(17)-DVKPSTEHINLK(3)	Cross-Linked	Pmt3_yeast	3223.54	Carbamyl[AnyN-term](20)	1	0.00512957	0.021516	6.67464	Pmt3_yeast(111)-SPBC365.06(30)/	Inter-Protein	4	1	25	12	1	1
1359	Yeast_8577_LTA_50mM-R1-160702.56403.56403.3.0.dta	3	2848.43	DGDQIEAVLEQLGG(14)-DVKPSTEHINLK(3)	Cross-Linked	Pmt3_yeast	2848.43	Carbamyl[AnyN-term](17)	1	0.00513882	-0.005561	-1.9523	Pmt3_yeast(111)-SPBC365.06(30)/	Inter-Protein	3	1	22	14	1	1
1360	8577-LT-A-160702.64659.64659.5.0.dta	5	5736.78	IRPDQTPAELDMEDGDQIEAVLEQLGG(27)-DAEIIKKEEELEAAKEEEEEIWR(6)	Cross-Linked	Pmt3_yeast	5736.76	null	1	0.00513943	0.019156	3.33917	Pmt3_yeast(111)-SPBC83.15(351)/	Inter-Protein	1	1	33	21	1	1
1361	Yeast_8577_LTA_50mM-R1-160702.57638.57638.3.0.dta	3	3782.92	DQIEAVLEQLGG(12)-DSTIPANSHPQSLPSNSIPKTEPL(20)	Cross-Linked	Pmt3_yeast	3782.91	null	1	0.00516198	0.01098	2.90253	Pmt3_yeast(111)-SPBC1652.01(202)/	Inter-Protein	3	1	17	19	1	1
1362	Yeast_8577_LTA_50mM-R1-160702.59258.59258.4.0.dta	4	3831.82	DMEDGDQIEAVLEQLGG(17)-RPKNEEYPEIPGYLGNR(3)	Cross-Linked	Pmt3_yeast	3831.81	null	1	0.00516408	0.008766	2.28769	Pmt3_yeast(111)-SPAC23G3.09(24)/	Inter-Protein	3	1	11	8	1	1
1363	Yeast_8577_LTA_50mM-R2-160702.47224.47224.4.0.dta	4	3196.53	DMEDGDQIEAVLEQLGG(17)-DVKPSTEHINLK(3)	Cross-Linked	Pmt3_yeast	3196.53	Oxidation[M](2)	1	0.00521011	0.002731	0.854364	Pmt3_yeast(111)-SPBC365.06(30)/	Inter-Protein	4	1	22.5	12.5	1	1
1364	8577-LT-A-160702.65212.65212.3.0.dta	3	4616.18	DMEDGDQIEAVLEQLGG(17)-DAEIIKKEEELEAAKEEEEEIWR(15)	Cross-Linked	Pmt3_yeast	4616.17	null	1	0.00522974	0.009805	2.12405	Pmt3_yeast(111)-SPBC83.15(360)/	Inter-Protein	1	1	29	22	1	1
1365	Yeast_8577_LTA_50mM-R2-160702.45206.45206.4.1.dta	4	2805.43	DGDQIEAVLEQLGG(14)-DVKPSTEHINLK(3)	Cross-Linked	Pmt3_yeast	2805.43	null	1	0.00527751	0.005273	1.87957	Pmt3_yeast(111)-SPBC365.06(30)/	Inter-Protein	4	1	18.5	12.5	1	1
1366	Yeast_8577_LTA_50mM-R2-160702.47353.47353.4.0.dta	4	3196.53	DMEDGDQIEAVLEQLGG(17)-DVKPSTEHINLK(3)	Cross-Linked	Pmt3_yeast	3196.53	Oxidation[M](2)	1	0.00528607	-0.003842	-1.20193	Pmt3_yeast(111)-SPBC365.06(30)/	Inter-Protein	4	1	19	10	1	1
1367	8577-LT-A-160702.58949.58949.3.0.dta	3	3180.57	DMEDGDQIEAVLEQLGG(17)-DVKPSTEHINLK(3)	Cross-Linked	Pmt3_yeast	3180.54	null	1	0.00532343	0.029906	9.40282	Pmt3_yeast(111)-SPBC365.06(30)/	Inter-Protein	1	1	27.5	13.5	1	1
1368	Yeast_8577_LTA_50mM-R1-160702.57803.57803.3.0.dta	3	2765.47	DQIEAVLEQLGG(12)-LQPSSKPLSSLEAR(6)	Cross-Linked	Pmt3_yeast	2765.47	null	1	0.00533684	0.005154	1.8637	Pmt3_yeast(111)-SPBC4B4.03(206)/	Inter-Protein	3	1	26	13	1	1
1369	Yeast_8577_LTA_50mM-R1-160702.56746.56746.3.0.dta	3	2498.28	DQIEAVLEQLGG(12)-NFKIEEPKPSG(3)	Cross-Linked	Pmt3_yeast	2498.28	null	1	0.00533695	0.003626	1.4514	Pmt3_yeast(111)-SPBC26H8.09c(146)/	Inter-Protein	3	1	24	11	1	1
1370	Yeast_8577_LTA_50mM-R1-160702.57912.57912.4.0.dta	4	5544.64	DMEDGDQIEAVLEQLGG(17)-DSTIPANSHPQSLPSNSIPKTEPLDTPSLSNSQER(20)	Cross-Linked	Pmt3_yeast	5544.62	null	1	0.00536462	0.019098	3.44442	Pmt3_yeast(111)-SPBC1652.01(202)/	Inter-Protein	3	1	19.5	38.5	1	1
1371	Yeast_8577_LTA_50mM-R1-160702.60941.60941.3.0.dta	3	2719.39	DQIEAVLEQLGG(12)-DVKPSTEHINLK(3)	Cross-Linked	Pmt3_yeast	2719.39	Carbamyl[AnyN-term](0);Carbamyl[AnyN-term](15)	1	0.00537477	0.005702	2.09679	Pmt3_yeast(111)-SPBC365.06(30)/	Inter-Protein	3	1	17	13	1	1
1372	8577-LT-A-160702.54316.54316.3.0.dta	3	2887.48	DQIEAVLEQLGG(12)-DVKRENPSFTNSIK(3)	Cross-Linked	Pmt3_yeast	2887.48	null	1	0.00542003	0.004185	1.44936	Pmt3_yeast(111)-SPBC1652.01(26)/	Inter-Protein	1	1	48	14	1	1
1373	Yeast_8577_LTA_75mM-R1-160702.50345.50345.3.0.dta	3	2323.18	DQIEAVLEQLGG(12)-LMKIYCAR(3)	Cross-Linked	Pmt3_yeast	2323.18	Oxidation[M](17);Carbamidomethyl[C](21)	1	0.00543692	0.002687	1.15661	Pmt3_yeast(111)-SPBC365.06(63)/	Inter-Protein	5	1	10	5	1	1
1374	Yeast_8577_LTA_50mM-R1-160702.49393.49393.2.0.dta	2	2342.25	DQIEAVLEQLGG(12)-VKLESKEEK(2)	Cross-Linked	Pmt3_yeast	2342.24	null	1	0.0054392	0.006253	2.66966	Pmt3_yeast(111)-SPBC16A3.19(173)/	Inter-Protein	3	1	26	8	1	1
1375	8577-LT-A-160702.64059.64059.3.0.dta	3	4616.18	DMEDGDQIEAVLEQLGG(17)-DAEIIKKEEELEAAKEEEEEIWR(6)	Cross-Linked	Pmt3_yeast	4616.17	null	1	0.00544591	0.00677	1.46658	Pmt3_yeast(111)-SPBC83.15(351)/	Inter-Protein	1	1	25	20	1	1
1376	Yeast_8577_LTA_75mM-R2-160702.38569.38569.3.0.dta	3	2727.36	DQIEAVLEQLGG(12)-KPSYTQNPNSGPGK(1)	Cross-Linked	Pmt3_yeast	2727.36	null	1	0.00544932	0.000946	0.346856	Pmt3_yeast(111)-SPAC23G3.09(39)/	Inter-Protein	6	1	9	7	1	1
1377	Yeast_8577_LTA_50mM-R1-160702.54657.54657.3.0.dta	3	2633.38	DQIEAVLEQLGG(12)-DVKPSTEHINLK(3)	Cross-Linked	Pmt3_yeast	2633.38	null	1	0.00545784	0.004132	1.56909	Pmt3_yeast(111)-SPBC365.06(30)/	Inter-Protein	3	1	16.5	10.5	1	1
1378	Yeast_8577_LTA_50mM-R1-160702.60982.60982.3.0.dta	3	2719.39	DQIEAVLEQLGG(12)-DVKPSTEHINLK(3)	Cross-Linked	Pmt3_yeast	2719.39	Carbamyl[AnyN-term](0);Carbamyl[AnyN-term](15)	1	0.0054809	0.005646	2.0762	Pmt3_yeast(111)-SPBC365.06(30)/	Inter-Protein	3	1	15	12	1	1
1379	Yeast_8577_LTA_50mM-R2-160702.49805.49805.3.0.dta	3	3375.56	DMEDGDQIEAVLEQLGG(17)-VFENVKQENPDEK(6)	Cross-Linked	Pmt3_yeast	3375.55	null	1	0.00548264	0.006741	1.99701	Pmt3_yeast(111)-SPCC1620.09c(13)/	Inter-Protein	4	1	8	10	1	1
1380	Yeast_8577_LTA_50mM-R1-160702.57806.57806.3.0.dta	3	2765.47	DQIEAVLEQLGG(12)-LQPSSKPLSSLEAR(6)	Cross-Linked	Pmt3_yeast	2765.47	null	1	0.00548723	0.005154	1.8637	Pmt3_yeast(111)-SPBC4B4.03(206)/	Inter-Protein	3	1	25	13	1	1
1381	Yeast_8577_LTA_50mM-R2-160702.54210.54210.4.0.dta	4	5931.77	IRPDQTPAELDMEDGDQIEAVLEQLGG(27)-YCLTQPNWIVSNETQQNQPKEENSS(20)	Cross-Linked	Pmt3_yeast	5931.71	Oxidation[M](12);Carbamidomethyl[C](32);Deamidated[N](47)	1	0.00550269	0.062134	10.4749	Pmt3_yeast(111)-SPAC12G12.05c(142)/	Inter-Protein	4	1	13	33	1	1
1382	Yeast_8577_LTA_50mM-R1-160702.58980.58980.4.0.dta	4	3223.55	DMEDGDQIEAVLEQLGG(17)-DVKPSTEHINLK(3)	Cross-Linked	Pmt3_yeast	3223.54	Carbamyl[AnyN-term](20)	1	0.00553893	0.005146	1.59638	Pmt3_yeast(111)-SPBC365.06(30)/	Inter-Protein	3	1	28	14	1	1
1383	8577-LT-A-160702.66572.66572.2.0.dta	2	2611.18	DMEDGDQIEAVLEQLGG(17)-DFSVKSE(5)	Cross-Linked	Pmt3_yeast	2611.17	null	1	0.00554124	0.009422	3.60834	Pmt3_yeast(111)-SPAC12G12.05c(161)/	Inter-Protein	1	1	20	8	1	1
1384	Yeast_8577_LTA_50mM-R1-160702.56546.56546.4.1.dta	4	4452.14	IRPDQTPAELDMEDGDQIEAVLEQLGG(27)-DVSKKEDTEPEVR(4)	Cross-Linked	Pmt3_yeast	4452.14	null	1	0.00555117	0.003081	0.692027	Pmt3_yeast(111)-SPAC17G6.10(29)/	Inter-Protein	3	1	39.5	10.5	1	1
1385	Yeast_8577_LTA_50mM-R1-160702.49361.49361.3.0.dta	3	2342.25	DQIEAVLEQLGG(12)-VKLESKEEK(2)	Cross-Linked	Pmt3_yeast	2342.24	null	1	0.00555156	0.003126	1.33462	Pmt3_yeast(111)-SPBC16A3.19(173)/	Inter-Protein	3	1	32	10	1	1
1386	8577-LT-A-160702.51834.51834.3.0.dta	3	2342.25	DQIEAVLEQLGG(12)-VKLESKEEK(2)	Cross-Linked	Pmt3_yeast	2342.24	null	1	0.00555233	0.003825	1.63305	Pmt3_yeast(111)-SPBC16A3.19(173)/	Inter-Protein	1	1	33	10	1	1
1387	Yeast_8577_LTA_50mM-R1-160702.49338.49338.3.0.dta	3	2342.25	DQIEAVLEQLGG(12)-VKLESKEEK(2)	Cross-Linked	Pmt3_yeast	2342.24	null	1	0.0055568	0.003084	1.31669	Pmt3_yeast(111)-SPBC16A3.19(173)/	Inter-Protein	3	1	31	9	1	1
1388	Yeast_8577_LTA_50mM-R1-160702.57909.57909.4.0.dta	4	5544.64	DMEDGDQIEAVLEQLGG(17)-DSTIPANSHPQSLPSNSIPKTEPLDTPSLSNSQER(20)	Cross-Linked	Pmt3_yeast	5544.62	null	1	0.00556399	0.019098	3.44442	Pmt3_yeast(111)-SPBC1652.01(202)/	Inter-Protein	3	1	19	40	1	1
1389	Yeast_8577_LTA_50mM-R1-160702.59077.59077.3.0.dta	3	3397.66	DQIEAVLEQLGG(12)-DNTLNHVKQEPSDGFSSVK(8)	Cross-Linked	Pmt3_yeast	3397.65	Carbamyl[AnyN-term](0)	1	0.00557141	0.006207	1.82685	Pmt3_yeast(111)-SPBC1652.01(59)/	Inter-Protein	3	1	22.5	23.5	1	1
1390	Yeast_8577_LTA_50mM-R2-160702.47617.47617.3.0.dta	3	3274.52	DMEDGDQIEAVLEQLGG(17)-KPSYTQNPNSGPGK(1)	Cross-Linked	Pmt3_yeast	3274.52	null	1	0.00557535	0.004087	1.24812	Pmt3_yeast(111)-SPAC23G3.09(39)/	Inter-Protein	4	1	14	9	1	1
1391	Yeast_8577_LTA_50mM-R2-160702.49774.49774.5.0.dta	5	4301.13	IRPDQTPAELDMEDGDQIEAVLEQLGG(27)-DVKPSTEHINLK(3)	Cross-Linked	Pmt3_yeast	4301.12	null	1	0.00558867	0.006982	1.6233	Pmt3_yeast(111)-SPBC365.06(30)/	Inter-Protein	4	1	26	9	1	1
1392	Yeast_8577_LTA_50mM-R2-160702.47622.47622.3.0.dta	3	3274.52	DMEDGDQIEAVLEQLGG(17)-KPSYTQNPNSGPGK(1)	Cross-Linked	Pmt3_yeast	3274.52	null	1	0.00561479	0.004087	1.24812	Pmt3_yeast(111)-SPAC23G3.09(39)/	Inter-Protein	4	1	12	7	1	1
1393	8577-LT-A-160702.46372.46372.3.0.dta	3	2111.15	DQIEAVLEQLGG(12)-DKKPSKR(2)	Cross-Linked	Pmt3_yeast	2111.14	null	1	0.00564014	0.001547	0.732778	Pmt3_yeast(111)-SPBC83.15(379)/	Inter-Protein	1	1	42	6	1	1
1394	Yeast_8577_LTA_50mM-R1-160702.59345.59345.5.0.dta	5	4069.02	DQIEAVLEQLGG(12)-DAEIIKKEEELEAAKEEEEEIWR(6)	Cross-Linked	Pmt3_yeast	4069.01	null	1	0.00564615	0.007775	1.91078	Pmt3_yeast(111)-SPBC83.15(351)/	Inter-Protein	3	1	10	16	1	1
1395	Yeast_8577_LTA_50mM-R1-160702.62213.62213.4.0.dta	4	4616.18	DMEDGDQIEAVLEQLGG(17)-DAEIIKKEEELEAAKEEEEEIWR(6)	Cross-Linked	Pmt3_yeast	4616.17	null	1	0.00567237	0.009829	2.12925	Pmt3_yeast(111)-SPBC83.15(351)/	Inter-Protein	3	1	15	12	1	1
1396	Yeast_8577_LTA_50mM-R1-160702.52145.52145.2.0.dta	2	2633.38	DQIEAVLEQLGG(12)-DVKPSTEHINLK(3)	Cross-Linked	Pmt3_yeast	2633.38	null	1	0.00568417	0.003853	1.46314	Pmt3_yeast(111)-SPBC365.06(30)/	Inter-Protein	3	1	31	8	1	1
1397	Yeast_8577_LTA_50mM-R2-160702.47433.47433.3.0.dta	3	2827.4	DQIEAVLEQLGG(12)-DVSKKEDTEPEVR(4)	Cross-Linked	Pmt3_yeast	2827.39	Carbamyl[AnyN-term](0)	1	0.00571761	0.004092	1.44727	Pmt3_yeast(111)-SPAC17G6.10(29)/	Inter-Protein	4	1	17	7	1	1
1398	Yeast_8577_LTA_50mM-R1-160702.56377.56377.3.0.dta	3	2848.43	DGDQIEAVLEQLGG(14)-DVKPSTEHINLK(3)	Cross-Linked	Pmt3_yeast	2848.43	Carbamyl[AnyN-term](17)	1	0.00573943	-0.005671	-1.99092	Pmt3_yeast(111)-SPBC365.06(30)/	Inter-Protein	3	1	29	14	1	1
1399	Yeast_8577_LTA_50mM-R2-160702.45794.45794.4.2.dta	4	4997.46	DQIEAVLEQLGG(12)-DSTIPANSHPQSLPSNSIPKTEPLDTPSLSNSQER(20)	Cross-Linked	Pmt3_yeast	4997.46	null	1	0.00575772	-0.001696	-0.339372	Pmt3_yeast(111)-SPBC1652.01(202)/	Inter-Protein	4	1	18	34	1	1
1400	Yeast_8577_LTA_75mM-R1-160702.51049.51049.3.0.dta	3	3416.77	DQIEAVLEQLGG(12)-SDSAVKQEGNLLIHPNNSLK(6)	Cross-Linked	Pmt3_yeast	3416.76	null	1	0.00575972	0.008211	2.40315	Pmt3_yeast(111)-SPBC26H8.09c(253)/	Inter-Protein	5	1	6	6	1	1
1401	Yeast_8577_LTA_50mM-R1-160702.47932.47932.3.0.dta	3	2646.29	DQIEAVLEQLGG(12)-EASSESKPSTTNR(7)	Cross-Linked	Pmt3_yeast	2646.28	null	1	0.00578923	0.003885	1.4681	Pmt3_yeast(111)-SPBC1A4.03c(1262)/	Inter-Protein	3	1	22	14	1	1
1402	8577-LT-A-160702.55026.55026.3.0.dta	3	2093.08	DQIEAVLEQLGG(12)-KTTEFSK(1)	Cross-Linked	Pmt3_yeast	2093.08	null	1	0.00582057	0.002353	1.12418	Pmt3_yeast(111)-SPBC365.06(54)/	Inter-Protein	1	1	22	6	1	1
1403	8577-LT-A-160702.51828.51828.3.0.dta	3	2342.25	DQIEAVLEQLGG(12)-VKLESKEEK(2)	Cross-Linked	Pmt3_yeast	2342.24	null	1	0.0058505	0.003825	1.63305	Pmt3_yeast(111)-SPBC16A3.19(173)/	Inter-Protein	1	1	34	10	1	1
1404	8577-LT-A-160702.53813.53813.4.0.dta	4	2633.39	DQIEAVLEQLGG(12)-DVKPSTEHINLK(3)	Cross-Linked	Pmt3_yeast	2633.38	null	1	0.00586617	0.007058	2.68021	Pmt3_yeast(111)-SPBC365.06(30)/	Inter-Protein	1	1	32	16	1	1
1405	Yeast_8577_LTA_50mM-R2-160702.42399.42399.4.0.dta	4	2658.31	DMEDGDQIEAVLEQLGG(17)-DKKPSKR(2)	Cross-Linked	Pmt3_yeast	2658.3	null	1	0.00587557	0.003125	1.17556	Pmt3_yeast(111)-SPBC83.15(379)/	Inter-Protein	4	1	32	6	1	1
1406	Yeast_8577_LTA_75mM-R2-160702.42172.42172.3.0.dta	3	2323.18	DQIEAVLEQLGG(12)-LMKIYCAR(3)	Cross-Linked	Pmt3_yeast	2323.18	Oxidation[M](17);Carbamidomethyl[C](21)	1	0.00588796	0.002921	1.25733	Pmt3_yeast(111)-SPBC365.06(63)/	Inter-Protein	6	1	8	6	1	1
1407	Yeast_8577_LTA_50mM-R2-160702.47616.47616.3.0.dta	3	3274.52	DMEDGDQIEAVLEQLGG(17)-KPSYTQNPNSGPGK(1)	Cross-Linked	Pmt3_yeast	3274.52	null	1	0.00595619	0.004087	1.24812	Pmt3_yeast(111)-SPAC23G3.09(39)/	Inter-Protein	4	1	10	9	1	1
1408	Yeast_8577_LTA_50mM-R2-160702.44693.44693.4.0.dta	4	3695.81	DQIEAVLEQLGG(12)-SSDINIVKTEDNSHGLSVEENR(8)	Cross-Linked	Pmt3_yeast	3695.8	null	1	0.0060312	0.009773	2.64435	Pmt3_yeast(111)-SPBC1A4.03c(1292)/	Inter-Protein	4	1	11.5	18.5	1	1
1409	Yeast_8577_LTA_50mM-R1-160702.57911.57911.4.0.dta	4	5544.64	DMEDGDQIEAVLEQLGG(17)-DSTIPANSHPQSLPSNSIPKTEPLDTPSLSNSQER(20)	Cross-Linked	Pmt3_yeast	5544.62	null	1	0.00603222	0.019098	3.44442	Pmt3_yeast(111)-SPBC1652.01(202)/	Inter-Protein	3	1	20.5	37.5	1	1
1410	8577-LT-A-160702.64660.64660.5.0.dta	5	5736.78	IRPDQTPAELDMEDGDQIEAVLEQLGG(27)-DAEIIKKEEELEAAKEEEEEIWR(6)	Cross-Linked	Pmt3_yeast	5736.76	null	1	0.00604861	0.019156	3.33917	Pmt3_yeast(111)-SPBC83.15(351)/	Inter-Protein	1	1	33	19	1	1
1411	8577-LT-A-160702.63276.63276.3.0.dta	3	2719.39	DQIEAVLEQLGG(12)-DVKPSTEHINLK(3)	Cross-Linked	Pmt3_yeast	2719.39	Carbamyl[AnyN-term](0);Carbamyl[AnyN-term](15)	1	0.00607796	0.003574	1.31427	Pmt3_yeast(111)-SPBC365.06(30)/	Inter-Protein	1	1	12	9	1	1
1412	Yeast_8577_LTA_50mM-R1-160702.47689.47689.3.0.dta	3	2587.28	DQIEAVLEQLGG(12)-DETVKKEENDK(5)	Cross-Linked	Pmt3_yeast	2587.27	null	1	0.00609054	0.003505	1.35471	Pmt3_yeast(111)-SPAC631.02(218)/	Inter-Protein	3	1	25.5	12.5	1	1
1413	Yeast_8577_LTA_50mM-R2-160702.48434.48434.4.0.dta	4	4127.07	IRPDQTPAELDMEDGDQIEAVLEQLGG(27)-AIAGSSSSTAVKK(12)	Cross-Linked	Pmt3_yeast	4127.05	null	1	0.00613592	0.024783	6.00502	Pmt3_yeast(111)-SPBC1A4.03c(1254)/	Inter-Protein	4	1	29	9	1	1
1414	Yeast_8577_LTA_50mM-R2-160702.48688.48688.3.0.dta	3	2273.16	DQIEAVLEQLGG(12)-QGKSMNSLR(3)	Cross-Linked	Pmt3_yeast	2273.16	null	1	0.006169	0.00338	1.48692	Pmt3_yeast(111)-SPBC365.06(71)/	Inter-Protein	4	1	21	5	1	1
1415	8577-LT-A-160702.46428.46428.3.0.dta	3	2111.15	DQIEAVLEQLGG(12)-DKKPSKR(2)	Cross-Linked	Pmt3_yeast	2111.14	null	1	0.00617446	0.001516	0.718094	Pmt3_yeast(111)-SPBC83.15(379)/	Inter-Protein	1	1	42	7	1	1
1416	Yeast_8577_LTA_50mM-R1-160702.54638.54638.4.0.dta	4	3521.74	DQIEAVLEQLGG(12)-DINIVKTEDNSHGLSVEENR(6)	Cross-Linked	Pmt3_yeast	3521.74	null	1	0.00618632	0.006438	1.82808	Pmt3_yeast(111)-SPBC1A4.03c(1292)/	Inter-Protein	3	1	14	22	1	1
1417	8577-LT-A-160702.62585.62585.3.0.dta	3	2630.36	DQIEAVLEQLGG(12)-DEVKSEFPVLSK(4)	Cross-Linked	Pmt3_yeast	2630.36	null	1	0.00619068	0.0053	2.01494	Pmt3_yeast(111)-SPCC1393.08(483)/	Inter-Protein	1	1	10.5	7.5	1	1
1418	Yeast_8577_LTA_50mM-R1-160702.57701.57701.3.0.dta	3	4301.14	IRPDQTPAELDMEDGDQIEAVLEQLGG(27)-DVKPSTEHINLK(3)	Cross-Linked	Pmt3_yeast	4301.12	null	1	0.00625295	0.01157	2.69	Pmt3_yeast(111)-SPBC365.06(30)/	Inter-Protein	3	1	42	10	1	1
1419	Yeast_8577_LTA_50mM-R2-160702.51099.51099.4.0.dta	4	4247	DQIEAVLEQLGG(12)-YCLTQPNWIVSNETQQNQPKEENSS(20)	Cross-Linked	Pmt3_yeast	4246.98	Carbamidomethyl[C](17)	1	0.00625568	0.012585	2.96328	Pmt3_yeast(111)-SPAC12G12.05c(142)/	Inter-Protein	4	1	17.5	19.5	1	1
1420	Yeast_8577_LTA_50mM-R1-160702.59454.59454.3.0.dta	3	2865.51	DQIEAVLEQLGG(12)-VDSKSPIPFSVPPSR(4)	Cross-Linked	Pmt3_yeast	2865.5	null	1	0.00625991	0.007366	2.57058	Pmt3_yeast(111)-SPAC15A10.02(298)/	Inter-Protein	3	1	8	7	1	1
1421	Yeast_8577_LTA_50mM-R2-160702.53757.53757.3.0.dta	3	4616.18	DMEDGDQIEAVLEQLGG(17)-DAEIIKKEEELEAAKEEEEEIWR(6)	Cross-Linked	Pmt3_yeast	4616.17	null	1	0.0062869	0.010272	2.22522	Pmt3_yeast(111)-SPBC83.15(351)/	Inter-Protein	4	1	13	14	1	1
1422	Yeast_8577_LTA_50mM-R1-160702.48884.48884.3.0.dta	3	2784.39	DQIEAVLEQLGG(12)-DVSKKEDTEPEVR(4)	Cross-Linked	Pmt3_yeast	2784.39	null	1	0.00629616	0.002064	0.741276	Pmt3_yeast(111)-SPAC17G6.10(29)/	Inter-Protein	3	1	34	12	1	1
1423	Yeast_8577_LTA_50mM-R1-160702.61860.61860.3.0.dta	3	3312.63	DMEDGDQIEAVLEQLGG(17)-LQPSSKPLSSLEAR(6)	Cross-Linked	Pmt3_yeast	3312.63	null	1	0.00634086	0.003697	1.11603	Pmt3_yeast(111)-SPBC4B4.03(206)/	Inter-Protein	3	1	22	8	1	1
1424	Yeast_8577_LTA_50mM-R2-160702.47480.47480.4.1.dta	4	4314.04	IRPDQTPAELDMEDGDQIEAVLEQLGG(27)-EASSESKPSTTNR(7)	Cross-Linked	Pmt3_yeast	4314.03	null	1	0.00639648	0.008356	1.93694	Pmt3_yeast(111)-SPBC1A4.03c(1262)/	Inter-Protein	4	1	24	10	1	1
1425	Yeast_8577_LTA_50mM-R2-160702.48739.48739.3.0.dta	3	4242.97	DMEDGDQIEAVLEQLGG(17)-SSDINIVKTEDNSHGLSVEENR(8)	Cross-Linked	Pmt3_yeast	4242.96	null	1	0.00641864	0.01064	2.50768	Pmt3_yeast(111)-SPBC1A4.03c(1292)/	Inter-Protein	4	1	8.5	13.5	1	1
1426	Yeast_8577_LTA_50mM-R2-160702.39386.39386.3.0.dta	3	2587.28	DQIEAVLEQLGG(12)-DETVKKEENDK(5)	Cross-Linked	Pmt3_yeast	2587.27	null	1	0.00642247	0.001545	0.597154	Pmt3_yeast(111)-SPAC631.02(218)/	Inter-Protein	4	1	24.5	12.5	1	1
1427	Yeast_8577_LTA_50mM-R2-160702.48787.48787.3.0.dta	3	3329.74	DQIEAVLEQLGG(12)-DSAVKQEGNLLIHPNNSLK(5)	Cross-Linked	Pmt3_yeast	3329.73	null	1	0.00644644	0.00825	2.47768	Pmt3_yeast(111)-SPBC26H8.09c(253)/	Inter-Protein	4	1	14	9	1	1
1428	Yeast_8577_LTA_50mM-R1-160702.58180.58180.3.0.dta	3	2820.32	DMEDGDQIEAVLEQLGG(17)-QGKSMNSLR(3)	Cross-Linked	Pmt3_yeast	2820.31	null	1	0.00646928	0.005843	2.07176	Pmt3_yeast(111)-SPBC365.06(71)/	Inter-Protein	3	1	36	6	1	1
1429	Yeast_8577_LTA_50mM-R1-160702.52311.52311.3.0.dta	3	3026.56	DQIEAVLEQLGG(12)-DNSVIVKKEEEIENK(7)	Cross-Linked	Pmt3_yeast	3026.55	null	1	0.00648801	0.005069	1.67484	Pmt3_yeast(111)-SPCC1393.08(544)/	Inter-Protein	3	1	14.5	11.5	1	1
1430	Yeast_8577_LTA_50mM-R1-160702.58095.58095.3.0.dta	3	2640.24	DMEDGDQIEAVLEQLGG(17)-KTTEFSK(1)	Cross-Linked	Pmt3_yeast	2640.23	null	1	0.00649665	0.006014	2.27783	Pmt3_yeast(111)-SPBC365.06(54)/	Inter-Protein	3	1	31	7	1	1
1431	Yeast_8577_LTA-25mM-R1-160702.55783.55783.2.0.dta	2	2790.3	DMEDGDQIEAVLEQLGG(17)-DKSAITPTTG(2)	Cross-Linked	Pmt3_yeast	2790.3	null	1	0.00650654	0.001235	0.442605	Pmt3_yeast(111)-SPBC365.06(14)/	Inter-Protein	12	1	7	6	1	1
1432	Yeast_8577_LTA_50mM-R1-160702.57064.57064.4.0.dta	4	3180.54	DMEDGDQIEAVLEQLGG(17)-DVKPSTEHINLK(3)	Cross-Linked	Pmt3_yeast	3180.54	null	1	0.0065747	0.005794	1.8217	Pmt3_yeast(111)-SPBC365.06(30)/	Inter-Protein	3	1	32	11	1	1
1433	Yeast_8577_LTA_50mM-R2-160702.51777.51777.3.0.dta	3	2630.36	DQIEAVLEQLGG(12)-DEVKSEFPVLSK(4)	Cross-Linked	Pmt3_yeast	2630.36	null	1	0.00659694	0.005556	2.11226	Pmt3_yeast(111)-SPCC1393.08(483)/	Inter-Protein	4	1	15.5	12.5	1	1
1434	Yeast_8577_LTA_50mM-R1-160702.58623.58623.3.0.dta	3	2420.22	DQIEAVLEQLGG(12)-DKLDFSVKSE(8)	Cross-Linked	Pmt3_yeast	2420.22	null	1	0.00665017	0.003338	1.37921	Pmt3_yeast(111)-SPAC12G12.05c(161)/	Inter-Protein	3	1	31	20	1	1
1435	8577-LT-A-160702.64102.64102.5.0.dta	5	4616.18	DMEDGDQIEAVLEQLGG(17)-DAEIIKKEEELEAAKEEEEEIWR(6)	Cross-Linked	Pmt3_yeast	4616.17	null	1	0.0067356	0.007949	1.72199	Pmt3_yeast(111)-SPBC83.15(351)/	Inter-Protein	1	1	14	17	1	1
1436	Yeast_8577_LTA_50mM-R2-160702.50347.50347.3.0.dta	3	3602.76	DQIEAVLEQLGG(12)-GKGPGGEDGMSDEVKSEFPVLSK(15)	Cross-Linked	Pmt3_yeast	3602.75	null	1	0.00673667	0.005548	1.53993	Pmt3_yeast(111)-SPCC1393.08(483)/	Inter-Protein	4	1	19	11	1	1
1437	Yeast_8577_LTA_50mM-R1-160702.44225.44225.3.0.dta	3	2774.38	DQIEAVLEQLGG(12)-EASSESKPSTTNRK(7)	Cross-Linked	Pmt3_yeast	2774.38	null	1	0.00679176	0.004232	1.52539	Pmt3_yeast(111)-SPBC1A4.03c(1262)/	Inter-Protein	3	1	39.5	15.5	1	1
1438	Yeast_8577_LTA_50mM-R1-160702.58979.58979.4.0.dta	4	3223.55	DMEDGDQIEAVLEQLGG(17)-DVKPSTEHINLK(3)	Cross-Linked	Pmt3_yeast	3223.54	Carbamyl[AnyN-term](20)	1	0.00679784	0.005146	1.59638	Pmt3_yeast(111)-SPBC365.06(30)/	Inter-Protein	3	1	26	14	1	1
1439	8577-LT-A-160702.64786.64786.4.0.dta	4	5914.74	IRPDQTPAELDMEDGDQIEAVLEQLGG(27)-YCLTQPNWIVSNETQQNQPKEENSS(20)	Cross-Linked	Pmt3_yeast	5914.73	Carbamidomethyl[C](32)	1	0.00679919	0.015249	2.57814	Pmt3_yeast(111)-SPAC12G12.05c(142)/	Inter-Protein	1	1	16	14	1	1
1440	Yeast_8577_LTA_75mM-R2-160702.34585.34585.3.0.dta	3	2184.09	DQIEAVLEQLGG(12)-KTSSHSER(1)	Cross-Linked	Pmt3_yeast	2184.09	null	1	0.00681683	0.002234	1.02285	Pmt3_yeast(111)-SPBC4B4.03(577)/	Inter-Protein	6	1	17	3	1	1
1441	Yeast_8577_LTA_50mM-R2-160702.48385.48385.3.0.dta	3	4084.9	DMEDGDQIEAVLEQLGG(17)-DINIVKTEDNSHGLSVEENR(6)	Cross-Linked	Pmt3_yeast	4084.89	Oxidation[M](2)	1	0.00682002	0.011711	2.86691	Pmt3_yeast(111)-SPBC1A4.03c(1292)/	Inter-Protein	4	1	5	14	1	1
1442	Yeast_8577_LTA_50mM-R2-160702.55098.55098.3.0.dta	3	3271.55	DQIEAVLEQLGG(12)-EEELEAAKEEEEEIWR(8)	Cross-Linked	Pmt3_yeast	3271.55	null	1	0.00682537	0.006024	1.84133	Pmt3_yeast(111)-SPBC83.15(360)/	Inter-Protein	4	1	7	10	1	1
1443	Yeast_8577_LTA_50mM-R2-160702.48218.48218.4.0.dta	4	5379.55	IRPDQTPAELDMEDGDQIEAVLEQLGG(27)-SSDINIVKTEDNSHGLSVEENR(8)	Cross-Linked	Pmt3_yeast	5379.54	Oxidation[M](12)	1	0.00685567	0.014056	2.61286	Pmt3_yeast(111)-SPBC1A4.03c(1292)/	Inter-Protein	4	1	13	13	1	1
1444	Yeast_8577_LTA_50mM-R2-160702.56551.56551.3.0.dta	3	4015.06	DMEDGDQIEAVLEQLGG(17)-AVKLETPLTSTPPIPPLSEPK(3)	Cross-Linked	Pmt3_yeast	4015.05	null	1	0.00688002	0.015068	3.75288	Pmt3_yeast(111)-SPBC947.08c(244)/	Inter-Protein	4	1	13	13	1	1
1445	Yeast_8577_LTA_50mM-R2-160702.49807.49807.3.0.dta	3	3375.56	DMEDGDQIEAVLEQLGG(17)-VFENVKQENPDEK(6)	Cross-Linked	Pmt3_yeast	3375.55	null	1	0.00689192	0.006741	1.99701	Pmt3_yeast(111)-SPCC1620.09c(13)/	Inter-Protein	4	1	7	11	1	1
1446	Yeast_8577_LTA_50mM-R1-160702.48880.48880.3.0.dta	3	2784.39	DQIEAVLEQLGG(12)-DVSKKEDTEPEVR(4)	Cross-Linked	Pmt3_yeast	2784.39	null	1	0.00689966	0.002064	0.741276	Pmt3_yeast(111)-SPAC17G6.10(29)/	Inter-Protein	3	1	34	10	1	1
1447	8577-LT-A-160702.59705.59705.3.0.dta	3	4301.13	IRPDQTPAELDMEDGDQIEAVLEQLGG(27)-DVKPSTEHINLK(3)	Cross-Linked	Pmt3_yeast	4301.12	null	1	0.00690816	0.010282	2.39054	Pmt3_yeast(111)-SPBC365.06(30)/	Inter-Protein	1	1	45.5	12.5	1	1
1448	Yeast_8577_LTA_50mM-R2-160702.44963.44963.3.0.dta	3	2828.4	DQIEAVLEQLGG(12)-VFENVKQENPDEK(6)	Cross-Linked	Pmt3_yeast	2828.39	null	1	0.00692272	0.008273	2.92498	Pmt3_yeast(111)-SPCC1620.09c(13)/	Inter-Protein	4	1	12	14	1	1
1449	Yeast_8577_LTA_50mM-R1-160702.57836.57836.3.0.dta	3	2765.47	DQIEAVLEQLGG(12)-LQPSSKPLSSLEAR(6)	Cross-Linked	Pmt3_yeast	2765.47	null	1	0.00694751	0.005232	1.8919	Pmt3_yeast(111)-SPBC4B4.03(206)/	Inter-Protein	3	1	28	15	1	1
1450	Yeast_8577_LTA_50mM-R2-160702.40632.40632.3.0.dta	3	4216.06	DQIEAVLEQLGG(12)-HSVKEESGEASPQSSQQSTITSISTTTR(4)	Cross-Linked	Pmt3_yeast	4216.05	null	1	0.00698189	0.007734	1.83442	Pmt3_yeast(111)-SPBC1685.08(263)/	Inter-Protein	4	1	6	13	1	1
1451	Yeast_8577_LTA-25mM-R1-160702.55757.55757.2.0.dta	2	2790.3	DMEDGDQIEAVLEQLGG(17)-DKSAITPTTG(2)	Cross-Linked	Pmt3_yeast	2790.3	null	1	0.00701162	0.001	0.358385	Pmt3_yeast(111)-SPBC365.06(14)/	Inter-Protein	12	1	18	8	1	1
1452	Yeast_8577_LTA_50mM-R1-160702.57285.57285.3.0.dta	3	2273.16	DQIEAVLEQLGG(12)-QGKSMNSLR(3)	Cross-Linked	Pmt3_yeast	2273.16	null	1	0.00701232	0.003281	1.44337	Pmt3_yeast(111)-SPBC365.06(71)/	Inter-Protein	3	1	22	6	1	1
1453	8577-LT-A-160702.63263.63263.3.0.dta	3	3876.9	DMEDGDQIEAVLEQLGG(17)-DSAVKQEGNLLIHPNNSLK(5)	Cross-Linked	Pmt3_yeast	3876.89	null	1	0.00703701	0.010916	2.81566	Pmt3_yeast(111)-SPBC26H8.09c(253)/	Inter-Protein	1	1	10	9	1	1
1454	Yeast_8577_LTA_50mM-R2-160702.47740.47740.3.0.dta	3	2957.48	DQIEAVLEQLGG(12)-DVLKSEEAHVESFSK(4)	Cross-Linked	Pmt3_yeast	2957.47	null	1	0.00706516	0.005174	1.74947	Pmt3_yeast(111)-SPBC1734.15(305)/	Inter-Protein	4	1	8	9	1	1
1455	Yeast_8577_LTA_50mM-R2-160702.43312.43312.5.0.dta	5	2633.38	DQIEAVLEQLGG(12)-DVKPSTEHINLK(3)	Cross-Linked	Pmt3_yeast	2633.38	null	1	0.00710039	0.001474	0.559737	Pmt3_yeast(111)-SPBC365.06(30)/	Inter-Protein	4	1	5	7	1	1
1456	Yeast_8577_LTA_50mM-R2-160702.46322.46322.4.1.dta	4	4317.13	IRPDQTPAELDMEDGDQIEAVLEQLGG(27)-DVKPSTEHINLK(3)	Cross-Linked	Pmt3_yeast	4317.12	Oxidation[M](12)	1	0.00713452	0.014242	3.29896	Pmt3_yeast(111)-SPBC365.06(30)/	Inter-Protein	4	1	29	12	1	1
1457	Yeast_8577_LTA_50mM-R1-160702.60079.60079.4.0.dta	4	3963.94	DMEDGDQIEAVLEQLGG(17)-SDSAVKQEGNLLIHPNNSLK(6)	Cross-Linked	Pmt3_yeast	3963.92	null	1	0.00714863	0.020254	5.10958	Pmt3_yeast(111)-SPBC26H8.09c(253)/	Inter-Protein	3	1	11	13	1	1
1458	Yeast_8577_LTA_50mM-R2-160702.48838.48838.3.0.dta	3	3329.74	DQIEAVLEQLGG(12)-DSAVKQEGNLLIHPNNSLK(5)	Cross-Linked	Pmt3_yeast	3329.73	null	1	0.00716412	0.007894	2.37076	Pmt3_yeast(111)-SPBC26H8.09c(253)/	Inter-Protein	4	1	13	14	1	1
1459	Yeast_8577_LTA_50mM-R2-160702.43173.43173.5.0.dta	5	2633.38	DQIEAVLEQLGG(12)-DVKPSTEHINLK(3)	Cross-Linked	Pmt3_yeast	2633.38	null	1	0.00717309	0.001654	0.628091	Pmt3_yeast(111)-SPBC365.06(30)/	Inter-Protein	4	1	8	9	1	1
1460	Yeast_8577_LTA_50mM-R2-160702.52579.52579.4.0.dta	4	3876.9	DMEDGDQIEAVLEQLGG(17)-DSAVKQEGNLLIHPNNSLK(5)	Cross-Linked	Pmt3_yeast	3876.89	null	1	0.00717893	0.011617	2.99647	Pmt3_yeast(111)-SPBC26H8.09c(253)/	Inter-Protein	4	1	14	13	1	1
1461	Yeast_8577_LTA_50mM-R2-160702.49183.49183.3.0.dta	3	2765.47	DQIEAVLEQLGG(12)-LQPSSKPLSSLEAR(6)	Cross-Linked	Pmt3_yeast	2765.47	null	1	0.00720721	0.005325	1.92553	Pmt3_yeast(111)-SPBC4B4.03(206)/	Inter-Protein	4	1	20	12	1	1
1462	Yeast_8577_LTA_50mM-R1-160702.58161.58161.3.0.dta	3	2820.32	DMEDGDQIEAVLEQLGG(17)-QGKSMNSLR(3)	Cross-Linked	Pmt3_yeast	2820.31	null	1	0.00722232	0.005831	2.0675	Pmt3_yeast(111)-SPBC365.06(71)/	Inter-Protein	3	1	29	6	1	1
1463	Yeast_8577_LTA_50mM-R1-160702.52872.52872.3.0.dta	3	2714.36	DQIEAVLEQLGG(12)-DLKQEEKESMPK(3)	Cross-Linked	Pmt3_yeast	2714.36	null	1	0.00725517	0.007983	2.94103	Pmt3_yeast(111)-SPCC1450.02(61)/	Inter-Protein	3	1	23	12	1	1
1464	Yeast_8577_LTA_50mM-R2-160702.44328.44328.3.0.dta	3	2714.36	DQIEAVLEQLGG(12)-DLKQEEKESMPK(3)	Cross-Linked	Pmt3_yeast	2714.36	null	1	0.00727579	0.006036	2.22373	Pmt3_yeast(111)-SPCC1450.02(61)/	Inter-Protein	4	1	25	9	1	1
1465	8577-LT-A-160702.56445.56445.2.0.dta	2	2676.39	DQIEAVLEQLGG(12)-DVKPSTEHINLK(3)	Cross-Linked	Pmt3_yeast	2676.38	Carbamyl[AnyN-term](15)	1	0.00729865	0.007188	2.68571	Pmt3_yeast(111)-SPBC365.06(30)/	Inter-Protein	1	1	14	9	1	1
1466	Yeast_8577_LTA_50mM-R2-160702.40580.40580.4.1.dta	4	4216.06	DQIEAVLEQLGG(12)-HSVKEESGEASPQSSQQSTITSISTTTR(4)	Cross-Linked	Pmt3_yeast	4216.05	null	1	0.00731737	0.009761	2.3152	Pmt3_yeast(111)-SPBC1685.08(263)/	Inter-Protein	4	1	11	10	1	1
1467	Yeast_8577_LTA_50mM-R2-160702.48766.48766.3.0.dta	3	2273.16	DQIEAVLEQLGG(12)-QGKSMNSLR(3)	Cross-Linked	Pmt3_yeast	2273.16	null	1	0.0073878	0.003245	1.42753	Pmt3_yeast(111)-SPBC365.06(71)/	Inter-Protein	4	1	17	8	1	1
1468	Yeast_8577_LTA_50mM-R1-160702.55232.55232.3.0.dta	3	3397.66	DQIEAVLEQLGG(12)-DNTLNHVKQEPSDGFSSVK(8)	Cross-Linked	Pmt3_yeast	3397.65	Carbamyl[AnyN-term](15)	1	0.00738875	0.007578	2.23036	Pmt3_yeast(111)-SPBC1652.01(59)/	Inter-Protein	3	1	14.5	14.5	1	1
1469	Yeast_8577_LTA_100mM-R1-160702.45453.45453.3.0.dta	3	2633.38	DQIEAVLEQLGG(12)-DVKPSTEHINLK(3)	Cross-Linked	Pmt3_yeast	2633.38	null	1	0.007403	0.004399	1.67048	Pmt3_yeast(111)-SPBC365.06(30)/	Inter-Protein	7	1	5	3	1	1
1470	Yeast_8577_LTA_50mM-R2-160702.48245.48245.4.0.dta	4	3434.64	DMEDGDQIEAVLEQLGG(17)-DVKRENPSFTNSIK(3)	Cross-Linked	Pmt3_yeast	3434.64	null	1	0.0074219	0.004864	1.41616	Pmt3_yeast(111)-SPBC1652.01(26)/	Inter-Protein	4	1	26	8	1	1
1471	Yeast_8577_LTA_50mM-R2-160702.56550.56550.3.0.dta	3	4015.06	DMEDGDQIEAVLEQLGG(17)-AVKLETPLTSTPPIPPLSEPK(3)	Cross-Linked	Pmt3_yeast	4015.05	null	1	0.00745661	0.015068	3.75288	Pmt3_yeast(111)-SPBC947.08c(244)/	Inter-Protein	4	1	13	13	1	1
1472	Yeast_8577_LTA_50mM-R1-160702.54317.54317.3.0.dta	3	3196.54	DMEDGDQIEAVLEQLGG(17)-DVKPSTEHINLK(3)	Cross-Linked	Pmt3_yeast	3196.53	Oxidation[M](2)	1	0.00748419	0.00741	2.31814	Pmt3_yeast(111)-SPBC365.06(30)/	Inter-Protein	3	1	44.5	12.5	1	1
1473	Yeast_8577_LTA_50mM-R2-160702.47992.47992.4.0.dta	4	5038.39	IRPDQTPAELDMEDGDQIEAVLEQLGG(27)-DNTLNHVKQEPSDGFSSVK(8)	Cross-Linked	Pmt3_yeast	5038.39	Oxidation[M](12)	1	0.00749445	0.00621	1.23254	Pmt3_yeast(111)-SPBC1652.01(59)/	Inter-Protein	4	1	28	15	1	1
1474	8577-LT-A-160702.53767.53767.4.0.dta	4	2633.39	DQIEAVLEQLGG(12)-DVKPSTEHINLK(3)	Cross-Linked	Pmt3_yeast	2633.38	null	1	0.00749571	0.007136	2.70983	Pmt3_yeast(111)-SPBC365.06(30)/	Inter-Protein	1	1	41	20	1	1
1475	Yeast_8577_LTA_50mM-R1-160702.58098.58098.3.0.dta	3	2640.24	DMEDGDQIEAVLEQLGG(17)-KTTEFSK(1)	Cross-Linked	Pmt3_yeast	2640.23	null	1	0.00750673	0.006014	2.27783	Pmt3_yeast(111)-SPBC365.06(54)/	Inter-Protein	3	1	28	6	1	1
1476	Yeast_8577_LTA-25mM-R1-160702.51620.51620.3.0.dta	3	2055.06	DQIEAVLEQLGG(12)-LLDEQKG(6)	Cross-Linked	Pmt3_yeast	2055.06	null	1	0.00750711	0.002619	1.27442	Pmt3_yeast(111)-SPAC9G1.13c(260)/	Inter-Protein	12	1	20	8	1	1
1477	8577-LT-A-160702.64661.64661.5.0.dta	5	5736.78	IRPDQTPAELDMEDGDQIEAVLEQLGG(27)-DAEIIKKEEELEAAKEEEEEIWR(7)	Cross-Linked	Pmt3_yeast	5736.76	null	1	0.00751046	0.019156	3.33917	Pmt3_yeast(111)-SPBC83.15(352)/	Inter-Protein	1	1	29	17	1	1
1478	Yeast_8577_LTA_50mM-R1-160702.49380.49380.2.0.dta	2	2342.25	DQIEAVLEQLGG(12)-VKLESKEEK(2)	Cross-Linked	Pmt3_yeast	2342.24	null	1	0.00751441	0.006253	2.66966	Pmt3_yeast(111)-SPBC16A3.19(173)/	Inter-Protein	3	1	25	8	1	1
1479	Yeast_8577_LTA_50mM-R1-160702.47265.47265.3.0.dta	3	3200.58	DQIEAVLEQLGG(12)-NMEQLEDTEDKKPSKR(11)	Cross-Linked	Pmt3_yeast	3200.57	null	1	0.00757739	0.005215	1.62939	Pmt3_yeast(111)-SPBC83.15(379)/	Inter-Protein	3	1	24.5	13.5	1	1
1480	Yeast_8577_LTA_50mM-R1-160702.57316.57316.3.0.dta	3	2273.16	DQIEAVLEQLGG(12)-QGKSMNSLR(3)	Cross-Linked	Pmt3_yeast	2273.16	null	1	0.00760942	0.003345	1.47152	Pmt3_yeast(111)-SPBC365.06(71)/	Inter-Protein	3	1	28	7	1	1
1481	8577-LT-A-160702.51263.51263.3.0.dta	3	2784.39	DQIEAVLEQLGG(12)-DVSKKEDTEPEVR(4)	Cross-Linked	Pmt3_yeast	2784.39	null	1	0.00762151	0.002976	1.06882	Pmt3_yeast(111)-SPAC17G6.10(29)/	Inter-Protein	1	1	45	11	1	1
1482	8577-LT-A-160702.49162.49162.3.0.dta	3	2825.48	DQIEAVLEQLGG(12)-DEIKSEKKEPEIK(4)	Cross-Linked	Pmt3_yeast	2825.48	null	1	0.00764287	0.005483	1.94056	Pmt3_yeast(111)-SPBC19C7.10(216)/	Inter-Protein	1	1	39	11	1	1
1483	Yeast_8577_LTA_50mM-R1-160702.58551.58551.3.0.dta	3	5022.4	IRPDQTPAELDMEDGDQIEAVLEQLGG(27)-DNTLNHVKQEPSDGFSSVK(8)	Cross-Linked	Pmt3_yeast	5022.39	null	1	0.00765843	0.011489	2.28756	Pmt3_yeast(111)-SPBC1652.01(59)/	Inter-Protein	3	1	24	12	1	1
1484	Yeast_8577_LTA_50mM-R2-160702.47825.47825.3.2.dta	3	2519.35	DQIEAVLEQLGG(12)-NSLPDPVKIQR(8)	Cross-Linked	Pmt3_yeast	2519.35	null	1	0.00766216	0.002331	0.92524	Pmt3_yeast(111)-SPCC1919.09(93)/	Inter-Protein	4	1	19	11	1	1
1485	8577-LT-A-160702.65210.65210.3.0.dta	3	4616.18	DMEDGDQIEAVLEQLGG(17)-DAEIIKKEEELEAAKEEEEEIWR(15)	Cross-Linked	Pmt3_yeast	4616.17	null	1	0.00768119	0.009805	2.12405	Pmt3_yeast(111)-SPBC83.15(360)/	Inter-Protein	1	1	30	20	1	1
1486	Yeast_8577_LTA_50mM-R2-160702.46332.46332.4.1.dta	4	4493.23	IRPDQTPAELDMEDGDQIEAVLEQLGG(27)-DEIKSEKKEPEIK(4)	Cross-Linked	Pmt3_yeast	4493.22	null	1	0.00770141	0.006212	1.38253	Pmt3_yeast(111)-SPBC19C7.10(216)/	Inter-Protein	4	1	36	7	1	1
1487	Yeast_8577_LTA_50mM-R1-160702.58978.58978.4.0.dta	4	3223.55	DMEDGDQIEAVLEQLGG(17)-DVKPSTEHINLK(3)	Cross-Linked	Pmt3_yeast	3223.54	Carbamyl[AnyN-term](20)	1	0.00775971	0.005146	1.59638	Pmt3_yeast(111)-SPBC365.06(30)/	Inter-Protein	3	1	32	15	1	1
1488	Yeast_8577_LTA_50mM-R2-160702.52571.52571.4.0.dta	4	3876.9	DMEDGDQIEAVLEQLGG(17)-DSAVKQEGNLLIHPNNSLK(5)	Cross-Linked	Pmt3_yeast	3876.89	null	1	0.00778037	0.011617	2.99647	Pmt3_yeast(111)-SPBC26H8.09c(253)/	Inter-Protein	4	1	14	12	1	1
1489	8577-LT-A-160702.56507.56507.3.0.dta	3	3196.54	DMEDGDQIEAVLEQLGG(17)-DVKPSTEHINLK(3)	Cross-Linked	Pmt3_yeast	3196.53	Oxidation[M](2)	1	0.00779954	0.006146	1.92271	Pmt3_yeast(111)-SPBC365.06(30)/	Inter-Protein	1	1	32.5	12.5	1	1
1490	8577-LT-A-160702.64121.64121.4.0.dta	4	4616.18	DMEDGDQIEAVLEQLGG(17)-DAEIIKKEEELEAAKEEEEEIWR(6)	Cross-Linked	Pmt3_yeast	4616.17	null	1	0.00782877	0.009832	2.1299	Pmt3_yeast(111)-SPBC83.15(351)/	Inter-Protein	1	1	20	21	1	1
1491	Yeast_8577_LTA_50mM-R1-160702.52996.52996.4.0.dta	4	3354.66	DQIEAVLEQLGG(12)-DNTLNHVKQEPSDGFSSVK(8)	Cross-Linked	Pmt3_yeast	3354.64	null	1	0.00790981	0.015493	4.61837	Pmt3_yeast(111)-SPBC1652.01(59)/	Inter-Protein	3	1	33.5	30.5	1	1
1492	Yeast_8577_LTA_50mM-R2-160702.41060.41060.4.0.dta	4	2342.25	DQIEAVLEQLGG(12)-VKLESKEEK(2)	Cross-Linked	Pmt3_yeast	2342.24	null	1	0.00791625	0.000812	0.346676	Pmt3_yeast(111)-SPBC16A3.19(173)/	Inter-Protein	4	1	8	6	1	1
1493	Yeast_8577_LTA_50mM-R1-160702.63700.63700.3.0.dta	3	2850.41	DQIEAVLEQLGG(12)-DPSIDPFEVKNSLH(10)	Cross-Linked	Pmt3_yeast	2850.41	null	1	0.00795206	-0.000764	-0.268031	Pmt3_yeast(111)-SPBC354.05c(152)/	Inter-Protein	3	1	9	7	1	1
1494	Yeast_8577_LTA_50mM-R2-160702.53992.53992.3.0.dta	3	3722.82	IRPDQTPAELDMEDGDQIEAVLEQLGG(27)-LLDEQKG(6)	Cross-Linked	Pmt3_yeast	3722.81	null	1	0.00796564	0.009875	2.65257	Pmt3_yeast(111)-SPAC9G1.13c(260)/	Inter-Protein	4	1	20	5	1	1
1495	Yeast_8577_LTA_50mM-R2-160702.36296.36296.3.0.dta	3	2774.39	DQIEAVLEQLGG(12)-EASSESKPSTTNRK(7)	Cross-Linked	Pmt3_yeast	2774.38	null	1	0.00799597	0.004775	1.72111	Pmt3_yeast(111)-SPBC1A4.03c(1262)/	Inter-Protein	4	1	38	14	1	1
1496	Yeast_8577_LTA_50mM-R1-160702.63690.63690.3.0.dta	3	2850.41	DQIEAVLEQLGG(12)-DPSIDPFEVKNSLH(10)	Cross-Linked	Pmt3_yeast	2850.41	null	1	0.00800081	-0.000764	-0.268031	Pmt3_yeast(111)-SPBC354.05c(152)/	Inter-Protein	3	1	8	7	1	1
1497	8577-LT-A-160702.56491.56491.3.0.dta	3	3196.54	DMEDGDQIEAVLEQLGG(17)-DVKPSTEHINLK(3)	Cross-Linked	Pmt3_yeast	3196.53	Oxidation[M](2)	1	0.00803054	0.006014	1.88141	Pmt3_yeast(111)-SPBC365.06(30)/	Inter-Protein	1	1	34.5	11.5	1	1
1498	Yeast_8577_LTA-25mM-R1-160702.55740.55740.2.0.dta	2	2790.3	DMEDGDQIEAVLEQLGG(17)-DKSAITPTTG(2)	Cross-Linked	Pmt3_yeast	2790.3	null	1	0.00803365	0.00104	0.37272	Pmt3_yeast(111)-SPBC365.06(14)/	Inter-Protein	12	1	16	7	1	1
1499	Yeast_8577_LTA_50mM-R1-160702.58875.58875.3.0.dta	3	3223.56	DMEDGDQIEAVLEQLGG(17)-DVKPSTEHINLK(3)	Cross-Linked	Pmt3_yeast	3223.54	Carbamyl[AnyN-term](20)	1	0.00805288	0.016374	5.07951	Pmt3_yeast(111)-SPBC365.06(30)/	Inter-Protein	3	1	37	14	1	1
1500	8577-LT-A-160702.54302.54302.3.0.dta	3	2887.48	DQIEAVLEQLGG(12)-DVKRENPSFTNSIK(3)	Cross-Linked	Pmt3_yeast	2887.48	null	1	0.0080564	0.004185	1.44936	Pmt3_yeast(111)-SPBC1652.01(26)/	Inter-Protein	1	1	40	11	1	1
1501	Yeast_8577_LTA-25mM-R1-160702.53912.53912.3.0.dta	3	2064.01	DQIEAVLEQLGG(12)-DFSVKSE(5)	Cross-Linked	Pmt3_yeast	2064.01	null	1	0.00805783	0.001539	0.745635	Pmt3_yeast(111)-SPAC12G12.05c(161)/	Inter-Protein	12	1	12	8	1	1
1502	Yeast_8577_LTA_50mM-R2-160702.45723.45723.4.0.dta	4	4997.47	DQIEAVLEQLGG(12)-DSTIPANSHPQSLPSNSIPKTEPLDTPSLSNSQER(20)	Cross-Linked	Pmt3_yeast	4997.46	null	1	0.00806495	0.012088	2.41883	Pmt3_yeast(111)-SPBC1652.01(202)/	Inter-Protein	4	1	15	25	1	1
1503	Yeast_8577_LTA_50mM-R2-160702.48421.48421.4.0.dta	4	4127.06	IRPDQTPAELDMEDGDQIEAVLEQLGG(27)-AIAGSSSSTAVKK(12)	Cross-Linked	Pmt3_yeast	4127.05	null	1	0.0080869	0.019707	4.77509	Pmt3_yeast(111)-SPBC1A4.03c(1254)/	Inter-Protein	4	1	25	7	1	1
1504	Yeast_8577_LTA_50mM-R2-160702.40394.40394.3.0.dta	3	2783.38	DQIEAVLEQLGG(12)-QQQQQQQMKAER(9)	Cross-Linked	Pmt3_yeast	2783.37	null	1	0.00812034	0.003611	1.29735	Pmt3_yeast(111)-SPAC4D7.10c(470)/	Inter-Protein	4	1	32.5	15.5	1	1
1505	Yeast_8577_LTA_50mM-R2-160702.52372.52372.3.0.dta	3	2719.39	DQIEAVLEQLGG(12)-DVKPSTEHINLK(3)	Cross-Linked	Pmt3_yeast	2719.39	Carbamyl[AnyN-term](0);Carbamyl[AnyN-term](15)	1	0.00820177	0.005789	2.12879	Pmt3_yeast(111)-SPBC365.06(30)/	Inter-Protein	4	1	12	11	1	1
1506	Yeast_8577_LTA_50mM-R2-160702.44962.44962.3.0.dta	3	2481.34	DQIEAVLEQLGG(12)-KPIQTQTLSGR(1)	Cross-Linked	Pmt3_yeast	2481.33	null	1	0.0082095	0.004528	1.82483	Pmt3_yeast(111)-SPCC330.13(100)/	Inter-Protein	4	1	14	9	1	1
1507	8577-LT-A-160702.53790.53790.2.0.dta	2	2655.36	DQIEAVLEQLGG(12)-EVANELTITKER(10)	Cross-Linked	Pmt3_yeast	2655.38	null	1	0.00821561	-0.019837	-7.47048	Pmt3_yeast(111)-SPAC4A8.05c(866)/	Inter-Protein	1	1	41.5	11.5	1	1
1508	8577-LT-A-160702.56582.56582.3.0.dta	3	3196.54	DMEDGDQIEAVLEQLGG(17)-DVKPSTEHINLK(3)	Cross-Linked	Pmt3_yeast	3196.53	Oxidation[M](2)	1	0.00822042	0.006008	1.87954	Pmt3_yeast(111)-SPBC365.06(30)/	Inter-Protein	1	1	29.5	11.5	1	1
1509	Yeast_8577_LTA_50mM-R1-160702.58872.58872.3.0.dta	3	3223.56	DMEDGDQIEAVLEQLGG(17)-DVKPSTEHINLK(3)	Cross-Linked	Pmt3_yeast	3223.54	Carbamyl[AnyN-term](20)	1	0.00822091	0.016374	5.07951	Pmt3_yeast(111)-SPBC365.06(30)/	Inter-Protein	3	1	33	17	1	1
1510	Yeast_8577_LTA_75mM-R2-160702.38571.38571.3.0.dta	3	2727.36	DQIEAVLEQLGG(12)-KPSYTQNPNSGPGK(1)	Cross-Linked	Pmt3_yeast	2727.36	null	1	0.00825457	0.000946	0.346856	Pmt3_yeast(111)-SPAC23G3.09(39)/	Inter-Protein	6	1	6.5	5.5	1	1
1511	Yeast_8577_LTA_50mM-R1-160702.55956.55956.3.0.dta	3	3180.54	DMEDGDQIEAVLEQLGG(17)-DVKPSTEHINLK(3)	Cross-Linked	Pmt3_yeast	3180.54	null	1	0.00826079	0.007648	2.40463	Pmt3_yeast(111)-SPBC365.06(30)/	Inter-Protein	3	1	17	11	1	1
1512	Yeast_8577_LTA_50mM-R1-160702.64785.64785.3.0.dta	3	3964.8	DMEDGDQIEAVLEQLGG(17)-GPGGEDGMSDEVKSEFPVLSK(13)	Cross-Linked	Pmt3_yeast	3964.8	null	1	0.00828327	0.007822	1.97286	Pmt3_yeast(111)-SPCC1393.08(483)/	Inter-Protein	3	1	6	6	1	1
1513	Yeast_8577_LTA_50mM-R1-160702.58102.58102.3.0.dta	3	2640.24	DMEDGDQIEAVLEQLGG(17)-KTTEFSK(1)	Cross-Linked	Pmt3_yeast	2640.23	null	1	0.00831215	0.006014	2.27783	Pmt3_yeast(111)-SPBC365.06(54)/	Inter-Protein	3	1	26	6	1	1
1514	Yeast_8577_LTA_50mM-R1-160702.59295.59295.4.0.dta	4	4069.02	DQIEAVLEQLGG(12)-DAEIIKKEEELEAAKEEEEEIWR(6)	Cross-Linked	Pmt3_yeast	4069.01	null	1	0.00833254	0.010479	2.57532	Pmt3_yeast(111)-SPBC83.15(351)/	Inter-Protein	3	1	24	23	1	1
1515	8577-LT-A-160702.65016.65016.2.0.dta	2	2854.35	DMEDGDQIEAVLEQLGG(17)-LMKIYCAR(3)	Cross-Linked	Pmt3_yeast	2854.34	Carbamidomethyl[C](26)	1	0.00845447	0.004139	1.45007	Pmt3_yeast(111)-SPBC365.06(63)/	Inter-Protein	1	1	32	5	1	1
1516	8577-LT-A-160702.61143.61143.3.0.dta	3	3223.55	DMEDGDQIEAVLEQLGG(17)-DVKPSTEHINLK(3)	Cross-Linked	Pmt3_yeast	3223.54	Carbamyl[AnyN-term](20)	1	0.00855583	0.005748	1.78313	Pmt3_yeast(111)-SPBC365.06(30)/	Inter-Protein	1	1	30	15	1	1
1517	8577-LT-A-160702.58614.58614.3.0.dta	3	3180.55	DMEDGDQIEAVLEQLGG(17)-DVKPSTEHINLK(3)	Cross-Linked	Pmt3_yeast	3180.54	null	1	0.00861678	0.018686	5.87511	Pmt3_yeast(111)-SPBC365.06(30)/	Inter-Protein	1	1	28.5	11.5	1	1
1518	Yeast_8577_LTA_50mM-R2-160702.48244.48244.4.0.dta	4	3434.64	DMEDGDQIEAVLEQLGG(17)-DVKRENPSFTNSIK(3)	Cross-Linked	Pmt3_yeast	3434.64	null	1	0.00867979	0.004864	1.41616	Pmt3_yeast(111)-SPBC1652.01(26)/	Inter-Protein	4	1	21	7	1	1
1519	Yeast_8577_LTA_50mM-R2-160702.47702.47702.4.0.dta	4	3932.81	DMEDGDQIEAVLEQLGG(17)-DSTVTAHKEETPYSSSLGSH(8)	Cross-Linked	Pmt3_yeast	3932.76	null	1	0.00870271	0.04541	11.5466	Pmt3_yeast(111)-SPBC1652.01(84)/	Inter-Protein	4	1	11	12	1	1
1520	Yeast_8577_LTA_50mM-R2-160702.47580.47580.3.0.dta	3	3641.84	DQIEAVLEQLGG(12)-LKTEEIITPMDTTCKPEPSAK(2)	Cross-Linked	Pmt3_yeast	3641.83	Carbamidomethyl[C](29)	1	0.00872612	0.013184	3.62016	Pmt3_yeast(111)-SPBC19C2.09(196)/	Inter-Protein	4	1	15.5	13.5	1	1
1521	Yeast_8577_LTA_50mM-R2-160702.46126.46126.3.0.dta	3	3330.54	DMEDGDQIEAVLEQLGG(17)-QQQQQQQMKAER(9)	Cross-Linked	Pmt3_yeast	3330.53	null	1	0.00873244	0.008416	2.52692	Pmt3_yeast(111)-SPAC4D7.10c(470)/	Inter-Protein	4	1	21	11	1	1
1522	Yeast_8577_LTA_50mM-R1-160702.57326.57326.4.0.dta	4	4010	IRPDQTPAELDMEDGDQIEAVLEQLGG(27)-VKLESKEEK(2)	Cross-Linked	Pmt3_yeast	4009.99	null	1	0.00882572	0.01026	2.55861	Pmt3_yeast(111)-SPBC16A3.19(173)/	Inter-Protein	3	1	42.5	7.5	1	1
1523	Yeast_8577_LTA_50mM-R1-160702.63209.63209.3.0.dta	3	3412.66	DMEDGDQIEAVLEQLGG(17)-VDSKSPIPFSVPPSR(4)	Cross-Linked	Pmt3_yeast	3412.66	null	1	0.00883123	0.004433	1.29899	Pmt3_yeast(111)-SPAC15A10.02(298)/	Inter-Protein	3	1	9	6	1	1
1524	Yeast_8577_LTA_75mM-R1-160702.52037.52037.3.0.dta	3	2676.39	DQIEAVLEQLGG(12)-DVKPSTEHINLK(3)	Cross-Linked	Pmt3_yeast	2676.38	Carbamyl[AnyN-term](0)	1	0.00884341	0.00442	1.65148	Pmt3_yeast(111)-SPBC365.06(30)/	Inter-Protein	5	1	11	5	1	1
1525	8577-LT-A-160702.61758.61758.3.0.dta	3	5189.5	IRPDQTPAELDMEDGDQIEAVLEQLGG(27)-DINIVKTEDNSHGLSVEENR(6)	Cross-Linked	Pmt3_yeast	5189.48	null	1	0.00884981	0.01624	3.12941	Pmt3_yeast(111)-SPBC1A4.03c(1292)/	Inter-Protein	1	1	22	19	1	1
1526	Yeast_8577_LTA_50mM-R1-160702.56942.56942.4.0.dta	4	3434.65	DMEDGDQIEAVLEQLGG(17)-DVKRENPSFTNSIK(3)	Cross-Linked	Pmt3_yeast	3434.64	null	1	0.00886799	0.007869	2.29107	Pmt3_yeast(111)-SPBC1652.01(26)/	Inter-Protein	3	1	20	9	1	1
1527	8577-LT-A-160702.61742.61742.5.0.dta	5	5189.5	IRPDQTPAELDMEDGDQIEAVLEQLGG(27)-DINIVKTEDNSHGLSVEENR(6)	Cross-Linked	Pmt3_yeast	5189.48	null	1	0.00887652	0.015881	3.06023	Pmt3_yeast(111)-SPBC1A4.03c(1292)/	Inter-Protein	1	1	31	16	1	1
1528	Yeast_8577_LTA_50mM-R2-160702.43821.43821.3.0.dta	3	2634.37	DQIEAVLEQLGG(12)-DVKPSTEHINLK(3)	Cross-Linked	Pmt3_yeast	2634.36	Deamidated[N](25)	1	0.00887669	0.005781	2.19446	Pmt3_yeast(111)-SPBC365.06(30)/	Inter-Protein	4	1	30.5	12.5	1	1
1529	Yeast_8577_LTA_50mM-R1-160702.59335.59335.5.0.dta	5	4069.02	DQIEAVLEQLGG(12)-DAEIIKKEEELEAAKEEEEEIWR(6)	Cross-Linked	Pmt3_yeast	4069.01	null	1	0.00891858	0.007775	1.91078	Pmt3_yeast(111)-SPBC83.15(351)/	Inter-Protein	3	1	11	15	1	1
1530	Yeast_8577_LTA-25mM-R1-160702.58727.58727.4.0.dta	4	4746.31	DQIEAVLEQLGG(12)-DIINVIDGKSEDDESLCFHFATITHYGQLR(9)	Cross-Linked	Pmt3_yeast	4746.3	Carbamidomethyl[C](32)	1	0.00892353	0.012915	2.72107	Pmt3_yeast(111)-SPBC83.15(214)/	Inter-Protein	12	1	14	19	1	1
1531	Yeast_8577_LTA_50mM-R2-160702.48328.48328.3.0.dta	3	2083.09	DQIEAVLEQLGG(12)-DKPMLAR(2)	Cross-Linked	Pmt3_yeast	2083.09	null	1	0.00896768	0.002245	1.07773	Pmt3_yeast(111)-SPBC354.05c(103)/	Inter-Protein	4	1	13	5	1	1
1532	Yeast_8577_LTA_50mM-R1-160702.44274.44274.3.0.dta	3	2774.39	DQIEAVLEQLGG(12)-EASSESKPSTTNRK(7)	Cross-Linked	Pmt3_yeast	2774.38	null	1	0.00898797	0.004569	1.64685	Pmt3_yeast(111)-SPBC1A4.03c(1262)/	Inter-Protein	3	1	38	12	1	1
1533	Yeast_8577_LTA_50mM-R1-160702.58663.58663.3.0.dta	3	3498.62	DMEDGDQIEAVLEQLGG(17)-VKGESVYPKPESESY(9)	Cross-Linked	Pmt3_yeast	3498.61	null	1	0.00904856	0.00662	1.89218	Pmt3_yeast(111)-SPAC17G6.10(400)/	Inter-Protein	3	1	5	4	1	1
1534	Yeast_8577_LTA-25mM-R1-160702.53857.53857.2.0.dta	2	2064.01	DQIEAVLEQLGG(12)-DFSVKSE(5)	Cross-Linked	Pmt3_yeast	2064.01	null	1	0.00907415	0.002152	1.04263	Pmt3_yeast(111)-SPAC12G12.05c(161)/	Inter-Protein	12	1	8	7	1	1
1535	Yeast_8577_LTA_50mM-R2-160702.42989.42989.4.0.dta	4	5552.74	DMEDGDQIEAVLEQLGG(17)-SEKPLETSQKVEIETVETKPGEPEVKQETNLQK(26)	Cross-Linked	Pmt3_yeast	5552.73	null	1	0.0090972	0.010941	1.97038	Pmt3_yeast(111)-SPBC16A3.19(158)/	Inter-Protein	4	1	13	19	1	1
1536	8577-LT-A-160702.56538.56538.3.0.dta	3	3196.54	DMEDGDQIEAVLEQLGG(17)-DVKPSTEHINLK(3)	Cross-Linked	Pmt3_yeast	3196.53	Oxidation[M](2)	1	0.00912157	0.006161	1.9274	Pmt3_yeast(111)-SPBC365.06(30)/	Inter-Protein	1	1	30	11	1	1
1537	Yeast_8577_LTA-25mM-R1-160702.51643.51643.3.0.dta	3	2055.06	DQIEAVLEQLGG(12)-LLDEQKG(6)	Cross-Linked	Pmt3_yeast	2055.06	null	1	0.00915534	0.002611	1.27052	Pmt3_yeast(111)-SPAC9G1.13c(260)/	Inter-Protein	12	1	22	8	1	1
1538	8577-LT-A-160702.58948.58948.3.0.dta	3	3180.57	DMEDGDQIEAVLEQLGG(17)-DVKPSTEHINLK(3)	Cross-Linked	Pmt3_yeast	3180.54	null	1	0.00917614	0.029906	9.40282	Pmt3_yeast(111)-SPBC365.06(30)/	Inter-Protein	1	1	40.5	12.5	1	1
1539	Yeast_8577_LTA_50mM-R1-160702.47936.47936.3.0.dta	3	2646.29	DQIEAVLEQLGG(12)-EASSESKPSTTNR(7)	Cross-Linked	Pmt3_yeast	2646.28	null	1	0.00917741	0.003885	1.4681	Pmt3_yeast(111)-SPBC1A4.03c(1262)/	Inter-Protein	3	1	25	13	1	1
1540	8577-LT-A-160702.61153.61153.3.0.dta	3	3223.55	DMEDGDQIEAVLEQLGG(17)-DVKPSTEHINLK(3)	Cross-Linked	Pmt3_yeast	3223.54	Carbamyl[AnyN-term](20)	1	0.00922007	0.006016	1.86627	Pmt3_yeast(111)-SPBC365.06(30)/	Inter-Protein	1	1	27	16	1	1
1541	Yeast_8577_LTA_50mM-R2-160702.52779.52779.4.3.dta	4	4344.15	IRPDQTPAELDMEDGDQIEAVLEQLGG(27)-DVKPSTEHINLK(3)	Cross-Linked	Pmt3_yeast	4344.13	Carbamyl[AnyN-term](0)	1	0.00922016	0.025107	5.77952	Pmt3_yeast(111)-SPBC365.06(30)/	Inter-Protein	4	1	36	11	1	1
1542	8577-LT-A-160702.61156.61156.4.0.dta	4	4069.02	DQIEAVLEQLGG(12)-DAEIIKKEEELEAAKEEEEEIWR(7)	Cross-Linked	Pmt3_yeast	4069.01	null	1	0.00925109	0.006506	1.59891	Pmt3_yeast(111)-SPBC83.15(352)/	Inter-Protein	1	1	18	22	1	1
1543	Yeast_8577_LTA_50mM-R2-160702.51376.51376.5.0.dta	5	5189.49	IRPDQTPAELDMEDGDQIEAVLEQLGG(27)-DINIVKTEDNSHGLSVEENR(6)	Cross-Linked	Pmt3_yeast	5189.48	null	1	0.00925118	0.009981	1.92331	Pmt3_yeast(111)-SPBC1A4.03c(1292)/	Inter-Protein	4	1	17	15	1	1
1544	Yeast_8577_LTA_50mM-R2-160702.52071.52071.3.0.dta	3	3399.65	DQIEAVLEQLGG(12)-KEEELEAAKEEEEEIWR(9)	Cross-Linked	Pmt3_yeast	3399.64	null	1	0.00926512	0.00969	2.8503	Pmt3_yeast(111)-SPBC83.15(360)/	Inter-Protein	4	1	8	6	1	1
1545	8577-LT-A-160702.63260.63260.3.0.dta	3	3876.9	DMEDGDQIEAVLEQLGG(17)-DSAVKQEGNLLIHPNNSLK(5)	Cross-Linked	Pmt3_yeast	3876.89	null	1	0.00928856	0.010916	2.81566	Pmt3_yeast(111)-SPBC26H8.09c(253)/	Inter-Protein	1	1	10	10	1	1
1546	8577-LT-A-160702.57545.57545.4.0.dta	4	4317.12	IRPDQTPAELDMEDGDQIEAVLEQLGG(27)-DVKPSTEHINLK(3)	Cross-Linked	Pmt3_yeast	4317.12	Oxidation[M](12)	1	0.00930237	0.001654	0.383126	Pmt3_yeast(111)-SPBC365.06(30)/	Inter-Protein	1	1	50.5	10.5	1	1
1547	Yeast_8577_LTA_50mM-R2-160702.46015.46015.4.0.dta	4	3196.54	DMEDGDQIEAVLEQLGG(17)-DVKPSTEHINLK(3)	Cross-Linked	Pmt3_yeast	3196.53	Oxidation[M](2)	1	0.00930818	0.010601	3.31641	Pmt3_yeast(111)-SPBC365.06(30)/	Inter-Protein	4	1	34	11	1	1
1548	Yeast_8577_LTA_50mM-R1-160702.58862.58862.3.0.dta	3	3602.76	DQIEAVLEQLGG(12)-GKGPGGEDGMSDEVKSEFPVLSK(15)	Cross-Linked	Pmt3_yeast	3602.75	null	1	0.00938289	0.004589	1.27375	Pmt3_yeast(111)-SPCC1393.08(483)/	Inter-Protein	3	1	13.5	10.5	1	1
1549	Yeast_8577_LTA-25mM-R1-160702.58726.58726.4.0.dta	4	4746.31	DQIEAVLEQLGG(12)-DIINVIDGKSEDDESLCFHFATITHYGQLR(9)	Cross-Linked	Pmt3_yeast	4746.3	Carbamidomethyl[C](32)	1	0.00940197	0.012915	2.72107	Pmt3_yeast(111)-SPBC83.15(214)/	Inter-Protein	12	1	12	17	1	1
1550	Yeast_8577_LTA_50mM-R1-160702.52165.52165.4.0.dta	4	2633.38	DQIEAVLEQLGG(12)-DVKPSTEHINLK(3)	Cross-Linked	Pmt3_yeast	2633.38	null	1	0.00941259	0.001852	0.703279	Pmt3_yeast(111)-SPBC365.06(30)/	Inter-Protein	3	1	22	12	1	1
1551	8577-LT-A-160702.66805.66805.3.0.dta	3	2885.38	DMEDGDQIEAVLEQLGG(17)-DISPLVKNEA(7)	Cross-Linked	Pmt3_yeast	2885.37	null	1	0.00942014	0.00736	2.5508	Pmt3_yeast(111)-SPAC1783.05(1370)/	Inter-Protein	1	1	9	8	1	1
1552	Yeast_8577_LTA_50mM-R2-160702.53431.53431.3.0.dta	3	3910.9	IRPDQTPAELDMEDGDQIEAVLEQLGG(27)-DKSAITPTTG(2)	Cross-Linked	Pmt3_yeast	3910.89	null	1	0.00942024	0.015897	4.06481	Pmt3_yeast(111)-SPBC365.06(14)/	Inter-Protein	4	1	35.5	11.5	1	1
1553	Yeast_8577_LTA_50mM-R2-160702.50709.50709.4.0.dta	4	3831.82	DMEDGDQIEAVLEQLGG(17)-RPKNEEYPEIPGYLGNR(3)	Cross-Linked	Pmt3_yeast	3831.81	null	1	0.00942341	0.007284	1.90093	Pmt3_yeast(111)-SPAC23G3.09(24)/	Inter-Protein	4	1	13	5	1	1
1554	Yeast_8577_LTA_50mM-R1-160702.57910.57910.4.0.dta	4	5544.64	DMEDGDQIEAVLEQLGG(17)-DSTIPANSHPQSLPSNSIPKTEPLDTPSLSNSQER(20)	Cross-Linked	Pmt3_yeast	5544.62	null	1	0.00946251	0.019098	3.44442	Pmt3_yeast(111)-SPBC1652.01(202)/	Inter-Protein	3	1	17.5	43.5	1	1
1555	Yeast_8577_LTA_50mM-R2-160702.40002.40002.3.0.dta	3	4041.94	DQIEAVLEQLGG(12)-SSAKEEESDKVKGESVYPKPESESY(12)	Cross-Linked	Pmt3_yeast	4041.93	null	1	0.00947545	0.013425	3.32143	Pmt3_yeast(111)-SPAC17G6.10(393)/	Inter-Protein	4	1	14	11	1	1
1556	8577-LT-A-160702.63282.63282.2.0.dta	2	2719.4	DQIEAVLEQLGG(12)-DVKPSTEHINLK(3)	Cross-Linked	Pmt3_yeast	2719.39	Carbamyl[AnyN-term](0);Carbamyl[AnyN-term](15)	1	0.00952353	0.005933	2.18174	Pmt3_yeast(111)-SPBC365.06(30)/	Inter-Protein	1	1	19	7	1	1
1557	Yeast_8577_LTA_50mM-R2-160702.49776.49776.5.0.dta	5	4301.13	IRPDQTPAELDMEDGDQIEAVLEQLGG(27)-DVKPSTEHINLK(3)	Cross-Linked	Pmt3_yeast	4301.12	null	1	0.00952438	0.006982	1.6233	Pmt3_yeast(111)-SPBC365.06(30)/	Inter-Protein	4	1	23	10	1	1
1558	Yeast_8577_LTA_50mM-R1-160702.51462.51462.2.0.dta	2	2071.09	DQIEAVLEQLGG(12)-DTVVKKE(5)	Cross-Linked	Pmt3_yeast	2071.09	null	1	0.00958039	0.002194	1.05934	Pmt3_yeast(111)-SPAC24C9.04(104)/	Inter-Protein	3	1	43	15	1	1
1559	Yeast_8577_LTA_50mM-R2-160702.50176.50176.3.0.dta	3	3498.62	DMEDGDQIEAVLEQLGG(17)-VKGESVYPKPESESY(9)	Cross-Linked	Pmt3_yeast	3498.61	null	1	0.00960205	0.008007	2.28862	Pmt3_yeast(111)-SPAC17G6.10(400)/	Inter-Protein	4	1	9	7	1	1
1560	8577-LT-A-160702.51376.51376.3.0.dta	3	2784.39	DQIEAVLEQLGG(12)-DVSKKEDTEPEVR(4)	Cross-Linked	Pmt3_yeast	2784.39	null	1	0.00968447	0.003955	1.42042	Pmt3_yeast(111)-SPAC17G6.10(29)/	Inter-Protein	1	1	33	13	1	1
1561	Yeast_8577_LTA_50mM-R2-160702.40631.40631.4.2.dta	4	4216.06	DQIEAVLEQLGG(12)-HSVKEESGEASPQSSQQSTITSISTTTR(4)	Cross-Linked	Pmt3_yeast	4216.05	null	1	0.00972801	0.009406	2.231	Pmt3_yeast(111)-SPBC1685.08(263)/	Inter-Protein	4	1	12	12	1	1
1562	Yeast_8577_LTA_50mM-R2-160702.55751.55751.3.0.dta	3	4005.97	IRPDQTPAELDMEDGDQIEAVLEQLGG(27)-DISPLVKNEA(7)	Cross-Linked	Pmt3_yeast	4005.96	null	1	0.0097761	0.009795	2.44511	Pmt3_yeast(111)-SPAC1783.05(1370)/	Inter-Protein	4	1	17	11	1	1
1563	Yeast_8577_LTA_50mM-R2-160702.55944.55944.4.0.dta	4	3803.99	DQIEAVLEQLGG(12)-DVAAVLPITQEAVEEAKPITEEAK(17)	Cross-Linked	Pmt3_yeast	3803.98	null	1	0.00980849	0.00749	1.96899	Pmt3_yeast(111)-SPAC664.05(164)/	Inter-Protein	4	1	9	13	1	1
1564	Yeast_8577_LTA_50mM-R2-160702.54197.54197.4.0.dta	4	5914.75	IRPDQTPAELDMEDGDQIEAVLEQLGG(27)-YCLTQPNWIVSNETQQNQPKEENSS(20)	Cross-Linked	Pmt3_yeast	5914.73	Carbamidomethyl[C](32)	1	0.00981383	0.01666	2.8167	Pmt3_yeast(111)-SPAC12G12.05c(142)/	Inter-Protein	4	1	17	13	1	1
1565	Yeast_8577_LTA_50mM-R1-160702.58245.58245.4.0.dta	4	4301.13	IRPDQTPAELDMEDGDQIEAVLEQLGG(27)-DVKPSTEHINLK(3)	Cross-Linked	Pmt3_yeast	4301.12	null	1	0.00982978	0.01037	2.411	Pmt3_yeast(111)-SPBC365.06(30)/	Inter-Protein	3	1	39	10	1	1
1566	Yeast_8577_LTA_50mM-R2-160702.42451.42451.4.0.dta	4	2658.31	DMEDGDQIEAVLEQLGG(17)-DKKPSKR(2)	Cross-Linked	Pmt3_yeast	2658.3	null	1	0.00986234	0.002751	1.03487	Pmt3_yeast(111)-SPBC83.15(379)/	Inter-Protein	4	1	25	7	1	1
1567	Yeast_8577_LTA_50mM-R1-160702.52440.52440.3.0.dta	3	3372.64	DMEDGDQIEAVLEQLGG(17)-DEIKSEKKEPEIK(4)	Cross-Linked	Pmt3_yeast	3372.64	null	1	0.00988317	0.007207	2.1369	Pmt3_yeast(111)-SPBC19C7.10(216)/	Inter-Protein	3	1	17	10	1	1
1568	8577-LT-A-160702.49169.49169.3.0.dta	3	2825.48	DQIEAVLEQLGG(12)-DEIKSEKKEPEIK(4)	Cross-Linked	Pmt3_yeast	2825.48	null	1	0.00990197	0.005483	1.94056	Pmt3_yeast(111)-SPBC19C7.10(216)/	Inter-Protein	1	1	38	13	1	1
1569	Yeast_8577_LTA_50mM-R2-160702.47582.47582.3.0.dta	3	3641.84	DQIEAVLEQLGG(12)-LKTEEIITPMDTTCKPEPSAK(2)	Cross-Linked	Pmt3_yeast	3641.83	Carbamidomethyl[C](29)	1	0.00990688	0.013184	3.62016	Pmt3_yeast(111)-SPBC19C2.09(196)/	Inter-Protein	4	1	16	12	1	1
1570	8577-LT-A-160702.61145.61145.3.0.dta	3	3223.55	DMEDGDQIEAVLEQLGG(17)-DVKPSTEHINLK(3)	Cross-Linked	Pmt3_yeast	3223.54	Carbamyl[AnyN-term](20)	1	0.00991669	0.005748	1.78313	Pmt3_yeast(111)-SPBC365.06(30)/	Inter-Protein	1	1	27	15	1	1
1571	Yeast_8577_LTA_50mM-R2-160702.49250.49250.3.0.dta	3	3099.63	DQIEAVLEQLGG(12)-KQQTLLEFAASKEPEK(1)	Cross-Linked	Pmt3_yeast	3099.62	null	1	0.00997113	0.006574	2.12091	Pmt3_yeast(111)-SPBC1A4.03c(1269)/	Inter-Protein	4	1	12	9	1	1
1572	8577-LT-A-160702.55259.55259.4.0.dta	4	3695.81	DQIEAVLEQLGG(12)-SSDINIVKTEDNSHGLSVEENR(8)	Cross-Linked	Pmt3_yeast	3695.8	null	1	0.0100094	0.007644	2.06829	Pmt3_yeast(111)-SPBC1A4.03c(1292)/	Inter-Protein	1	1	26	33	1	1
1573	8577-LT-A-160702.58665.58665.2.0.dta	2	3180.55	DMEDGDQIEAVLEQLGG(17)-DVKPSTEHINLK(3)	Cross-Linked	Pmt3_yeast	3180.54	null	1	0.0100403	0.011441	3.59719	Pmt3_yeast(111)-SPBC365.06(30)/	Inter-Protein	1	1	36	10	1	1
1574	Yeast_8577_LTA_50mM-R1-160702.60240.60240.3.0.dta	3	2630.36	DQIEAVLEQLGG(12)-DEVKSEFPVLSK(4)	Cross-Linked	Pmt3_yeast	2630.36	null	1	0.0100425	0.005634	2.14192	Pmt3_yeast(111)-SPCC1393.08(483)/	Inter-Protein	3	1	22.5	10.5	1	1
1575	Yeast_8577_LTA_50mM-R2-160702.53247.53247.3.0.dta	3	3312.63	DMEDGDQIEAVLEQLGG(17)-LQPSSKPLSSLEAR(6)	Cross-Linked	Pmt3_yeast	3312.63	null	1	0.0100469	0.003635	1.09732	Pmt3_yeast(111)-SPBC4B4.03(206)/	Inter-Protein	4	1	14	10	1	1
1576	Yeast_8577_LTA_50mM-R1-160702.56952.56952.4.0.dta	4	3434.65	DMEDGDQIEAVLEQLGG(17)-DVKRENPSFTNSIK(3)	Cross-Linked	Pmt3_yeast	3434.64	null	1	0.0100937	0.007869	2.29107	Pmt3_yeast(111)-SPBC1652.01(26)/	Inter-Protein	3	1	22	9	1	1
1577	Yeast_8577_LTA_50mM-R2-160702.50827.50827.3.0.dta	3	2865.5	DQIEAVLEQLGG(12)-VDSKSPIPFSVPPSR(4)	Cross-Linked	Pmt3_yeast	2865.5	null	1	0.0102256	0.005355	1.86878	Pmt3_yeast(111)-SPAC15A10.02(298)/	Inter-Protein	4	1	8	6	1	1
1578	Yeast_8577_LTA_75mM-R1-160702.50347.50347.3.0.dta	3	2323.18	DQIEAVLEQLGG(12)-LMKIYCAR(3)	Cross-Linked	Pmt3_yeast	2323.18	Oxidation[M](17);Carbamidomethyl[C](21)	1	0.0102319	0.002687	1.15661	Pmt3_yeast(111)-SPBC365.06(63)/	Inter-Protein	5	1	7	7	1	1
1579	Yeast_8577_LTA_50mM-R1-160702.56924.56924.3.0.dta	3	3434.65	DMEDGDQIEAVLEQLGG(17)-DVKRENPSFTNSIK(3)	Cross-Linked	Pmt3_yeast	3434.64	null	1	0.0102346	0.008627	2.51176	Pmt3_yeast(111)-SPBC1652.01(26)/	Inter-Protein	3	1	20	7	1	1
1580	Yeast_8577_LTA_50mM-R2-160702.47479.47479.4.1.dta	4	4314.04	IRPDQTPAELDMEDGDQIEAVLEQLGG(27)-EASSESKPSTTNR(7)	Cross-Linked	Pmt3_yeast	4314.03	null	1	0.0102641	0.008356	1.93694	Pmt3_yeast(111)-SPBC1A4.03c(1262)/	Inter-Protein	4	1	27	8	1	1
1581	Yeast_8577_LTA_50mM-R1-160702.56973.56973.3.0.dta	3	3434.65	DMEDGDQIEAVLEQLGG(17)-DVKRENPSFTNSIK(3)	Cross-Linked	Pmt3_yeast	3434.64	null	1	0.0102983	0.008146	2.37172	Pmt3_yeast(111)-SPBC1652.01(26)/	Inter-Protein	3	1	17	7	1	1
1582	Yeast_8577_LTA_50mM-R2-160702.49335.49335.5.0.dta	5	4301.15	IRPDQTPAELDMEDGDQIEAVLEQLGG(27)-DVKPSTEHINLK(3)	Cross-Linked	Pmt3_yeast	4301.12	null	1	0.01032	0.026149	6.07957	Pmt3_yeast(111)-SPBC365.06(30)/	Inter-Protein	4	1	29	14	1	1
1583	Yeast_8577_LTA_50mM-R1-160702.49411.49411.4.0.dta	4	2342.25	DQIEAVLEQLGG(12)-VKLESKEEK(2)	Cross-Linked	Pmt3_yeast	2342.24	null	1	0.0103866	0.000972	0.414987	Pmt3_yeast(111)-SPBC16A3.19(173)/	Inter-Protein	3	1	16	8	1	1
1584	Yeast_8577_LTA_50mM-R1-160702.52158.52158.4.0.dta	4	2633.38	DQIEAVLEQLGG(12)-DVKPSTEHINLK(3)	Cross-Linked	Pmt3_yeast	2633.38	null	1	0.0103914	0.001852	0.703279	Pmt3_yeast(111)-SPBC365.06(30)/	Inter-Protein	3	1	20.5	11.5	1	1
1585	Yeast_8577_LTA_50mM-R1-160702.55123.55123.4.0.dta	4	2889.41	DMEDGDQIEAVLEQLGG(17)-VKLESKEEK(2)	Cross-Linked	Pmt3_yeast	2889.4	null	1	0.0104339	0.004579	1.58476	Pmt3_yeast(111)-SPBC16A3.19(173)/	Inter-Protein	3	1	24	7	1	1
1586	Yeast_8577_LTA_50mM-R2-160702.51209.51209.3.0.dta	3	4344.14	IRPDQTPAELDMEDGDQIEAVLEQLGG(27)-DVKPSTEHINLK(3)	Cross-Linked	Pmt3_yeast	4344.13	Carbamyl[AnyN-term](30)	1	0.0104693	0.00987	2.27203	Pmt3_yeast(111)-SPBC365.06(30)/	Inter-Protein	4	1	34	12	1	1
1587	Yeast_8577_LTA_50mM-R2-160702.48263.48263.4.0.dta	4	3434.64	DMEDGDQIEAVLEQLGG(17)-DVKRENPSFTNSIK(3)	Cross-Linked	Pmt3_yeast	3434.64	null	1	0.0105071	0.005012	1.45925	Pmt3_yeast(111)-SPBC1652.01(26)/	Inter-Protein	4	1	17	9	1	1
1588	Yeast_8577_LTA_50mM-R1-160702.52805.52805.3.0.dta	3	2634.37	DQIEAVLEQLGG(12)-DVKPSTEHINLK(3)	Cross-Linked	Pmt3_yeast	2634.36	Deamidated[N](25)	1	0.0105324	0.010298	3.90911	Pmt3_yeast(111)-SPBC365.06(30)/	Inter-Protein	3	1	33	12	1	1
1589	Yeast_8577_LTA_50mM-R2-160702.44120.44120.3.0.dta	3	4240.9	DMEDGDQIEAVLEQLGG(17)-AKEEVDHVKSENGESVNEPNTE(9)	Cross-Linked	Pmt3_yeast	4240.89	null	1	0.0106123	0.010992	2.59191	Pmt3_yeast(111)-SPAC1783.05(1337)/	Inter-Protein	4	1	7	8	1	1
1590	Yeast_8577_LTA_50mM-R2-160702.48559.48559.4.0.dta	4	4010	IRPDQTPAELDMEDGDQIEAVLEQLGG(27)-VKLESKEEK(2)	Cross-Linked	Pmt3_yeast	4009.99	null	1	0.0106175	0.008301	2.07008	Pmt3_yeast(111)-SPBC16A3.19(173)/	Inter-Protein	4	1	36.5	5.5	1	1
1591	Yeast_8577_LTA_50mM-R2-160702.48335.48335.3.0.dta	3	2083.09	DQIEAVLEQLGG(12)-DKPMLAR(2)	Cross-Linked	Pmt3_yeast	2083.09	null	1	0.0106266	0.002245	1.07773	Pmt3_yeast(111)-SPBC354.05c(103)/	Inter-Protein	4	1	14	6	1	1
1592	Yeast_8577_LTA_50mM-R1-160702.54260.54260.4.0.dta	4	3196.54	DMEDGDQIEAVLEQLGG(17)-DVKPSTEHINLK(3)	Cross-Linked	Pmt3_yeast	3196.53	Oxidation[M](2)	1	0.010702	0.006434	2.01281	Pmt3_yeast(111)-SPBC365.06(30)/	Inter-Protein	3	1	24.5	11.5	1	1
1593	Yeast_8577_LTA_50mM-R1-160702.58891.58891.3.0.dta	3	3223.57	DMEDGDQIEAVLEQLGG(17)-DVKPSTEHINLK(3)	Cross-Linked	Pmt3_yeast	3223.54	Carbamyl[AnyN-term](20)	1	0.0108364	0.023059	7.15331	Pmt3_yeast(111)-SPBC365.06(30)/	Inter-Protein	3	1	33	17	1	1
1594	Yeast_8577_LTA_50mM-R1-160702.64661.64661.3.0.dta	3	2832.47	DQIEAVLEQLGG(12)-AAATVKTPIYVDPSF(6)	Cross-Linked	Pmt3_yeast	2832.47	null	1	0.0108481	0.005005	1.76701	Pmt3_yeast(111)-SPBC1A4.03c(1448)/	Inter-Protein	3	1	15	11	1	1
1595	Yeast_8577_LTA_50mM-R2-160702.48159.48159.4.0.dta	4	5379.55	IRPDQTPAELDMEDGDQIEAVLEQLGG(27)-SSDINIVKTEDNSHGLSVEENR(8)	Cross-Linked	Pmt3_yeast	5379.54	Oxidation[M](12)	1	0.0109048	0.012422	2.30912	Pmt3_yeast(111)-SPBC1A4.03c(1292)/	Inter-Protein	4	1	17.5	13.5	1	1
1596	Yeast_8577_LTA_50mM-R2-160702.50344.50344.4.1.dta	4	3602.76	DQIEAVLEQLGG(12)-GKGPGGEDGMSDEVKSEFPVLSK(15)	Cross-Linked	Pmt3_yeast	3602.75	null	1	0.0109103	0.009688	2.68906	Pmt3_yeast(111)-SPCC1393.08(483)/	Inter-Protein	4	1	17	13	1	1
1597	Yeast_8577_LTA_50mM-R2-160702.55918.55918.4.0.dta	4	3803.99	DQIEAVLEQLGG(12)-DVAAVLPITQEAVEEAKPITEEAK(17)	Cross-Linked	Pmt3_yeast	3803.98	null	1	0.0109159	0.007965	2.09386	Pmt3_yeast(111)-SPAC664.05(164)/	Inter-Protein	4	1	9.5	11.5	1	1
1598	Yeast_8577_LTA_50mM-R1-160702.53480.53480.3.1.dta	3	2828.4	DQIEAVLEQLGG(12)-VFENVKQENPDEK(6)	Cross-Linked	Pmt3_yeast	2828.39	null	1	0.0109431	0.008464	2.99251	Pmt3_yeast(111)-SPCC1620.09c(13)/	Inter-Protein	3	1	31	22	1	1
1599	8577-LT-A-160702.51270.51270.3.0.dta	3	2784.39	DQIEAVLEQLGG(12)-DVSKKEDTEPEVR(4)	Cross-Linked	Pmt3_yeast	2784.39	null	1	0.0109696	0.002976	1.06882	Pmt3_yeast(111)-SPAC17G6.10(29)/	Inter-Protein	1	1	45	12	1	1
1600	Yeast_8577_LTA_50mM-R1-160702.56359.56359.3.0.dta	3	2848.43	DGDQIEAVLEQLGG(14)-DVKPSTEHINLK(3)	Cross-Linked	Pmt3_yeast	2848.43	Carbamyl[AnyN-term](17)	1	0.011143	-0.005762	-2.02287	Pmt3_yeast(111)-SPBC365.06(30)/	Inter-Protein	3	1	27	14	1	1
1601	8577-LT-A-160702.62833.62833.3.0.dta	3	4069.03	DQIEAVLEQLGG(12)-DAEIIKKEEELEAAKEEEEEIWR(15)	Cross-Linked	Pmt3_yeast	4069.01	null	1	0.0111608	0.014098	3.46472	Pmt3_yeast(111)-SPBC83.15(360)/	Inter-Protein	1	1	18	20	1	1
1602	Yeast_8577_LTA_50mM-R2-160702.51034.51034.3.0.dta	3	3223.55	DMEDGDQIEAVLEQLGG(17)-DVKPSTEHINLK(3)	Cross-Linked	Pmt3_yeast	3223.54	Carbamyl[AnyN-term](0)	1	0.0111632	0.01002	3.10838	Pmt3_yeast(111)-SPBC365.06(30)/	Inter-Protein	4	1	19	12	1	1
1603	Yeast_8577_LTA_50mM-R2-160702.51942.51942.3.0.dta	3	3066.51	DMEDGDQIEAVLEQLGG(17)-NSLPDPVKIQR(8)	Cross-Linked	Pmt3_yeast	3066.51	null	1	0.0111837	0.004011	1.308	Pmt3_yeast(111)-SPCC1919.09(93)/	Inter-Protein	4	1	14	8	1	1
1604	Yeast_8577_LTA_50mM-R2-160702.47707.47707.4.0.dta	4	3932.81	DMEDGDQIEAVLEQLGG(17)-DSTVTAHKEETPYSSSLGSH(8)	Cross-Linked	Pmt3_yeast	3932.76	null	1	0.011193	0.04541	11.5466	Pmt3_yeast(111)-SPBC1652.01(84)/	Inter-Protein	4	1	11	10	1	1
1605	Yeast_8577_LTA_50mM-R1-160702.59292.59292.4.0.dta	4	4069.02	DQIEAVLEQLGG(12)-DAEIIKKEEELEAAKEEEEEIWR(6)	Cross-Linked	Pmt3_yeast	4069.01	null	1	0.011212	0.010479	2.57532	Pmt3_yeast(111)-SPBC83.15(351)/	Inter-Protein	3	1	20	24	1	1
1606	Yeast_8577_LTA_50mM-R1-160702.58874.58874.3.0.dta	3	3223.56	DMEDGDQIEAVLEQLGG(17)-DVKPSTEHINLK(3)	Cross-Linked	Pmt3_yeast	3223.54	Carbamyl[AnyN-term](20)	1	0.0112276	0.016374	5.07951	Pmt3_yeast(111)-SPBC365.06(30)/	Inter-Protein	3	1	33	15	1	1
1607	Yeast_8577_LTA_50mM-R2-160702.47595.47595.3.0.dta	3	3641.84	DQIEAVLEQLGG(12)-LKTEEIITPMDTTCKPEPSAK(2)	Cross-Linked	Pmt3_yeast	3641.83	Carbamidomethyl[C](29)	1	0.0112754	0.01317	3.61632	Pmt3_yeast(111)-SPBC19C2.09(196)/	Inter-Protein	4	1	15	15	1	1
1608	Yeast_8577_LTA_50mM-R1-160702.62826.62826.2.0.dta	2	2854.35	DMEDGDQIEAVLEQLGG(17)-LMKIYCAR(3)	Cross-Linked	Pmt3_yeast	2854.34	Carbamidomethyl[C](26)	1	0.011323	0.005731	2.00782	Pmt3_yeast(111)-SPBC365.06(63)/	Inter-Protein	3	1	24	5	1	1
1609	Yeast_8577_LTA_50mM-R2-160702.43638.43638.3.0.dta	3	2887.48	DQIEAVLEQLGG(12)-DVKRENPSFTNSIK(3)	Cross-Linked	Pmt3_yeast	2887.48	null	1	0.0113997	0.002555	0.884855	Pmt3_yeast(111)-SPBC1652.01(26)/	Inter-Protein	4	1	35	9	1	1
1610	Yeast_8577_LTA_50mM-R1-160702.54429.54429.4.0.dta	4	3196.54	DMEDGDQIEAVLEQLGG(17)-DVKPSTEHINLK(3)	Cross-Linked	Pmt3_yeast	3196.53	Oxidation[M](2)	1	0.011436	0.010501	3.28512	Pmt3_yeast(111)-SPBC365.06(30)/	Inter-Protein	3	1	27	12	1	1
1611	8577-LT-A-160702.60163.60163.3.0.dta	3	4301.14	IRPDQTPAELDMEDGDQIEAVLEQLGG(27)-DVKPSTEHINLK(3)	Cross-Linked	Pmt3_yeast	4301.12	null	1	0.0114725	0.013103	3.04641	Pmt3_yeast(111)-SPBC365.06(30)/	Inter-Protein	1	1	60.5	14.5	1	1
1612	8577-LT-A-160702.66839.66839.2.0.dta	2	2885.38	DMEDGDQIEAVLEQLGG(17)-DISPLVKNEA(7)	Cross-Linked	Pmt3_yeast	2885.37	null	1	0.0114773	0.010582	3.66746	Pmt3_yeast(111)-SPAC1783.05(1370)/	Inter-Protein	1	1	16	8	1	1
1613	Yeast_8577_LTA_50mM-R1-160702.59041.59041.3.1.dta	3	3397.66	DQIEAVLEQLGG(12)-DNTLNHVKQEPSDGFSSVK(8)	Cross-Linked	Pmt3_yeast	3397.65	Carbamyl[AnyN-term](0)	1	0.0114865	0.006325	1.86158	Pmt3_yeast(111)-SPBC1652.01(59)/	Inter-Protein	3	1	23.5	21.5	1	1
1614	Yeast_8577_LTA_50mM-R2-160702.50699.50699.3.0.dta	3	3831.82	DMEDGDQIEAVLEQLGG(17)-RPKNEEYPEIPGYLGNR(3)	Cross-Linked	Pmt3_yeast	3831.81	null	1	0.0116605	0.007717	2.01393	Pmt3_yeast(111)-SPAC23G3.09(24)/	Inter-Protein	4	1	21	5	1	1
1615	8577-LT-A-160702.65019.65019.2.0.dta	2	2854.35	DMEDGDQIEAVLEQLGG(17)-LMKIYCAR(3)	Cross-Linked	Pmt3_yeast	2854.34	Carbamidomethyl[C](26)	1	0.0117011	0.004139	1.45007	Pmt3_yeast(111)-SPBC365.06(63)/	Inter-Protein	1	1	35	5	1	1
1616	Yeast_8577_LTA_50mM-R2-160702.54002.54002.3.0.dta	3	3722.82	IRPDQTPAELDMEDGDQIEAVLEQLGG(27)-LLDEQKG(6)	Cross-Linked	Pmt3_yeast	3722.81	null	1	0.0118858	0.009803	2.63323	Pmt3_yeast(111)-SPAC9G1.13c(260)/	Inter-Protein	4	1	18	5	1	1
1617	8577-LT-A-160702.58254.58254.3.0.dta	3	3180.55	DMEDGDQIEAVLEQLGG(17)-DVKPSTEHINLK(3)	Cross-Linked	Pmt3_yeast	3180.54	null	1	0.0120314	0.00864	2.71652	Pmt3_yeast(111)-SPBC365.06(30)/	Inter-Protein	1	1	19	10	1	1
1618	8577-LT-A-160702.56838.56838.3.0.dta	3	3330.54	DMEDGDQIEAVLEQLGG(17)-QQQQQQQMKAER(9)	Cross-Linked	Pmt3_yeast	3330.53	null	1	0.0120725	0.008964	2.69146	Pmt3_yeast(111)-SPAC4D7.10c(470)/	Inter-Protein	1	1	14	11	1	1
1619	Yeast_8577_LTA_50mM-R1-160702.62828.62828.2.0.dta	2	2854.35	DMEDGDQIEAVLEQLGG(17)-LMKIYCAR(3)	Cross-Linked	Pmt3_yeast	2854.34	Carbamidomethyl[C](26)	1	0.0121286	0.005731	2.00782	Pmt3_yeast(111)-SPBC365.06(63)/	Inter-Protein	3	1	23	5	1	1
1620	Yeast_8577_LTA_50mM-R1-160702.55742.55742.3.0.dta	3	3196.54	DMEDGDQIEAVLEQLGG(17)-DVKPSTEHINLK(3)	Cross-Linked	Pmt3_yeast	3196.53	Oxidation[M](2)	1	0.0121714	0.004989	1.56075	Pmt3_yeast(111)-SPBC365.06(30)/	Inter-Protein	3	1	29	11	1	1
1621	Yeast_8577_LTA_50mM-R1-160702.52511.52511.3.0.dta	3	2783.38	DQIEAVLEQLGG(12)-QQQQQQQMKAER(9)	Cross-Linked	Pmt3_yeast	2783.37	null	1	0.0122459	0.006322	2.27134	Pmt3_yeast(111)-SPAC4D7.10c(470)/	Inter-Protein	3	1	30	18	1	1
1622	8577-LT-A-160702.64577.64577.4.0.dta	4	5736.77	IRPDQTPAELDMEDGDQIEAVLEQLGG(27)-DAEIIKKEEELEAAKEEEEEIWR(7)	Cross-Linked	Pmt3_yeast	5736.76	null	1	0.0122486	0.015698	2.73639	Pmt3_yeast(111)-SPBC83.15(352)/	Inter-Protein	1	1	23	11	1	1
1623	Yeast_8577_LTA_50mM-R2-160702.50831.50831.3.0.dta	3	2865.5	DQIEAVLEQLGG(12)-VDSKSPIPFSVPPSR(4)	Cross-Linked	Pmt3_yeast	2865.5	null	1	0.0122521	0.005355	1.86878	Pmt3_yeast(111)-SPAC15A10.02(298)/	Inter-Protein	4	1	8	7	1	1
1624	Yeast_8577_LTA_50mM-R2-160702.50475.50475.3.0.dta	3	3397.66	DQIEAVLEQLGG(12)-DNTLNHVKQEPSDGFSSVK(8)	Cross-Linked	Pmt3_yeast	3397.65	Carbamyl[AnyN-term](0)	1	0.0122883	0.006557	1.92986	Pmt3_yeast(111)-SPBC1652.01(59)/	Inter-Protein	4	1	19	16	1	1
1625	Yeast_8577_LTA_50mM-R1-160702.58970.58970.3.0.dta	3	3498.62	DMEDGDQIEAVLEQLGG(17)-VKGESVYPKPESESY(2)	Cross-Linked	Pmt3_yeast	3498.61	null	1	0.0123543	0.007776	2.2226	Pmt3_yeast(111)-SPAC17G6.10(393)/	Inter-Protein	3	1	8	7	1	1
1626	Yeast_8577_LTA_50mM-R2-160702.48223.48223.4.0.dta	4	3749.79	DMEDGDQIEAVLEQLGG(17)-ESVDVKRENPSFTNSIK(6)	Cross-Linked	Pmt3_yeast	3749.78	null	1	0.012384	0.007858	2.09559	Pmt3_yeast(111)-SPBC1652.01(26)/	Inter-Protein	4	1	27	10	1	1
1627	Yeast_8577_LTA_50mM-R2-160702.48825.48825.4.0.dta	4	4242.96	DMEDGDQIEAVLEQLGG(17)-SSDINIVKTEDNSHGLSVEENR(8)	Cross-Linked	Pmt3_yeast	4242.96	null	1	0.0123868	0.002581	0.608302	Pmt3_yeast(111)-SPBC1A4.03c(1292)/	Inter-Protein	4	1	10.5	23.5	1	1
1628	Yeast_8577_LTA_50mM-R2-160702.43119.43119.3.0.dta	3	2071.09	DQIEAVLEQLGG(12)-DTVVKKE(5)	Cross-Linked	Pmt3_yeast	2071.09	null	1	0.012401	0.000682	0.329295	Pmt3_yeast(111)-SPAC24C9.04(104)/	Inter-Protein	4	1	26	10	1	1
1629	Yeast_8577_LTA_50mM-R1-160702.53466.53466.3.0.dta	3	2805.43	DGDQIEAVLEQLGG(14)-DVKPSTEHINLK(3)	Cross-Linked	Pmt3_yeast	2805.43	null	1	0.0124177	0.009104	3.24514	Pmt3_yeast(111)-SPBC365.06(30)/	Inter-Protein	3	1	23	17	1	1
1630	Yeast_8577_LTA_100mM-R2-160702.32407.32407.3.0.dta	3	2111.15	DQIEAVLEQLGG(12)-DKKPSKR(2)	Cross-Linked	Pmt3_yeast	2111.14	null	1	0.0125834	0.00263	1.24577	Pmt3_yeast(111)-SPBC83.15(379)/	Inter-Protein	8	1	40	6	1	1
1631	Yeast_8577_LTA_50mM-R2-160702.48876.48876.3.0.dta	3	4242.97	DMEDGDQIEAVLEQLGG(17)-SSDINIVKTEDNSHGLSVEENR(8)	Cross-Linked	Pmt3_yeast	4242.96	null	1	0.0126035	0.009815	2.31325	Pmt3_yeast(111)-SPBC1A4.03c(1292)/	Inter-Protein	4	1	8.5	21.5	1	1
1632	Yeast_8577_LTA_50mM-R2-160702.51357.51357.4.0.dta	4	4619.2	IRPDQTPAELDMEDGDQIEAVLEQLGG(27)-VKGESVYPKPESESY(2)	Cross-Linked	Pmt3_yeast	4619.2	null	1	0.0126572	-0.000684	-0.148078	Pmt3_yeast(111)-SPAC17G6.10(393)/	Inter-Protein	4	1	25	6	1	1
1633	Yeast_8577_LTA_50mM-R2-160702.47704.47704.3.1.dta	3	3932.79	DMEDGDQIEAVLEQLGG(17)-DSTVTAHKEETPYSSSLGSH(8)	Cross-Linked	Pmt3_yeast	3932.76	null	1	0.0126801	0.029465	7.49219	Pmt3_yeast(111)-SPBC1652.01(84)/	Inter-Protein	4	1	11	13	1	1
1634	Yeast_8577_LTA_50mM-R2-160702.56553.56553.3.0.dta	3	4015.06	DMEDGDQIEAVLEQLGG(17)-AVKLETPLTSTPPIPPLSEPK(3)	Cross-Linked	Pmt3_yeast	4015.05	null	1	0.0127689	0.015068	3.75288	Pmt3_yeast(111)-SPBC947.08c(244)/	Inter-Protein	4	1	13	14	1	1
1635	Yeast_8577_LTA_50mM-R2-160702.53615.53615.4.0.dta	4	4616.18	DMEDGDQIEAVLEQLGG(17)-DAEIIKKEEELEAAKEEEEEIWR(6)	Cross-Linked	Pmt3_yeast	4616.17	null	1	0.0127923	0.010847	2.34978	Pmt3_yeast(111)-SPBC83.15(351)/	Inter-Protein	4	1	10	20	1	1
1636	Yeast_8577_LTA_50mM-R2-160702.50102.50102.3.0.dta	3	5022.4	IRPDQTPAELDMEDGDQIEAVLEQLGG(27)-DNTLNHVKQEPSDGFSSVK(8)	Cross-Linked	Pmt3_yeast	5022.39	null	1	0.0128483	0.007747	1.54249	Pmt3_yeast(111)-SPBC1652.01(59)/	Inter-Protein	4	1	12	12	1	1
1637	8577-LT-A-160702.56492.56492.3.0.dta	3	3196.54	DMEDGDQIEAVLEQLGG(17)-DVKPSTEHINLK(3)	Cross-Linked	Pmt3_yeast	3196.53	Oxidation[M](2)	1	0.0128793	0.006014	1.88141	Pmt3_yeast(111)-SPBC365.06(30)/	Inter-Protein	1	1	29.5	9.5	1	1
1638	Yeast_8577_LTA_50mM-R2-160702.48229.48229.4.1.dta	4	3749.79	DMEDGDQIEAVLEQLGG(17)-ESVDVKRENPSFTNSIK(6)	Cross-Linked	Pmt3_yeast	3749.78	null	1	0.0129928	0.007858	2.09559	Pmt3_yeast(111)-SPBC1652.01(26)/	Inter-Protein	4	1	25	7	1	1
1639	8577-LT-A-160702.61184.61184.2.0.dta	2	3223.55	DMEDGDQIEAVLEQLGG(17)-DVKPSTEHINLK(3)	Cross-Linked	Pmt3_yeast	3223.54	Carbamyl[AnyN-term](20)	1	0.0129932	0.007479	2.32012	Pmt3_yeast(111)-SPBC365.06(30)/	Inter-Protein	1	1	35	9	1	1
1640	Yeast_8577_LTA_50mM-R1-160702.49085.49085.3.0.dta	3	2362.13	DQIEAVLEQLGG(12)-SSAKEEESDK(4)	Cross-Linked	Pmt3_yeast	2362.13	null	1	0.0130135	0.003557	1.50585	Pmt3_yeast(111)-SPAC17G6.10(385)/	Inter-Protein	3	1	19	7	1	1
1641	8577-LT-A-160702.64052.64052.3.0.dta	3	4616.18	DMEDGDQIEAVLEQLGG(17)-DAEIIKKEEELEAAKEEEEEIWR(6)	Cross-Linked	Pmt3_yeast	4616.17	null	1	0.0131688	0.00677	1.46658	Pmt3_yeast(111)-SPBC83.15(351)/	Inter-Protein	1	1	35	20	1	1
1642	Yeast_8577_LTA_50mM-R1-160702.54316.54316.3.0.dta	3	3196.54	DMEDGDQIEAVLEQLGG(17)-DVKPSTEHINLK(3)	Cross-Linked	Pmt3_yeast	3196.53	Oxidation[M](2)	1	0.0132265	0.00741	2.31814	Pmt3_yeast(111)-SPBC365.06(30)/	Inter-Protein	3	1	40	11	1	1
1643	8577-LT-A-160702.63590.63590.4.0.dta	4	5406.57	IRPDQTPAELDMEDGDQIEAVLEQLGG(27)-SSDINIVKTEDNSHGLSVEENR(8)	Cross-Linked	Pmt3_yeast	5406.55	Carbamyl[AnyN-term](0)	1	0.0133206	0.018556	3.43213	Pmt3_yeast(111)-SPBC1A4.03c(1292)/	Inter-Protein	1	1	20	14	1	1
1644	Yeast_8577_LTA_50mM-R1-160702.55741.55741.3.0.dta	3	3196.54	DMEDGDQIEAVLEQLGG(17)-DVKPSTEHINLK(3)	Cross-Linked	Pmt3_yeast	3196.53	Oxidation[M](2)	1	0.0133865	0.004989	1.56075	Pmt3_yeast(111)-SPBC365.06(30)/	Inter-Protein	3	1	29	11	1	1
1645	Yeast_8577_LTA_50mM-R1-160702.57787.57787.4.0.dta	4	5053.36	IRPDQTPAELDMEDGDQIEAVLEQLGG(27)-DSTVTAHKEETPYSSSLGSH(8)	Cross-Linked	Pmt3_yeast	5053.35	null	1	0.0134098	0.013392	2.65012	Pmt3_yeast(111)-SPBC1652.01(84)/	Inter-Protein	3	1	21	8	1	1
1646	8577-LT-A-160702.64787.64787.4.0.dta	4	5914.74	IRPDQTPAELDMEDGDQIEAVLEQLGG(27)-YCLTQPNWIVSNETQQNQPKEENSS(20)	Cross-Linked	Pmt3_yeast	5914.73	Carbamidomethyl[C](32)	1	0.013416	0.015249	2.57814	Pmt3_yeast(111)-SPAC12G12.05c(142)/	Inter-Protein	1	1	16	14	1	1
1647	Yeast_8577_LTA_50mM-R1-160702.55006.55006.4.0.dta	4	3196.53	DMEDGDQIEAVLEQLGG(17)-DVKPSTEHINLK(3)	Cross-Linked	Pmt3_yeast	3196.53	Oxidation[M](2)	1	0.0134368	0.001387	0.433908	Pmt3_yeast(111)-SPBC365.06(30)/	Inter-Protein	3	1	30	12	1	1
1648	Yeast_8577_LTA_50mM-R1-160702.59932.59932.2.0.dta	2	2064.02	DQIEAVLEQLGG(12)-DFSVKSE(5)	Cross-Linked	Pmt3_yeast	2064.01	null	1	0.0134782	0.002639	1.27858	Pmt3_yeast(111)-SPAC12G12.05c(161)/	Inter-Protein	3	1	24	8	1	1
1649	Yeast_8577_LTA_50mM-R2-160702.43735.43735.4.3.dta	4	2633.38	DQIEAVLEQLGG(12)-DVKPSTEHINLK(3)	Cross-Linked	Pmt3_yeast	2633.38	null	1	0.0135179	0.001721	0.653533	Pmt3_yeast(111)-SPBC365.06(30)/	Inter-Protein	4	1	16	11	1	1
1650	Yeast_8577_LTA_50mM-R2-160702.49252.49252.3.0.dta	3	2676.4	DQIEAVLEQLGG(12)-DVKPSTEHINLK(3)	Cross-Linked	Pmt3_yeast	2676.38	Carbamyl[AnyN-term](0)	1	0.0135311	0.014472	5.4073	Pmt3_yeast(111)-SPBC365.06(30)/	Inter-Protein	4	1	23.5	12.5	1	1
1651	Yeast_8577_LTA_50mM-R1-160702.59096.59096.3.0.dta	3	2263.19	DQIEAVLEQLGG(12)-NGLSSYIKK(8)	Cross-Linked	Pmt3_yeast	2263.18	Deamidated[N](16)	1	0.0135557	0.004192	1.85226	Pmt3_yeast(111)-SPAC11E3.01c(18)/	Inter-Protein	3	1	30	14	1	1
1652	Yeast_8577_LTA_50mM-R2-160702.47700.47700.4.0.dta	4	3932.81	DMEDGDQIEAVLEQLGG(17)-DSTVTAHKEETPYSSSLGSH(8)	Cross-Linked	Pmt3_yeast	3932.76	null	1	0.0135843	0.04541	11.5466	Pmt3_yeast(111)-SPBC1652.01(84)/	Inter-Protein	4	1	13	11	1	1
1653	Yeast_8577_LTA_50mM-R1-160702.60266.60266.3.0.dta	3	2630.36	DQIEAVLEQLGG(12)-DEVKSEFPVLSK(4)	Cross-Linked	Pmt3_yeast	2630.36	null	1	0.013587	0.005627	2.13925	Pmt3_yeast(111)-SPCC1393.08(483)/	Inter-Protein	3	1	18.5	10.5	1	1
1654	Yeast_8577_LTA_50mM-R1-160702.59394.59394.4.0.dta	4	4069.03	DQIEAVLEQLGG(12)-DAEIIKKEEELEAAKEEEEEIWR(6)	Cross-Linked	Pmt3_yeast	4069.01	null	1	0.0136547	0.011717	2.87957	Pmt3_yeast(111)-SPBC83.15(351)/	Inter-Protein	3	1	15	17	1	1
1655	Yeast_8577_LTA_50mM-R2-160702.48192.48192.3.0.dta	3	3749.8	DMEDGDQIEAVLEQLGG(17)-ESVDVKRENPSFTNSIK(6)	Cross-Linked	Pmt3_yeast	3749.78	null	1	0.0137765	0.014204	3.78796	Pmt3_yeast(111)-SPBC1652.01(26)/	Inter-Protein	4	1	22	7	1	1
1656	Yeast_8577_LTA_50mM-R2-160702.50352.50352.3.0.dta	3	3602.76	DQIEAVLEQLGG(12)-GKGPGGEDGMSDEVKSEFPVLSK(15)	Cross-Linked	Pmt3_yeast	3602.75	null	1	0.0138438	0.005548	1.53993	Pmt3_yeast(111)-SPCC1393.08(483)/	Inter-Protein	4	1	15	10	1	1
1657	Yeast_8577_LTA_50mM-R1-160702.58241.58241.4.0.dta	4	4301.13	IRPDQTPAELDMEDGDQIEAVLEQLGG(27)-DVKPSTEHINLK(3)	Cross-Linked	Pmt3_yeast	4301.12	null	1	0.013902	0.01037	2.411	Pmt3_yeast(111)-SPBC365.06(30)/	Inter-Protein	3	1	41	10	1	1
1658	8577-LT-A-160702.65441.65441.3.0.dta	3	4112.04	DQIEAVLEQLGG(12)-DAEIIKKEEELEAAKEEEEEIWR(6)	Cross-Linked	Pmt3_yeast	4112.02	Carbamyl[AnyN-term](0)	1	0.0140088	0.016989	4.13155	Pmt3_yeast(111)-SPBC83.15(351)/	Inter-Protein	1	1	15	12	1	1
1659	Yeast_8577_LTA_50mM-R2-160702.46059.46059.4.4.dta	4	3331.56	DMEDGDQIEAVLEQLGG(17)-DVSKKEDTEPEVR(4)	Cross-Linked	Pmt3_yeast	3331.55	null	1	0.0141655	0.012288	3.68838	Pmt3_yeast(111)-SPAC17G6.10(29)/	Inter-Protein	4	1	19	12	1	1
1660	8577-LT-A-160702.62671.62671.3.0.dta	3	3564.75	DQIEAVLEQLGG(12)-DINIVKTEDNSHGLSVEENR(6)	Cross-Linked	Pmt3_yeast	3564.74	Carbamyl[AnyN-term](0)	1	0.014173	0.009433	2.6462	Pmt3_yeast(111)-SPBC1A4.03c(1292)/	Inter-Protein	1	1	11	12	1	1
1661	8577-LT-A-160702.60350.60350.4.0.dta	4	4301.13	IRPDQTPAELDMEDGDQIEAVLEQLGG(27)-DVKPSTEHINLK(3)	Cross-Linked	Pmt3_yeast	4301.12	null	1	0.0141964	0.008255	1.91927	Pmt3_yeast(111)-SPBC365.06(30)/	Inter-Protein	1	1	48	9	1	1
1662	8577-LT-A-160702.62125.62125.2.0.dta	2	2064.02	DQIEAVLEQLGG(12)-DFSVKSE(5)	Cross-Linked	Pmt3_yeast	2064.01	null	1	0.0142241	0.0051	2.47092	Pmt3_yeast(111)-SPAC12G12.05c(161)/	Inter-Protein	1	1	30	11	1	1
1663	Yeast_8577_LTA_50mM-R2-160702.50177.50177.3.0.dta	3	3498.62	DMEDGDQIEAVLEQLGG(17)-VKGESVYPKPESESY(9)	Cross-Linked	Pmt3_yeast	3498.61	null	1	0.014284	0.008007	2.28862	Pmt3_yeast(111)-SPAC17G6.10(400)/	Inter-Protein	4	1	8	6	1	1
1664	Yeast_8577_LTA-25mM-R1-160702.50235.50235.2.0.dta	2	2429.21	DQIEAVLEQLGG(12)-DADKSAITPTTG(4)	Cross-Linked	Pmt3_yeast	2429.2	null	1	0.0143021	0.005858	2.41149	Pmt3_yeast(111)-SPBC365.06(14)/	Inter-Protein	12	1	12.5	4.5	1	1
1665	Yeast_8577_LTA_50mM-R1-160702.52977.52977.3.0.dta	3	3354.66	DQIEAVLEQLGG(12)-DNTLNHVKQEPSDGFSSVK(8)	Cross-Linked	Pmt3_yeast	3354.64	null	1	0.0143482	0.011195	3.33716	Pmt3_yeast(111)-SPBC1652.01(59)/	Inter-Protein	3	1	25	27	1	1
1666	Yeast_8577_LTA_50mM-R1-160702.54155.54155.4.0.dta	4	2676.39	DQIEAVLEQLGG(12)-DVKPSTEHINLK(3)	Cross-Linked	Pmt3_yeast	2676.38	Carbamyl[AnyN-term](15)	1	0.0144847	0.003222	1.20386	Pmt3_yeast(111)-SPBC365.06(30)/	Inter-Protein	3	1	15	13	1	1
1667	Yeast_8577_LTA_50mM-R2-160702.51604.51604.4.0.dta	4	3934.9	DQTPAELDMEDGDQIEAVLEQLGG(24)-DVKPSTEHINLK(3)	Cross-Linked	Pmt3_yeast	3934.89	null	1	0.0145797	0.017182	4.36658	Pmt3_yeast(111)-SPBC365.06(30)/	Inter-Protein	4	1	20	9	1	1
1668	Yeast_8577_LTA_50mM-R2-160702.50501.50501.3.0.dta	3	2263.19	DQIEAVLEQLGG(12)-NGLSSYIKK(8)	Cross-Linked	Pmt3_yeast	2263.18	Deamidated[N](16)	1	0.0146484	0.004492	1.98482	Pmt3_yeast(111)-SPAC11E3.01c(18)/	Inter-Protein	4	1	25.5	10.5	1	1
1669	8577-LT-A-160702.60385.60385.2.0.dta	2	2640.24	DMEDGDQIEAVLEQLGG(17)-KTTEFSK(1)	Cross-Linked	Pmt3_yeast	2640.23	null	1	0.0146736	0.008757	3.31675	Pmt3_yeast(111)-SPBC365.06(54)/	Inter-Protein	1	1	25	5	1	1
1670	8577-LT-A-160702.64658.64658.5.0.dta	5	5736.78	IRPDQTPAELDMEDGDQIEAVLEQLGG(27)-DAEIIKKEEELEAAKEEEEEIWR(7)	Cross-Linked	Pmt3_yeast	5736.76	null	1	0.0146835	0.019156	3.33917	Pmt3_yeast(111)-SPBC83.15(352)/	Inter-Protein	1	1	32	17	1	1
1671	Yeast_8577_LTA_50mM-R1-160702.54064.54064.3.0.dta	3	2676.39	DQIEAVLEQLGG(12)-DVKPSTEHINLK(3)	Cross-Linked	Pmt3_yeast	2676.38	Carbamyl[AnyN-term](15)	1	0.0147521	0.009384	3.50622	Pmt3_yeast(111)-SPBC365.06(30)/	Inter-Protein	3	1	24	15	1	1
1672	Yeast_8577_LTA_50mM-R2-160702.51072.51072.3.0.dta	3	4247	DQIEAVLEQLGG(12)-YCLTQPNWIVSNETQQNQPKEENSS(20)	Cross-Linked	Pmt3_yeast	4246.98	Carbamidomethyl[C](17)	1	0.0148249	0.014546	3.42502	Pmt3_yeast(111)-SPAC12G12.05c(142)/	Inter-Protein	4	1	19.5	13.5	1	1
1673	8577-LT-A-160702.64704.64704.3.0.dta	3	4025.96	IRPDQTPAELDMEDGDQIEAVLEQLGG(27)-SSDINIVKTE(8)	Cross-Linked	Pmt3_yeast	4025.95	null	1	0.0148309	0.013696	3.40193	Pmt3_yeast(111)-SPBC1A4.03c(1292)/	Inter-Protein	1	1	21.5	15.5	1	1
1674	Yeast_8577_LTA_50mM-R2-160702.53317.53317.3.0.dta	3	4166.02	IRPDQTPAELDMEDGDQIEAVLEQLGG(27)-NFKIEEPKPSG(3)	Cross-Linked	Pmt3_yeast	4166.02	null	1	0.0149055	0.001908	0.457991	Pmt3_yeast(111)-SPBC26H8.09c(146)/	Inter-Protein	4	1	19.5	5.5	1	1
1675	Yeast_8577_LTA_50mM-R1-160702.58547.58547.3.0.dta	3	5022.4	IRPDQTPAELDMEDGDQIEAVLEQLGG(27)-DNTLNHVKQEPSDGFSSVK(8)	Cross-Linked	Pmt3_yeast	5022.39	null	1	0.0150221	0.011489	2.28756	Pmt3_yeast(111)-SPBC1652.01(59)/	Inter-Protein	3	1	17	13	1	1
1676	Yeast_8577_LTA_50mM-R1-160702.59044.59044.3.0.dta	3	3397.66	DQIEAVLEQLGG(12)-DNTLNHVKQEPSDGFSSVK(8)	Cross-Linked	Pmt3_yeast	3397.65	Carbamyl[AnyN-term](0)	1	0.0150249	0.006325	1.86158	Pmt3_yeast(111)-SPBC1652.01(59)/	Inter-Protein	3	1	27.5	22.5	1	1
1677	8577-LT-A-160702.54405.54405.3.0.dta	3	2887.48	DQIEAVLEQLGG(12)-DVKRENPSFTNSIK(3)	Cross-Linked	Pmt3_yeast	2887.48	null	1	0.0151123	0.003993	1.38287	Pmt3_yeast(111)-SPBC1652.01(26)/	Inter-Protein	1	1	33	11	1	1
1678	8577-LT-A-160702.53687.53687.3.0.dta	3	3385.61	DQIEAVLEQLGG(12)-DSTVTAHKEETPYSSSLGSH(8)	Cross-Linked	Pmt3_yeast	3385.6	null	1	0.0151773	0.006682	1.97365	Pmt3_yeast(111)-SPBC1652.01(84)/	Inter-Protein	1	1	16	15	1	1
1679	Yeast_8577_LTA_50mM-R1-160702.47919.47919.3.0.dta	3	2646.29	DQIEAVLEQLGG(12)-EASSESKPSTTNR(7)	Cross-Linked	Pmt3_yeast	2646.28	null	1	0.0152248	0.003972	1.50097	Pmt3_yeast(111)-SPBC1A4.03c(1262)/	Inter-Protein	3	1	18	10	1	1
1680	Yeast_8577_LTA_50mM-R2-160702.51380.51380.5.0.dta	5	5189.49	IRPDQTPAELDMEDGDQIEAVLEQLGG(27)-DINIVKTEDNSHGLSVEENR(6)	Cross-Linked	Pmt3_yeast	5189.48	null	1	0.0152835	0.009981	1.92331	Pmt3_yeast(111)-SPBC1A4.03c(1292)/	Inter-Protein	4	1	21	14	1	1
1681	Yeast_8577_LTA_50mM-R2-160702.45480.45480.3.0.dta	3	2951.46	DQIEAVLEQLGG(12)-VKGESVYPKPESESY(2)	Cross-Linked	Pmt3_yeast	2951.45	null	1	0.015495	0.007585	2.56992	Pmt3_yeast(111)-SPAC17G6.10(393)/	Inter-Protein	4	1	15	8	1	1
1682	Yeast_8577_LTA_50mM-R2-160702.43728.43728.3.0.dta	3	2633.38	DQIEAVLEQLGG(12)-DVKPSTEHINLK(3)	Cross-Linked	Pmt3_yeast	2633.38	null	1	0.0155432	-0.002478	-0.940997	Pmt3_yeast(111)-SPBC365.06(30)/	Inter-Protein	4	1	23.5	15.5	1	1
1683	8577-LT-A-160702.59250.59250.2.0.dta	2	2243.15	DQIEAVLEQLGG(12)-DKSAITPTTG(2)	Cross-Linked	Pmt3_yeast	2243.14	null	1	0.0156246	0.006461	2.88034	Pmt3_yeast(111)-SPBC365.06(14)/	Inter-Protein	1	1	21	9	1	1
[truncated: 2,081 more rows]

## Sheet: Slx8_SUMOylation_sites
Site groups	Spectra number
SPBC365.06(30)	2851
SPBC365.06(63)	627
SPBC365.06(14)	239
SPBC1A4.03c(1292)	236
SPBC83.15(351)	233
SPAC926.04c(228)	232
[truncated: 381 more rows]

## Sheet: Slx8_SUMOylated_spectra
Order	Title	Charge	Precursor_Mass	Peptide	Peptide_Type	Linker	Peptide_Mass	Modifications	Evalue	Score	Precursor_Mass_Error(Da)	Precursor_Mass_Error(ppm)	Proteins	Protein_Type	FileID	LabelID	Alpha_Matched	Beta_Matched	Alpha_Evalue	Beta_Evalue
[truncated: 9,452 more rows]
