# Supplementary material for: Global Analysis of Protein and Small-Molecule Substrates of Ubiquitin-Like Proteins
Source: Mol Cell Proteomics. 2025 Apr 18;24(7):100975. doi: 10.1016/j.mcpro.2025.100975 (PMC12270671; doi:10.1016/j.mcpro.2025.100975)
Supplement: Supplemental_Table S4 [file mmc4.xlsx]

## Sheet: Legend
		Supplementary Table S4. Identification of SUMOylation sites using MaxQuant from fission yeast sample
		Cutoff: 5% False discovery rate (FDR) at spectra level; spectra number >= 2
		Pmt3_miss0：the released C-terminal peptide from Pmt3 after digestion have no missing cleavage sites. (DQIEAVLEQLGG)
		Pmt3_miss1：the released C-terminal peptide from Pmt3 after digestion have 1 missing cleavage sites. (DGDQIEAVLEQLGG)
		Pmt3_miss2：the released C-terminal peptide from Pmt3 after digestion have 2 missing cleavage sites. (DMEDGDQIEAVLEQLGG)
		Score diffs: Sequence representation for each of the possible PTM positions in each possible configuration, the difference is calculated between the identification score with the PTM added to that position and the best scoring identification where no PTM is added to that position. When this value is negative, it is unlikely that the particular modification is located at this position.

## Sheet: WT_SUMOylation_sites
Site groups	Spectra number
SPBC1A4.03c(1292)	149
SPBC365.06(30)	143
SPBC83.15(351)	107
SPBC1652.01(59)	48
SPBC83.15(360)	43
SPBC26H8.09c(253)	41
SPBC365.06(63)	39
SPBC19C2.09(196)	25
SPAC12G12.05c(142)	23
SPBC4B4.03(542)	21
SPBC4B4.03(200)	15
SPCC1393.08(483)	14
SPAC17G6.10(29)	12
SPBC1652.01(84)	11
SPBC4B4.03(577)	11
SPBC1652.01(202)	11
SPBC1703.14c(99)	10
SPBC1A4.03c(1262)	10
SPBC19C7.10(216)	10
SPBC28F2.10c(12)	10
SPCC1620.09c(13)	9
SPAC15A10.02(216)	9
SPBC365.06(54)	9
SPBC1652.01(26)	8
SPBC16A3.19(173)	8
SPAC4D7.10c(470)	7
SPCC1393.08(544)	6
SPBC4B4.03(206)	6
SPAC17G6.10(393)	6
SPCC1223.03c(478)	5
SPAC110.02(787)	5
SPBC1685.08(263)	5
SPBC365.06(14)	5
SPAC12G12.05c(161)	5
SPBC947.09(21)	5
SPBC1A4.03c(1269)	5
SPBC83.15(352)	4
SPBC83.15(214)	4
SPAC521.03(101)	4
SPBC83.15(379)	4
SPAC23G3.09(39)	4
SPAC6F12.15c(188)	4
SPAC17G6.10(30)	3
SPBC17G9.09(62)	3
SPAC24C9.04(104)	3
SPAC23G3.09(24)	3
SPBC16A3.13(691)	2
SPCC645.12c(149)	2
SPBC15D4.13c(61)	2
SPBC1289.16c(218)	2
SPBC1289.16c(217)	2
SPBC1773.01(272)	2
SPBC1A4.03c(1254)	2
SPBC1711.05(362)	2
SPBC16A3.19(158)	2
SPBC16A3.19(211)	2
SPBC1A4.03c(1255)	2
SPCC1620.09c(21)	2
SPAC10F6.08c(162)	2
SPAC1783.05(1370)	2
SPBC29A3.04(248)	2
SPAC4F10.13c(755)	2

## Sheet: WT_SUMOylated_spectra
Raw file	Scan number	Scan index	Sequence	Length	Missed cleavages	Modifications	Modified sequence	Carbamidomethyl (C) Probabilities	Deamidation (N) Probabilities	Oxidation (M) Probabilities	Pmt3_miss0 Probabilities	Pmt3_miss1 Probabilities	Pmt3_miss2 Probabilities	Carbamidomethyl (C) Score diffs	Deamidation (N) Score diffs	Oxidation (M) Score diffs	Pmt3_miss0 Score diffs	Pmt3_miss1 Score diffs	Pmt3_miss2 Score diffs	Carbamidomethyl (C)	Carbamyl (N-term)	Deamidation (N)	Oxidation (M)	Pmt3_miss0	Pmt3_miss1	Pmt3_miss2	Proteins	Charge	Fragmentation	Mass analyzer	Type	Scan event number	Isotope index	m/z	Mass	Mass error [ppm]	Mass error [Da]	Simple mass error [ppm]	Retention time	PEP	Score	Delta score	Score diff	Localization prob	Combinatorics	PIF	Fraction of total spectrum	Base peak fraction	Precursor full scan number
8577-LT-A-160702	51934	46671	AIAGSSSSTAVKK	13	1	Pmt3_miss0	_AIAGSSSSTAVKK(pm)_				AIAGSSSSTAVK(0.143)K(0.857)						AIAGSSSSTAVK(-7.79)K(7.79)			0	0	0	0	1	0	0	SPBC1A4.03c	2	HCD	FTMS	MULTI-MSMS	6	2	1230.15	2458.29	0.2842	0.00034961	2.74577	85.501	0.0047589	120.63	42.439	7.7851	0.85724	2	0	0	0	51928
8577-LT-A-160702	51935	46672	AIAGSSSSTAVKK	13	1	Pmt3_miss0	_AIAGSSSSTAVK(pm)K_				AIAGSSSSTAVK(0.5)K(0.5)						AIAGSSSSTAVK(0)K(0)			0	0	0	0	1	0	0	SPBC1A4.03c	2	HCD	FTMS	MULTI-MSMS	7	0	1230.15	2458.29	0.2842	0.00034961	2.74577	85.502	0.00092481	140.49	40.336	0	0.5	2	0	0	0	51928
Yeast_8577_LTA_50mM-R1-160702	49513	43085	AIAGSSSSTAVKK	13	1	Pmt3_miss0	_AIAGSSSSTAVK(pm)K_				AIAGSSSSTAVK(0.5)K(0.5)						AIAGSSSSTAVK(0)K(0)			0	0	0	0	1	0	0	SPBC1A4.03c	2	HCD	FTMS	MULTI-MSMS	11	1	1230.15	2458.29	0.57373	0.00070577	2.98984	85.01	0.0031712	123.86	123.86	0	0.5	2	0	0	0	49502
Yeast_8577_LTA_50mM-R1-160702	49519	43091	AIAGSSSSTAVKK	13	1	Pmt3_miss0	_AIAGSSSSTAVKK(pm)_				AIAGSSSSTAVK(0.099)K(0.901)						AIAGSSSSTAVK(-9.6)K(9.6)			0	0	0	0	1	0	0	SPBC1A4.03c	2	HCD	FTMS	MULTI-MSMS	17	0	1230.15	2458.29	0.57373	0.00070577	2.98984	85.018	0.0007504	142.83	16.759	9.5998	0.90118	2	0	0	0	49502
Yeast_8577_LTA_50mM-R2-160702	41570	33879	AIAQFFEPRK	10	1	Pmt3_miss0	_AIAQFFEPRK(pm)_				AIAQFFEPRK(1)						AIAQFFEPRK(50.35)			0	0	0	0	1	0	0	SPAC19G12.01c	3	HCD	FTMS	MULTI-SECPEP	7	2	820.436	2458.29	2.3282	0.0019101	772.749	85.467	0.045159	50.353	50.353	50.353	1	1	0	0	0	41563
Yeast_8577_LTA_50mM-R1-160702	54657	47984	AKKLYETMVQK	11	2	Carbamyl (N-term),Pmt3_miss0	_(ca)AK(pm)KLYETMVQK_				AK(0.914)K(0.078)LYETMVQK(0.009)						AK(10.71)K(-10.71)LYETMVQK(-20.29)			0	1	0	0	1	0	0	SPAC227.18	3	HCD	FTMS	MSMS	10		878.798	2633.37	NaN	NaN	-378.937	92.414	0.028844	41.54	7.9514	10.713	0.91389	3	0	0	0	54647
Yeast_8577_LTA-25mM-R1-160702	58361	50442	AKKTRRAPK	9	4	Carbamyl (N-term),Pmt3_miss2	_(ca)AKKTRRAPK(pm)_						AK(0.005)K(0.005)TRRAPK(0.989)						AK(-22.71)K(-22.71)TRRAPK(22.71)	0	1	0	0	0	0	1	SPAC15A10.15	3	HCD	FTMS	MULTI-SECPEP	17	2	966.829	2897.47	-1.6876	-0.0016316	657.121	107.4	0.013139	47.559	15.962	22.706	0.98939	3	0	0	0	58344
Yeast_8577_LTA_50mM-R2-160702	44249	36431	AKQNQIPPSTTR	12	1	Carbamyl (N-term),Pmt3_miss0	_(ca)AK(pm)QNQIPPSTTR_				AK(1)QNQIPPSTTR						AK(65.4)QNQIPPSTTR			0	1	0	0	1	0	0	SPAC3C7.02c	3	HCD	FTMS	MSMS	19		879.459	2635.36	NaN	NaN	3.97235	89.423	0.0032931	65.395	7.5592	65.395	1	1	0	0	0	44230
Yeast_8577_LTA_50mM-R1-160702	63534	56438	APELDDTNTREILK	14	3	Deamidation (N),Carbamyl (N-term),Pmt3_miss2	_(ca)APELDDTN(de)TREILK(pm)_		APELDDTN(1)TREILK				APELDDTNTREILK(1)		APELDDTN(69.71)TREILK				APELDDTNTREILK(69.71)	0	1	1	0	0	0	1	SPAP7G5.04c	3	HCD	FTMS	MULTI-MSMS	4	2	1153.54	3457.6	-1.0204	-0.0011771	0.757045	105.64	0.0071508	69.714	9.8428	69.714	1	1	0	0	0	63530
8577-LT-A-160702	64770	58896	AVKLETPLTSTPPIPPLSEPK	21	1	Pmt3_miss0	_AVK(pm)LETPLTSTPPIPPLSEPK_				AVK(1)LETPLTSTPPIPPLSEPK						AVK(51.91)LETPLTSTPPIPPLSEPK(-51.91)			0	0	0	0	1	0	0	SPBC947.08c	3	HCD	FTMS	MULTI-MSMS	11	2	1156.63	3466.88	0.55603	0.00064312	2.51043	104.42	0.044676	81.356	27.673	51.912	0.99999	2	0	0	0	64759
8577-LT-A-160702	67100	61115	CEKMQNESRGLREIK	15	3	Carbamidomethyl (C),Carbamyl (N-term),Pmt3_miss1	_(ca)C(ca)EKMQNESRGLREIK(pm)_	C(1)EKMQNESRGLREIK				CEK(0.068)MQNESRGLREIK(0.932)		C(41.54)EKMQNESRGLREIK				CEK(-11.37)MQNESRGLREIK(11.37)		1	1	0	0	0	1	0	SPBC1718.02	3	HCD	FTMS	MULTI-SECPEP	10	2	1115.88	3344.61	0.1945	0.00021703	-533.166	107.92	0.015388	41.542	8.7957	41.542	1	2	0	0	0	67090
8577-LT-A-160702	58665	53082	DAAFFRVKDRR	11	3	Pmt3_miss2	_DAAFFRVK(pm)DRR_						DAAFFRVK(1)DRR						DAAFFRVK(70.03)DRR	0	0	0	0	0	0	1	SPBP19A11.04c	2	HCD	FTMS	MULTI-MSMS	17	5	1590.77	3179.53	1.2261	0.0019504	3.79681	95.287	0.00090691	70.028	70.028	70.028	1	1	0	0	0	58648
8577-LT-A-160702	63378	57570	DADKSAITPTTG	12	2	Pmt3_miss2	_DADK(pm)SAITPTTG_						DADK(1)SAITPTTG						DADK(93.56)SAITPTTG	0	0	0	0	0	0	1	SPBC365.06	2	HCD	FTMS	MULTI-MSMS	5	2	1488.68	2975.36	1.0585	0.0015758	2.58507	102.33	0.020889	93.556	12.801	93.556	1	1	0	0	0	63373
8577-LT-A-160702	63379	57571	DADKSAITPTTG	12	2	Pmt3_miss2	_DADK(pm)SAITPTTG_						DADK(1)SAITPTTG						DADK(93.67)SAITPTTG	0	0	0	0	0	0	1	SPBC365.06	2	HCD	FTMS	MULTI-MSMS	6	0	1488.68	2975.36	1.0585	0.0015758	2.58507	102.33	0.02086	93.667	12.912	93.667	1	1	0	0	0	63373
Yeast_8577_LTA_50mM-R1-160702	53749	47119	DAEIIKK	7	1	Pmt3_miss0	_DAEIIK(pm)K_				DAEIIK(0.5)K(0.5)						DAEIIK(0)K(0)			0	0	0	0	1	0	0	SPBC83.15	3	HCD	FTMS	MULTI-MSMS	5	1	690.376	2068.11	0.057056	3.94e-05	1.04959	91.09	0.02307	70.919	10.329	0	0.5	2	0	0	0	53744
Yeast_8577_LTA_50mM-R1-160702	53751	47121	DAEIIKK	7	1	Pmt3_miss0	_DAEIIK(pm)K_				DAEIIK(0.5)K(0.5)						DAEIIK(0)K(0)			0	0	0	0	1	0	0	SPBC83.15	3	HCD	FTMS	MULTI-MSMS	7	0	690.376	2068.11	0.057056	3.94e-05	1.04959	91.093	0.027758	62.546	7.0157	0	0.5	2	0	0	0	53744
Yeast_8577_LTA_50mM-R2-160702	45270	37403	DAEIIKK	7	1	Pmt3_miss0	_DAEIIK(pm)K_				DAEIIK(0.5)K(0.5)						DAEIIK(0)K(0)			0	0	0	0	1	0	0	SPBC83.15	3	HCD	FTMS	MULTI-MSMS	11	0	690.376	2068.11	-0.26284	-0.00018146	0.789501	90.947	0.027758	62.546	7.7699	0	0.5	2	0	0	0	45259
Yeast_8577_LTA_50mM-R2-160702	45271	37404	DAEIIKK	7	1	Pmt3_miss0	_DAEIIK(pm)K_				DAEIIK(0.5)K(0.5)						DAEIIK(0)K(0)			0	0	0	0	1	0	0	SPBC83.15	3	HCD	FTMS	MULTI-MSMS	12	2	690.376	2068.11	-0.26284	-0.00018146	970.278	90.948	0.031125	59.8	10.382	0	0.5	2	0	0	0	45259
8577-LT-A-160702	61130	55429	DAEIIKKEEELEAAKEEEEEIWR	23	3	Pmt3_miss0	_DAEIIK(pm)KEEELEAAKEEEEEIWR_				DAEIIK(0.861)K(0.139)EEELEAAKEEEEEIWR						DAEIIK(7.92)K(-7.92)EEELEAAK(-78.98)EEEEEIWR			0	0	0	0	1	0	0	SPBC83.15	3	HCD	FTMS	MULTI-MSMS	4	2	1357.01	4068.01	1.218	0.0016528	3.04578	98.975	5.78e-29	170.56	170.56	7.9156	0.86088	3	0	0	0	61126
8577-LT-A-160702	61134	55433	DAEIIKKEEELEAAKEEEEEIWR	23	3	Pmt3_miss0	_DAEIIK(pm)KEEELEAAKEEEEEIWR_				DAEIIK(0.848)K(0.152)EEELEAAKEEEEEIWR						DAEIIK(7.48)K(-7.48)EEELEAAK(-136.99)EEEEEIWR			0	0	0	0	1	0	0	SPBC83.15	3	HCD	FTMS	MULTI-MSMS	8	1	1357.01	4068.01	1.218	0.0016528	3.04578	98.98	2.03e-76	231.37	153.73	7.4765	0.84832	3	0	0	0	61126
8577-LT-A-160702	61135	55434	DAEIIKKEEELEAAKEEEEEIWR	23	3	Pmt3_miss0	_DAEIIK(pm)KEEELEAAKEEEEEIWR_				DAEIIK(0.893)K(0.107)EEELEAAKEEEEEIWR						DAEIIK(9.22)K(-9.22)EEELEAAK(-90.19)EEEEEIWR			0	0	0	0	1	0	0	SPBC83.15	3	HCD	FTMS	MULTI-MSMS	9	3	1357.01	4068.01	1.218	0.0016528	3.04578	98.981	3.27e-29	173.8	96.16	9.217	0.89305	3	0	0	0	61126
8577-LT-A-160702	61137	55436	DAEIIKKEEELEAAKEEEEEIWR	23	3	Pmt3_miss0	_DAEIIK(pm)KEEELEAAKEEEEEIWR_				DAEIIK(0.888)K(0.112)EEELEAAKEEEEEIWR						DAEIIK(9)K(-9)EEELEAAK(-69.01)EEEEEIWR			0	0	0	0	1	0	0	SPBC83.15	3	HCD	FTMS	MULTI-MSMS	11	4	1357.01	4068.01	1.218	0.0016528	3.04578	98.984	6.84e-21	153.77	83.793	9.0001	0.88819	3	0	0	0	61126
8577-LT-A-160702	61138	55437	DAEIIKKEEELEAAKEEEEEIWR	23	3	Pmt3_miss0	_DAEIIK(pm)KEEELEAAKEEEEEIWR_				DAEIIK(0.841)K(0.159)EEELEAAKEEEEEIWR						DAEIIK(7.25)K(-7.25)EEELEAAK(-110.63)EEEEEIWR			0	0	0	0	1	0	0	SPBC83.15	3	HCD	FTMS	MULTI-MSMS	12	0	1357.01	4068.01	1.218	0.0016528	3.04578	98.986	6.4e-44	193.87	115.22	7.245	0.84134	3	0	0	0	61126
8577-LT-A-160702	61140	55439	DAEIIKKEEELEAAKEEEEEIWR	23	3	Pmt3_miss0	_DAEIIKK(pm)EEELEAAKEEEEEIWR_				DAEIIK(0.413)K(0.587)EEELEAAKEEEEEIWR						DAEIIK(-1.53)K(1.53)EEELEAAK(-49.92)EEEEEIWR			0	0	0	0	1	0	0	SPBC83.15	3	HCD	FTMS	MULTI-MSMS	14	5	1357.01	4068.01	1.218	0.0016528	3.04578	98.988	1.1e-09	135.86	53.998	1.5276	0.58704	3	0	0	0	61126
8577-LT-A-160702	61131	55430	DAEIIKKEEELEAAKEEEEEIWR	23	3	Pmt3_miss0	_DAEIIK(pm)KEEELEAAKEEEEEIWR_				DAEIIK(0.888)K(0.112)EEELEAAKEEEEEIWR						DAEIIK(9)K(-9)EEELEAAK(-87.87)EEEEEIWR			0	0	0	0	1	0	0	SPBC83.15	4	HCD	FTMS	MULTI-MSMS	5	2	1018.01	4068.01	0.55395	0.00056393	2.31411	98.976	2.99e-22	153.77	105.03	9.0001	0.88819	3	0	0	0	61126
8577-LT-A-160702	61132	55431	DAEIIKKEEELEAAKEEEEEIWR	23	3	Pmt3_miss0	_DAEIIK(pm)KEEELEAAKEEEEEIWR_				DAEIIK(0.885)K(0.115)EEELEAAKEEEEEIWR						DAEIIK(8.85)K(-8.85)EEELEAAK(-75.32)EEEEEIWR			0	0	0	0	1	0	0	SPBC83.15	4	HCD	FTMS	MULTI-MSMS	6	1	1018.01	4068.01	0.55395	0.00056393	2.31411	98.977	5.6e-16	143.19	97.273	8.8527	0.88477	3	0	0	0	61126
8577-LT-A-160702	61133	55432	DAEIIKKEEELEAAKEEEEEIWR	23	3	Pmt3_miss0	_DAEIIK(pm)KEEELEAAKEEEEEIWR_				DAEIIK(0.851)K(0.149)EEELEAAKEEEEEIWR						DAEIIK(7.56)K(-7.56)EEELEAAK(-74.69)EEEEEIWR			0	0	0	0	1	0	0	SPBC83.15	4	HCD	FTMS	MULTI-MSMS	7	3	1018.01	4068.01	0.55395	0.00056393	2.31411	98.979	5.01e-11	135.68	90.427	7.5595	0.85077	3	0	0	0	61126
8577-LT-A-160702	61136	55435	DAEIIKKEEELEAAKEEEEEIWR	23	3	Pmt3_miss0	_DAEIIK(pm)KEEELEAAKEEEEEIWR_				DAEIIK(0.885)K(0.115)EEELEAAKEEEEEIWR						DAEIIK(8.85)K(-8.85)EEELEAAK(-82.2)EEEEEIWR			0	0	0	0	1	0	0	SPBC83.15	4	HCD	FTMS	MULTI-MSMS	10	4	1018.01	4068.01	0.55395	0.00056393	2.31411	98.983	5.6e-16	143.19	100.38	8.8527	0.88477	3	0	0	0	61126
8577-LT-A-160702	61139	55438	DAEIIKKEEELEAAKEEEEEIWR	23	3	Pmt3_miss0	_DAEIIK(pm)KEEELEAAKEEEEEIWR_				DAEIIK(0.885)K(0.115)EEELEAAKEEEEEIWR						DAEIIK(8.85)K(-8.85)EEELEAAK(-83.25)EEEEEIWR			0	0	0	0	1	0	0	SPBC83.15	4	HCD	FTMS	MULTI-MSMS	13	0	1018.01	4068.01	0.55395	0.00056393	2.31411	98.987	5.6e-16	143.19	87.736	8.8527	0.88477	3	0	0	0	61126
8577-LT-A-160702	61141	55440	DAEIIKKEEELEAAKEEEEEIWR	23	3	Pmt3_miss0	_DAEIIK(pm)KEEELEAAKEEEEEIWR_				DAEIIK(0.854)K(0.146)EEELEAAKEEEEEIWR						DAEIIK(7.68)K(-7.68)EEELEAAK(-84.14)EEEEEIWR			0	0	0	0	1	0	0	SPBC83.15	4	HCD	FTMS	MULTI-MSMS	15	5	1018.01	4068.01	0.55395	0.00056393	2.31411	98.99	4.45e-16	145.13	95.71	7.6827	0.85433	3	0	0	0	61126
8577-LT-A-160702	61151	55449	DAEIIKKEEELEAAKEEEEEIWR	23	3	Pmt3_miss0	_DAEIIK(pm)KEEELEAAKEEEEEIWR_				DAEIIK(0.689)K(0.311)EEELEAAKEEEEEIWR						DAEIIK(3.46)K(-3.46)EEELEAAK(-58.03)EEEEEIWR			0	0	0	0	1	0	0	SPBC83.15	4	HCD	FTMS	MULTI-MSMS	4	6	1018.01	4068.01	0.55395	0.00056393	2.21578	99.006	8.52e-07	119.02	73.139	3.4635	0.68944	3	0	0	0	61147
8577-LT-A-160702	61156	55454	DAEIIKKEEELEAAKEEEEEIWR	23	3	Pmt3_miss0	_DAEIIK(pm)KEEELEAAKEEEEEIWR_				DAEIIK(0.465)K(0.465)EEELEAAK(0.069)EEEEEIWR						DAEIIK(0)K(0)EEELEAAK(-8.26)EEEEEIWR			0	0	0	0	1	0	0	SPBC83.15	4	HCD	FTMS	MULTI-MSMS	9	7	1018.01	4068.01	0.55395	0.00056393	2.21578	99.013	0.00073004	79.177	41.156	0	0.46527	3	0	0	0	61147
8577-LT-A-160702	61172	55469	DAEIIKKEEELEAAKEEEEEIWR	23	3	Pmt3_miss0	_DAEIIK(pm)KEEELEAAKEEEEEIWR_				DAEIIK(0.874)K(0.126)EEELEAAKEEEEEIWR						DAEIIK(8.41)K(-8.41)EEELEAAK(-58.47)EEEEEIWR			0	0	0	0	1	0	0	SPBC83.15	5	HCD	FTMS	MULTI-MSMS	4	2	814.609	4068.01	1.0278	0.00083725	1.80367	99.038	4.5e-07	114.2	80.93	8.4111	0.87399	3	0	0	0	61168
8577-LT-A-160702	61173	55470	DAEIIKKEEELEAAKEEEEEIWR	23	3	Pmt3_miss0	_DAEIIK(pm)KEEELEAAKEEEEEIWR_				DAEIIK(0.878)K(0.122)EEELEAAKEEEEEIWR						DAEIIK(8.59)K(-8.59)EEELEAAK(-72.91)EEEEEIWR			0	0	0	0	1	0	0	SPBC83.15	5	HCD	FTMS	MULTI-MSMS	5	1	814.609	4068.01	1.0278	0.00083725	1.80367	99.039	1.93e-08	124.14	86.189	8.5877	0.8784	3	0	0	0	61168
8577-LT-A-160702	61174	55471	DAEIIKKEEELEAAKEEEEEIWR	23	3	Pmt3_miss0	_DAEIIK(pm)KEEELEAAKEEEEEIWR_				DAEIIK(0.866)K(0.134)EEELEAAKEEEEEIWR						DAEIIK(8.1)K(-8.1)EEELEAAK(-51.48)EEEEEIWR			0	0	0	0	1	0	0	SPBC83.15	5	HCD	FTMS	MULTI-MSMS	6	3	814.609	4068.01	1.0278	0.00083725	1.80367	99.04	8.05e-06	107.21	74.279	8.1014	0.86592	3	0	0	0	61168
8577-LT-A-160702	61178	55475	DAEIIKKEEELEAAKEEEEEIWR	23	3	Pmt3_miss0	_DAEIIK(pm)KEEELEAAKEEEEEIWR_				DAEIIK(0.849)K(0.151)EEELEAAKEEEEEIWR						DAEIIK(7.48)K(-7.48)EEELEAAK(-60.26)EEEEEIWR			0	0	0	0	1	0	0	SPBC83.15	5	HCD	FTMS	MULTI-MSMS	10	4	814.609	4068.01	1.0278	0.00083725	1.80367	99.046	8.36e-12	128.12	87.747	7.4835	0.84853	3	0	0	0	61168
8577-LT-A-160702	61181	55478	DAEIIKKEEELEAAKEEEEEIWR	23	3	Pmt3_miss0	_DAEIIK(pm)KEEELEAAKEEEEEIWR_				DAEIIK(0.84)K(0.16)EEELEAAKEEEEEIWR						DAEIIK(7.2)K(-7.2)EEELEAAK(-46.97)EEEEEIWR			0	0	0	0	1	0	0	SPBC83.15	5	HCD	FTMS	MULTI-MSMS	13	0	814.609	4068.01	1.0278	0.00083725	1.80367	99.05	4.87e-06	110.14	62.951	7.2008	0.83996	3	0	0	0	61168
8577-LT-A-160702	61187	55484	DAEIIKKEEELEAAKEEEEEIWR	23	3	Pmt3_miss0	_DAEIIK(pm)KEEELEAAKEEEEEIWR_				DAEIIK(0.881)K(0.119)EEELEAAKEEEEEIWR						DAEIIK(8.7)K(-8.7)EEELEAAK(-73.48)EEEEEIWR			0	0	0	0	1	0	0	SPBC83.15	5	HCD	FTMS	MULTI-MSMS	19	5	814.609	4068.01	1.0278	0.00083725	1.80367	99.058	5.03e-12	132.84	83.718	8.6962	0.88105	3	0	0	0	61168
8577-LT-A-160702	62789	57009	DAEIIKKEEELEAAKEEEEEIWR	23	3	Pmt3_miss0	_DAEIIKKEEELEAAK(pm)EEEEEIWR_				DAEIIKKEEELEAAK(1)EEEEEIWR						DAEIIK(-58.48)K(-58.48)EEELEAAK(58.48)EEEEEIWR			0	0	0	0	1	0	0	SPBC83.15	3	HCD	FTMS	MULTI-MSMS	4	2	1357.01	4068.01	1.0554	0.0014322	5.70065	101.44	6.7e-10	137.45	71.646	58.475	1	3	0	0	0	62785
8577-LT-A-160702	62790	57010	DAEIIKKEEELEAAKEEEEEIWR	23	3	Pmt3_miss0	_DAEIIKKEEELEAAK(pm)EEEEEIWR_				DAEIIKKEEELEAAK(0.999)EEEEEIWR						DAEIIK(-34.7)K(-34.7)EEELEAAK(34.7)EEEEEIWR			0	0	0	0	1	0	0	SPBC83.15	3	HCD	FTMS	MULTI-MSMS	5	1	1357.01	4068.01	1.0554	0.0014322	5.70065	101.45	1.56e-05	120.64	50.662	34.696	0.99932	3	0	0	0	62785
8577-LT-A-160702	62791	57011	DAEIIKKEEELEAAKEEEEEIWR	23	3	Pmt3_miss0	_DAEIIKKEEELEAAK(pm)EEEEEIWR_				DAEIIKKEEELEAAK(1)EEEEEIWR						DAEIIK(-58.48)K(-58.48)EEELEAAK(58.48)EEEEEIWR			0	0	0	0	1	0	0	SPBC83.15	3	HCD	FTMS	MULTI-MSMS	6	3	1357.01	4068.01	1.0554	0.0014322	5.70065	101.45	6.7e-10	137.45	94.641	58.475	1	3	0	0	0	62785
8577-LT-A-160702	62794	57014	DAEIIKKEEELEAAKEEEEEIWR	23	3	Pmt3_miss0	_DAEIIKKEEELEAAK(pm)EEEEEIWR_				DAEIIK(0.002)K(0.002)EEELEAAK(0.996)EEEEEIWR						DAEIIK(-27.11)K(-27.11)EEELEAAK(27.11)EEEEEIWR			0	0	0	0	1	0	0	SPBC83.15	3	HCD	FTMS	MULTI-MSMS	9	4	1357.01	4068.01	1.0554	0.0014322	5.70065	101.45	0.0044512	103.84	48.388	27.107	0.99612	3	0	0	0	62785
8577-LT-A-160702	62795	57015	DAEIIKKEEELEAAKEEEEEIWR	23	3	Pmt3_miss0	_DAEIIKKEEELEAAK(pm)EEEEEIWR_				DAEIIKKEEELEAAK(1)EEEEEIWR						DAEIIK(-59.67)K(-59.67)EEELEAAK(59.67)EEEEEIWR			0	0	0	0	1	0	0	SPBC83.15	3	HCD	FTMS	MULTI-MSMS	10	0	1357.01	4068.01	1.0554	0.0014322	5.70065	101.45	7.66e-15	146.99	79.875	59.665	1	3	0	0	0	62785
8577-LT-A-160702	62833	57051	DAEIIKKEEELEAAKEEEEEIWR	23	3	Pmt3_miss0	_DAEIIKKEEELEAAK(pm)EEEEEIWR_				DAEIIK(0.009)K(0.009)EEELEAAK(0.982)EEEEEIWR						DAEIIK(-20.32)K(-20.32)EEELEAAK(20.32)EEEEEIWR			0	0	0	0	1	0	0	SPBC83.15	3	HCD	FTMS	MULTI-MSMS	6	5	1357.01	4068.01	1.0554	0.0014322	4.22572	101.51	0.015291	91.238	42.497	20.321	0.98176	3	0	0	0	62827
8577-LT-A-160702	62873	57089	DAEIIKKEEELEAAKEEEEEIWR	23	3	Pmt3_miss0	_DAEIIKKEEELEAAK(pm)EEEEEIWR_				DAEIIK(0.002)K(0.002)EEELEAAK(0.997)EEEEEIWR						DAEIIK(-27.97)K(-27.97)EEELEAAK(27.97)EEEEEIWR			0	0	0	0	1	0	0	SPBC83.15	4	HCD	FTMS	MULTI-MSMS	4	2	1018.01	4068.01	0.37879	0.00038561	1.82246	101.57	0.00047902	95.835	67.868	27.971	0.99682	3	0	0	0	62869
8577-LT-A-160702	62874	57090	DAEIIKKEEELEAAKEEEEEIWR	23	3	Pmt3_miss0	_DAEIIKKEEELEAAK(pm)EEEEEIWR_				DAEIIK(0.001)K(0.001)EEELEAAK(0.998)EEEEEIWR						DAEIIK(-29.08)K(-29.08)EEELEAAK(29.08)EEEEEIWR			0	0	0	0	1	0	0	SPBC83.15	4	HCD	FTMS	MULTI-MSMS	5	1	1018.01	4068.01	0.37879	0.00038561	1.82246	101.57	0.00041027	97.5	63.235	29.08	0.99753	3	0	0	0	62869
8577-LT-A-160702	62875	57091	DAEIIKKEEELEAAKEEEEEIWR	23	3	Pmt3_miss0	_DAEIIKKEEELEAAK(pm)EEEEEIWR_				DAEIIK(0.01)K(0.01)EEELEAAK(0.981)EEEEEIWR						DAEIIK(-20.07)K(-20.07)EEELEAAK(20.07)EEEEEIWR			0	0	0	0	1	0	0	SPBC83.15	4	HCD	FTMS	MULTI-MSMS	6	3	1018.01	4068.01	0.37879	0.00038561	1.82246	101.57	0.00073067	79.426	52.328	20.07	0.9807	3	0	0	0	62869
8577-LT-A-160702	62876	57092	DAEIIKKEEELEAAKEEEEEIWR	23	3	Pmt3_miss0	_DAEIIKKEEELEAAK(pm)EEEEEIWR_				DAEIIK(0.003)K(0.003)EEELEAAK(0.994)EEEEEIWR						DAEIIK(-24.92)K(-24.92)EEELEAAK(24.92)EEEEEIWR			0	0	0	0	1	0	0	SPBC83.15	4	HCD	FTMS	MULTI-MSMS	7	4	1018.01	4068.01	0.37879	0.00038561	1.82246	101.58	0.00047902	95.835	74.285	24.918	0.9936	3	0	0	0	62869
8577-LT-A-160702	62884	57100	DAEIIKKEEELEAAKEEEEEIWR	23	3	Pmt3_miss0	_DAEIIKKEEELEAAK(pm)EEEEEIWR_				DAEIIK(0.039)K(0.039)EEELEAAK(0.922)EEEEEIWR						DAEIIK(-13.72)K(-13.72)EEELEAAK(13.72)EEEEEIWR			0	0	0	0	1	0	0	SPBC83.15	4	HCD	FTMS	MULTI-MSMS	15	5	1018.01	4068.01	0.37879	0.00038561	1.82246	101.59	0.0024034	64.954	45.668	13.72	0.92173	3	0	0	0	62869
8577-LT-A-160702	62901	57116	DAEIIKKEEELEAAKEEEEEIWR	23	3	Pmt3_miss0	_DAEIIKKEEELEAAK(pm)EEEEEIWR_				DAEIIK(0.096)K(0.096)EEELEAAK(0.809)EEEEEIWR						DAEIIK(-9.27)K(-9.27)EEELEAAK(9.27)EEEEEIWR			0	0	0	0	1	0	0	SPBC83.15	4	HCD	FTMS	MULTI-MSMS	11	0	1018.01	4068.01	0.37879	0.00038561	2.01912	101.61	0.0038183	52.79	34.695	9.2673	0.80857	3	0	0	0	62890
Yeast_8577_LTA_50mM-R1-160702	59292	52398	DAEIIKKEEELEAAKEEEEEIWR	23	3	Pmt3_miss0	_DAEIIK(pm)KEEELEAAKEEEEEIWR_				DAEIIK(0.886)K(0.114)EEELEAAKEEEEEIWR						DAEIIK(8.89)K(-8.89)EEELEAAK(-43.35)EEEEEIWR			0	0	0	0	1	0	0	SPBC83.15	4	HCD	FTMS	MULTI-MSMS	4	2	1018.01	4068.01	0.069233	7.05e-05	3.10073	99.27	0.00073067	79.426	45.041	8.8936	0.88569	3	0	0	0	59288
Yeast_8577_LTA_50mM-R1-160702	59293	52399	DAEIIKKEEELEAAKEEEEEIWR	23	3	Pmt3_miss0	_DAEIIK(pm)KEEELEAAKEEEEEIWR_				DAEIIK(0.859)K(0.14)EEELEAAKEEEEEIWR						DAEIIK(7.87)K(-7.87)EEELEAAK(-50.85)EEEEEIWR			0	0	0	0	1	0	0	SPBC83.15	4	HCD	FTMS	MULTI-MSMS	5	1	1018.01	4068.01	0.069233	7.05e-05	3.10073	99.271	0.00074999	87.102	54.368	7.8658	0.8595	3	0	0	0	59288
Yeast_8577_LTA_50mM-R1-160702	59294	52400	DAEIIKKEEELEAAKEEEEEIWR	23	3	Pmt3_miss0	_DAEIIK(pm)KEEELEAAKEEEEEIWR_				DAEIIK(0.838)K(0.162)EEELEAAKEEEEEIWR						DAEIIK(7.14)K(-7.14)EEELEAAK(-60)EEEEEIWR			0	0	0	0	1	0	0	SPBC83.15	4	HCD	FTMS	MULTI-MSMS	6	3	1018.01	4068.01	0.069233	7.05e-05	3.10073	99.272	0.000108	108.64	74.254	7.1447	0.83823	3	0	0	0	59288
Yeast_8577_LTA_50mM-R1-160702	59295	52401	DAEIIKKEEELEAAKEEEEEIWR	23	3	Pmt3_miss0	_DAEIIK(pm)KEEELEAAKEEEEEIWR_				DAEIIK(0.858)K(0.142)EEELEAAKEEEEEIWR						DAEIIK(7.8)K(-7.8)EEELEAAK(-34.77)EEEEEIWR			0	0	0	0	1	0	0	SPBC83.15	4	HCD	FTMS	MULTI-MSMS	7	4	1018.01	4068.01	0.069233	7.05e-05	3.10073	99.274	0.00074723	86.006	50.269	7.8039	0.85753	3	0	0	0	59288
Yeast_8577_LTA_50mM-R1-160702	59296	52402	DAEIIKKEEELEAAKEEEEEIWR	23	3	Pmt3_miss0	_DAEIIK(pm)KEEELEAAKEEEEEIWR_				DAEIIK(0.796)K(0.204)EEELEAAKEEEEEIWR						DAEIIK(5.91)K(-5.91)EEELEAAK(-43.58)EEEEEIWR			0	0	0	0	1	0	0	SPBC83.15	4	HCD	FTMS	MULTI-MSMS	8	0	1018.01	4068.01	0.069233	7.05e-05	3.10073	99.275	0.00073409	80.786	52.819	5.9093	0.79584	3	0	0	0	59288
Yeast_8577_LTA_50mM-R1-160702	59298	52404	DAEIIKKEEELEAAKEEEEEIWR	23	3	Pmt3_miss0	_DAEIIK(pm)KEEELEAAKEEEEEIWR_				DAEIIK(0.869)K(0.131)EEELEAAKEEEEEIWR						DAEIIK(8.22)K(-8.22)EEELEAAK(-54.1)EEEEEIWR			0	0	0	0	1	0	0	SPBC83.15	4	HCD	FTMS	MULTI-MSMS	10	5	1018.01	4068.01	0.069233	7.05e-05	3.10073	99.278	0.00018233	104.53	69.322	8.2224	0.86913	3	0	0	0	59288
Yeast_8577_LTA_50mM-R1-160702	59333	52437	DAEIIKKEEELEAAKEEEEEIWR	23	3	Pmt3_miss0	_DAEIIK(pm)KEEELEAAKEEEEEIWR_				DAEIIK(0.5)K(0.5)EEELEAAKEEEEEIWR						DAEIIK(0)K(0)EEELEAAK(-46.44)EEEEEIWR			0	0	0	0	1	0	0	SPBC83.15	4	HCD	FTMS	MULTI-MSMS	3	6	1018.01	4068.01	0.069233	7.05e-05	2.51076	99.331	0.00015946	105.79	42.065	0	0.49999	3	0	0	0	59330
Yeast_8577_LTA_50mM-R1-160702	59394	52495	DAEIIKKEEELEAAKEEEEEIWR	23	3	Pmt3_miss0	_DAEIIKK(pm)EEELEAAKEEEEEIWR_				DAEIIK(0.176)K(0.822)EEELEAAK(0.002)EEEEEIWR						DAEIIK(-6.7)K(6.7)EEELEAAK(-25.95)EEEEEIWR			0	0	0	0	1	0	0	SPBC83.15	4	HCD	FTMS	MULTI-MSMS	1	7	1018.01	4068.01	0.069233	7.05e-05	2.80575	99.423	0.00073383	80.683	49.157	6.7022	0.82222	3	0	0	0	59393
Yeast_8577_LTA_50mM-R1-160702	59314	52419	DAEIIKKEEELEAAKEEEEEIWR	23	3	Pmt3_miss0	_DAEIIK(pm)KEEELEAAKEEEEEIWR_				DAEIIK(0.887)K(0.113)EEELEAAKEEEEEIWR						DAEIIK(8.95)K(-8.95)EEELEAAK(-74.45)EEEEEIWR			0	0	0	0	1	0	0	SPBC83.15	3	HCD	FTMS	MULTI-MSMS	5	2	1357.01	4068.01	0.70848	0.00096142	3.85699	99.302	6.83e-16	152.13	84.357	8.9452	0.88693	3	0	0	0	59309
Yeast_8577_LTA_50mM-R1-160702	59315	52420	DAEIIKKEEELEAAKEEEEEIWR	23	3	Pmt3_miss0	_DAEIIK(pm)KEEELEAAKEEEEEIWR_				DAEIIK(0.888)K(0.112)EEELEAAKEEEEEIWR						DAEIIK(9)K(-9)EEELEAAK(-67.83)EEEEEIWR			0	0	0	0	1	0	0	SPBC83.15	3	HCD	FTMS	MULTI-MSMS	6	3	1357.01	4068.01	0.70848	0.00096142	3.85699	99.303	6.84e-21	153.77	76.132	9.0001	0.88819	3	0	0	0	59309
Yeast_8577_LTA_50mM-R1-160702	59316	52421	DAEIIKKEEELEAAKEEEEEIWR	23	3	Pmt3_miss0	_DAEIIK(pm)KEEELEAAKEEEEEIWR_				DAEIIK(0.923)K(0.077)EEELEAAKEEEEEIWR						DAEIIK(10.8)K(-10.8)EEELEAAK(-81.97)EEEEEIWR			0	0	0	0	1	0	0	SPBC83.15	3	HCD	FTMS	MULTI-MSMS	7	1	1357.01	4068.01	0.70848	0.00096142	3.85699	99.305	1.02e-14	145.13	84.095	10.798	0.92317	3	0	0	0	59309
Yeast_8577_LTA_50mM-R1-160702	59317	52422	DAEIIKKEEELEAAKEEEEEIWR	23	3	Pmt3_miss0	_DAEIIK(pm)KEEELEAAKEEEEEIWR_				DAEIIK(0.839)K(0.161)EEELEAAKEEEEEIWR						DAEIIK(7.18)K(-7.18)EEELEAAK(-58.97)EEEEEIWR			0	0	0	0	1	0	0	SPBC83.15	3	HCD	FTMS	MULTI-MSMS	8	4	1357.01	4068.01	0.70848	0.00096142	3.85699	99.306	2.32e-05	117.43	62.731	7.1754	0.83919	3	0	0	0	59309
Yeast_8577_LTA_50mM-R1-160702	59320	52425	DAEIIKKEEELEAAKEEEEEIWR	23	3	Pmt3_miss0	_DAEIIK(pm)KEEELEAAKEEEEEIWR_				DAEIIK(0.888)K(0.112)EEELEAAKEEEEEIWR						DAEIIK(9)K(-9)EEELEAAK(-77.04)EEEEEIWR			0	0	0	0	1	0	0	SPBC83.15	3	HCD	FTMS	MULTI-MSMS	11	0	1357.01	4068.01	0.70848	0.00096142	3.85699	99.31	6.84e-21	153.77	93.874	9.0001	0.88819	3	0	0	0	59309
Yeast_8577_LTA_50mM-R1-160702	59331	52435	DAEIIKKEEELEAAKEEEEEIWR	23	3	Pmt3_miss0	_DAEIIK(pm)KEEELEAAKEEEEEIWR_				DAEIIK(0.847)K(0.153)EEELEAAKEEEEEIWR						DAEIIK(7.43)K(-7.43)EEELEAAK(-44.56)EEEEEIWR			0	0	0	0	1	0	0	SPBC83.15	3	HCD	FTMS	MULTI-MSMS	1	5	1357.01	4068.01	0.70848	0.00096142	3.85699	99.329	1.88e-06	126.45	60.185	7.4292	0.84689	3	0	0	0	59330
Yeast_8577_LTA_50mM-R1-160702	59395	52496	DAEIIKKEEELEAAKEEEEEIWR	23	3	Pmt3_miss0	_DAEIIK(pm)KEEELEAAKEEEEEIWR_				DAEIIK(0.498)K(0.498)EEELEAAK(0.004)EEEEEIWR						DAEIIK(0)K(0)EEELEAAK(-21.5)EEEEEIWR			0	0	0	0	1	0	0	SPBC83.15	3	HCD	FTMS	MULTI-MSMS	2	6	1357.01	4068.01	0.70848	0.00096142	3.63575	99.425	0.017059	89.365	30.689	0	0.49824	3	0	0	0	59393
Yeast_8577_LTA_50mM-R1-160702	59334	52438	DAEIIKKEEELEAAKEEEEEIWR	23	3	Pmt3_miss0	_DAEIIK(pm)KEEELEAAKEEEEEIWR_				DAEIIK(0.809)K(0.191)EEELEAAKEEEEEIWR						DAEIIK(6.27)K(-6.27)EEELEAAK(-49.43)EEEEEIWR			0	0	0	0	1	0	0	SPBC83.15	5	HCD	FTMS	MULTI-MSMS	4	2	814.609	4068.01	0.32584	0.00026543	1.43494	99.333	2.47e-05	97.509	63.244	6.2707	0.80905	3	0	0	0	59330
Yeast_8577_LTA_50mM-R1-160702	59335	52439	DAEIIKKEEELEAAKEEEEEIWR	23	3	Pmt3_miss0	_DAEIIK(pm)KEEELEAAKEEEEEIWR_				DAEIIK(0.87)K(0.13)EEELEAAKEEEEEIWR						DAEIIK(8.24)K(-8.24)EEELEAAK(-40.29)EEEEEIWR			0	0	0	0	1	0	0	SPBC83.15	5	HCD	FTMS	MULTI-MSMS	5	3	814.609	4068.01	0.32584	0.00026543	1.43494	99.334	4.28e-05	90.193	58.667	8.2443	0.86963	3	0	0	0	59330
Yeast_8577_LTA_50mM-R1-160702	59336	52440	DAEIIKKEEELEAAKEEEEEIWR	23	3	Pmt3_miss0	_DAEIIK(pm)KEEELEAAKEEEEEIWR_				DAEIIK(0.782)K(0.218)EEELEAAKEEEEEIWR						DAEIIK(5.55)K(-5.55)EEELEAAK(-43.21)EEEEEIWR			0	0	0	0	1	0	0	SPBC83.15	5	HCD	FTMS	MULTI-MSMS	6	1	814.609	4068.01	0.32584	0.00026543	1.43494	99.335	4.48e-05	84.689	59.159	5.5464	0.78193	3	0	0	0	59330
Yeast_8577_LTA_50mM-R1-160702	59345	52449	DAEIIKKEEELEAAKEEEEEIWR	23	3	Pmt3_miss0	_DAEIIK(pm)KEEELEAAKEEEEEIWR_				DAEIIK(0.834)K(0.166)EEELEAAKEEEEEIWR						DAEIIK(7)K(-7)EEELEAAK(-53.93)EEEEEIWR			0	0	0	0	1	0	0	SPBC83.15	5	HCD	FTMS	MULTI-MSMS	15	4	814.609	4068.01	0.32584	0.00026543	1.43494	99.348	2.88e-05	95.835	64.309	6.9994	0.83364	3	0	0	0	59330
Yeast_8577_LTA_50mM-R1-160702	59349	52453	DAEIIKKEEELEAAKEEEEEIWR	23	3	Pmt3_miss0	_DAEIIK(pm)KEEELEAAKEEEEEIWR_				DAEIIK(0.842)K(0.158)EEELEAAKEEEEEIWR						DAEIIK(7.26)K(-7.26)EEELEAAK(-55.94)EEEEEIWR			0	0	0	0	1	0	0	SPBC83.15	5	HCD	FTMS	MULTI-MSMS	19	0	814.609	4068.01	0.32584	0.00026543	1.43494	99.353	3.2e-06	111.67	78.468	7.2575	0.84172	3	0	0	0	59330
Yeast_8577_LTA_50mM-R1-160702	59411	52512	DAEIIKKEEELEAAKEEEEEIWR	23	3	Pmt3_miss0	_DAEIIK(pm)KEEELEAAKEEEEEIWR_				DAEIIK(0.869)K(0.131)EEELEAAKEEEEEIWR						DAEIIK(8.23)K(-8.23)EEELEAAK(-59.18)EEEEEIWR			0	0	0	0	1	0	0	SPBC83.15	5	HCD	FTMS	MULTI-MSMS	18	5	814.609	4068.01	0.32584	0.00026543	1.43494	99.445	9.59e-07	113.73	80.802	8.2281	0.86928	3	0	0	0	59393
Yeast_8577_LTA_50mM-R1-160702	61205	54220	DAEIIKKEEELEAAKEEEEEIWR	23	3	Pmt3_miss0	_DAEIIKKEEELEAAK(pm)EEEEEIWR_				DAEIIKKEEELEAAK(1)EEEEEIWR						DAEIIK(-40.04)K(-40.04)EEELEAAK(40.04)EEEEEIWR			0	0	0	0	1	0	0	SPBC83.15	3	HCD	FTMS	MULTI-MSMS	6	2	1357.01	4068.01	0.38255	0.00051913	3.11953	102.14	1.95e-05	119.02	72.313	40.043	0.9998	3	0	0	0	61199
Yeast_8577_LTA_50mM-R1-160702	61212	54227	DAEIIKKEEELEAAKEEEEEIWR	23	3	Pmt3_miss0	_DAEIIKKEEELEAAK(pm)EEEEEIWR_				DAEIIKKEEELEAAK(0.999)EEEEEIWR						DAEIIK(-33.5)K(-33.5)EEELEAAK(33.5)EEEEEIWR			0	0	0	0	1	0	0	SPBC83.15	3	HCD	FTMS	MULTI-MSMS	13	3	1357.01	4068.01	0.38255	0.00051913	3.11953	102.15	0.0042141	104.41	55.674	33.497	0.99911	3	0	0	0	61199
Yeast_8577_LTA_50mM-R1-160702	61214	54229	DAEIIKKEEELEAAKEEEEEIWR	23	3	Pmt3_miss0	_DAEIIKKEEELEAAK(pm)EEEEEIWR_				DAEIIK(0.016)K(0.016)EEELEAAK(0.969)EEEEEIWR						DAEIIK(-17.92)K(-17.92)EEELEAAK(17.92)EEEEEIWR			0	0	0	0	1	0	0	SPBC83.15	3	HCD	FTMS	MULTI-MSMS	15	1	1357.01	4068.01	0.38255	0.00051913	3.11953	102.15	0.017245	88.836	50.202	17.918	0.96871	3	0	0	0	61199
Yeast_8577_LTA_50mM-R1-160702	61217	54232	DAEIIKKEEELEAAKEEEEEIWR	23	3	Pmt3_miss0	_DAEIIKKEEELEAAK(pm)EEEEEIWR_				DAEIIKKEEELEAAK(1)EEEEEIWR						DAEIIK(-42.32)K(-42.32)EEELEAAK(42.32)EEEEEIWR			0	0	0	0	1	0	0	SPBC83.15	3	HCD	FTMS	MULTI-MSMS	18	4	1357.01	4068.01	0.38255	0.00051913	3.11953	102.16	0.00056938	113.24	70.429	42.321	0.99988	3	0	0	0	61199
Yeast_8577_LTA_50mM-R2-160702	50815	42665	DAEIIKKEEELEAAKEEEEEIWR	23	3	Pmt3_miss0	_DAEIIK(pm)KEEELEAAKEEEEEIWR_				DAEIIK(0.819)K(0.181)EEELEAAKEEEEEIWR						DAEIIK(6.55)K(-6.55)EEELEAAK(-54.81)EEEEEIWR			0	0	0	0	1	0	0	SPBC83.15	4	HCD	FTMS	MULTI-MSMS	13	2	1018.01	4068.01	0.5374	0.00054708	495.546	99.291	0.00013452	107.17	107.17	6.5508	0.81882	3	0	0	0	50802
Yeast_8577_LTA_50mM-R2-160702	50816	42666	DAEIIKKEEELEAAKEEEEEIWR	23	3	Pmt3_miss0	_DAEIIK(pm)KEEELEAAKEEEEEIWR_				DAEIIK(0.79)K(0.21)EEELEAAKEEEEEIWR						DAEIIK(5.74)K(-5.74)EEELEAAK(-61.4)EEEEEIWR			0	0	0	0	1	0	0	SPBC83.15	4	HCD	FTMS	MULTI-MSMS	14	1	1018.01	4068.01	0.5374	0.00054708	248.465	99.292	0.00010556	108.77	108.77	5.741	0.7895	3	0	0	0	50802
Yeast_8577_LTA_50mM-R2-160702	50817	42667	DAEIIKKEEELEAAKEEEEEIWR	23	3	Pmt3_miss0	_DAEIIK(pm)KEEELEAAKEEEEEIWR_				DAEIIK(0.876)K(0.124)EEELEAAKEEEEEIWR						DAEIIK(8.47)K(-8.47)EEELEAAK(-60.36)EEEEEIWR			0	0	0	0	1	0	0	SPBC83.15	4	HCD	FTMS	MULTI-MSMS	15	3	1018.01	4068.01	0.5374	0.00054708	740.766	99.294	6.1e-07	121.35	121.35	8.4724	0.87554	3	0	0	0	50802
Yeast_8577_LTA_50mM-R2-160702	50818	42668	DAEIIKKEEELEAAKEEEEEIWR	23	3	Pmt3_miss0	_DAEIIK(pm)KEEELEAAKEEEEEIWR_				DAEIIK(0.887)K(0.113)EEELEAAKEEEEEIWR						DAEIIK(8.95)K(-8.95)EEELEAAK(-77.55)EEEEEIWR			0	0	0	0	1	0	0	SPBC83.15	4	HCD	FTMS	MULTI-MSMS	16	4	1018.01	4068.01	0.5374	0.00054708	987.967	99.295	2.99e-17	152.13	100.26	8.9452	0.88693	3	0	0	0	50802
Yeast_8577_LTA_50mM-R2-160702	50819	42669	DAEIIKKEEELEAAKEEEEEIWR	23	3	Pmt3_miss0	_DAEIIK(pm)KEEELEAAKEEEEEIWR_				DAEIIK(0.817)K(0.183)EEELEAAKEEEEEIWR						DAEIIK(6.49)K(-6.49)EEELEAAK(-53.67)EEEEEIWR			0	0	0	0	1	0	0	SPBC83.15	4	HCD	FTMS	MULTI-MSMS	17	0	1018.01	4068.01	0.5374	0.00054708	2.46409	99.296	0.00012133	107.9	59.987	6.4897	0.81672	3	0	0	0	50802
Yeast_8577_LTA_50mM-R2-160702	50820	42670	DAEIIKKEEELEAAKEEEEEIWR	23	3	Pmt3_miss0	_DAEIIKK(pm)EEELEAAKEEEEEIWR_				DAEIIK(0.416)K(0.584)EEELEAAKEEEEEIWR						DAEIIK(-1.48)K(1.48)EEELEAAK(-67.2)EEEEEIWR			0	0	0	0	1	0	0	SPBC83.15	4	HCD	FTMS	MULTI-MSMS	18	5	1018.01	4068.01	0.5374	0.00054708	1234.15	99.297	7.48e-11	133.58	133.58	1.4815	0.58447	3	0	0	0	50802
Yeast_8577_LTA_50mM-R2-160702	50826	42675	DAEIIKKEEELEAAKEEEEEIWR	23	3	Pmt3_miss0	_DAEIIK(pm)KEEELEAAKEEEEEIWR_				DAEIIK(0.5)K(0.5)EEELEAAKEEEEEIWR						DAEIIK(0)K(0)EEELEAAK(-57.92)EEEEEIWR			0	0	0	0	1	0	0	SPBC83.15	4	HCD	FTMS	MULTI-MSMS	3	6	1018.01	4068.01	0.5374	0.00054708	1479.49	99.309	6.59e-11	134.34	62.78	0	0.5	3	0	0	0	50823
Yeast_8577_LTA_50mM-R2-160702	50830	42679	DAEIIKKEEELEAAKEEEEEIWR	23	3	Pmt3_miss0	_DAEIIK(pm)KEEELEAAKEEEEEIWR_				DAEIIK(0.5)K(0.5)EEELEAAK(0.001)EEEEEIWR						DAEIIK(0)K(0)EEELEAAK(-29.89)EEEEEIWR			0	0	0	0	1	0	0	SPBC83.15	4	HCD	FTMS	MULTI-MSMS	7	7	1018.01	4068.01	0.5374	0.00054708	2.80575	99.314	0.00075423	88.79	52.506	0	0.49974	3	0	0	0	50823
Yeast_8577_LTA_50mM-R2-160702	50840	42689	DAEIIKKEEELEAAKEEEEEIWR	23	3	Pmt3_miss0	_DAEIIK(pm)KEEELEAAKEEEEEIWR_				DAEIIK(0.982)K(0.018)EEELEAAKEEEEEIWR						DAEIIK(17.27)K(-17.27)EEELEAAK(-83.52)EEEEEIWR			0	0	0	0	1	0	0	SPBC83.15	5	HCD	FTMS	MULTI-MSMS	17	2	814.609	4068.01	0.50419	0.00041072	494.882	99.328	1.79e-23	153.83	98.517	17.268	0.98159	3	0	0	0	50823
Yeast_8577_LTA_50mM-R2-160702	50841	42690	DAEIIKKEEELEAAKEEEEEIWR	23	3	Pmt3_miss0	_DAEIIK(pm)KEEELEAAKEEEEEIWR_				DAEIIK(0.816)K(0.184)EEELEAAKEEEEEIWR						DAEIIK(6.48)K(-6.48)EEELEAAK(-45.47)EEEEEIWR			0	0	0	0	1	0	0	SPBC83.15	5	HCD	FTMS	MULTI-MSMS	18	3	814.609	4068.01	0.50419	0.00041072	741.543	99.329	7.11e-06	108.08	59.455	6.4799	0.81637	3	0	0	0	50823
Yeast_8577_LTA_50mM-R2-160702	50842	42691	DAEIIKKEEELEAAKEEEEEIWR	23	3	Pmt3_miss0	_DAEIIK(pm)KEEELEAAKEEEEEIWR_				DAEIIK(0.867)K(0.133)EEELEAAKEEEEEIWR						DAEIIK(8.15)K(-8.15)EEELEAAK(-63.62)EEEEEIWR			0	0	0	0	1	0	0	SPBC83.15	5	HCD	FTMS	MULTI-MSMS	19	1	814.609	4068.01	0.50419	0.00041072	249.272	99.331	6.69e-12	130.49	87.645	8.1474	0.86715	3	0	0	0	50823
Yeast_8577_LTA_50mM-R2-160702	50843	42692	DAEIIKKEEELEAAKEEEEEIWR	23	3	Pmt3_miss0	_DAEIIK(pm)KEEELEAAKEEEEEIWR_				DAEIIK(0.876)K(0.124)EEELEAAKEEEEEIWR						DAEIIK(8.47)K(-8.47)EEELEAAK(-50.56)EEEEEIWR			0	0	0	0	1	0	0	SPBC83.15	5	HCD	FTMS	MULTI-MSMS	20	0	814.609	4068.01	0.50419	0.00041072	2.16075	99.332	5.56e-08	118.32	72.25	8.4717	0.87551	3	0	0	0	50823
Yeast_8577_LTA_50mM-R2-160702	50846	42694	DAEIIKKEEELEAAKEEEEEIWR	23	3	Pmt3_miss0	_DAEIIK(pm)KEEELEAAKEEEEEIWR_				DAEIIK(0.889)K(0.111)EEELEAAKEEEEEIWR						DAEIIK(9.03)K(-9.03)EEELEAAK(-87.24)EEEEEIWR			0	0	0	0	1	0	0	SPBC83.15	5	HCD	FTMS	MULTI-MSMS	2	4	814.609	4068.01	0.50419	0.00041072	987.679	99.339	1.67e-23	154.6	106.69	9.0278	0.88882	3	0	0	0	50844
Yeast_8577_LTA_50mM-R2-160702	50902	42748	DAEIIKKEEELEAAKEEEEEIWR	23	3	Pmt3_miss0	_DAEIIK(pm)KEEELEAAKEEEEEIWR_				DAEIIK(0.498)K(0.498)EEELEAAK(0.004)EEEEEIWR						DAEIIK(0)K(0)EEELEAAK(-21.12)EEEEEIWR			0	0	0	0	1	0	0	SPBC83.15	5	HCD	FTMS	MULTI-MSMS	16	5	814.609	4068.01	0.50419	0.00041072	1232.39	99.421	0.00018504	59.356	30.724	0	0.49808	3	0	0	0	50886
Yeast_8577_LTA_50mM-R2-160702	50958	42801	DAEIIKKEEELEAAKEEEEEIWR	23	3	Pmt3_miss0	_DAEIIK(pm)KEEELEAAKEEEEEIWR_				DAEIIK(0.5)K(0.5)EEELEAAK(0.001)EEEEEIWR						DAEIIK(0)K(0)EEELEAAK(-27.17)EEEEEIWR			0	0	0	0	1	0	0	SPBC83.15	5	HCD	FTMS	MULTI-MSMS	9	6	814.609	4068.01	0.50419	0.00041072	2.1724	99.508	0.00011451	68.375	43.41	0	0.49952	3	0	0	0	50949
Yeast_8577_LTA_50mM-R2-160702	52526	44294	DAEIIKKEEELEAAKEEEEEIWR	23	3	Pmt3_miss0	_DAEIIKKEEELEAAK(pm)EEEEEIWR_				DAEIIK(0.052)K(0.052)EEELEAAK(0.896)EEEEEIWR						DAEIIK(-12.37)K(-12.37)EEELEAAK(12.37)EEEEEIWR			0	0	0	0	1	0	0	SPBC83.15	4	HCD	FTMS	MULTI-MSMS	2	1	1018.01	4068.01	0.085213	8.67e-05	248.285	101.86	0.00073019	79.237	40.603	12.366	0.89605	3	0	0	0	52524
Yeast_8577_LTA_50mM-R2-160702	52527	44295	DAEIIKKEEELEAAKEEEEEIWR	23	3	Pmt3_miss0	_DAEIIKKEEELEAAK(pm)EEEEEIWR_				DAEIIK(0.005)K(0.005)EEELEAAK(0.99)EEEEEIWR						DAEIIK(-23.14)K(-23.14)EEELEAAK(23.14)EEEEEIWR			0	0	0	0	1	0	0	SPBC83.15	4	HCD	FTMS	MULTI-MSMS	3	2	1018.01	4068.01	0.085213	8.67e-05	494.886	101.87	0.00041027	97.5	61.906	23.136	0.99038	3	0	0	0	52524
Yeast_8577_LTA_50mM-R2-160702	52529	44297	DAEIIKKEEELEAAKEEEEEIWR	23	3	Pmt3_miss0	_DAEIIKKEEELEAAK(pm)EEEEEIWR_				DAEIIK(0.017)K(0.017)EEELEAAK(0.965)EEEEEIWR						DAEIIK(-17.45)K(-17.45)EEELEAAK(17.45)EEEEEIWR			0	0	0	0	1	0	0	SPBC83.15	4	HCD	FTMS	MULTI-MSMS	5	3	1018.01	4068.01	0.085213	8.67e-05	2.41243	101.87	0.00073227	80.061	48.535	17.449	0.96527	3	0	0	0	52524
Yeast_8577_LTA_50mM-R2-160702	52534	44302	DAEIIKKEEELEAAKEEEEEIWR	23	3	Pmt3_miss0	_DAEIIK(pm)KEEELEAAKEEEEEIWR_				DAEIIK(0.413)K(0.413)EEELEAAK(0.174)EEEEEIWR						DAEIIK(0)K(0)EEELEAAK(-3.75)EEEEEIWR			0	0	0	0	1	0	0	SPBC83.15	4	HCD	FTMS	MULTI-MSMS	10	4	1018.01	4068.01	0.085213	8.67e-05	2.41243	101.88	0.0021233	66.871	37.572	0	0.41291	3	0	0	0	52524
Yeast_8577_LTA_50mM-R2-160702	52537	44305	DAEIIKKEEELEAAKEEEEEIWR	23	3	Pmt3_miss0	_DAEIIKKEEELEAAK(pm)EEEEEIWR_				DAEIIK(0.121)K(0.121)EEELEAAK(0.757)EEEEEIWR						DAEIIK(-7.95)K(-7.95)EEELEAAK(7.95)EEEEEIWR			0	0	0	0	1	0	0	SPBC83.15	4	HCD	FTMS	MULTI-MSMS	13	5	1018.01	4068.01	0.085213	8.67e-05	2.41243	101.88	0.0021259	66.853	66.853	7.9493	0.75717	3	0	0	0	52524
Yeast_8577_LTA_50mM-R2-160702	52538	44306	DAEIIKKEEELEAAKEEEEEIWR	23	3	Pmt3_miss0	_DAEIIKKEEELEAAK(pm)EEEEEIWR_				DAEIIK(0.053)K(0.053)EEELEAAK(0.893)EEEEEIWR						DAEIIK(-12.23)K(-12.23)EEELEAAK(12.23)EEEEEIWR			0	0	0	0	1	0	0	SPBC83.15	4	HCD	FTMS	MULTI-MSMS	14	0	1018.01	4068.01	0.085213	8.67e-05	2.41243	101.88	0.00073702	81.949	43.981	12.229	0.89309	3	0	0	0	52524
8577-LT-A-160702	63742	57917	DAEIIKKEEELEAAKEEEEEIWR	23	3	Carbamyl (N-term),Pmt3_miss0	_(ca)DAEIIK(pm)KEEELEAAKEEEEEIWR_				DAEIIK(0.878)K(0.122)EEELEAAKEEEEEIWR						DAEIIK(8.56)K(-8.56)EEELEAAK(-59.71)EEEEEIWR			0	1	0	0	1	0	0	SPBC83.15	3	HCD	FTMS	MULTI-MSMS	12	2	1371.34	4111.01	1.0766	0.0014764	3.98359	102.88	5.93e-07	123.43	59.897	8.5586	0.87768	3	0	0	0	63730
8577-LT-A-160702	63743	57918	DAEIIKKEEELEAAKEEEEEIWR	23	3	Carbamyl (N-term),Pmt3_miss0	_(ca)DAEIIK(pm)KEEELEAAKEEEEEIWR_				DAEIIK(0.59)K(0.41)EEELEAAKEEEEEIWR						DAEIIK(1.59)K(-1.59)EEELEAAK(-69.59)EEEEEIWR			0	1	0	0	1	0	0	SPBC83.15	3	HCD	FTMS	MULTI-MSMS	13	3	1371.34	4111.01	1.0766	0.0014764	3.98359	102.88	4.4e-11	137.45	75.192	1.5875	0.59038	3	0	0	0	63730
8577-LT-A-160702	63745	57920	DAEIIKKEEELEAAKEEEEEIWR	23	3	Carbamyl (N-term),Pmt3_miss0	_(ca)DAEIIK(pm)KEEELEAAKEEEEEIWR_				DAEIIK(0.889)K(0.111)EEELEAAKEEEEEIWR						DAEIIK(9.06)K(-9.06)EEELEAAK(-86.56)EEEEEIWR			0	1	0	0	1	0	0	SPBC83.15	3	HCD	FTMS	MULTI-MSMS	15	1	1371.34	4111.01	1.0766	0.0014764	3.98359	102.89	3.85e-22	155.44	93.037	9.0556	0.88945	3	0	0	0	63730
Yeast_8577_LTA_50mM-R2-160702	53320	45051	DAEIIKKEEELEAAKEEEEEIWR	23	3	Carbamyl (N-term),Pmt3_miss0	_(ca)DAEIIK(pm)KEEELEAAKEEEEEIWR_				DAEIIK(0.488)K(0.488)EEELEAAK(0.024)EEEEEIWR						DAEIIK(0)K(0)EEELEAAK(-13.13)EEEEEIWR			0	1	0	0	1	0	0	SPBC83.15	3	HCD	FTMS	MULTI-MSMS	19	3	1371.34	4111.01	2.1161	0.0029019	736.847	103.06	0.0058635	52.061	19.999	0	0.48812	3	0	0	0	53301
8577-LT-A-160702	64040	58201	DAEIIKKEEELEAAKEEEEEIWR	23	3	Pmt3_miss2	_DAEIIK(pm)KEEELEAAKEEEEEIWR_						DAEIIK(0.831)K(0.169)EEELEAAKEEEEEIWR						DAEIIK(6.91)K(-6.91)EEELEAAK(-38.59)EEEEEIWR	0	0	0	0	0	0	1	SPBC83.15	4	HCD	FTMS	MULTI-MSMS	16	2	1154.8	4615.16	0.20074	0.00023181	436.006	103.32	0.00059096	98.019	65.395	6.9052	0.83052	3	0	0	0	64024
8577-LT-A-160702	64042	58203	DAEIIKKEEELEAAKEEEEEIWR	23	3	Pmt3_miss2	_DAEIIK(pm)KEEELEAAKEEEEEIWR_						DAEIIK(0.782)K(0.218)EEELEAAKEEEEEIWR						DAEIIK(5.56)K(-5.56)EEELEAAK(-46.44)EEEEEIWR	0	0	0	0	0	0	1	SPBC83.15	4	HCD	FTMS	MULTI-MSMS	18	3	1154.8	4615.16	0.20074	0.00023181	652.472	103.33	0.0005441	98.766	74.49	5.5558	0.78231	3	0	0	0	64024
8577-LT-A-160702	64070	58229	DAEIIKKEEELEAAKEEEEEIWR	23	3	Pmt3_miss2	_DAEIIK(pm)KEEELEAAKEEEEEIWR_						DAEIIK(0.873)K(0.127)EEELEAAKEEEEEIWR						DAEIIK(8.39)K(-8.39)EEELEAAK(-68.55)EEEEEIWR	0	0	0	0	0	0	1	SPBC83.15	4	HCD	FTMS	MULTI-MSMS	4	1	1154.8	4615.16	0.20074	0.00023181	1.25376	103.37	1.25e-06	119.33	93.597	8.3876	0.8734	3	0	0	0	64066
8577-LT-A-160702	64071	58230	DAEIIKKEEELEAAKEEEEEIWR	23	3	Pmt3_miss2	_DAEIIK(pm)KEEELEAAKEEEEEIWR_						DAEIIK(0.843)K(0.157)EEELEAAKEEEEEIWR						DAEIIK(7.3)K(-7.3)EEELEAAK(-56.98)EEEEEIWR	0	0	0	0	0	0	1	SPBC83.15	4	HCD	FTMS	MULTI-MSMS	5	4	1154.8	4615.16	0.20074	0.00023181	1.25376	103.37	7.61e-07	122.41	89.203	7.2957	0.84289	3	0	0	0	64066
8577-LT-A-160702	64072	58231	DAEIIKKEEELEAAKEEEEEIWR	23	3	Pmt3_miss2	_DAEIIKK(pm)EEELEAAKEEEEEIWR_						DAEIIK(0.428)K(0.572)EEELEAAKEEEEEIWR						DAEIIK(-1.26)K(1.26)EEELEAAK(-61.69)EEEEEIWR	0	0	0	0	0	0	1	SPBC83.15	4	HCD	FTMS	MULTI-MSMS	6	5	1154.8	4615.16	0.20074	0.00023181	1.25376	103.37	0.00010097	110.94	85.976	1.2602	0.57204	3	0	0	0	64066
8577-LT-A-160702	64075	58234	DAEIIKKEEELEAAKEEEEEIWR	23	3	Pmt3_miss2	_DAEIIK(pm)KEEELEAAKEEEEEIWR_						DAEIIK(0.672)K(0.328)EEELEAAKEEEEEIWR						DAEIIK(3.11)K(-3.11)EEELEAAK(-66.62)EEEEEIWR	0	0	0	0	0	0	1	SPBC83.15	4	HCD	FTMS	MULTI-MSMS	9	6	1154.8	4615.16	0.20074	0.00023181	1.25376	103.38	1.67e-06	116.65	77.225	3.1124	0.67187	3	0	0	0	64066
8577-LT-A-160702	64077	58236	DAEIIKKEEELEAAKEEEEEIWR	23	3	Pmt3_miss2	_DAEIIK(pm)KEEELEAAKEEEEEIWR_						DAEIIK(0.873)K(0.127)EEELEAAKEEEEEIWR						DAEIIK(8.39)K(-8.39)EEELEAAK(-70.08)EEEEEIWR	0	0	0	0	0	0	1	SPBC83.15	4	HCD	FTMS	MULTI-MSMS	11	0	1154.8	4615.16	0.20074	0.00023181	1.25376	103.38	1.25e-06	119.33	93.597	8.3876	0.8734	3	0	0	0	64066
8577-LT-A-160702	64118	58275	DAEIIKKEEELEAAKEEEEEIWR	23	3	Pmt3_miss2	_DAEIIK(pm)KEEELEAAKEEEEEIWR_						DAEIIK(0.5)K(0.5)EEELEAAKEEEEEIWR						DAEIIK(0)K(0)EEELEAAK(-49.45)EEEEEIWR	0	0	0	0	0	0	1	SPBC83.15	4	HCD	FTMS	MULTI-MSMS	10	7	1154.8	4615.16	0.20074	0.00023181	2.20714	103.44	1.95e-06	114.88	80.697	0	0.5	3	0	0	0	64108
8577-LT-A-160702	64044	58205	DAEIIKKEEELEAAKEEEEEIWR	23	3	Pmt3_miss2	_DAEIIK(pm)KEEELEAAKEEEEEIWR_						DAEIIK(0.864)K(0.136)EEELEAAKEEEEEIWR						DAEIIK(8.03)K(-8.03)EEELEAAK(-62.33)EEEEEIWR	0	0	0	0	0	0	1	SPBC83.15	3	HCD	FTMS	MULTI-MSMS	20	2	1539.4	4615.16	0.59167	0.00091081	435.546	103.33	4.97e-06	114.15	80.962	8.0327	0.86408	3	0	0	0	64024
8577-LT-A-160702	64051	58211	DAEIIKKEEELEAAKEEEEEIWR	23	3	Pmt3_miss2	_DAEIIK(pm)KEEELEAAKEEEEEIWR_						DAEIIK(0.812)K(0.188)EEELEAAKEEEEEIWR						DAEIIK(6.36)K(-6.36)EEELEAAK(-56.35)EEEEEIWR	0	0	0	0	0	0	1	SPBC83.15	3	HCD	FTMS	MULTI-MSMS	6	3	1539.4	4615.16	0.59167	0.00091081	0.446955	103.34	2.29e-05	112.48	70.935	6.3553	0.81204	3	0	0	0	64045
8577-LT-A-160702	64052	58212	DAEIIKKEEELEAAKEEEEEIWR	23	3	Pmt3_miss2	_DAEIIK(pm)KEEELEAAKEEEEEIWR_						DAEIIK(0.812)K(0.188)EEELEAAKEEEEEIWR						DAEIIK(6.36)K(-6.36)EEELEAAK(-55.24)EEEEEIWR	0	0	0	0	0	0	1	SPBC83.15	3	HCD	FTMS	MULTI-MSMS	7	4	1539.4	4615.16	0.59167	0.00091081	0.446955	103.34	2.29e-05	112.48	72.746	6.3553	0.81204	3	0	0	0	64045
8577-LT-A-160702	64056	58216	DAEIIKKEEELEAAKEEEEEIWR	23	3	Pmt3_miss2	_DAEIIK(pm)KEEELEAAKEEEEEIWR_						DAEIIK(0.987)K(0.013)EEELEAAKEEEEEIWR						DAEIIK(18.83)K(-18.83)EEELEAAK(-67.83)EEEEEIWR	0	0	0	0	0	0	1	SPBC83.15	3	HCD	FTMS	MULTI-MSMS	11	1	1539.4	4615.16	0.59167	0.00091081	0.446955	103.35	4.14e-16	140.87	100.99	18.833	0.98709	3	0	0	0	64045
8577-LT-A-160702	64059	58219	DAEIIKKEEELEAAKEEEEEIWR	23	3	Pmt3_miss2	_DAEIIK(pm)KEEELEAAKEEEEEIWR_						DAEIIK(0.784)K(0.216)EEELEAAKEEEEEIWR						DAEIIK(5.61)K(-5.61)EEELEAAK(-49.66)EEEEEIWR	0	0	0	0	0	0	1	SPBC83.15	3	HCD	FTMS	MULTI-MSMS	14	5	1539.4	4615.16	0.59167	0.00091081	0.446955	103.35	0.00017127	100.44	100.44	5.6059	0.78428	3	0	0	0	64045
8577-LT-A-160702	64063	58223	DAEIIKKEEELEAAKEEEEEIWR	23	3	Pmt3_miss2	_DAEIIK(pm)KEEELEAAKEEEEEIWR_						DAEIIK(0.854)K(0.146)EEELEAAKEEEEEIWR						DAEIIK(7.67)K(-7.67)EEELEAAK(-75.51)EEEEEIWR	0	0	0	0	0	0	1	SPBC83.15	3	HCD	FTMS	MULTI-MSMS	18	0	1539.4	4615.16	0.59167	0.00091081	0.446955	103.36	8.96e-17	150.09	100.67	7.6722	0.85403	3	0	0	0	64045
8577-LT-A-160702	64082	58241	DAEIIKKEEELEAAKEEEEEIWR	23	3	Pmt3_miss2	_DAEIIK(pm)KEEELEAAKEEEEEIWR_						DAEIIK(0.727)K(0.273)EEELEAAKEEEEEIWR						DAEIIK(4.25)K(-4.25)EEELEAAK(-52.82)EEEEEIWR	0	0	0	0	0	0	1	SPBC83.15	3	HCD	FTMS	MULTI-MSMS	16	6	1539.4	4615.16	0.59167	0.00091081	1.81202	103.39	0.00040851	90.762	56.57	4.2534	0.72698	3	0	0	0	64066
8577-LT-A-160702	64085	58244	DAEIIKKEEELEAAKEEEEEIWR	23	3	Pmt3_miss2	_DAEIIK(pm)KEEELEAAKEEEEEIWR_						DAEIIK(0.49)K(0.49)EEELEAAK(0.02)EEEEEIWR						DAEIIK(0)K(0)EEELEAAK(-13.85)EEEEEIWR	0	0	0	0	0	0	1	SPBC83.15	3	HCD	FTMS	MULTI-MSMS	19	7	1539.4	4615.16	0.59167	0.00091081	1.81202	103.39	0.010007	42.472	19.921	0	0.48991	3	0	0	0	64066
8577-LT-A-160702	64073	58232	DAEIIKKEEELEAAKEEEEEIWR	23	3	Pmt3_miss2	_DAEIIK(pm)KEEELEAAKEEEEEIWR_						DAEIIK(0.804)K(0.196)EEELEAAKEEEEEIWR						DAEIIK(6.12)K(-6.12)EEELEAAK(-53.46)EEEEEIWR	0	0	0	0	0	0	1	SPBC83.15	5	HCD	FTMS	MULTI-MSMS	7	2	924.04	4615.16	-0.14187	-0.0001311	1.82222	103.38	4.37e-05	93.633	66.628	6.1223	0.80372	3	0	0	0	64066
8577-LT-A-160702	64074	58233	DAEIIKKEEELEAAKEEEEEIWR	23	3	Pmt3_miss2	_DAEIIK(pm)KEEELEAAKEEEEEIWR_						DAEIIK(0.857)K(0.143)EEELEAAKEEEEEIWR						DAEIIK(7.78)K(-7.78)EEELEAAK(-49.59)EEEEEIWR	0	0	0	0	0	0	1	SPBC83.15	5	HCD	FTMS	MULTI-MSMS	8	3	924.04	4615.16	-0.14187	-0.0001311	1.82222	103.38	1.91e-05	101.41	69.886	7.779	0.85706	3	0	0	0	64066
8577-LT-A-160702	64079	58238	DAEIIKKEEELEAAKEEEEEIWR	23	3	Pmt3_miss2	_DAEIIK(pm)KEEELEAAKEEEEEIWR_						DAEIIK(0.872)K(0.128)EEELEAAKEEEEEIWR						DAEIIK(8.32)K(-8.32)EEELEAAK(-58.96)EEEEEIWR	0	0	0	0	0	0	1	SPBC83.15	5	HCD	FTMS	MULTI-MSMS	13	1	924.04	4615.16	-0.14187	-0.0001311	1.82222	103.38	3.31e-06	112.23	79.022	8.3231	0.87174	3	0	0	0	64066
8577-LT-A-160702	64081	58240	DAEIIKKEEELEAAKEEEEEIWR	23	3	Pmt3_miss2	_DAEIIK(pm)KEEELEAAKEEEEEIWR_						DAEIIK(0.779)K(0.221)EEELEAAKEEEEEIWR						DAEIIK(5.47)K(-5.47)EEELEAAK(-42.48)EEEEEIWR	0	0	0	0	0	0	1	SPBC83.15	5	HCD	FTMS	MULTI-MSMS	15	4	924.04	4615.16	-0.14187	-0.0001311	1.82222	103.39	5.74e-05	89.297	58.082	5.4714	0.77896	3	0	0	0	64066
8577-LT-A-160702	64084	58243	DAEIIKKEEELEAAKEEEEEIWR	23	3	Pmt3_miss2	_DAEIIK(pm)KEEELEAAKEEEEEIWR_						DAEIIK(0.5)K(0.5)EEELEAAKEEEEEIWR						DAEIIK(0)K(0)EEELEAAK(-39.58)EEEEEIWR	0	0	0	0	0	0	1	SPBC83.15	5	HCD	FTMS	MULTI-MSMS	18	5	924.04	4615.16	-0.14187	-0.0001311	1.82222	103.39	5.74e-05	86.856	55.642	0	0.49997	3	0	0	0	64066
8577-LT-A-160702	64092	58250	DAEIIKKEEELEAAKEEEEEIWR	23	3	Pmt3_miss2	_DAEIIK(pm)KEEELEAAKEEEEEIWR_						DAEIIK(0.5)K(0.5)EEELEAAKEEEEEIWR						DAEIIK(0)K(0)EEELEAAK(-41.46)EEEEEIWR	0	0	0	0	0	0	1	SPBC83.15	5	HCD	FTMS	MULTI-MSMS	5	0	924.04	4615.16	-0.14187	-0.0001311	1.93056	103.4	2.4e-05	99.838	60.108	0	0.49998	3	0	0	0	64087
8577-LT-A-160702	64099	58257	DAEIIKKEEELEAAKEEEEEIWR	23	3	Pmt3_miss2	_DAEIIK(pm)KEEELEAAKEEEEEIWR_						DAEIIK(0.8)K(0.2)EEELEAAKEEEEEIWR						DAEIIK(6.03)K(-6.03)EEELEAAK(-41.96)EEEEEIWR	0	0	0	0	0	0	1	SPBC83.15	5	HCD	FTMS	MULTI-MSMS	12	7	924.04	4615.16	-0.14187	-0.0001311	1.93056	103.41	5.75e-05	87.511	62.547	6.0335	0.80043	3	0	0	0	64087
8577-LT-A-160702	64102	58260	DAEIIKKEEELEAAKEEEEEIWR	23	3	Pmt3_miss2	_DAEIIK(pm)KEEELEAAKEEEEEIWR_						DAEIIK(0.797)K(0.201)EEELEAAK(0.001)EEEEEIWR						DAEIIK(5.98)K(-5.98)EEELEAAK(-27.71)EEEEEIWR	0	0	0	0	0	0	1	SPBC83.15	5	HCD	FTMS	MULTI-MSMS	15	6	924.04	4615.16	-0.14187	-0.0001311	1.93056	103.42	5.73e-05	86.08	47.779	5.9774	0.79732	3	0	0	0	64087
8577-LT-A-160702	65210	59315	DAEIIKKEEELEAAKEEEEEIWR	23	3	Pmt3_miss2	_DAEIIKKEEELEAAK(pm)EEEEEIWR_						DAEIIK(0.01)K(0.01)EEELEAAK(0.98)EEEEEIWR						DAEIIK(-19.83)K(-19.83)EEELEAAK(19.83)EEEEEIWR	0	0	0	0	0	0	1	SPBC83.15	3	HCD	FTMS	MULTI-MSMS	10	2	1539.4	4615.16	0.6005	0.0009244	2.26704	105.09	0.00037456	92.147	50.117	19.831	0.97963	3	0	0	0	65200
8577-LT-A-160702	65212	59317	DAEIIKKEEELEAAKEEEEEIWR	23	3	Pmt3_miss2	_DAEIIKKEEELEAAK(pm)EEEEEIWR_						DAEIIKKEEELEAAK(1)EEEEEIWR						DAEIIK(-36.66)K(-36.66)EEELEAAK(36.66)EEEEEIWR	0	0	0	0	0	0	1	SPBC83.15	3	HCD	FTMS	MULTI-MSMS	12	3	1539.4	4615.16	0.6005	0.0009244	2.26704	105.09	0.00042905	89.923	42.998	36.658	0.99957	3	0	0	0	65200
8577-LT-A-160702	65215	59320	DAEIIKKEEELEAAKEEEEEIWR	23	3	Pmt3_miss2	_DAEIIKKEEELEAAK(pm)EEEEEIWR_						DAEIIK(0.005)K(0.005)EEELEAAK(0.991)EEEEEIWR						DAEIIK(-23.41)K(-23.41)EEELEAAK(23.41)EEEEEIWR	0	0	0	0	0	0	1	SPBC83.15	3	HCD	FTMS	MULTI-MSMS	15	1	1539.4	4615.16	0.6005	0.0009244	2.26704	105.1	8.76e-05	106.45	59.485	23.411	0.99096	3	0	0	0	65200
8577-LT-A-160702	65219	59324	DAEIIKKEEELEAAKEEEEEIWR	23	3	Pmt3_miss2	_DAEIIKKEEELEAAK(pm)EEEEEIWR_						DAEIIKKEEELEAAK(0.999)EEEEEIWR						DAEIIK(-35.89)K(-35.89)EEELEAAK(35.89)EEEEEIWR	0	0	0	0	0	0	1	SPBC83.15	3	HCD	FTMS	MULTI-MSMS	19	4	1539.4	4615.16	0.6005	0.0009244	2.26704	105.1	0.00044588	87.72	48.204	35.894	0.99949	3	0	0	0	65200
8577-LT-A-160702	65220	59325	DAEIIKKEEELEAAKEEEEEIWR	23	3	Pmt3_miss2	_DAEIIKKEEELEAAK(pm)EEEEEIWR_						DAEIIK(0.001)K(0.001)EEELEAAK(0.999)EEEEEIWR						DAEIIK(-32.74)K(-32.74)EEELEAAK(32.74)EEEEEIWR	0	0	0	0	0	0	1	SPBC83.15	3	HCD	FTMS	MULTI-MSMS	20	5	1539.4	4615.16	0.6005	0.0009244	2.26704	105.11	0.0011917	67.655	44.319	32.742	0.99894	3	0	0	0	65200
8577-LT-A-160702	65227	59331	DAEIIKKEEELEAAKEEEEEIWR	23	3	Pmt3_miss2	_DAEIIKKEEELEAAK(pm)EEEEEIWR_						DAEIIK(0.001)K(0.001)EEELEAAK(0.999)EEEEEIWR						DAEIIK(-32.59)K(-32.59)EEELEAAK(32.59)EEEEEIWR	0	0	0	0	0	0	1	SPBC83.15	4	HCD	FTMS	MULTI-MSMS	6	2	1154.8	4615.16	-0.08159	-9.42e-05	1.94713	105.12	0.00059096	98.019	66.804	32.594	0.9989	3	0	0	0	65221
8577-LT-A-160702	65228	59332	DAEIIKKEEELEAAKEEEEEIWR	23	3	Pmt3_miss2	_DAEIIKKEEELEAAK(pm)EEEEEIWR_						DAEIIK(0.002)K(0.002)EEELEAAK(0.997)EEEEEIWR						DAEIIK(-27.97)K(-27.97)EEELEAAK(27.97)EEEEEIWR	0	0	0	0	0	0	1	SPBC83.15	4	HCD	FTMS	MULTI-MSMS	7	3	1154.8	4615.16	-0.08159	-9.42e-05	1.94713	105.12	0.0008811	93.397	68.972	27.972	0.99682	3	0	0	0	65221
8577-LT-A-160702	65234	59338	DAEIIKKEEELEAAKEEEEEIWR	23	3	Pmt3_miss2	_DAEIIKKEEELEAAK(pm)EEEEEIWR_						DAEIIK(0.001)K(0.001)EEELEAAK(0.999)EEEEEIWR						DAEIIK(-32.39)K(-32.39)EEELEAAK(32.39)EEEEEIWR	0	0	0	0	0	0	1	SPBC83.15	4	HCD	FTMS	MULTI-MSMS	13	4	1154.8	4615.16	-0.08159	-9.42e-05	1.94713	105.13	0.0002243	106.45	74.019	32.387	0.99885	3	0	0	0	65221
8577-LT-A-160702	65235	59339	DAEIIKKEEELEAAKEEEEEIWR	23	3	Pmt3_miss2	_DAEIIKKEEELEAAK(pm)EEEEEIWR_						DAEIIK(0.012)K(0.012)EEELEAAK(0.977)EEEEEIWR						DAEIIK(-19.26)K(-19.26)EEELEAAK(19.26)EEEEEIWR	0	0	0	0	0	0	1	SPBC83.15	4	HCD	FTMS	MULTI-MSMS	14	1	1154.8	4615.16	-0.08159	-9.42e-05	1.94713	105.13	0.0011306	84.68	59.716	19.255	0.97681	3	0	0	0	65221
8577-LT-A-160702	65245	59348	DAEIIKKEEELEAAKEEEEEIWR	23	3	Pmt3_miss2	_DAEIIKKEEELEAAK(pm)EEEEEIWR_						DAEIIK(0.002)K(0.002)EEELEAAK(0.995)EEEEEIWR						DAEIIK(-26.31)K(-26.31)EEELEAAK(26.31)EEEEEIWR	0	0	0	0	0	0	1	SPBC83.15	4	HCD	FTMS	MULTI-MSMS	3	5	1154.8	4615.16	-0.08159	-9.42e-05	1.94713	105.15	0.0011306	84.68	52.973	26.307	0.99534	3	0	0	0	65242
Yeast_8577_LTA_50mM-R1-160702	62213	55180	DAEIIKKEEELEAAKEEEEEIWR	23	3	Pmt3_miss2	_DAEIIK(pm)KEEELEAAKEEEEEIWR_						DAEIIK(0.979)K(0.021)EEELEAAKEEEEEIWR						DAEIIK(16.68)K(-16.68)EEELEAAK(-51.97)EEEEEIWR	0	0	0	0	0	0	1	SPBC83.15	4	HCD	FTMS	MULTI-MSMS	6	3	1154.8	4615.16	0.2078	0.00023997	1.77378	103.65	0.0011442	88.222	63.286	16.682	0.97898	3	0	0	0	62207
Yeast_8577_LTA_50mM-R1-160702	62214	55181	DAEIIKKEEELEAAKEEEEEIWR	23	3	Pmt3_miss2	_DAEIIK(pm)KEEELEAAKEEEEEIWR_						DAEIIK(0.866)K(0.134)EEELEAAKEEEEEIWR						DAEIIK(8.1)K(-8.1)EEELEAAK(-52.43)EEEEEIWR	0	0	0	0	0	0	1	SPBC83.15	4	HCD	FTMS	MULTI-MSMS	7	2	1154.8	4615.16	0.2078	0.00023997	1.77378	103.66	0.00034455	102.07	78.59	8.104	0.86599	3	0	0	0	62207
Yeast_8577_LTA_50mM-R1-160702	62215	55182	DAEIIKKEEELEAAKEEEEEIWR	23	3	Pmt3_miss2	_DAEIIK(pm)KEEELEAAKEEEEEIWR_						DAEIIK(0.5)K(0.5)EEELEAAKEEEEEIWR						DAEIIK(0)K(0)EEELEAAK(-33.55)EEEEEIWR	0	0	0	0	0	0	1	SPBC83.15	4	HCD	FTMS	MULTI-MSMS	8	1	1154.8	4615.16	0.2078	0.00023997	1.77378	103.66	0.0037044	64.722	64.722	0	0.49989	3	0	0	0	62207
Yeast_8577_LTA_50mM-R1-160702	62219	55186	DAEIIKKEEELEAAKEEEEEIWR	23	3	Pmt3_miss2	_DAEIIK(pm)KEEELEAAKEEEEEIWR_						DAEIIK(0.843)K(0.157)EEELEAAKEEEEEIWR						DAEIIK(7.29)K(-7.29)EEELEAAK(-39.57)EEEEEIWR	0	0	0	0	0	0	1	SPBC83.15	4	HCD	FTMS	MULTI-MSMS	12	4	1154.8	4615.16	0.2078	0.00023997	1.77378	103.66	0.002925	68.231	56.758	7.2878	0.84257	3	0	0	0	62207
Yeast_8577_LTA_50mM-R1-160702	62316	55278	DAEIIKKEEELEAAKEEEEEIWR	23	3	Pmt3_miss2	_DAEIIK(pm)KEEELEAAKEEEEEIWR_						DAEIIK(0.857)K(0.143)EEELEAAKEEEEEIWR						DAEIIK(7.77)K(-7.77)EEELEAAK(-54.08)EEEEEIWR	0	0	0	0	0	0	1	SPBC83.15	4	HCD	FTMS	MULTI-MSMS	4	0	1154.8	4615.16	0.2078	0.00023997	2.0338	103.81	0.0011336	85.467	85.467	7.7732	0.85691	3	0	0	0	62312
Yeast_8577_LTA_50mM-R1-160702	62317	55279	DAEIIKKEEELEAAKEEEEEIWR	23	3	Pmt3_miss2	_DAEIIK(pm)KEEELEAAKEEEEEIWR_						DAEIIK(0.496)K(0.496)EEELEAAK(0.009)EEEEEIWR						DAEIIK(0)K(0)EEELEAAK(-17.54)EEEEEIWR	0	0	0	0	0	0	1	SPBC83.15	4	HCD	FTMS	MULTI-MSMS	5	6	1154.8	4615.16	0.2078	0.00023997	2.0338	103.81	0.0050059	57.432	32.496	0	0.49563	3	0	0	0	62312
Yeast_8577_LTA_50mM-R1-160702	62318	55280	DAEIIKKEEELEAAKEEEEEIWR	23	3	Pmt3_miss2	_DAEIIK(pm)KEEELEAAKEEEEEIWR_						DAEIIK(0.78)K(0.22)EEELEAAKEEEEEIWR						DAEIIK(5.49)K(-5.49)EEELEAAK(-43.96)EEEEEIWR	0	0	0	0	0	0	1	SPBC83.15	4	HCD	FTMS	MULTI-MSMS	6	5	1154.8	4615.16	0.2078	0.00023997	2.0338	103.81	0.00089285	93.21	73.924	5.4894	0.77969	3	0	0	0	62312
Yeast_8577_LTA_50mM-R1-160702	62343	55304	DAEIIKKEEELEAAKEEEEEIWR	23	3	Pmt3_miss2	_DAEIIK(pm)KEEELEAAKEEEEEIWR_						DAEIIK(0.866)K(0.134)EEELEAAKEEEEEIWR						DAEIIK(8.11)K(-8.11)EEELEAAK(-38)EEEEEIWR	0	0	0	0	0	0	1	SPBC83.15	3	HCD	FTMS	MULTI-MSMS	10	2	1539.4	4615.16	-0.30797	-0.00047408	1.422	103.85	0.00025803	96.903	96.903	8.1126	0.86611	3	0	0	0	62333
Yeast_8577_LTA_50mM-R1-160702	62346	55307	DAEIIKKEEELEAAKEEEEEIWR	23	3	Pmt3_miss2	_DAEIIK(pm)KEEELEAAKEEEEEIWR_						DAEIIK(0.497)K(0.497)EEELEAAK(0.007)EEEEEIWR						DAEIIK(0)K(0)EEELEAAK(-18.73)EEEEEIWR	0	0	0	0	0	0	1	SPBC83.15	3	HCD	FTMS	MULTI-MSMS	13	3	1539.4	4615.16	-0.30797	-0.00047408	1.422	103.85	0.00043016	77.19	48.557	0	0.49668	3	0	0	0	62333
Yeast_8577_LTA_50mM-R1-160702	62353	55314	DAEIIKKEEELEAAKEEEEEIWR	23	3	Pmt3_miss2	_DAEIIK(pm)KEEELEAAKEEEEEIWR_						DAEIIK(0.955)K(0.045)EEELEAAKEEEEEIWR						DAEIIK(13.28)K(-13.28)EEELEAAK(-34.76)EEEEEIWR	0	0	0	0	0	0	1	SPBC83.15	3	HCD	FTMS	MULTI-MSMS	20	1	1539.4	4615.16	-0.30797	-0.00047408	1.422	103.86	0.0014497	64.68	38.723	13.281	0.95483	3	0	0	0	62333
Yeast_8577_LTA_50mM-R2-160702	53605	45322	DAEIIKKEEELEAAKEEEEEIWR	23	3	Pmt3_miss2	_DAEIIK(pm)KEEELEAAKEEEEEIWR_						DAEIIK(0.87)K(0.13)EEELEAAKEEEEEIWR						DAEIIK(8.25)K(-8.25)EEELEAAK(-35.2)EEEEEIWR	0	0	0	0	0	0	1	SPBC83.15	4	HCD	FTMS	MULTI-MSMS	10	2	1154.8	4615.16	-0.30511	-0.00035234	3.16052	103.49	0.0026168	69.619	48.813	8.2492	0.8696	3	0	0	0	53595
Yeast_8577_LTA_50mM-R2-160702	53610	45327	DAEIIKKEEELEAAKEEEEEIWR	23	3	Pmt3_miss2	_DAEIIK(pm)KEEELEAAKEEEEEIWR_						DAEIIK(0.79)K(0.209)EEELEAAKEEEEEIWR						DAEIIK(5.77)K(-5.77)EEELEAAK(-37.8)EEEEEIWR	0	0	0	0	0	0	1	SPBC83.15	4	HCD	FTMS	MULTI-MSMS	15	3	1154.8	4615.16	-0.30511	-0.00035234	3.16052	103.5	0.001103	77.445	55.67	5.7674	0.79041	3	0	0	0	53595
Yeast_8577_LTA_50mM-R2-160702	53611	45328	DAEIIKKEEELEAAKEEEEEIWR	23	3	Pmt3_miss2	_DAEIIK(pm)KEEELEAAKEEEEEIWR_						DAEIIK(0.893)K(0.107)EEELEAAKEEEEEIWR						DAEIIK(9.2)K(-9.2)EEELEAAK(-46.67)EEEEEIWR	0	0	0	0	0	0	1	SPBC83.15	4	HCD	FTMS	MULTI-MSMS	16	1	1154.8	4615.16	-0.30511	-0.00035234	3.16052	103.5	0.00069866	96.303	71.339	9.201	0.89268	3	0	0	0	53595
Yeast_8577_LTA_50mM-R2-160702	53612	45329	DAEIIKKEEELEAAKEEEEEIWR	23	3	Pmt3_miss2	_DAEIIK(pm)KEEELEAAKEEEEEIWR_						DAEIIK(0.5)K(0.5)EEELEAAKEEEEEIWR						DAEIIK(0)K(0)EEELEAAK(-41.42)EEEEEIWR	0	0	0	0	0	0	1	SPBC83.15	4	HCD	FTMS	MULTI-MSMS	17	4	1154.8	4615.16	-0.30511	-0.00035234	3.16052	103.5	0.0012227	75.896	53.041	0	0.49998	3	0	0	0	53595
Yeast_8577_LTA_50mM-R2-160702	53615	45332	DAEIIKKEEELEAAKEEEEEIWR	23	3	Pmt3_miss2	_DAEIIK(pm)KEEELEAAKEEEEEIWR_						DAEIIK(0.986)K(0.014)EEELEAAKEEEEEIWR						DAEIIK(18.49)K(-18.49)EEELEAAK(-66.42)EEEEEIWR	0	0	0	0	0	0	1	SPBC83.15	4	HCD	FTMS	MULTI-MSMS	20	5	1154.8	4615.16	-0.30511	-0.00035234	3.16052	103.5	1.53e-10	131.37	82.668	18.494	0.98605	3	0	0	0	53595
Yeast_8577_LTA_50mM-R2-160702	53629	45345	DAEIIKKEEELEAAKEEEEEIWR	23	3	Pmt3_miss2	_DAEIIK(pm)KEEELEAAKEEEEEIWR_						DAEIIK(0.5)K(0.5)EEELEAAKEEEEEIWR						DAEIIK(0)K(0)EEELEAAK(-46.57)EEEEEIWR	0	0	0	0	0	0	1	SPBC83.15	4	HCD	FTMS	MULTI-MSMS	13	0	1154.8	4615.16	-0.30511	-0.00035234	2.9005	103.52	0.00031118	103.29	69.107	0	0.49999	3	0	0	0	53616
Yeast_8577_LTA_50mM-R2-160702	53638	45353	DAEIIKKEEELEAAKEEEEEIWR	23	3	Pmt3_miss2	_DAEIIK(pm)KEEELEAAKEEEEEIWR_						DAEIIK(0.499)K(0.499)EEELEAAK(0.003)EEEEEIWR						DAEIIK(0)K(0)EEELEAAK(-22.54)EEEEEIWR	0	0	0	0	0	0	1	SPBC83.15	4	HCD	FTMS	MULTI-MSMS	1	6	1154.8	4615.16	-0.30511	-0.00035234	2.9005	103.54	0.0046205	59.674	31.323	0	0.49861	3	0	0	0	53637
Yeast_8577_LTA_50mM-R2-160702	53644	45359	DAEIIKKEEELEAAKEEEEEIWR	23	3	Pmt3_miss2	_DAEIIK(pm)KEEELEAAKEEEEEIWR_						DAEIIK(0.5)K(0.5)EEELEAAKEEEEEIWR						DAEIIK(0)K(0)EEELEAAK(-31.2)EEEEEIWR	0	0	0	0	0	0	1	SPBC83.15	5	HCD	FTMS	MULTI-MSMS	7	2	924.04	4615.16	0.02268	2.1e-05	1.93056	103.55	0.00025882	56.681	33.824	0	0.49981	3	0	0	0	53637
Yeast_8577_LTA_50mM-R2-160702	53645	45360	DAEIIKKEEELEAAKEEEEEIWR	23	3	Pmt3_miss2	_DAEIIK(pm)KEEELEAAKEEEEEIWR_						DAEIIK(0.499)K(0.499)EEELEAAK(0.001)EEEEEIWR						DAEIIK(0)K(0)EEELEAAK(-25.63)EEEEEIWR	0	0	0	0	0	0	1	SPBC83.15	5	HCD	FTMS	MULTI-MSMS	8	3	924.04	4615.16	0.02268	2.1e-05	1.93056	103.55	0.0014974	40.682	26.08	0	0.49932	3	0	0	0	53637
Yeast_8577_LTA_50mM-R2-160702	53648	45363	DAEIIKKEEELEAAKEEEEEIWR	23	3	Pmt3_miss2	_DAEIIK(pm)KEEELEAAKEEEEEIWR_						DAEIIK(0.861)K(0.139)EEELEAAKEEEEEIWR						DAEIIK(7.92)K(-7.92)EEELEAAK(-45.65)EEEEEIWR	0	0	0	0	0	0	1	SPBC83.15	5	HCD	FTMS	MULTI-MSMS	11	4	924.04	4615.16	0.02268	2.1e-05	1.93056	103.55	5.63e-05	81.312	56.592	7.923	0.86107	3	0	0	0	53637
Yeast_8577_LTA_50mM-R2-160702	53656	45371	DAEIIKKEEELEAAKEEEEEIWR	23	3	Pmt3_miss2	_DAEIIK(pm)KEEELEAAKEEEEEIWR_						DAEIIK(0.823)K(0.177)EEELEAAKEEEEEIWR						DAEIIK(6.67)K(-6.67)EEELEAAK(-32.78)EEEEEIWR	0	0	0	0	0	0	1	SPBC83.15	5	HCD	FTMS	MULTI-MSMS	19	5	924.04	4615.16	0.02268	2.1e-05	1.93056	103.56	5.61e-05	80.061	48.535	6.6713	0.82255	3	0	0	0	53637
Yeast_8577_LTA_50mM-R2-160702	53660	45374	DAEIIKKEEELEAAKEEEEEIWR	23	3	Pmt3_miss2	_DAEIIK(pm)KEEELEAAKEEEEEIWR_						DAEIIK(0.5)K(0.5)EEELEAAK(0.001)EEEEEIWR						DAEIIK(0)K(0)EEELEAAK(-29.7)EEEEEIWR	0	0	0	0	0	0	1	SPBC83.15	5	HCD	FTMS	MULTI-MSMS	2	0	924.04	4615.16	0.02268	2.1e-05	1.93056	103.57	0.00026051	56.485	31.555	0	0.49973	3	0	0	0	53658
8577-LT-A-160702	53820	48467	DCLKFYAARMK	11	2	Carbamidomethyl (C),Oxidation (M),Pmt3_miss0	_DC(ca)LKFYAARM(ox)K(pm)_	DC(1)LKFYAARMK		DCLKFYAARM(1)K	DCLK(0.094)FYAARMK(0.906)			DC(47.29)LKFYAARMK		DCLKFYAARM(47.29)K	DCLK(-9.86)FYAARMK(9.86)			1	0	0	1	1	0	0	SPCC320.14	3	HCD	FTMS	MULTI-MSMS	2	3	891.112	2670.31	0.7593	0.00067663	0.416819	88.261	0.0049136	47.288	47.288	47.288	1	2	0	0	0	53818
Yeast_8577_LTA_75mM-R2-160702	8236	3163	DDDANGPNK	9	2	2 Deamidation (N),Pmt3_miss1	_DDDAN(de)GPN(de)K(pm)_		DDDAN(1)GPN(1)K			DDDANGPNK(1)			DDDAN(42.56)GPN(42.56)K			DDDANGPNK(42.56)		0	0	2	0	0	1	0	SPBP8B7.15c	3	HCD	FTMS	MULTI-MSMS	1	3	791.351	2371.03	0.88634	0.0007014	2.55091	33.867	0.016801	42.556	28.095	42.556	1	1	0	0	0	8235
Yeast_8577_LTA_50mM-R2-160702	39354	31773	DDKDIDLNLMK	11	3	Oxidation (M),Pmt3_miss0	_DDK(pm)DIDLNLM(ox)K_			DDKDIDLNLM(1)K	DDK(0.916)DIDLNLMK(0.084)					DDKDIDLNLM(42.04)K	DDK(10.4)DIDLNLMK(-10.4)			0	0	0	1	1	0	0	SPAC1002.10c	3	HCD	FTMS	MULTI-SECPEP	9	3	863.43	2587.27	-0.17832	-0.00015396	1142.67	82.165	0.015153	42.041	7.1537	42.041	1	2	0	0	0	39345
8577-LT-A-160702	54624	49233	DEIKSEKKEPEIK	13	3	Pmt3_miss2	_DEIK(pm)SEKKEPEIK_						DEIK(0.879)SEK(0.099)K(0.022)EPEIK						DEIK(9.5)SEK(-9.5)K(-16)EPEIK(-33.91)	0	0	0	0	0	0	1	SPBC19C7.10	3	HCD	FTMS	MULTI-MSMS	8	1	1124.88	3371.63	0.53178	0.00059819	3.01319	89.422	0.028209	50.305	22.455	9.5035	0.87903	4	0	0	0	54616
Yeast_8577_LTA_50mM-R1-160702	52366	45802	DEIKSEKKEPEIK	13	3	Pmt3_miss2	_DEIK(pm)SEKKEPEIK_						DEIK(0.947)SEK(0.043)K(0.01)EPEIK						DEIK(13.38)SEK(-13.38)K(-19.89)EPEIK(-45.98)	0	0	0	0	0	0	1	SPBC19C7.10	3	HCD	FTMS	MULTI-MSMS	8	1	1124.88	3371.63	-0.54868	-0.0006172	2.56831	89.074	0.004259	74.789	34.765	13.38	0.94679	4	0	0	0	52358
Yeast_8577_LTA_50mM-R1-160702	52367	45803	DEIKSEKKEPEIK	13	3	Pmt3_miss2	_DEIK(pm)SEKKEPEIK_						DEIK(0.962)SEK(0.032)K(0.006)EPEIK						DEIK(14.85)SEK(-14.85)K(-22.02)EPEIK(-35.41)	0	0	0	0	0	0	1	SPBC19C7.10	3	HCD	FTMS	MULTI-MSMS	9	2	1124.88	3371.63	-0.54868	-0.0006172	2.56831	89.075	0.0053674	72.175	35.019	14.847	0.96217	4	0	0	0	52358
Yeast_8577_LTA_50mM-R1-160702	52372	45808	DEIKSEKKEPEIK	13	3	Pmt3_miss2	_DEIK(pm)SEKKEPEIK_						DEIK(0.962)SEK(0.032)K(0.006)EPEIK						DEIK(14.85)SEK(-14.85)K(-22.02)EPEIK(-49.37)	0	0	0	0	0	0	1	SPBC19C7.10	3	HCD	FTMS	MULTI-MSMS	14	3	1124.88	3371.63	-0.54868	-0.0006172	2.56831	89.082	0.0053674	72.175	24.063	14.847	0.96242	4	0	0	0	52358
Yeast_8577_LTA_50mM-R1-160702	52377	45813	DEIKSEKKEPEIK	13	3	Pmt3_miss2	_DEIK(pm)SEKKEPEIK_						DEIK(0.784)SEK(0.166)K(0.043)EPEIK(0.006)						DEIK(6.74)SEK(-6.74)K(-12.59)EPEIK(-20.82)	0	0	0	0	0	0	1	SPBC19C7.10	3	HCD	FTMS	MULTI-MSMS	19	0	1124.88	3371.63	-0.54868	-0.0006172	2.56831	89.089	0.038367	47.545	9.5916	6.7437	0.78431	4	0	0	0	52358
Yeast_8577_LTA_50mM-R1-160702	52440	45873	DEIKSEKKEPEIK	13	3	Pmt3_miss2	_DEIK(pm)SEKKEPEIK_						DEIK(0.82)SEK(0.151)K(0.029)EPEIK						DEIK(7.35)SEK(-7.35)K(-14.52)EPEIK(-42.07)	0	0	0	0	0	0	1	SPBC19C7.10	3	HCD	FTMS	MULTI-MSMS	19	4	1124.88	3371.63	-0.54868	-0.0006172	2.12342	89.182	0.0085474	64.675	36.129	7.3471	0.81995	4	0	0	0	52421
Yeast_8577_LTA_50mM-R2-160702	43937	36133	DEIKSEKKEPEIK	13	3	Pmt3_miss2	_DEIK(pm)SEKKEPEIK_						DEIK(0.973)SEK(0.024)K(0.003)EPEIK						DEIK(16.14)SEK(-16.14)K(-24.69)EPEIK(-43.76)	0	0	0	0	0	0	1	SPBC19C7.10	3	HCD	FTMS	MULTI-MSMS	1	1	1124.88	3371.63	1.189	0.0013375	299.609	88.963	0.0028774	80.534	30.907	16.14	0.97299	4	0	0	0	43936
Yeast_8577_LTA_50mM-R2-160702	43938	36134	DEIKSEKKEPEIK	13	3	Pmt3_miss2	_DEIK(pm)SEKKEPEIK_						DEIK(0.981)SEK(0.017)K(0.002)EPEIK						DEIK(17.71)SEK(-17.71)K(-26.26)EPEIK(-50.71)	0	0	0	0	0	0	1	SPBC19C7.10	3	HCD	FTMS	MULTI-MSMS	2	2	1124.88	3371.63	1.189	0.0013375	596.781	88.965	0.0026176	82.102	30.891	17.708	0.98104	4	0	0	0	43936
Yeast_8577_LTA_50mM-R2-160702	43939	36135	DEIKSEKKEPEIK	13	3	Pmt3_miss2	_DEIK(pm)SEKKEPEIK_						DEIK(0.936)SEK(0.06)K(0.004)EPEIK						DEIK(11.94)SEK(-11.94)K(-23.85)EPEIK(-46.78)	0	0	0	0	0	0	1	SPBC19C7.10	3	HCD	FTMS	MULTI-MSMS	3	0	1124.88	3371.63	1.189	0.0013375	2.4371	88.966	0.0061795	70.26	29.168	11.939	0.93622	4	0	0	0	43936
Yeast_8577_LTA_50mM-R2-160702	43940	36136	DEIKSEKKEPEIK	13	3	Pmt3_miss2	_DEIKSEK(pm)KEPEIK_						DEIK(0.457)SEK(0.461)K(0.083)EPEIK						DEIK(-0.04)SEK(0.04)K(-7.45)EPEIK(-36.79)	0	0	0	0	0	0	1	SPBC19C7.10	3	HCD	FTMS	MULTI-MSMS	4	3	1124.88	3371.63	1.189	0.0013375	2.21239	88.967	0.0078647	66.285	28.096	0.038737	0.46061	4	0	0	0	43936
Yeast_8577_LTA_50mM-R2-160702	43943	36139	DEIKSEKKEPEIK	13	3	Pmt3_miss2	_DEIK(pm)SEKKEPEIK_						DEIK(0.909)SEK(0.07)K(0.02)EPEIK						DEIK(11.12)SEK(-11.12)K(-16.47)EPEIK(-32.93)	0	0	0	0	0	0	1	SPBC19C7.10	3	HCD	FTMS	MULTI-MSMS	7	4	1124.88	3371.63	1.189	0.0013375	2.21239	88.971	0.020561	54.812	30.397	11.121	0.90887	4	0	0	0	43936
Yeast_8577_LTA_50mM-R1-160702	61876	54859	DEKITNTDPIPSPIITNLK	19	2	Pmt3_miss0	_DEK(pm)ITNTDPIPSPIITNLK_				DEK(1)ITNTDPIPSPIITNLK						DEK(40.29)ITNTDPIPSPIITNLK(-40.29)			0	0	0	0	1	0	0	SPAC10F6.08c	3	HCD	FTMS	MULTI-MSMS	5	1	1121.26	3360.77	-0.91506	-0.001026	2.18379	103.14	0.014297	67.995	25.994	40.295	0.99991	2	0	0	0	61871
Yeast_8577_LTA_50mM-R1-160702	61878	54861	DEKITNTDPIPSPIITNLK	19	2	Pmt3_miss0	_DEK(pm)ITNTDPIPSPIITNLK_				DEK(1)ITNTDPIPSPIITNLK						DEK(37.84)ITNTDPIPSPIITNLK(-37.84)			0	0	0	0	1	0	0	SPAC10F6.08c	3	HCD	FTMS	MULTI-MSMS	7	2	1121.26	3360.77	-0.91506	-0.001026	2.18379	103.15	0.04911	52.298	24.969	37.838	0.99984	2	0	0	0	61871
Yeast_8577_LTA_50mM-R2-160702	43053	35292	DELVRNETKNR	11	2	2 Deamidation (N),Carbamyl (N-term),Pmt3_miss0	_(ca)DELVRN(de)ETK(pm)N(de)R_		DELVRN(1)ETKN(1)R		DELVRNETK(1)NR				DELVRN(41.68)ETKN(41.68)R		DELVRNETK(41.68)NR			0	1	2	0	1	0	0	SPAC4F8.03	3	HCD	FTMS	MULTI-MSMS	20	3	891.111	2670.31	0.5354	0.0004771	1.68676	87.671	0.04864	41.684	41.684	41.684	1	1	0	0	0	43033
8577-LT-A-160702	60800	55115	DENTNSIKR	9	1	Pmt3_miss0	_DENTNSIK(pm)R_				DENTNSIK(1)R						DENTNSIK(58.68)R			0	0	0	0	1	0	0	SPAC6B12.02c	2	HCD	FTMS	MULTI-SECPEP	10	0	1165.09	2328.16	-0.13595	-0.00015839	2.62659	98.477	0.026953	58.676	58.676	58.676	1	1	0	0	0	60790
Yeast_8577_LTA_50mM-R2-160702	48145	40122	DEVTSMK	7	0	Oxidation (M),Pmt3_miss0	_DEVTSM(ox)K(pm)_			DEVTSM(1)K	DEVTSMK(1)					DEVTSM(44.2)K	DEVTSMK(44.2)			0	0	0	1	1	0	0	SPCC1259.08	3	HCD	FTMS	MULTI-SECPEP	10	2	693.337	2076.99	-1.3658	-0.00094695	-0.695526	95.279	0.036176	44.203	18.986	44.203	1	1	0	0	0	48135
Yeast_8577_LTA_50mM-R1-160702	53962	47322	DFAEKK	6	1	Pmt3_miss0	_DFAEK(pm)K_				DFAEK(0.5)K(0.5)						DFAEK(0)K(0)			0	0	0	0	1	0	0	SPBC1652.01	2	HCD	FTMS	MULTI-SECPEP	8	1	995.51	1989.01	0.24544	0.00024434	2.59485	91.399	0.044144	107.43	16.388	0	0.5	2	0	0	0	53954
Yeast_8577_LTA-25mM-R1-160702	54542	46913	DFLMKYLR	8	1	Pmt3_miss0	_DFLMK(pm)YLR_				DFLMK(1)YLR						DFLMK(56.73)YLR			0	0	0	0	1	0	0	SPAC3C7.05c	3	HCD	FTMS	MSMS	8		780.075	2337.2	NaN	NaN	3.03888	101.3	0.0325	56.729	9.5316	56.729	1	1	0	0	0	54534
8577-LT-A-160702	62117	56369	DFSVKSE	7	1	Pmt3_miss0	_DFSVK(pm)SE_				DFSVK(1)SE						DFSVK(117.93)SE			0	0	0	0	1	0	0	SPAC12G12.05c	2	HCD	FTMS	MULTI-SECPEP	4	1	1032.51	2063.01	-0.29133	-0.0003008	2.79555	100.43	0.033667	117.93	13.486	117.93	1	1	0	0	0	62113
8577-LT-A-160702	63876	58045	DFTFSKA	7	1	Pmt3_miss1	_DFTFSK(pm)A_					DFTFSK(1)A						DFTFSK(48.8)A		0	0	0	0	0	1	0	SPAC688.14	2	HCD	FTMS	MULTI-MSMS	20	2	1120.54	2239.06	2.4667	0.0027641	453.846	103.08	0.013297	48.796	21.054	48.796	1	1	0	0	0	63856
Yeast_8577_LTA-25mM-R1-160702	58726	50789	DIINVIDGKSEDDESLCFHFATITHYGQLR	30	4	Carbamidomethyl (C),Pmt3_miss0	_DIINVIDGK(pm)SEDDESLC(ca)FHFATITHYGQLR_	DIINVIDGKSEDDESLC(1)FHFATITHYGQLR			DIINVIDGK(1)SEDDESLCFHFATITHYGQLR			DIINVIDGKSEDDESLC(139.16)FHFATITHYGQLR			DIINVIDGK(139.16)SEDDESLCFHFATITHYGQLR			1	0	0	0	1	0	0	SPBC83.15	4	HCD	FTMS	MULTI-MSMS	4	2	1187.33	4745.29	-0.011853	-1.41e-05	3.15675	107.94	4.28e-12	139.16	101.61	139.16	1	1	0	0	0	58722
Yeast_8577_LTA-25mM-R1-160702	58727	50790	DIINVIDGKSEDDESLCFHFATITHYGQLR	30	4	Carbamidomethyl (C),Pmt3_miss0	_DIINVIDGK(pm)SEDDESLC(ca)FHFATITHYGQLR_	DIINVIDGKSEDDESLC(1)FHFATITHYGQLR			DIINVIDGK(1)SEDDESLCFHFATITHYGQLR			DIINVIDGKSEDDESLC(96.46)FHFATITHYGQLR			DIINVIDGK(96.46)SEDDESLCFHFATITHYGQLR			1	0	0	0	1	0	0	SPBC83.15	4	HCD	FTMS	MULTI-MSMS	5	3	1187.33	4745.29	-0.011853	-1.41e-05	3.15675	107.95	0.00040351	96.46	60.704	96.46	1	1	0	0	0	58722
Yeast_8577_LTA-25mM-R1-160702	58728	50791	DIINVIDGKSEDDESLCFHFATITHYGQLR	30	4	Carbamidomethyl (C),Pmt3_miss0	_DIINVIDGK(pm)SEDDESLC(ca)FHFATITHYGQLR_	DIINVIDGKSEDDESLC(1)FHFATITHYGQLR			DIINVIDGK(1)SEDDESLCFHFATITHYGQLR			DIINVIDGKSEDDESLC(97.06)FHFATITHYGQLR			DIINVIDGK(97.06)SEDDESLCFHFATITHYGQLR			1	0	0	0	1	0	0	SPBC83.15	4	HCD	FTMS	MULTI-MSMS	6	1	1187.33	4745.29	-0.011853	-1.41e-05	3.15675	107.95	0.00037849	97.063	60.425	97.063	1	1	0	0	0	58722
Yeast_8577_LTA-25mM-R1-160702	58729	50792	DIINVIDGKSEDDESLCFHFATITHYGQLR	30	4	Carbamidomethyl (C),Pmt3_miss0	_DIINVIDGK(pm)SEDDESLC(ca)FHFATITHYGQLR_	DIINVIDGKSEDDESLC(1)FHFATITHYGQLR			DIINVIDGK(1)SEDDESLCFHFATITHYGQLR			DIINVIDGKSEDDESLC(99.34)FHFATITHYGQLR			DIINVIDGK(99.34)SEDDESLCFHFATITHYGQLR			1	0	0	0	1	0	0	SPBC83.15	4	HCD	FTMS	MULTI-MSMS	7	4	1187.33	4745.29	-0.011853	-1.41e-05	3.15675	107.95	0.00028397	99.34	55.046	99.34	1	1	0	0	0	58722
Yeast_8577_LTA_50mM-R2-160702	49801	41699	DILQNMKDEI	10	1	Oxidation (M),Deamidation (N),Pmt3_miss0	_DILQN(de)M(ox)K(pm)DEI_		DILQN(1)MKDEI	DILQNM(1)KDEI	DILQNMK(1)DEI				DILQN(57.53)MKDEI	DILQNM(57.53)KDEI	DILQNMK(57.53)DEI			0	0	1	1	1	0	0	SPAC4H3.06	3	HCD	FTMS	MULTI-SECPEP	7	-3	830.076	2487.2	-1.8851	-0.0015648	-1990.7	97.766	0.008939	57.532	6.4399	57.532	1	1	0	0	0	49794
8577-LT-A-160702	62264	56509	DINIVKTE	8	1	Pmt3_miss0	_DINIVK(pm)TE_				DINIVK(1)TE						DINIVK(137)TE			0	0	0	0	1	0	0	SPBC1A4.03c	2	HCD	FTMS	MULTI-MSMS	4	1	1092.57	2183.13	0.40853	0.00044635	3.16247	100.66	0.044021	137	8.904	137	1	1	0	0	0	62260
8577-LT-A-160702	56825	51329	DINIVKTEDNSHGLSVEENR	20	2	Pmt3_miss0	_DINIVK(pm)TEDNSHGLSVEENR_				DINIVK(1)TEDNSHGLSVEENR						DINIVK(112.32)TEDNSHGLSVEENR			0	0	0	0	1	0	0	SPBC1A4.03c	3	HCD	FTMS	MULTI-MSMS	4	2	1174.58	3520.73	0.30057	0.00035304	2.19335	92.649	0.00039827	112.32	68.013	112.32	1	1	0	0	0	56821
8577-LT-A-160702	56826	51330	DINIVKTEDNSHGLSVEENR	20	2	Pmt3_miss0	_DINIVK(pm)TEDNSHGLSVEENR_				DINIVK(1)TEDNSHGLSVEENR						DINIVK(112.32)TEDNSHGLSVEENR			0	0	0	0	1	0	0	SPBC1A4.03c	3	HCD	FTMS	MULTI-MSMS	5	1	1174.58	3520.73	0.30057	0.00035304	2.19335	92.65	0.00039827	112.32	56.755	112.32	1	1	0	0	0	56821
8577-LT-A-160702	56827	51331	DINIVKTEDNSHGLSVEENR	20	2	Pmt3_miss0	_DINIVK(pm)TEDNSHGLSVEENR_				DINIVK(1)TEDNSHGLSVEENR						DINIVK(122.77)TEDNSHGLSVEENR			0	0	0	0	1	0	0	SPBC1A4.03c	3	HCD	FTMS	MULTI-MSMS	6	3	1174.58	3520.73	0.30057	0.00035304	2.19335	92.652	1.6e-05	122.77	74.025	122.77	1	1	0	0	0	56821
8577-LT-A-160702	56851	51354	DINIVKTEDNSHGLSVEENR	20	2	Pmt3_miss0	_DINIVK(pm)TEDNSHGLSVEENR_				DINIVK(1)TEDNSHGLSVEENR						DINIVK(129.32)TEDNSHGLSVEENR			0	0	0	0	1	0	0	SPBC1A4.03c	3	HCD	FTMS	MULTI-MSMS	9	0	1174.58	3520.73	0.30057	0.00035304	3.5567	92.687	7.64e-08	129.32	55.857	129.32	1	1	0	0	0	56842
8577-LT-A-160702	56853	51356	DINIVKTEDNSHGLSVEENR	20	2	Pmt3_miss0	_DINIVK(pm)TEDNSHGLSVEENR_				DINIVK(1)TEDNSHGLSVEENR						DINIVK(144.01)TEDNSHGLSVEENR			0	0	0	0	1	0	0	SPBC1A4.03c	3	HCD	FTMS	MULTI-MSMS	11	4	1174.58	3520.73	0.30057	0.00035304	3.5567	92.689	2.65e-12	144.01	88.443	144.01	1	1	0	0	0	56842
8577-LT-A-160702	56895	51396	DINIVKTEDNSHGLSVEENR	20	2	Pmt3_miss0	_DINIVK(pm)TEDNSHGLSVEENR_				DINIVK(1)TEDNSHGLSVEENR						DINIVK(127.5)TEDNSHGLSVEENR			0	0	0	0	1	0	0	SPBC1A4.03c	3	HCD	FTMS	MULTI-MSMS	11	5	1174.58	3520.73	0.30057	0.00035304	2.87502	92.751	8.95e-08	127.5	83.195	127.5	1	1	0	0	0	56884
8577-LT-A-160702	56848	51351	DINIVKTEDNSHGLSVEENR	20	2	Pmt3_miss0	_DINIVK(pm)TEDNSHGLSVEENR_				DINIVK(1)TEDNSHGLSVEENR						DINIVK(101.71)TEDNSHGLSVEENR			0	0	0	0	1	0	0	SPBC1A4.03c	4	HCD	FTMS	MULTI-MSMS	6	1	881.189	3520.73	-0.12258	-0.00010801	2.14323	92.682	0.010394	101.71	73.502	101.71	1	1	0	0	0	56842
8577-LT-A-160702	56849	51352	DINIVKTEDNSHGLSVEENR	20	2	Pmt3_miss0	_DINIVK(pm)TEDNSHGLSVEENR_				DINIVK(1)TEDNSHGLSVEENR						DINIVK(102.6)TEDNSHGLSVEENR			0	0	0	0	1	0	0	SPBC1A4.03c	4	HCD	FTMS	MULTI-MSMS	7	2	881.189	3520.73	-0.12258	-0.00010801	2.14323	92.684	0.0094758	102.6	67.88	102.6	1	1	0	0	0	56842
8577-LT-A-160702	56852	51355	DINIVKTEDNSHGLSVEENR	20	2	Pmt3_miss0	_DINIVK(pm)TEDNSHGLSVEENR_				DINIVK(1)TEDNSHGLSVEENR						DINIVK(102.6)TEDNSHGLSVEENR			0	0	0	0	1	0	0	SPBC1A4.03c	4	HCD	FTMS	MULTI-MSMS	10	3	881.189	3520.73	-0.12258	-0.00010801	2.14323	92.688	0.0094758	102.6	63.967	102.6	1	1	0	0	0	56842
8577-LT-A-160702	56857	51360	DINIVKTEDNSHGLSVEENR	20	2	Pmt3_miss0	_DINIVK(pm)TEDNSHGLSVEENR_				DINIVK(1)TEDNSHGLSVEENR						DINIVK(83.61)TEDNSHGLSVEENR			0	0	0	0	1	0	0	SPBC1A4.03c	4	HCD	FTMS	MULTI-MSMS	15	0	881.189	3520.73	-0.12258	-0.00010801	2.14323	92.694	0.033308	83.606	49.74	83.606	1	1	0	0	0	56842
Yeast_8577_LTA_50mM-R1-160702	54625	47954	DINIVKTEDNSHGLSVEENR	20	2	Pmt3_miss0	_DINIVK(pm)TEDNSHGLSVEENR_				DINIVK(1)TEDNSHGLSVEENR						DINIVK(122.77)TEDNSHGLSVEENR			0	0	0	0	1	0	0	SPBC1A4.03c	3	HCD	FTMS	MULTI-MSMS	20	2	1174.58	3520.73	0.45043	0.00052906	2.44898	92.366	1.6e-05	122.77	67.199	122.77	1	1	0	0	0	54605
Yeast_8577_LTA_50mM-R1-160702	54651	47978	DINIVKTEDNSHGLSVEENR	20	2	Pmt3_miss0	_DINIVK(pm)TEDNSHGLSVEENR_				DINIVK(1)TEDNSHGLSVEENR						DINIVK(156.92)TEDNSHGLSVEENR			0	0	0	0	1	0	0	SPBC1A4.03c	3	HCD	FTMS	MULTI-MSMS	4	1	1174.58	3520.73	0.45043	0.00052906	2.27856	92.406	2.33e-18	156.92	91.613	156.92	1	1	0	0	0	54647
Yeast_8577_LTA_50mM-R1-160702	54652	47979	DINIVKTEDNSHGLSVEENR	20	2	Pmt3_miss0	_DINIVK(pm)TEDNSHGLSVEENR_				DINIVK(1)TEDNSHGLSVEENR						DINIVK(139.11)TEDNSHGLSVEENR			0	0	0	0	1	0	0	SPBC1A4.03c	3	HCD	FTMS	MULTI-MSMS	5	3	1174.58	3520.73	0.45043	0.00052906	2.27856	92.407	5.97e-09	139.11	67.105	139.11	1	1	0	0	0	54647
Yeast_8577_LTA_50mM-R1-160702	54653	47980	DINIVKTEDNSHGLSVEENR	20	2	Pmt3_miss0	_DINIVK(pm)TEDNSHGLSVEENR_				DINIVK(1)TEDNSHGLSVEENR						DINIVK(148.91)TEDNSHGLSVEENR			0	0	0	0	1	0	0	SPBC1A4.03c	3	HCD	FTMS	MULTI-MSMS	6	0	1174.58	3520.73	0.45043	0.00052906	2.27856	92.409	1.15e-12	148.91	92.482	148.91	1	1	0	0	0	54647
Yeast_8577_LTA_50mM-R1-160702	54654	47981	DINIVKTEDNSHGLSVEENR	20	2	Pmt3_miss0	_DINIVK(pm)TEDNSHGLSVEENR_				DINIVK(1)TEDNSHGLSVEENR						DINIVK(127.5)TEDNSHGLSVEENR			0	0	0	0	1	0	0	SPBC1A4.03c	3	HCD	FTMS	MULTI-MSMS	7	4	1174.58	3520.73	0.45043	0.00052906	2.27856	92.41	8.95e-08	127.5	59.942	127.5	1	1	0	0	0	54647
Yeast_8577_LTA_50mM-R1-160702	54698	48023	DINIVKTEDNSHGLSVEENR	20	2	Pmt3_miss0	_DINIVK(pm)TEDNSHGLSVEENR_				DINIVK(1)TEDNSHGLSVEENR						DINIVK(139)TEDNSHGLSVEENR			0	0	0	0	1	0	0	SPBC1A4.03c	3	HCD	FTMS	MULTI-MSMS	9	5	1174.58	3520.73	0.45043	0.00052906	3.21586	92.475	6.73e-09	139	84.022	139	1	1	0	0	0	54689
Yeast_8577_LTA_50mM-R1-160702	54635	47963	DINIVKTEDNSHGLSVEENR	20	2	Pmt3_miss0	_DINIVK(pm)TEDNSHGLSVEENR_				DINIVK(1)TEDNSHGLSVEENR						DINIVK(79.78)TEDNSHGLSVEENR			0	0	0	0	1	0	0	SPBC1A4.03c	4	HCD	FTMS	MULTI-MSMS	9	2	881.189	3520.73	0.61732	0.00054397	1.68877	92.382	0.02848	79.783	59.006	79.783	1	1	0	0	0	54626
Yeast_8577_LTA_50mM-R1-160702	54638	47966	DINIVKTEDNSHGLSVEENR	20	2	Pmt3_miss0	_DINIVK(pm)TEDNSHGLSVEENR_				DINIVK(1)TEDNSHGLSVEENR						DINIVK(92.95)TEDNSHGLSVEENR			0	0	0	0	1	0	0	SPBC1A4.03c	4	HCD	FTMS	MULTI-MSMS	12	1	881.189	3520.73	0.61732	0.00054397	1.68877	92.386	0.031253	92.95	77.061	92.95	1	1	0	0	0	54626
Yeast_8577_LTA_50mM-R1-160702	54656	47983	DINIVKTEDNSHGLSVEENR	20	2	Pmt3_miss0	_DINIVK(pm)TEDNSHGLSVEENR_				DINIVK(1)TEDNSHGLSVEENR						DINIVK(78.92)TEDNSHGLSVEENR			0	0	0	0	1	0	0	SPBC1A4.03c	4	HCD	FTMS	MULTI-MSMS	9	3	881.189	3520.73	0.61732	0.00054397	1.80239	92.413	0.027385	78.916	52.873	78.916	1	1	0	0	0	54647
Yeast_8577_LTA_50mM-R1-160702	54694	48019	DINIVKTEDNSHGLSVEENR	20	2	Pmt3_miss0	_DINIVK(pm)TEDNSHGLSVEENR_				DINIVK(1)TEDNSHGLSVEENR						DINIVK(126.91)TEDNSHGLSVEENR			0	0	0	0	1	0	0	SPBC1A4.03c	4	HCD	FTMS	MULTI-MSMS	5	0	881.189	3520.73	0.61732	0.00054397	2.02961	92.469	6.15e-06	126.91	93.047	126.91	1	1	0	0	0	54689
Yeast_8577_LTA_50mM-R1-160702	54696	48021	DINIVKTEDNSHGLSVEENR	20	2	Pmt3_miss0	_DINIVK(pm)TEDNSHGLSVEENR_				DINIVK(1)TEDNSHGLSVEENR						DINIVK(112.58)TEDNSHGLSVEENR			0	0	0	0	1	0	0	SPBC1A4.03c	4	HCD	FTMS	MULTI-MSMS	7	4	881.189	3520.73	0.61732	0.00054397	2.02961	92.472	0.0017426	112.58	68.271	112.58	1	1	0	0	0	54689
Yeast_8577_LTA_50mM-R1-160702	54746	48069	DINIVKTEDNSHGLSVEENR	20	2	Pmt3_miss0	_DINIVK(pm)TEDNSHGLSVEENR_				DINIVK(1)TEDNSHGLSVEENR						DINIVK(112.54)TEDNSHGLSVEENR			0	0	0	0	1	0	0	SPBC1A4.03c	4	HCD	FTMS	MULTI-MSMS	15	5	881.189	3520.73	0.61732	0.00054397	1.916	92.544	0.0017714	112.54	68.234	112.54	1	1	0	0	0	54731
Yeast_8577_LTA_50mM-R2-160702	46207	38295	DINIVKTEDNSHGLSVEENR	20	2	Pmt3_miss0	_DINIVK(pm)TEDNSHGLSVEENR_				DINIVK(1)TEDNSHGLSVEENR						DINIVK(153.21)TEDNSHGLSVEENR			0	0	0	0	1	0	0	SPBC1A4.03c	3	HCD	FTMS	MULTI-MSMS	4	1	1174.58	3520.73	-0.074529	-8.75e-05	3.30107	92.339	3.35e-18	153.21	97.643	153.21	1	1	0	0	0	46203
Yeast_8577_LTA_50mM-R2-160702	46208	38296	DINIVKTEDNSHGLSVEENR	20	2	Pmt3_miss0	_DINIVK(pm)TEDNSHGLSVEENR_				DINIVK(1)TEDNSHGLSVEENR						DINIVK(146.89)TEDNSHGLSVEENR			0	0	0	0	1	0	0	SPBC1A4.03c	3	HCD	FTMS	MULTI-MSMS	5	2	1174.58	3520.73	-0.074529	-8.75e-05	3.30107	92.34	1.77e-12	146.89	79.329	146.89	1	1	0	0	0	46203
Yeast_8577_LTA_50mM-R2-160702	46209	38297	DINIVKTEDNSHGLSVEENR	20	2	Pmt3_miss0	_DINIVK(pm)TEDNSHGLSVEENR_				DINIVK(1)TEDNSHGLSVEENR						DINIVK(155.01)TEDNSHGLSVEENR			0	0	0	0	1	0	0	SPBC1A4.03c	3	HCD	FTMS	MULTI-MSMS	6	3	1174.58	3520.73	-0.074529	-8.75e-05	3.30107	92.342	2.85e-18	155.01	87.448	155.01	1	1	0	0	0	46203
Yeast_8577_LTA_50mM-R2-160702	46212	38300	DINIVKTEDNSHGLSVEENR	20	2	Pmt3_miss0	_DINIVK(pm)TEDNSHGLSVEENR_				DINIVK(1)TEDNSHGLSVEENR						DINIVK(139.11)TEDNSHGLSVEENR			0	0	0	0	1	0	0	SPBC1A4.03c	3	HCD	FTMS	MULTI-MSMS	9	0	1174.58	3520.73	-0.074529	-8.75e-05	3.30107	92.345	5.97e-09	139.11	84.694	139.11	1	1	0	0	0	46203
Yeast_8577_LTA_50mM-R2-160702	46216	38304	DINIVKTEDNSHGLSVEENR	20	2	Pmt3_miss0	_DINIVK(pm)TEDNSHGLSVEENR_				DINIVK(1)TEDNSHGLSVEENR						DINIVK(167.16)TEDNSHGLSVEENR			0	0	0	0	1	0	0	SPBC1A4.03c	3	HCD	FTMS	MULTI-MSMS	13	4	1174.58	3520.73	-0.074529	-8.75e-05	3.30107	92.35	1.99e-23	167.16	111.59	167.16	1	1	0	0	0	46203
Yeast_8577_LTA_50mM-R2-160702	46228	38315	DINIVKTEDNSHGLSVEENR	20	2	Pmt3_miss0	_DINIVK(pm)TEDNSHGLSVEENR_				DINIVK(1)TEDNSHGLSVEENR						DINIVK(134.07)TEDNSHGLSVEENR			0	0	0	0	1	0	0	SPBC1A4.03c	3	HCD	FTMS	MULTI-MSMS	4	5	1174.58	3520.73	-0.074529	-8.75e-05	2.6194	92.37	4.22e-08	134.07	78.507	134.07	1	1	0	0	0	46224
Yeast_8577_LTA_50mM-R2-160702	46230	38317	DINIVKTEDNSHGLSVEENR	20	2	Pmt3_miss0	_DINIVK(pm)TEDNSHGLSVEENR_				DINIVK(1)TEDNSHGLSVEENR						DINIVK(104.18)TEDNSHGLSVEENR			0	0	0	0	1	0	0	SPBC1A4.03c	3	HCD	FTMS	MULTI-MSMS	6	6	1174.58	3520.73	-0.074529	-8.75e-05	2.6194	92.373	0.0016912	104.18	59.873	104.18	1	1	0	0	0	46224
Yeast_8577_LTA_50mM-R2-160702	46256	38342	DINIVKTEDNSHGLSVEENR	20	2	Pmt3_miss0	_DINIVK(pm)TEDNSHGLSVEENR_				DINIVK(1)TEDNSHGLSVEENR						DINIVK(67.87)TEDNSHGLSVEENR			0	0	0	0	1	0	0	SPBC1A4.03c	3	HCD	FTMS	MULTI-MSMS	11	7	1174.58	3520.73	-0.074529	-8.75e-05	2.6194	92.41	0.008797	67.866	39.661	67.866	1	1	0	0	0	46245
Yeast_8577_LTA_50mM-R2-160702	46246	38332	DINIVKTEDNSHGLSVEENR	20	2	Pmt3_miss0	_DINIVK(pm)TEDNSHGLSVEENR_				DINIVK(1)TEDNSHGLSVEENR						DINIVK(130.89)TEDNSHGLSVEENR			0	0	0	0	1	0	0	SPBC1A4.03c	4	HCD	FTMS	MULTI-MSMS	1	1	881.189	3520.73	0.31213	0.00027505	286.34	92.397	3.18e-07	130.89	90.158	130.89	1	1	0	0	0	46245
Yeast_8577_LTA_50mM-R2-160702	46247	38333	DINIVKTEDNSHGLSVEENR	20	2	Pmt3_miss0	_DINIVK(pm)TEDNSHGLSVEENR_				DINIVK(1)TEDNSHGLSVEENR						DINIVK(137.09)TEDNSHGLSVEENR			0	0	0	0	1	0	0	SPBC1A4.03c	4	HCD	FTMS	MULTI-MSMS	2	2	881.189	3520.73	0.31213	0.00027505	571.343	92.398	1e-07	137.09	92.882	137.09	1	1	0	0	0	46245
Yeast_8577_LTA_50mM-R2-160702	46248	38334	DINIVKTEDNSHGLSVEENR	20	2	Pmt3_miss0	_DINIVK(pm)TEDNSHGLSVEENR_				DINIVK(1)TEDNSHGLSVEENR						DINIVK(137.09)TEDNSHGLSVEENR			0	0	0	0	1	0	0	SPBC1A4.03c	4	HCD	FTMS	MULTI-MSMS	3	3	881.189	3520.73	0.31213	0.00027505	856.762	92.4	1e-07	137.09	93.803	137.09	1	1	0	0	0	46245
Yeast_8577_LTA_50mM-R2-160702	46272	38357	DINIVKTEDNSHGLSVEENR	20	2	Pmt3_miss0	_DINIVK(pm)TEDNSHGLSVEENR_				DINIVK(1)TEDNSHGLSVEENR						DINIVK(131.65)TEDNSHGLSVEENR			0	0	0	0	1	0	0	SPBC1A4.03c	4	HCD	FTMS	MULTI-MSMS	6	0	881.189	3520.73	0.31213	0.00027505	2.02961	92.433	2.91e-07	131.65	87.346	131.65	1	1	0	0	0	46266
Yeast_8577_LTA_50mM-R2-160702	46273	38358	DINIVKTEDNSHGLSVEENR	20	2	Pmt3_miss0	_DINIVK(pm)TEDNSHGLSVEENR_				DINIVK(1)TEDNSHGLSVEENR						DINIVK(127.5)TEDNSHGLSVEENR			0	0	0	0	1	0	0	SPBC1A4.03c	4	HCD	FTMS	MULTI-MSMS	7	4	881.189	3520.73	0.31213	0.00027505	2.02961	92.434	4.36e-07	127.5	84.222	127.5	1	1	0	0	0	46266
Yeast_8577_LTA_50mM-R2-160702	46274	38359	DINIVKTEDNSHGLSVEENR	20	2	Pmt3_miss0	_DINIVK(pm)TEDNSHGLSVEENR_				DINIVK(1)TEDNSHGLSVEENR						DINIVK(118.16)TEDNSHGLSVEENR			0	0	0	0	1	0	0	SPBC1A4.03c	4	HCD	FTMS	MULTI-MSMS	8	6	881.189	3520.73	0.31213	0.00027505	2.02961	92.435	0.00015828	118.16	77.567	118.16	1	1	0	0	0	46266
Yeast_8577_LTA_50mM-R2-160702	46276	38361	DINIVKTEDNSHGLSVEENR	20	2	Pmt3_miss0	_DINIVK(pm)TEDNSHGLSVEENR_				DINIVK(1)TEDNSHGLSVEENR						DINIVK(77.05)TEDNSHGLSVEENR			0	0	0	0	1	0	0	SPBC1A4.03c	4	HCD	FTMS	MULTI-MSMS	10	7	881.189	3520.73	0.31213	0.00027505	2.02961	92.438	0.025023	77.045	55.286	77.045	1	1	0	0	0	46266
8577-LT-A-160702	60983	55289	DINIVKTEDNSHGLSVEENR	20	2	Pmt3_miss2	_DINIVK(pm)TEDNSHGLSVEENR_						DINIVK(1)TEDNSHGLSVEENR						DINIVK(97.97)TEDNSHGLSVEENR	0	0	0	0	0	0	1	SPBC1A4.03c	4	HCD	FTMS	MULTI-MSMS	4	2	1017.98	4067.89	-0.11915	-0.0001213	2.24151	98.753	0.0010152	97.974	34.279	97.974	1	1	0	0	0	60979
8577-LT-A-160702	60984	55290	DINIVKTEDNSHGLSVEENR	20	2	Pmt3_miss2	_DINIVK(pm)TEDNSHGLSVEENR_						DINIVK(1)TEDNSHGLSVEENR						DINIVK(99.37)TEDNSHGLSVEENR	0	0	0	0	0	0	1	SPBC1A4.03c	4	HCD	FTMS	MULTI-MSMS	5	1	1017.98	4067.89	-0.11915	-0.0001213	2.24151	98.755	0.00084061	99.366	35.94	99.366	1	1	0	0	0	60979
8577-LT-A-160702	60985	55291	DINIVKTEDNSHGLSVEENR	20	2	Pmt3_miss2	_DINIVK(pm)TEDNSHGLSVEENR_						DINIVK(1)TEDNSHGLSVEENR						DINIVK(92.01)TEDNSHGLSVEENR	0	0	0	0	0	0	1	SPBC1A4.03c	4	HCD	FTMS	MULTI-MSMS	6	3	1017.98	4067.89	-0.11915	-0.0001213	2.24151	98.756	0.001763	92.01	92.01	92.01	1	1	0	0	0	60979
8577-LT-A-160702	60987	55293	DINIVKTEDNSHGLSVEENR	20	2	Pmt3_miss2	_DINIVK(pm)TEDNSHGLSVEENR_						DINIVK(1)TEDNSHGLSVEENR						DINIVK(92.01)TEDNSHGLSVEENR	0	0	0	0	0	0	1	SPBC1A4.03c	4	HCD	FTMS	MULTI-MSMS	8	4	1017.98	4067.89	-0.11915	-0.0001213	2.24151	98.759	0.001763	92.01	17.743	92.01	1	1	0	0	0	60979
8577-LT-A-160702	60990	55296	DINIVKTEDNSHGLSVEENR	20	2	Pmt3_miss2	_DINIVK(pm)TEDNSHGLSVEENR_						DINIVK(1)TEDNSHGLSVEENR						DINIVK(110.44)TEDNSHGLSVEENR	0	0	0	0	0	0	1	SPBC1A4.03c	4	HCD	FTMS	MULTI-MSMS	11	0	1017.98	4067.89	-0.11915	-0.0001213	2.24151	98.763	0.00017906	110.44	47.013	110.44	1	1	0	0	0	60979
8577-LT-A-160702	60999	55305	DINIVKTEDNSHGLSVEENR	20	2	Pmt3_miss2	_DINIVK(pm)TEDNSHGLSVEENR_						DINIVK(1)TEDNSHGLSVEENR						DINIVK(84.33)TEDNSHGLSVEENR	0	0	0	0	0	0	1	SPBC1A4.03c	4	HCD	FTMS	MULTI-MSMS	20	5	1017.98	4067.89	-0.11915	-0.0001213	2.24151	98.775	0.0018012	84.327	27.06	84.327	1	1	0	0	0	60979
8577-LT-A-160702	61004	55309	DINIVKTEDNSHGLSVEENR	20	2	Pmt3_miss2	_DINIVK(pm)TEDNSHGLSVEENR_						DINIVK(1)TEDNSHGLSVEENR						DINIVK(148.88)TEDNSHGLSVEENR	0	0	0	0	0	0	1	SPBC1A4.03c	3	HCD	FTMS	MULTI-MSMS	4	2	1356.97	4067.89	0.35384	0.00048014	2.60447	98.785	6.01e-12	148.88	148.88	148.88	1	1	0	0	0	61000
8577-LT-A-160702	61005	55310	DINIVKTEDNSHGLSVEENR	20	2	Pmt3_miss2	_DINIVK(pm)TEDNSHGLSVEENR_						DINIVK(1)TEDNSHGLSVEENR						DINIVK(140.17)TEDNSHGLSVEENR	0	0	0	0	0	0	1	SPBC1A4.03c	3	HCD	FTMS	MULTI-MSMS	5	1	1356.97	4067.89	0.35384	0.00048014	2.60447	98.786	1.99e-11	140.17	140.17	140.17	1	1	0	0	0	61000
8577-LT-A-160702	61006	55311	DINIVKTEDNSHGLSVEENR	20	2	Pmt3_miss2	_DINIVK(pm)TEDNSHGLSVEENR_						DINIVK(1)TEDNSHGLSVEENR						DINIVK(139.83)TEDNSHGLSVEENR	0	0	0	0	0	0	1	SPBC1A4.03c	3	HCD	FTMS	MULTI-MSMS	6	3	1356.97	4067.89	0.35384	0.00048014	2.60447	98.788	4.28e-09	139.83	61.269	139.83	1	1	0	0	0	61000
8577-LT-A-160702	61007	55312	DINIVKTEDNSHGLSVEENR	20	2	Pmt3_miss2	_DINIVK(pm)TEDNSHGLSVEENR_						DINIVK(1)TEDNSHGLSVEENR						DINIVK(123.14)TEDNSHGLSVEENR	0	0	0	0	0	0	1	SPBC1A4.03c	3	HCD	FTMS	MULTI-MSMS	7	4	1356.97	4067.89	0.35384	0.00048014	2.60447	98.789	7.64e-05	123.14	123.14	123.14	1	1	0	0	0	61000
8577-LT-A-160702	61008	55313	DINIVKTEDNSHGLSVEENR	20	2	Pmt3_miss2	_DINIVK(pm)TEDNSHGLSVEENR_						DINIVK(1)TEDNSHGLSVEENR						DINIVK(117.64)TEDNSHGLSVEENR	0	0	0	0	0	0	1	SPBC1A4.03c	3	HCD	FTMS	MULTI-MSMS	8	0	1356.97	4067.89	0.35384	0.00048014	2.60447	98.791	0.00017835	117.64	117.64	117.64	1	1	0	0	0	61000
8577-LT-A-160702	61009	55314	DINIVKTEDNSHGLSVEENR	20	2	Pmt3_miss2	_DINIVK(pm)TEDNSHGLSVEENR_						DINIVK(1)TEDNSHGLSVEENR						DINIVK(108.08)TEDNSHGLSVEENR	0	0	0	0	0	0	1	SPBC1A4.03c	3	HCD	FTMS	MULTI-MSMS	9	5	1356.97	4067.89	0.35384	0.00048014	2.60447	98.792	0.0055758	108.08	108.08	108.08	1	1	0	0	0	61000
8577-LT-A-160702	61014	55319	DINIVKTEDNSHGLSVEENR	20	2	Pmt3_miss2	_DINIVK(pm)TEDNSHGLSVEENR_						DINIVK(1)TEDNSHGLSVEENR						DINIVK(90.88)TEDNSHGLSVEENR	0	0	0	0	0	0	1	SPBC1A4.03c	3	HCD	FTMS	MULTI-MSMS	14	6	1356.97	4067.89	0.35384	0.00048014	2.60447	98.799	0.038565	90.884	61.766	90.884	1	1	0	0	0	61000
Yeast_8577_LTA_50mM-R1-160702	58767	51898	DINIVKTEDNSHGLSVEENR	20	2	Pmt3_miss2	_DINIVK(pm)TEDNSHGLSVEENR_						DINIVK(1)TEDNSHGLSVEENR						DINIVK(124.86)TEDNSHGLSVEENR	0	0	0	0	0	0	1	SPBC1A4.03c	3	HCD	FTMS	MULTI-MSMS	4	2	1356.97	4067.89	0.61992	0.00084121	2.89946	98.482	4.46e-05	124.86	65.79	124.86	1	1	0	0	0	58763
Yeast_8577_LTA_50mM-R1-160702	58768	51899	DINIVKTEDNSHGLSVEENR	20	2	Pmt3_miss2	_DINIVK(pm)TEDNSHGLSVEENR_						DINIVK(1)TEDNSHGLSVEENR						DINIVK(130.71)TEDNSHGLSVEENR	0	0	0	0	0	0	1	SPBC1A4.03c	3	HCD	FTMS	MULTI-MSMS	5	3	1356.97	4067.89	0.61992	0.00084121	2.89946	98.484	3.45e-07	130.71	51.769	130.71	1	1	0	0	0	58763
Yeast_8577_LTA_50mM-R1-160702	58769	51900	DINIVKTEDNSHGLSVEENR	20	2	Pmt3_miss2	_DINIVK(pm)TEDNSHGLSVEENR_						DINIVK(1)TEDNSHGLSVEENR						DINIVK(124.86)TEDNSHGLSVEENR	0	0	0	0	0	0	1	SPBC1A4.03c	3	HCD	FTMS	MULTI-MSMS	6	1	1356.97	4067.89	0.61992	0.00084121	2.89946	98.485	4.46e-05	124.86	47.665	124.86	1	1	0	0	0	58763
Yeast_8577_LTA_50mM-R1-160702	58770	51901	DINIVKTEDNSHGLSVEENR	20	2	Pmt3_miss2	_DINIVK(pm)TEDNSHGLSVEENR_						DINIVK(1)TEDNSHGLSVEENR						DINIVK(97.97)TEDNSHGLSVEENR	0	0	0	0	0	0	1	SPBC1A4.03c	3	HCD	FTMS	MULTI-MSMS	7	4	1356.97	4067.89	0.61992	0.00084121	2.89946	98.487	0.020561	97.974	38.906	97.974	1	1	0	0	0	58763
Yeast_8577_LTA_50mM-R1-160702	58771	51902	DINIVKTEDNSHGLSVEENR	20	2	Pmt3_miss2	_DINIVK(pm)TEDNSHGLSVEENR_						DINIVK(1)TEDNSHGLSVEENR						DINIVK(105.16)TEDNSHGLSVEENR	0	0	0	0	0	0	1	SPBC1A4.03c	3	HCD	FTMS	MULTI-MSMS	8	0	1356.97	4067.89	0.61992	0.00084121	2.89946	98.488	0.0079836	105.16	57.937	105.16	1	1	0	0	0	58763
Yeast_8577_LTA_50mM-R1-160702	58778	51909	DINIVKTEDNSHGLSVEENR	20	2	Pmt3_miss2	_DINIVK(pm)TEDNSHGLSVEENR_						DINIVK(1)TEDNSHGLSVEENR						DINIVK(83.9)TEDNSHGLSVEENR	0	0	0	0	0	0	1	SPBC1A4.03c	3	HCD	FTMS	MULTI-MSMS	15	5	1356.97	4067.89	0.61992	0.00084121	2.89946	98.497	0.03591	83.905	30.781	83.905	1	1	0	0	0	58763
Yeast_8577_LTA_50mM-R1-160702	58809	51938	DINIVKTEDNSHGLSVEENR	20	2	Pmt3_miss2	_DINIVK(pm)TEDNSHGLSVEENR_						DINIVK(1)TEDNSHGLSVEENR						DINIVK(76.89)TEDNSHGLSVEENR	0	0	0	0	0	0	1	SPBC1A4.03c	4	HCD	FTMS	MULTI-MSMS	4	2	1017.98	4067.89	0.39209	0.00039914	2.14318	98.544	0.0013068	76.889	25.127	76.889	1	1	0	0	0	58805
Yeast_8577_LTA_50mM-R1-160702	58810	51939	DINIVKTEDNSHGLSVEENR	20	2	Pmt3_miss2	_DINIVK(pm)TEDNSHGLSVEENR_						DINIVK(1)TEDNSHGLSVEENR						DINIVK(108.08)TEDNSHGLSVEENR	0	0	0	0	0	0	1	SPBC1A4.03c	4	HCD	FTMS	MULTI-MSMS	5	3	1017.98	4067.89	0.39209	0.00039914	2.14318	98.546	0.00027531	108.08	108.08	108.08	1	1	0	0	0	58805
Yeast_8577_LTA_50mM-R1-160702	58812	51941	DINIVKTEDNSHGLSVEENR	20	2	Pmt3_miss2	_DINIVK(pm)TEDNSHGLSVEENR_						DINIVK(1)TEDNSHGLSVEENR						DINIVK(92.01)TEDNSHGLSVEENR	0	0	0	0	0	0	1	SPBC1A4.03c	4	HCD	FTMS	MULTI-MSMS	7	1	1017.98	4067.89	0.39209	0.00039914	2.14318	98.548	0.001763	92.01	92.01	92.01	1	1	0	0	0	58805
Yeast_8577_LTA_50mM-R1-160702	58815	51944	DINIVKTEDNSHGLSVEENR	20	2	Pmt3_miss2	_DINIVK(pm)TEDNSHGLSVEENR_						DINIVK(1)TEDNSHGLSVEENR						DINIVK(97.97)TEDNSHGLSVEENR	0	0	0	0	0	0	1	SPBC1A4.03c	4	HCD	FTMS	MULTI-MSMS	10	4	1017.98	4067.89	0.39209	0.00039914	2.14318	98.552	0.0010152	97.974	97.974	97.974	1	1	0	0	0	58805
Yeast_8577_LTA_50mM-R1-160702	58821	51950	DINIVKTEDNSHGLSVEENR	20	2	Pmt3_miss2	_DINIVK(pm)TEDNSHGLSVEENR_						DINIVK(1)TEDNSHGLSVEENR						DINIVK(81.48)TEDNSHGLSVEENR	0	0	0	0	0	0	1	SPBC1A4.03c	4	HCD	FTMS	MULTI-MSMS	16	0	1017.98	4067.89	0.39209	0.00039914	2.14318	98.561	0.0016119	81.48	34.252	81.48	1	1	0	0	0	58805
Yeast_8577_LTA_50mM-R1-160702	58823	51952	DINIVKTEDNSHGLSVEENR	20	2	Pmt3_miss2	_DINIVK(pm)TEDNSHGLSVEENR_						DINIVK(1)TEDNSHGLSVEENR						DINIVK(75.05)TEDNSHGLSVEENR	0	0	0	0	0	0	1	SPBC1A4.03c	4	HCD	FTMS	MULTI-MSMS	18	5	1017.98	4067.89	0.39209	0.00039914	2.14318	98.563	0.0014375	75.054	29.896	75.054	1	1	0	0	0	58805
Yeast_8577_LTA_50mM-R2-160702	50185	42065	DINIVKTEDNSHGLSVEENR	20	2	Pmt3_miss2	_DINIVK(pm)TEDNSHGLSVEENR_						DINIVK(1)TEDNSHGLSVEENR						DINIVK(58.97)TEDNSHGLSVEENR	0	0	0	0	0	0	1	SPBC1A4.03c	4	HCD	FTMS	MULTI-MSMS	13	1	1017.98	4067.89	0.45006	0.00045816	247.951	98.343	0.0049989	58.974	58.974	58.974	1	1	0	0	0	50172
Yeast_8577_LTA_50mM-R2-160702	50186	42066	DINIVKTEDNSHGLSVEENR	20	2	Pmt3_miss2	_DINIVK(pm)TEDNSHGLSVEENR_						DINIVK(1)TEDNSHGLSVEENR						DINIVK(63.4)TEDNSHGLSVEENR	0	0	0	0	0	0	1	SPBC1A4.03c	4	HCD	FTMS	MULTI-MSMS	14	3	1017.98	4067.89	0.45006	0.00045816	740.206	98.345	0.0028983	63.398	50.905	63.398	1	1	0	0	0	50172
Yeast_8577_LTA_50mM-R2-160702	50205	42084	DINIVKTEDNSHGLSVEENR	20	2	Pmt3_miss2	_DINIVK(pm)TEDNSHGLSVEENR_						DINIVK(1)TEDNSHGLSVEENR						DINIVK(80.06)TEDNSHGLSVEENR	0	0	0	0	0	0	1	SPBC1A4.03c	4	HCD	FTMS	MULTI-MSMS	12	2	1017.98	4067.89	0.45006	0.00045816	494.139	98.373	0.0015176	80.061	49.237	80.061	1	1	0	0	0	50193
Yeast_8577_LTA_50mM-R2-160702	50208	42087	DINIVKTEDNSHGLSVEENR	20	2	Pmt3_miss2	_DINIVK(pm)TEDNSHGLSVEENR_						DINIVK(1)TEDNSHGLSVEENR						DINIVK(80.7)TEDNSHGLSVEENR	0	0	0	0	0	0	1	SPBC1A4.03c	4	HCD	FTMS	MULTI-MSMS	15	0	1017.98	4067.89	0.45006	0.00045816	0.982318	98.378	0.0015603	80.702	44.992	80.702	1	1	0	0	0	50193
Yeast_8577_LTA_50mM-R2-160702	50210	42089	DINIVKTEDNSHGLSVEENR	20	2	Pmt3_miss2	_DINIVK(pm)TEDNSHGLSVEENR_						DINIVK(1)TEDNSHGLSVEENR						DINIVK(98.3)TEDNSHGLSVEENR	0	0	0	0	0	0	1	SPBC1A4.03c	4	HCD	FTMS	MULTI-MSMS	17	4	1017.98	4067.89	0.45006	0.00045816	986.214	98.38	0.00097425	98.3	29.025	98.3	1	1	0	0	0	50193
Yeast_8577_LTA_50mM-R2-160702	50248	42125	DINIVKTEDNSHGLSVEENR	20	2	Pmt3_miss2	_DINIVK(pm)TEDNSHGLSVEENR_						DINIVK(1)TEDNSHGLSVEENR						DINIVK(88.17)TEDNSHGLSVEENR	0	0	0	0	0	0	1	SPBC1A4.03c	4	HCD	FTMS	MULTI-MSMS	13	5	1017.98	4067.89	0.45006	0.00045816	1234.02	98.436	0.0020565	88.168	88.168	88.168	1	1	0	0	0	50235
Yeast_8577_LTA_50mM-R2-160702	50263	42139	DINIVKTEDNSHGLSVEENR	20	2	Pmt3_miss2	_DINIVK(pm)TEDNSHGLSVEENR_						DINIVK(1)TEDNSHGLSVEENR						DINIVK(98.12)TEDNSHGLSVEENR	0	0	0	0	0	0	1	SPBC1A4.03c	4	HCD	FTMS	MULTI-MSMS	7	6	1017.98	4067.89	0.45006	0.00045816	2.24151	98.459	0.0009967	98.121	54.825	98.121	1	1	0	0	0	50256
Yeast_8577_LTA_50mM-R2-160702	50269	42145	DINIVKTEDNSHGLSVEENR	20	2	Pmt3_miss2	_DINIVK(pm)TEDNSHGLSVEENR_						DINIVK(1)TEDNSHGLSVEENR						DINIVK(63.57)TEDNSHGLSVEENR	0	0	0	0	0	0	1	SPBC1A4.03c	4	HCD	FTMS	MULTI-MSMS	13	7	1017.98	4067.89	0.45006	0.00045816	2.24151	98.467	0.0028153	63.573	42.916	63.573	1	1	0	0	0	50256
Yeast_8577_LTA_50mM-R2-160702	49041	40975	DINIVKTEDNSHGLSVEENR	20	2	Carbamyl (N-term),Pmt3_miss0	_(ca)DINIVK(pm)TEDNSHGLSVEENR_				DINIVK(1)TEDNSHGLSVEENR						DINIVK(79.57)TEDNSHGLSVEENR			0	1	0	0	1	0	0	SPBC1A4.03c	3	HCD	FTMS	MULTI-MSMS	3	1	1188.92	3563.73	0.87582	0.0010413	284.015	96.628	0.0053845	79.568	46.159	79.568	1	1	0	0	0	49038
8577-LT-A-160702	66805	60834	DISPLVKNEA	10	1	Pmt3_miss2	_DISPLVK(pm)NEA_						DISPLVK(1)NEA						DISPLVK(65.84)NEA	0	0	0	0	0	0	1	SPAC1783.05	3	HCD	FTMS	MULTI-SECPEP	9	0	962.462	2884.36	0.35935	0.00034586	1.44661	107.48	0.046036	65.842	22.162	65.842	1	1	0	0	0	66796
8577-LT-A-160702	66837	60865	DISPLVKNEA	10	1	Pmt3_miss2	_DISPLVK(pm)NEA_						DISPLVK(1)NEA						DISPLVK(70.1)NEA	0	0	0	0	0	0	1	SPAC1783.05	2	HCD	FTMS	MULTI-SECPEP	20	0	1443.19	2884.36	-0.41304	-0.00059609	1.6118	107.53	0.011478	70.1	9.5816	70.1	1	1	0	0	0	66817
Yeast_8577_LTA_50mM-R2-160702	56611	48179	DIVISRK	7	1	Pmt3_miss0	_DIVISRK(pm)_				DIVISRK(1)						DIVISRK(94.26)			0	0	0	0	1	0	0	SPBC405.01	2	HCD	FTMS	MSMS	12		1042.07	2082.13	NaN	NaN	-834.835	108	0.0041618	94.262	10.018	94.262	1	1	0	0	0	56599
8577-LT-A-160702	60800	55115	DIWNMSFRTLDDIKESVR	18	4	Oxidation (M),Deamidation (N),Pmt3_miss0	_DIWN(de)M(ox)SFRTLDDIK(pm)ESVR_		DIWN(1)MSFRTLDDIKESVR	DIWNM(1)SFRTLDDIKESVR	DIWNMSFRTLDDIK(1)ESVR				DIWN(49.05)MSFRTLDDIKESVR	DIWNM(49.05)SFRTLDDIKESVR	DIWNMSFRTLDDIK(49.05)ESVR			0	0	1	1	1	0	0	SPAC1782.01	3	HCD	FTMS	MULTI-SECPEP	10	-1	1165.58	3493.7	-2.5664	-0.0029913	-418.107	98.477	0.019709	49.049	24.705	49.049	1	1	0	0	0	60790
8577-LT-A-160702	69743	63620	DKAIDVADNSNALLK	15	3	Carbamyl (N-term),Pmt3_miss0	_(ca)DKAIDVADNSNALLK(pm)_				DKAIDVADNSNALLK(1)						DK(-41.24)AIDVADNSNALLK(41.24)			0	1	0	0	1	0	0	SPAC6F6.17	2	HCD	FTMS	MSMS	10		1441.74	2881.47	NaN	NaN	-1.27195	111.82	0.016651	41.242	22.646	41.242	0.99992	2	0	0	0	69733
8577-LT-A-160702	60815	55129	DKLDFSVKSE	10	3	Pmt3_miss0	_DKLDFSVK(pm)SE_				DK(0.004)LDFSVK(0.996)SE						DK(-24.13)LDFSVK(24.13)SE			0	0	0	0	1	0	0	SPAC12G12.05c	3	HCD	FTMS	MULTI-SECPEP	4	1	807.411	2419.21	-0.40425	-0.0003264	1.20731	98.5	0.041158	73.435	20.108	24.135	0.99616	2	0	0	0	60811
Yeast_8577_LTA_50mM-R1-160702	58620	51758	DKLDFSVKSE	10	3	Pmt3_miss0	_DKLDFSVK(pm)SE_				DKLDFSVK(1)SE						DK(-34.65)LDFSVK(34.65)SE			0	0	0	0	1	0	0	SPAC12G12.05c	3	HCD	FTMS	MULTI-SECPEP	4	1	807.411	2419.21	-0.039024	-3.15e-05	1.57934	98.261	0.041158	73.435	25.876	34.653	0.99966	2	0	0	0	58616
Yeast_8577_LTA_50mM-R2-160702	54189	45878	DKLDFSVKSE	10	3	Pmt3_miss2	_DKLDFSVK(pm)SE_						DKLDFSVK(1)SE						DK(-46.4)LDFSVK(46.4)SE	0	0	0	0	0	0	1	SPAC12G12.05c	3	HCD	FTMS	MULTI-MSMS	6	1	989.797	2966.37	0.35455	0.00035093	2.76205	104.37	0.0068956	82.85	24.718	46.404	0.99998	2	0	0	0	54183
Yeast_8577_LTA_50mM-R2-160702	54196	45885	DKLDFSVKSE	10	3	Pmt3_miss2	_DKLDFSVK(pm)SE_						DKLDFSVK(1)SE						DK(-37.38)LDFSVK(37.38)SE	0	0	0	0	0	0	1	SPAC12G12.05c	3	HCD	FTMS	MULTI-MSMS	13	0	989.797	2966.37	0.35455	0.00035093	2.76205	104.38	0.0071239	81.92	22.721	37.377	0.99982	2	0	0	0	54183
8577-LT-A-160702	64007	58169	DKSAITPTTG	10	1	Pmt3_miss2	_DK(pm)SAITPTTG_						DK(1)SAITPTTG						DK(120.12)SAITPTTG	0	0	0	0	0	0	1	SPBC365.06	2	HCD	FTMS	MULTI-MSMS	4	1	1395.65	2789.29	-0.071416	-9.97e-05	2.56277	103.28	0.01023	120.12	14.551	120.12	1	1	0	0	0	64003
8577-LT-A-160702	64009	58171	DKSAITPTTG	10	1	Pmt3_miss2	_DK(pm)SAITPTTG_						DK(1)SAITPTTG						DK(113.71)SAITPTTG	0	0	0	0	0	0	1	SPBC365.06	2	HCD	FTMS	MULTI-MSMS	6	0	1395.65	2789.29	-0.071416	-9.97e-05	2.56277	103.28	0.018531	113.71	27.036	113.71	1	1	0	0	0	64003
Yeast_8577_LTA-25mM-R1-160702	50326	42898	DKSFRKNME	9	3	Deamidation (N),Carbamyl (N-term),Pmt3_miss0	_(ca)DK(pm)SFRKN(de)ME_		DKSFRKN(1)ME		DK(0.5)SFRK(0.5)NME				DKSFRKN(80.24)ME		DK(0)SFRK(0)NME			0	1	1	0	1	0	0	SPAC1556.06	3	HCD	FTMS	MULTI-SECPEP	13	-1	817.732	2450.17	1.2987	0.001062	-2019.28	95.027	0.033973	80.239	7.1721	80.239	1	2	0	0	0	50313
8577-LT-A-160702	61350	55639	DLEPEVYDILYEEESK	16	1	Pmt3_miss0	_DLEPEVYDILYEEESK(pm)_				DLEPEVYDILYEEESK(1)						DLEPEVYDILYEEESK(56.15)			0	0	0	0	1	0	0	SPCC645.12c	4	HCD	FTMS	MULTI-MSMS	14	1	806.641	3222.53	0.70207	0.00056632	-309.903	99.298	0.0017781	56.147	56.147	56.147	1	1	0	0	0	61336
8577-LT-A-160702	61393	55680	DLEPEVYDILYEEESK	16	1	Pmt3_miss0	_DLEPEVYDILYEEESK(pm)_				DLEPEVYDILYEEESK(1)						DLEPEVYDILYEEESK(55.21)			0	0	0	0	1	0	0	SPCC645.12c	4	HCD	FTMS	MULTI-MSMS	15	3	806.641	3222.53	0.70207	0.00056632	-310.275	99.36	0.0018983	55.213	55.213	55.213	1	1	0	0	0	61378
Yeast_8577_LTA_50mM-R1-160702	52311	45750	DNSVIVKKEEEIENK	15	2	Pmt3_miss0	_DNSVIVK(pm)KEEEIENK_				DNSVIVK(0.836)K(0.162)EEEIENK(0.002)						DNSVIVK(7.11)K(-7.11)EEEIENK(-26.8)			0	0	0	0	1	0	0	SPCC1393.08	3	HCD	FTMS	MULTI-MSMS	16	2	1009.52	3025.55	-0.73602	-0.00074303	2.7205	88.994	0.046593	65.943	27.577	7.1132	0.83578	3	0	0	0	52295
Yeast_8577_LTA_50mM-R2-160702	43849	36050	DNSVIVKKEEEIENK	15	2	Pmt3_miss0	_DNSVIVK(pm)KEEEIENK_				DNSVIVK(0.807)K(0.193)EEEIENK						DNSVIVK(6.21)K(-6.21)EEEIENK(-43.38)			0	0	0	0	1	0	0	SPCC1393.08	3	HCD	FTMS	MULTI-MSMS	18	1	1009.52	3025.55	-0.13167	-0.00013292	333.348	88.831	0.0045622	96.773	41.56	6.2124	0.80694	3	0	0	0	43831
Yeast_8577_LTA_50mM-R2-160702	43850	36051	DNSVIVKKEEEIENK	15	2	Pmt3_miss0	_DNSVIVK(pm)KEEEIENK_				DNSVIVK(0.838)K(0.162)EEEIENK						DNSVIVK(7.13)K(-7.13)EEEIENK(-50.95)			0	0	0	0	1	0	0	SPCC1393.08	3	HCD	FTMS	MULTI-MSMS	19	2	1009.52	3025.55	-0.13167	-0.00013292	663.302	88.832	0.0018824	114.63	68.146	7.1314	0.83781	3	0	0	0	43831
Yeast_8577_LTA_50mM-R2-160702	43851	36052	DNSVIVKKEEEIENK	15	2	Pmt3_miss0	_DNSVIVK(pm)KEEEIENK_				DNSVIVK(0.807)K(0.193)EEEIENK						DNSVIVK(6.21)K(-6.21)EEEIENK(-49.88)			0	0	0	0	1	0	0	SPCC1393.08	3	HCD	FTMS	MULTI-MSMS	20	3	1009.52	3025.55	-0.13167	-0.00013292	996.1	88.833	0.0045622	96.773	56.586	6.2124	0.80696	3	0	0	0	43831
Yeast_8577_LTA_50mM-R2-160702	43862	36062	DNSVIVKKEEEIENK	15	2	Pmt3_miss0	_DNSVIVK(pm)KEEEIENK_				DNSVIVK(0.833)K(0.166)EEEIENK						DNSVIVK(7)K(-7)EEEIENK(-35.08)			0	0	0	0	1	0	0	SPCC1393.08	3	HCD	FTMS	MULTI-MSMS	10	0	1009.52	3025.55	-0.13167	-0.00013292	1.92726	88.851	0.0036047	105.28	18.097	6.9964	0.83333	3	0	0	0	43852
Yeast_8577_LTA_50mM-R2-160702	43866	36066	DNSVIVKKEEEIENK	15	2	Pmt3_miss0	_DNSVIVK(pm)KEEEIENK_				DNSVIVK(0.802)K(0.198)EEEIENK						DNSVIVK(6.08)K(-6.08)EEEIENK(-46.56)			0	0	0	0	1	0	0	SPCC1393.08	3	HCD	FTMS	MULTI-MSMS	14	4	1009.52	3025.55	-0.13167	-0.00013292	1.92726	88.856	0.0056209	88.427	52.67	6.0781	0.8021	3	0	0	0	43852
8577-LT-A-160702	55092	49679	DNTLNHVKQEPSDGFSSVK	19	2	Pmt3_miss0	_DNTLNHVK(pm)QEPSDGFSSVK_				DNTLNHVK(1)QEPSDGFSSVK						DNTLNHVK(46.95)QEPSDGFSSVK(-46.95)			0	0	0	0	1	0	0	SPBC1652.01	3	HCD	FTMS	MULTI-MSMS	14	1	1118.89	3353.64	-0.38941	-0.0004357	0.932749	90.107	0.0082943	78.708	34.505	46.954	0.99998	2	0	0	0	55078
8577-LT-A-160702	55106	49692	DNTLNHVKQEPSDGFSSVK	19	2	Pmt3_miss0	_DNTLNHVK(pm)QEPSDGFSSVK_				DNTLNHVK(1)QEPSDGFSSVK						DNTLNHVK(44.55)QEPSDGFSSVK(-44.55)			0	0	0	0	1	0	0	SPBC1652.01	3	HCD	FTMS	MULTI-MSMS	7	3	1118.89	3353.64	-0.38941	-0.0004357	1.8273	90.128	0.0099646	86.539	41.171	44.551	0.99996	2	0	0	0	55099
8577-LT-A-160702	55108	49694	DNTLNHVKQEPSDGFSSVK	19	2	Pmt3_miss0	_DNTLNHVK(pm)QEPSDGFSSVK_				DNTLNHVK(1)QEPSDGFSSVK						DNTLNHVK(44.19)QEPSDGFSSVK(-44.19)			0	0	0	0	1	0	0	SPBC1652.01	3	HCD	FTMS	MULTI-MSMS	9	0	1118.89	3353.64	-0.38941	-0.0004357	1.8273	90.131	0.0087649	92.563	92.563	44.188	0.99996	2	0	0	0	55099
8577-LT-A-160702	55112	49698	DNTLNHVKQEPSDGFSSVK	19	2	Pmt3_miss0	_DNTLNHVK(pm)QEPSDGFSSVK_				DNTLNHVK(1)QEPSDGFSSVK						DNTLNHVK(39.36)QEPSDGFSSVK(-39.36)			0	0	0	0	1	0	0	SPBC1652.01	3	HCD	FTMS	MULTI-MSMS	13	4	1118.89	3353.64	-0.38941	-0.0004357	1.8273	90.136	0.008925	81.665	20.568	39.356	0.99988	2	0	0	0	55099
8577-LT-A-160702	55131	49716	DNTLNHVKQEPSDGFSSVK	19	2	Pmt3_miss0	_DNTLNHVK(pm)QEPSDGFSSVK_				DNTLNHVK(0.999)QEPSDGFSSVK(0.001)						DNTLNHVK(31.8)QEPSDGFSSVK(-31.8)			0	0	0	0	1	0	0	SPBC1652.01	3	HCD	FTMS	MULTI-MSMS	11	5	1118.89	3353.64	-0.38941	-0.0004357	2.09567	90.164	0.008925	81.665	37.462	31.8	0.99934	2	0	0	0	55120
8577-LT-A-160702	55166	49749	DNTLNHVKQEPSDGFSSVK	19	2	Pmt3_miss0	_DNTLNHVK(pm)QEPSDGFSSVK_				DNTLNHVK(1)QEPSDGFSSVK						DNTLNHVK(60.38)QEPSDGFSSVK(-60.38)			0	0	0	0	1	0	0	SPBC1652.01	4	HCD	FTMS	MULTI-MSMS	4	2	839.417	3353.64	-0.21282	-0.00017864	2.31141	90.216	0.04384	92.133	92.133	60.379	1	2	0	0	0	55162
8577-LT-A-160702	55167	49750	DNTLNHVKQEPSDGFSSVK	19	2	Pmt3_miss0	_DNTLNHVK(pm)QEPSDGFSSVK_				DNTLNHVK(1)QEPSDGFSSVK						DNTLNHVK(54.83)QEPSDGFSSVK(-54.83)			0	0	0	0	1	0	0	SPBC1652.01	4	HCD	FTMS	MULTI-MSMS	5	1	839.417	3353.64	-0.21282	-0.00017864	2.31141	90.217	0.04864	90.22	90.22	54.831	1	2	0	0	0	55162
8577-LT-A-160702	55168	49751	DNTLNHVKQEPSDGFSSVK	19	2	Pmt3_miss0	_DNTLNHVK(pm)QEPSDGFSSVK_				DNTLNHVK(1)QEPSDGFSSVK						DNTLNHVK(49.86)QEPSDGFSSVK(-49.86)			0	0	0	0	1	0	0	SPBC1652.01	4	HCD	FTMS	MULTI-MSMS	6	3	839.417	3353.64	-0.21282	-0.00017864	2.31141	90.218	0.048613	86.539	86.539	49.86	0.99999	2	0	0	0	55162
8577-LT-A-160702	55169	49752	DNTLNHVKQEPSDGFSSVK	19	2	Pmt3_miss0	_DNTLNHVK(pm)QEPSDGFSSVK_				DNTLNHVK(1)QEPSDGFSSVK						DNTLNHVK(47.71)QEPSDGFSSVK(-47.71)			0	0	0	0	1	0	0	SPBC1652.01	4	HCD	FTMS	MULTI-MSMS	7	0	839.417	3353.64	-0.21282	-0.00017864	2.31141	90.219	0.026454	99.059	99.059	47.712	0.99998	2	0	0	0	55162
8577-LT-A-160702	55174	49757	DNTLNHVKQEPSDGFSSVK	19	2	Pmt3_miss0	_DNTLNHVK(pm)QEPSDGFSSVK_				DNTLNHVK(1)QEPSDGFSSVK						DNTLNHVK(46.33)QEPSDGFSSVK(-46.33)			0	0	0	0	1	0	0	SPBC1652.01	4	HCD	FTMS	MULTI-MSMS	12	4	839.417	3353.64	-0.21282	-0.00017864	2.31141	90.226	0.043	75.146	75.146	46.333	0.99998	2	0	0	0	55162
Yeast_8577_LTA_50mM-R1-160702	52929	46338	DNTLNHVKQEPSDGFSSVK	19	2	Pmt3_miss0	_DNTLNHVK(pm)QEPSDGFSSVK_				DNTLNHVK(1)QEPSDGFSSVK						DNTLNHVK(69.72)QEPSDGFSSVK(-69.72)			0	0	0	0	1	0	0	SPBC1652.01	3	HCD	FTMS	MULTI-MSMS	4	2	1118.89	3353.64	-1.1302	-0.0012645	-0.677443	89.897	0.0021263	108.17	48.308	69.717	1	2	0	0	0	52925
Yeast_8577_LTA_50mM-R1-160702	52930	46339	DNTLNHVKQEPSDGFSSVK	19	2	Pmt3_miss0	_DNTLNHVK(pm)QEPSDGFSSVK_				DNTLNHVK(0.999)QEPSDGFSSVK(0.001)						DNTLNHVK(29.06)QEPSDGFSSVK(-29.06)			0	0	0	0	1	0	0	SPBC1652.01	3	HCD	FTMS	MULTI-MSMS	5	1	1118.89	3353.64	-1.1302	-0.0012645	-0.677443	89.898	0.0099646	86.539	24.162	29.057	0.99876	2	0	0	0	52925
Yeast_8577_LTA_50mM-R1-160702	52931	46340	DNTLNHVKQEPSDGFSSVK	19	2	Pmt3_miss0	_DNTLNHVK(pm)QEPSDGFSSVK_				DNTLNHVK(1)QEPSDGFSSVK						DNTLNHVK(62.79)QEPSDGFSSVK(-62.79)			0	0	0	0	1	0	0	SPBC1652.01	3	HCD	FTMS	MULTI-MSMS	6	3	1118.89	3353.64	-1.1302	-0.0012645	-0.677443	89.9	0.0026516	106.39	35.407	62.788	1	2	0	0	0	52925
Yeast_8577_LTA_50mM-R1-160702	52932	46341	DNTLNHVKQEPSDGFSSVK	19	2	Pmt3_miss0	_DNTLNHVK(pm)QEPSDGFSSVK_				DNTLNHVK(1)QEPSDGFSSVK						DNTLNHVK(41.01)QEPSDGFSSVK(-41.01)			0	0	0	0	1	0	0	SPBC1652.01	3	HCD	FTMS	MULTI-MSMS	7	4	1118.89	3353.64	-1.1302	-0.0012645	-0.677443	89.901	0.0084549	79.461	15.567	41.008	0.99992	2	0	0	0	52925
Yeast_8577_LTA_50mM-R1-160702	52935	46344	DNTLNHVKQEPSDGFSSVK	19	2	Pmt3_miss0	_DNTLNHVK(pm)QEPSDGFSSVK_				DNTLNHVK(1)QEPSDGFSSVK						DNTLNHVK(34.54)QEPSDGFSSVK(-34.54)			0	0	0	0	1	0	0	SPBC1652.01	3	HCD	FTMS	MULTI-MSMS	10	0	1118.89	3353.64	-1.1302	-0.0012645	-0.677443	89.905	0.0080709	77.66	33.351	34.541	0.99965	2	0	0	0	52925
Yeast_8577_LTA_50mM-R1-160702	52939	46348	DNTLNHVKQEPSDGFSSVK	19	2	Pmt3_miss0	_DNTLNHVK(pm)QEPSDGFSSVK_				DNTLNHVK(1)QEPSDGFSSVK						DNTLNHVK(60.61)QEPSDGFSSVK(-60.61)			0	0	0	0	1	0	0	SPBC1652.01	3	HCD	FTMS	MULTI-MSMS	14	5	1118.89	3353.64	-1.1302	-0.0012645	-0.677443	89.911	0.0054224	99.059	43.492	60.606	1	2	0	0	0	52925
Yeast_8577_LTA_50mM-R1-160702	52977	46384	DNTLNHVKQEPSDGFSSVK	19	2	Pmt3_miss0	_DNTLNHVK(pm)QEPSDGFSSVK_				DNTLNHVK(1)QEPSDGFSSVK						DNTLNHVK(42.49)QEPSDGFSSVK(-42.49)			0	0	0	0	1	0	0	SPBC1652.01	3	HCD	FTMS	MULTI-MSMS	10	6	1118.89	3353.64	-1.1302	-0.0012645	2.72185	89.967	0.0099702	90.22	55.5	42.494	0.99994	2	0	0	0	52967
Yeast_8577_LTA_50mM-R1-160702	53025	46430	DNTLNHVKQEPSDGFSSVK	19	2	Pmt3_miss0	_DNTLNHVK(pm)QEPSDGFSSVK_				DNTLNHVK(1)QEPSDGFSSVK						DNTLNHVK(34.02)QEPSDGFSSVK(-34.02)			0	0	0	0	1	0	0	SPBC1652.01	3	HCD	FTMS	MULTI-MSMS	16	7	1118.89	3353.64	-1.1302	-0.0012645	2.99022	90.031	0.022543	61.942	33.737	34.017	0.9996	2	0	0	0	53009
Yeast_8577_LTA_50mM-R1-160702	52992	46398	DNTLNHVKQEPSDGFSSVK	19	2	Pmt3_miss0	_DNTLNHVK(pm)QEPSDGFSSVK_				DNTLNHVK(1)QEPSDGFSSVK						DNTLNHVK(49.01)QEPSDGFSSVK(-49.01)			0	0	0	0	1	0	0	SPBC1652.01	4	HCD	FTMS	MULTI-MSMS	4	2	839.417	3353.64	0.33339	0.00027985	3.02705	89.99	0.04384	92.133	92.133	49.013	0.99999	2	0	0	0	52988
Yeast_8577_LTA_50mM-R1-160702	52993	46399	DNTLNHVKQEPSDGFSSVK	19	2	Pmt3_miss0	_DNTLNHVK(pm)QEPSDGFSSVK_				DNTLNHVK(1)QEPSDGFSSVK						DNTLNHVK(45.4)QEPSDGFSSVK(-45.4)			0	0	0	0	1	0	0	SPBC1652.01	4	HCD	FTMS	MULTI-MSMS	5	1	839.417	3353.64	0.33339	0.00027985	3.02705	89.991	0.04864	90.22	90.22	45.404	0.99997	2	0	0	0	52988
Yeast_8577_LTA_50mM-R1-160702	52994	46400	DNTLNHVKQEPSDGFSSVK	19	2	Pmt3_miss0	_DNTLNHVK(pm)QEPSDGFSSVK_				DNTLNHVK(1)QEPSDGFSSVK						DNTLNHVK(49.85)QEPSDGFSSVK(-49.85)			0	0	0	0	1	0	0	SPBC1652.01	4	HCD	FTMS	MULTI-MSMS	6	3	839.417	3353.64	0.33339	0.00027985	3.02705	89.991	0.04276	92.563	92.563	49.847	0.99999	2	0	0	0	52988
Yeast_8577_LTA_50mM-R1-160702	52995	46401	DNTLNHVKQEPSDGFSSVK	19	2	Pmt3_miss0	_DNTLNHVK(pm)QEPSDGFSSVK_				DNTLNHVK(1)QEPSDGFSSVK						DNTLNHVK(47.91)QEPSDGFSSVK(-47.91)			0	0	0	0	1	0	0	SPBC1652.01	4	HCD	FTMS	MULTI-MSMS	7	0	839.417	3353.64	0.33339	0.00027985	3.02705	89.992	0.04864	90.22	90.22	47.911	0.99998	2	0	0	0	52988
Yeast_8577_LTA_50mM-R1-160702	52996	46402	DNTLNHVKQEPSDGFSSVK	19	2	Pmt3_miss0	_DNTLNHVK(pm)QEPSDGFSSVK_				DNTLNHVK(1)QEPSDGFSSVK						DNTLNHVK(49.86)QEPSDGFSSVK(-49.86)			0	0	0	0	1	0	0	SPBC1652.01	4	HCD	FTMS	MULTI-MSMS	8	4	839.417	3353.64	0.33339	0.00027985	3.02705	89.993	0.048613	86.539	86.539	49.86	0.99999	2	0	0	0	52988
Yeast_8577_LTA_50mM-R1-160702	52997	46403	DNTLNHVKQEPSDGFSSVK	19	2	Pmt3_miss0	_DNTLNHVK(pm)QEPSDGFSSVK_				DNTLNHVK(1)QEPSDGFSSVK						DNTLNHVK(44.59)QEPSDGFSSVK(-44.59)			0	0	0	0	1	0	0	SPBC1652.01	4	HCD	FTMS	MULTI-MSMS	9	5	839.417	3353.64	0.33339	0.00027985	3.02705	89.994	0.049513	73.405	36.981	44.592	0.99997	2	0	0	0	52988
Yeast_8577_LTA_50mM-R2-160702	44275	36455	DNTLNHVKQEPSDGFSSVK	19	2	Pmt3_miss0	_DNTLNHVK(pm)QEPSDGFSSVK_				DNTLNHVK(1)QEPSDGFSSVK						DNTLNHVK(37.57)QEPSDGFSSVK(-37.57)			0	0	0	0	1	0	0	SPBC1652.01	3	HCD	FTMS	MULTI-MSMS	3	2	1118.89	3353.64	0.81989	0.00091737	599.95	89.464	0.0081392	76.027	42.16	37.573	0.99983	2	0	0	0	44272
Yeast_8577_LTA_50mM-R2-160702	44300	36479	DNTLNHVKQEPSDGFSSVK	19	2	Pmt3_miss0	_DNTLNHVK(pm)QEPSDGFSSVK_				DNTLNHVK(0.999)QEPSDGFSSVK(0.001)						DNTLNHVK(31.41)QEPSDGFSSVK(-31.41)			0	0	0	0	1	0	0	SPBC1652.01	3	HCD	FTMS	MULTI-MSMS	7	4	1118.89	3353.64	0.81989	0.00091737	1193.88	89.501	0.029713	59.339	23.925	31.415	0.99928	2	0	0	0	44293
Yeast_8577_LTA_50mM-R2-160702	44306	36485	DNTLNHVKQEPSDGFSSVK	19	2	Pmt3_miss0	_DNTLNHVK(pm)QEPSDGFSSVK_				DNTLNHVK(1)QEPSDGFSSVK						DNTLNHVK(41.91)QEPSDGFSSVK(-41.91)			0	0	0	0	1	0	0	SPBC1652.01	3	HCD	FTMS	MULTI-MSMS	13	0	1118.89	3353.64	0.81989	0.00091737	2.19945	89.509	0.0096705	74.029	30.722	41.908	0.99994	2	0	0	0	44293
Yeast_8577_LTA_50mM-R2-160702	44329	36507	DNTLNHVKQEPSDGFSSVK	19	2	Pmt3_miss0	_DNTLNHVK(pm)QEPSDGFSSVK_				DNTLNHVK(1)QEPSDGFSSVK						DNTLNHVK(35.27)QEPSDGFSSVK(-35.27)			0	0	0	0	1	0	0	SPBC1652.01	3	HCD	FTMS	MULTI-MSMS	15	6	1118.89	3353.64	0.81989	0.00091737	1789.12	89.543	0.030655	58.997	25.131	35.271	0.9997	2	0	0	0	44314
Yeast_8577_LTA_50mM-R2-160702	44330	36508	DNTLNHVKQEPSDGFSSVK	19	2	Pmt3_miss0	_DNTLNHVK(pm)QEPSDGFSSVK_				DNTLNHVK(1)QEPSDGFSSVK						DNTLNHVK(33.81)QEPSDGFSSVK(-33.81)			0	0	0	0	1	0	0	SPBC1652.01	3	HCD	FTMS	MULTI-MSMS	16	5	1118.89	3353.64	0.81989	0.00091737	1488.82	89.545	0.041098	55.206	19.792	33.808	0.99958	2	0	0	0	44314
8577-LT-A-160702	59618	53989	DNTLNHVKQEPSDGFSSVK	19	2	Pmt3_miss2	_DNTLNHVK(pm)QEPSDGFSSVK_						DNTLNHVK(0.999)QEPSDGFSSVK(0.001)						DNTLNHVK(32.61)QEPSDGFSSVK(-32.61)	0	0	0	0	0	0	1	SPBC1652.01	4	HCD	FTMS	MULTI-MSMS	4	1	976.206	3900.8	-1.6252	-0.0015865	1.67252	96.718	0.0085018	58.107	58.107	32.611	0.99945	2	0	0	0	59614
8577-LT-A-160702	59621	53992	DNTLNHVKQEPSDGFSSVK	19	2	Pmt3_miss2	_DNTLNHVK(pm)QEPSDGFSSVK_						DNTLNHVK(1)QEPSDGFSSVK						DNTLNHVK(35.87)QEPSDGFSSVK(-35.87)	0	0	0	0	0	0	1	SPBC1652.01	4	HCD	FTMS	MULTI-MSMS	7	3	976.206	3900.8	-1.6252	-0.0015865	1.67252	96.722	0.0043838	64.377	64.377	35.872	0.99974	2	0	0	0	59614
8577-LT-A-160702	59632	54003	DNTLNHVKQEPSDGFSSVK	19	2	Pmt3_miss2	_DNTLNHVK(pm)QEPSDGFSSVK_						DNTLNHVK(1)QEPSDGFSSVK						DNTLNHVK(48.88)QEPSDGFSSVK(-48.88)	0	0	0	0	0	0	1	SPBC1652.01	4	HCD	FTMS	MULTI-MSMS	18	4	976.206	3900.8	-1.6252	-0.0015865	1.67252	96.737	0.0023121	82.034	45.52	48.881	0.99999	2	0	0	0	59614
8577-LT-A-160702	59651	54021	DNTLNHVKQEPSDGFSSVK	19	2	Pmt3_miss2	_DNTLNHVK(pm)QEPSDGFSSVK_						DNTLNHVK(0.997)QEPSDGFSSVK(0.003)						DNTLNHVK(25.43)QEPSDGFSSVK(-25.43)	0	0	0	0	0	0	1	SPBC1652.01	4	HCD	FTMS	MULTI-MSMS	16	5	976.206	3900.8	-1.6252	-0.0015865	1.8776	96.765	0.0025293	73.796	73.796	25.427	0.99714	2	0	0	0	59635
8577-LT-A-160702	59622	53993	DNTLNHVKQEPSDGFSSVK	19	2	Pmt3_miss2	_DNTLNHVK(pm)QEPSDGFSSVK_						DNTLNHVK(1)QEPSDGFSSVK						DNTLNHVK(47.69)QEPSDGFSSVK(-47.69)	0	0	0	0	0	0	1	SPBC1652.01	3	HCD	FTMS	MULTI-SECPEP	8	0	1301.27	3900.8	0.62665	0.00081545	2.92264	96.723	0.0076969	70.99	70.99	47.694	0.99998	2	0	0	0	59614
Yeast_8577_LTA_50mM-R1-160702	57428	50623	DNTLNHVKQEPSDGFSSVK	19	2	Pmt3_miss2	_DNTLNHVK(pm)QEPSDGFSSVK_						DNTLNHVK(1)QEPSDGFSSVK						DNTLNHVK(43.5)QEPSDGFSSVK(-43.5)	0	0	0	0	0	0	1	SPBC1652.01	3	HCD	FTMS	MULTI-MSMS	9	2	1301.27	3900.8	-0.25988	-0.00033818	2.84573	96.485	0.042182	77.847	77.847	43.5	0.99996	2	0	0	0	57419
Yeast_8577_LTA_50mM-R1-160702	57452	50646	DNTLNHVKQEPSDGFSSVK	19	2	Pmt3_miss2	_DNTLNHVK(pm)QEPSDGFSSVK_						DNTLNHVK(1)QEPSDGFSSVK						DNTLNHVK(48.83)QEPSDGFSSVK(-48.83)	0	0	0	0	0	0	1	SPBC1652.01	3	HCD	FTMS	MULTI-MSMS	12	0	1301.27	3900.8	-0.25988	-0.00033818	2.92264	96.52	0.040947	76.733	76.733	48.829	0.99999	2	0	0	0	57440
Yeast_8577_LTA_50mM-R1-160702	57448	50642	DNTLNHVKQEPSDGFSSVK	19	2	Pmt3_miss2	_DNTLNHVK(pm)QEPSDGFSSVK_						DNTLNHVK(1)QEPSDGFSSVK						DNTLNHVK(46.19)QEPSDGFSSVK(-46.19)	0	0	0	0	0	0	1	SPBC1652.01	4	HCD	FTMS	MULTI-MSMS	8	2	976.206	3900.8	-0.81255	-0.00079321	1.8776	96.515	0.0022679	81.226	8.9826	46.189	0.99998	2	0	0	0	57440
Yeast_8577_LTA_50mM-R1-160702	57449	50643	DNTLNHVKQEPSDGFSSVK	19	2	Pmt3_miss2	_DNTLNHVK(pm)QEPSDGFSSVK_						DNTLNHVK(1)QEPSDGFSSVK						DNTLNHVK(40.28)QEPSDGFSSVK(-40.28)	0	0	0	0	0	0	1	SPBC1652.01	4	HCD	FTMS	MULTI-MSMS	9	3	976.206	3900.8	-0.81255	-0.00079321	1.8776	96.516	0.0023867	83.395	83.395	40.28	0.99991	2	0	0	0	57440
Yeast_8577_LTA_50mM-R2-160702	48793	40739	DNTLNHVKQEPSDGFSSVK	19	2	Pmt3_miss2	_DNTLNHVK(pm)QEPSDGFSSVK_						DNTLNHVK(0.999)QEPSDGFSSVK(0.001)						DNTLNHVK(29.18)QEPSDGFSSVK(-29.18)	0	0	0	0	0	0	1	SPBC1652.01	4	HCD	FTMS	MULTI-MSMS	7	1	976.206	3900.8	-0.38038	-0.00037133	1.56997	96.253	0.0060752	61.537	61.537	29.184	0.99879	2	0	0	0	48786
Yeast_8577_LTA_50mM-R2-160702	48794	40740	DNTLNHVKQEPSDGFSSVK	19	2	Pmt3_miss2	_DNTLNHVK(pm)QEPSDGFSSVK_						DNTLNHVK(1)QEPSDGFSSVK						DNTLNHVK(41.59)QEPSDGFSSVK(-41.59)	0	0	0	0	0	0	1	SPBC1652.01	4	HCD	FTMS	MULTI-MSMS	8	2	976.206	3900.8	-0.38038	-0.00037133	1.56997	96.255	0.0020828	77.847	77.847	41.593	0.99993	2	0	0	0	48786
Yeast_8577_LTA_50mM-R2-160702	48795	40741	DNTLNHVKQEPSDGFSSVK	19	2	Pmt3_miss2	_DNTLNHVK(pm)QEPSDGFSSVK_						DNTLNHVK(1)QEPSDGFSSVK						DNTLNHVK(33.7)QEPSDGFSSVK(-33.7)	0	0	0	0	0	0	1	SPBC1652.01	4	HCD	FTMS	MULTI-MSMS	9	3	976.206	3900.8	-0.38038	-0.00037133	1.56997	96.256	0.0021719	75.611	75.611	33.699	0.99957	2	0	0	0	48786
Yeast_8577_LTA_50mM-R2-160702	48796	40742	DNTLNHVKQEPSDGFSSVK	19	2	Pmt3_miss2	_DNTLNHVK(pm)QEPSDGFSSVK_						DNTLNHVK(1)QEPSDGFSSVK						DNTLNHVK(40)QEPSDGFSSVK(-40)	0	0	0	0	0	0	1	SPBC1652.01	4	HCD	FTMS	MULTI-MSMS	10	4	976.206	3900.8	-0.38038	-0.00037133	1.56997	96.257	0.0023451	82.635	82.635	39.996	0.9999	2	0	0	0	48786
Yeast_8577_LTA_50mM-R2-160702	48799	40745	DNTLNHVKQEPSDGFSSVK	19	2	Pmt3_miss2	_DNTLNHVK(pm)QEPSDGFSSVK_						DNTLNHVK(0.999)QEPSDGFSSVK(0.001)						DNTLNHVK(32.8)QEPSDGFSSVK(-32.8)	0	0	0	0	0	0	1	SPBC1652.01	4	HCD	FTMS	MULTI-MSMS	13	0	976.206	3900.8	-0.38038	-0.00037133	1.56997	96.261	0.0020086	76.492	76.492	32.796	0.99947	2	0	0	0	48786
Yeast_8577_LTA_50mM-R2-160702	48802	40748	DNTLNHVKQEPSDGFSSVK	19	2	Pmt3_miss2	_DNTLNHVK(pm)QEPSDGFSSVK_						DNTLNHVK(1)QEPSDGFSSVK						DNTLNHVK(44.71)QEPSDGFSSVK(-44.71)	0	0	0	0	0	0	1	SPBC1652.01	4	HCD	FTMS	MULTI-MSMS	16	5	976.206	3900.8	-0.38038	-0.00037133	1.56997	96.265	0.0025537	73.672	73.672	44.713	0.99997	2	0	0	0	48786
Yeast_8577_LTA_50mM-R2-160702	48818	40763	DNTLNHVKQEPSDGFSSVK	19	2	Pmt3_miss2	_DNTLNHVK(pm)QEPSDGFSSVK_						DNTLNHVK(1)QEPSDGFSSVK						DNTLNHVK(35.09)QEPSDGFSSVK(-35.09)	0	0	0	0	0	0	1	SPBC1652.01	4	HCD	FTMS	MULTI-MSMS	11	6	976.206	3900.8	-0.38038	-0.00037133	1.98015	96.29	0.0025268	73.809	73.809	35.088	0.99969	2	0	0	0	48807
Yeast_8577_LTA_50mM-R2-160702	48827	40772	DNTLNHVKQEPSDGFSSVK	19	2	Pmt3_miss2	_DNTLNHVK(pm)QEPSDGFSSVK_						DNTLNHVK(0.999)QEPSDGFSSVK(0.001)						DNTLNHVK(32.17)QEPSDGFSSVK(-32.17)	0	0	0	0	0	0	1	SPBC1652.01	4	HCD	FTMS	MULTI-MSMS	20	7	976.206	3900.8	-0.38038	-0.00037133	1.98015	96.302	0.010486	55.302	55.302	32.169	0.99939	2	0	0	0	48807
Yeast_8577_LTA_50mM-R2-160702	46410	38489	DNTLNHVKQEPSDGFSSVK	19	2	Pmt3_miss1	_DNTLNHVK(pm)QEPSDGFSSVK_					DNTLNHVK(1)QEPSDGFSSVK						DNTLNHVK(38.01)QEPSDGFSSVK(-38.01)		0	0	0	0	0	1	0	SPBC1652.01	3	HCD	FTMS	MULTI-MSMS	18	3	1176.24	3525.69	-0.83663	-0.00098408	854.252	92.637	0.0047549	69.763	36.534	38.01	0.99984	2	0	0	0	46392
Yeast_8577_LTA_50mM-R2-160702	50849	42697	DNTLNHVKQEPSDGFSSVK	19	2	Carbamyl (N-term),Pmt3_miss2	_(ca)DNTLNHVK(pm)QEPSDGFSSVK_						DNTLNHVK(0.999)QEPSDGFSSVK(0.001)						DNTLNHVK(28.77)QEPSDGFSSVK(-28.77)	0	1	0	0	0	0	1	SPBC1652.01	3	HCD	FTMS	MULTI-MSMS	5	2	1315.61	3943.8	1.5088	0.001985	3.52121	99.343	0.013157	48.354	10.117	28.768	0.99867	2	0	0	0	50844
Yeast_8577_LTA-25mM-R1-160702	55823	48131	DQEKPPEK	8	0	Carbamyl (N-term),Pmt3_miss2	_(ca)DQEK(pm)PPEK_						DQEK(0.5)PPEK(0.5)						DQEK(0)PPEK(0)	0	1	0	0	0	0	1	SPBC2D10.17	3	HCD	FTMS	MULTI-MSMS	11	-1	938.431	2812.27	-0.86561	-0.00081232	-2116.24	103.22	0.027125	42.336	7.6435	0	0.5	2	0	0	0	55812
Yeast_8577_LTA_50mM-R2-160702	56449	48025	DQLSQLKTEMESVTTSK	17	1	Oxidation (M),Pmt3_miss2	_DQLSQLK(pm)TEM(ox)ESVTTSK_			DQLSQLKTEM(1)ESVTTSK			DQLSQLK(0.5)TEMESVTTSK(0.5)			DQLSQLKTEM(61.23)ESVTTSK			DQLSQLK(0)TEMESVTTSK(0)	0	0	0	1	0	0	1	SPCC417.07c	3	HCD	FTMS	MULTI-SECPEP	18	-2	1247.58	3739.73	-3.2035	-0.0039967	-779.074	107.77	0.04864	61.226	6.7258	61.226	1	2	0	0	0	56431
8577-LT-A-160702	51912	46650	DQVTEFLVKK	10	1	Pmt3_miss0	_DQVTEFLVK(pm)K_				DQVTEFLVK(0.5)K(0.5)						DQVTEFLVK(0)K(0)			0	0	0	0	1	0	0	SPAC110.02	3	HCD	FTMS	MULTI-MSMS	5	2	820.439	2458.3	-1.1855	-0.0009726	0.346051	85.47	0.0056404	70.412	12.188	0	0.5	2	0	0	0	51907
Yeast_8577_LTA_50mM-R1-160702	49466	43040	DQVTEFLVKK	10	1	Pmt3_miss0	_DQVTEFLVK(pm)K_				DQVTEFLVK(0.5)K(0.5)						DQVTEFLVK(0)K(0)			0	0	0	0	1	0	0	SPAC110.02	3	HCD	FTMS	MULTI-MSMS	6	1	820.439	2458.3	-1.2592	-0.0010331	0.590123	84.942	0.0085663	61.958	61.958	0	0.5	2	0	0	0	49460
Yeast_8577_LTA_50mM-R1-160702	49526	43097	DQVTEFLVKK	10	1	Pmt3_miss0	_DQVTEFLVK(pm)K_				DQVTEFLVK(0.5)K(0.5)						DQVTEFLVK(0)K(0)			0	0	0	0	1	0	0	SPAC110.02	2	HCD	FTMS	MULTI-MSMS	3	2	1230.15	2458.3	-1.0613	-0.0013056	1.35344	85.031	0.014334	113.18	8.9542	0	0.5	2	0	0	0	49523
8577-LT-A-160702	57673	52137	DQVTEFLVKK	10	1	Pmt3_miss2	_DQVTEFLVK(pm)K_						DQVTEFLVK(0.5)K(0.5)						DQVTEFLVK(0)K(0)	0	0	0	0	0	0	1	SPAC110.02	2	HCD	FTMS	MULTI-MSMS	12	2	1503.73	3005.45	-0.2838	-0.00042677	668.464	93.824	0.0061023	83.862	12.92	0	0.5	2	0	0	0	57661
8577-LT-A-160702	57701	52164	DQVTEFLVKK	10	1	Pmt3_miss2	_DQVTEFLVK(pm)K_						DQVTEFLVK(0.5)K(0.5)						DQVTEFLVK(0)K(0)	0	0	0	0	0	0	1	SPAC110.02	2	HCD	FTMS	MULTI-MSMS	19	0	1503.73	3005.45	-0.2838	-0.00042677	1.70772	93.866	0.0043693	93.556	12.801	0	0.5	2	0	0	0	57682
8577-LT-A-160702	59601	53973	DSAVKQEGNLLIHPNNSLK	19	1	Pmt3_miss0	_DSAVK(pm)QEGNLLIHPNNSLK_				DSAVK(1)QEGNLLIHPNNSLK						DSAVK(94.16)QEGNLLIHPNNSLK(-94.16)			0	0	0	0	1	0	0	SPBC26H8.09c	3	HCD	FTMS	MULTI-MSMS	8	2	1110.58	3328.73	-0.64733	-0.00071891	2.42515	96.692	0.0015545	118.46	62.888	94.155	1	2	0	0	0	59593
8577-LT-A-160702	59606	53978	DSAVKQEGNLLIHPNNSLK	19	1	Pmt3_miss0	_DSAVK(pm)QEGNLLIHPNNSLK_				DSAVK(1)QEGNLLIHPNNSLK						DSAVK(79.65)QEGNLLIHPNNSLK(-79.65)			0	0	0	0	1	0	0	SPBC26H8.09c	3	HCD	FTMS	MULTI-MSMS	13	0	1110.58	3328.73	-0.64733	-0.00071891	2.42515	96.699	0.013162	110.41	52.816	79.648	1	2	0	0	0	59593
Yeast_8577_LTA_50mM-R1-160702	57488	50680	DSAVKQEGNLLIHPNNSLK	19	1	Pmt3_miss0	_DSAVK(pm)QEGNLLIHPNNSLK_				DSAVK(1)QEGNLLIHPNNSLK						DSAVK(74.38)QEGNLLIHPNNSLK(-74.38)			0	0	0	0	1	0	0	SPBC26H8.09c	3	HCD	FTMS	MULTI-MSMS	6	1	1110.58	3328.73	0.083461	9.27e-05	2.6054	96.575	0.025401	105.79	105.79	74.376	1	2	0	0	0	57482
Yeast_8577_LTA_50mM-R1-160702	57489	50681	DSAVKQEGNLLIHPNNSLK	19	1	Pmt3_miss0	_DSAVK(pm)QEGNLLIHPNNSLK_				DSAVK(1)QEGNLLIHPNNSLK						DSAVK(69.8)QEGNLLIHPNNSLK(-69.8)			0	0	0	0	1	0	0	SPBC26H8.09c	3	HCD	FTMS	MULTI-MSMS	7	2	1110.58	3328.73	0.083461	9.27e-05	2.6054	96.576	0.015157	109.66	109.66	69.797	1	2	0	0	0	57482
Yeast_8577_LTA_50mM-R1-160702	57494	50686	DSAVKQEGNLLIHPNNSLK	19	1	Pmt3_miss0	_DSAVK(pm)QEGNLLIHPNNSLK_				DSAVK(1)QEGNLLIHPNNSLK						DSAVK(80.18)QEGNLLIHPNNSLK(-80.18)			0	0	0	0	1	0	0	SPBC26H8.09c	3	HCD	FTMS	MULTI-MSMS	12	3	1110.58	3328.73	0.083461	9.27e-05	2.6054	96.583	0.0099088	111.65	111.65	80.184	1	2	0	0	0	57482
Yeast_8577_LTA_50mM-R1-160702	57495	50687	DSAVKQEGNLLIHPNNSLK	19	1	Pmt3_miss0	_DSAVK(pm)QEGNLLIHPNNSLK_				DSAVK(1)QEGNLLIHPNNSLK						DSAVK(98.65)QEGNLLIHPNNSLK(-98.65)			0	0	0	0	1	0	0	SPBC26H8.09c	3	HCD	FTMS	MULTI-MSMS	13	0	1110.58	3328.73	0.083461	9.27e-05	2.6054	96.584	4.91e-06	130.11	130.11	98.648	1	2	0	0	0	57482
Yeast_8577_LTA_50mM-R2-160702	48918	40858	DSAVKQEGNLLIHPNNSLK	19	1	Pmt3_miss0	_DSAVK(pm)QEGNLLIHPNNSLK_				DSAVK(1)QEGNLLIHPNNSLK						DSAVK(47.77)QEGNLLIHPNNSLK(-47.77)			0	0	0	0	1	0	0	SPBC26H8.09c	4	HCD	FTMS	MULTI-MSMS	6	2	833.189	3328.73	-0.020839	-1.74e-05	3.42359	96.441	0.00032427	63.998	36.669	47.77	0.99998	2	0	0	0	48912
Yeast_8577_LTA_50mM-R2-160702	48919	40859	DSAVKQEGNLLIHPNNSLK	19	1	Pmt3_miss0	_DSAVK(pm)QEGNLLIHPNNSLK_				DSAVK(1)QEGNLLIHPNNSLK						DSAVK(36.84)QEGNLLIHPNNSLK(-36.84)			0	0	0	0	1	0	0	SPBC26H8.09c	4	HCD	FTMS	MULTI-MSMS	7	1	833.189	3328.73	-0.020839	-1.74e-05	3.42359	96.443	0.0015857	48.968	21.639	36.84	0.99979	2	0	0	0	48912
Yeast_8577_LTA_50mM-R2-160702	48922	40862	DSAVKQEGNLLIHPNNSLK	19	1	Pmt3_miss0	_DSAVK(pm)QEGNLLIHPNNSLK_				DSAVK(0.999)QEGNLLIHPNNSLK(0.001)						DSAVK(30.76)QEGNLLIHPNNSLK(-30.76)			0	0	0	0	1	0	0	SPBC26H8.09c	4	HCD	FTMS	MULTI-MSMS	10	3	833.189	3328.73	-0.020839	-1.74e-05	3.42359	96.447	0.0033972	42.711	10.188	30.755	0.99916	2	0	0	0	48912
Yeast_8577_LTA_50mM-R2-160702	48923	40863	DSAVKQEGNLLIHPNNSLK	19	1	Pmt3_miss0	_DSAVK(pm)QEGNLLIHPNNSLK_				DSAVK(1)QEGNLLIHPNNSLK						DSAVK(44.65)QEGNLLIHPNNSLK(-44.65)			0	0	0	0	1	0	0	SPBC26H8.09c	4	HCD	FTMS	MULTI-MSMS	11	0	833.189	3328.73	-0.020839	-1.74e-05	3.42359	96.448	0.0007226	56.081	34.088	44.654	0.99997	2	0	0	0	48912
8577-LT-A-160702	63260	57458	DSAVKQEGNLLIHPNNSLK	19	1	Pmt3_miss2	_DSAVK(pm)QEGNLLIHPNNSLK_						DSAVK(1)QEGNLLIHPNNSLK						DSAVK(58.25)QEGNLLIHPNNSLK(-58.25)	0	0	0	0	0	0	1	SPBC26H8.09c	3	HCD	FTMS	MULTI-MSMS	13	2	1292.97	3875.88	0.26694	0.00034515	2.35951	102.16	0.0079611	69.122	44.831	58.254	1	2	0	0	0	63247
8577-LT-A-160702	63261	57459	DSAVKQEGNLLIHPNNSLK	19	1	Pmt3_miss2	_DSAVK(pm)QEGNLLIHPNNSLK_						DSAVK(1)QEGNLLIHPNNSLK						DSAVK(47.38)QEGNLLIHPNNSLK(-47.38)	0	0	0	0	0	0	1	SPBC26H8.09c	3	HCD	FTMS	MULTI-MSMS	14	1	1292.97	3875.88	0.26694	0.00034515	2.35951	102.16	0.025963	54.223	37.28	47.377	0.99998	2	0	0	0	63247
8577-LT-A-160702	63263	57461	DSAVKQEGNLLIHPNNSLK	19	1	Pmt3_miss2	_DSAVK(pm)QEGNLLIHPNNSLK_						DSAVK(0.999)QEGNLLIHPNNSLK(0.001)						DSAVK(32.88)QEGNLLIHPNNSLK(-32.88)	0	0	0	0	0	0	1	SPBC26H8.09c	3	HCD	FTMS	MULTI-MSMS	16	3	1292.97	3875.88	0.26694	0.00034515	2.35951	102.16	0.022971	56.055	24.047	32.883	0.99949	2	0	0	0	63247
Yeast_8577_LTA_50mM-R1-160702	61124	54143	DSAVKQEGNLLIHPNNSLK	19	1	Pmt3_miss2	_DSAVK(pm)QEGNLLIHPNNSLK_						DSAVK(1)QEGNLLIHPNNSLK						DSAVK(67.12)QEGNLLIHPNNSLK(-67.12)	0	0	0	0	0	0	1	SPBC26H8.09c	3	HCD	FTMS	MULTI-MSMS	9	1	1292.97	3875.88	-0.32011	-0.00041389	3.36573	102.02	0.0053772	82.36	58.068	67.119	1	2	0	0	0	61115
Yeast_8577_LTA_50mM-R1-160702	61125	54144	DSAVKQEGNLLIHPNNSLK	19	1	Pmt3_miss2	_DSAVK(pm)QEGNLLIHPNNSLK_						DSAVK(1)QEGNLLIHPNNSLK						DSAVK(64.05)QEGNLLIHPNNSLK(-64.05)	0	0	0	0	0	0	1	SPBC26H8.09c	3	HCD	FTMS	MULTI-MSMS	10	2	1292.97	3875.88	-0.32011	-0.00041389	3.36573	102.02	0.0048784	78.413	48.021	64.052	1	2	0	0	0	61115
Yeast_8577_LTA_50mM-R1-160702	61127	54146	DSAVKQEGNLLIHPNNSLK	19	1	Pmt3_miss2	_DSAVK(pm)QEGNLLIHPNNSLK_						DSAVK(1)QEGNLLIHPNNSLK						DSAVK(60.69)QEGNLLIHPNNSLK(-60.69)	0	0	0	0	0	0	1	SPBC26H8.09c	3	HCD	FTMS	MULTI-MSMS	12	3	1292.97	3875.88	-0.32011	-0.00041389	3.36573	102.02	0.0060192	89.859	46.089	60.687	1	2	0	0	0	61115
Yeast_8577_LTA_50mM-R1-160702	61170	54187	DSAVKQEGNLLIHPNNSLK	19	1	Pmt3_miss2	_DSAVK(pm)QEGNLLIHPNNSLK_						DSAVK(1)QEGNLLIHPNNSLK						DSAVK(90.41)QEGNLLIHPNNSLK(-90.41)	0	0	0	0	0	0	1	SPBC26H8.09c	3	HCD	FTMS	MULTI-MSMS	13	0	1292.97	3875.88	-0.32011	-0.00041389	3.21093	102.09	0.00012361	116.65	65.202	90.41	1	2	0	0	0	61157
Yeast_8577_LTA_50mM-R1-160702	61177	54194	DSAVKQEGNLLIHPNNSLK	19	1	Pmt3_miss2	_DSAVK(pm)QEGNLLIHPNNSLK_						DSAVK(1)QEGNLLIHPNNSLK						DSAVK(61.91)QEGNLLIHPNNSLK(-61.91)	0	0	0	0	0	0	1	SPBC26H8.09c	3	HCD	FTMS	MULTI-MSMS	20	4	1292.97	3875.88	-0.32011	-0.00041389	3.21093	102.1	0.0053772	82.36	49.836	61.914	1	2	0	0	0	61157
Yeast_8577_LTA_50mM-R2-160702	52570	44336	DSAVKQEGNLLIHPNNSLK	19	1	Pmt3_miss2	_DSAVK(pm)QEGNLLIHPNNSLK_						DSAVK(1)QEGNLLIHPNNSLK						DSAVK(43.61)QEGNLLIHPNNSLK(-43.61)	0	0	0	0	0	0	1	SPBC26H8.09c	4	HCD	FTMS	MULTI-MSMS	4	1	969.978	3875.88	0.74522	0.00072285	3.1396	101.93	0.020859	47.808	28.039	43.607	0.99996	2	0	0	0	52566
Yeast_8577_LTA_50mM-R2-160702	52571	44337	DSAVKQEGNLLIHPNNSLK	19	1	Pmt3_miss2	_DSAVK(pm)QEGNLLIHPNNSLK_						DSAVK(1)QEGNLLIHPNNSLK						DSAVK(43.9)QEGNLLIHPNNSLK(-43.9)	0	0	0	0	0	0	1	SPBC26H8.09c	4	HCD	FTMS	MULTI-MSMS	5	3	969.978	3875.88	0.74522	0.00072285	3.1396	101.93	0.0089395	54.117	33.987	43.902	0.99996	2	0	0	0	52566
Yeast_8577_LTA_50mM-R2-160702	52579	44345	DSAVKQEGNLLIHPNNSLK	19	1	Pmt3_miss2	_DSAVK(pm)QEGNLLIHPNNSLK_						DSAVK(1)QEGNLLIHPNNSLK						DSAVK(38.35)QEGNLLIHPNNSLK(-38.35)	0	0	0	0	0	0	1	SPBC26H8.09c	4	HCD	FTMS	MULTI-MSMS	13	4	969.978	3875.88	0.74522	0.00072285	3.1396	101.94	0.0098705	52.451	33.319	38.345	0.99985	2	0	0	0	52566
Yeast_8577_LTA_50mM-R2-160702	52580	44346	DSAVKQEGNLLIHPNNSLK	19	1	Pmt3_miss2	_DSAVK(pm)QEGNLLIHPNNSLK_						DSAVK(1)QEGNLLIHPNNSLK						DSAVK(40.72)QEGNLLIHPNNSLK(-40.72)	0	0	0	0	0	0	1	SPBC26H8.09c	4	HCD	FTMS	MULTI-MSMS	14	0	969.978	3875.88	0.74522	0.00072285	3.1396	101.94	0.011092	50.916	27.192	40.721	0.99992	2	0	0	0	52566
8577-LT-A-160702	60380	54715	DSKPAVIPQCFK	12	0	Carbamidomethyl (C),Pmt3_miss0	_DSK(pm)PAVIPQC(ca)FK_	DSKPAVIPQC(1)FK			DSK(0.999)PAVIPQCFK(0.001)			DSKPAVIPQC(43.38)FK			DSK(28.95)PAVIPQCFK(-28.95)			1	0	0	0	1	0	0	SPBC28F2.10c	3	HCD	FTMS	MULTI-SECPEP	10	1	881.455	2641.34	-0.24236	-0.00021363	-798.527	97.845	0.020944	43.382	43.382	43.382	1	2	0	0	0	60370
Yeast_8577_LTA_50mM-R1-160702	62066	55040	DSKPAVIPQCFK	12	0	Carbamidomethyl (C),Pmt3_miss2	_DSK(pm)PAVIPQC(ca)FK_	DSKPAVIPQC(1)FK					DSK(1)PAVIPQCFK	DSKPAVIPQC(68.81)FK					DSK(43.49)PAVIPQCFK(-43.49)	1	0	0	0	0	0	1	SPBC28F2.10c	3	HCD	FTMS	MULTI-MSMS	6	2	1063.84	3188.5	0.42666	0.0004539	5.64234	103.43	0.00087221	68.809	33.072	68.809	1	2	0	0	0	62060
Yeast_8577_LTA_50mM-R1-160702	62068	55042	DSKPAVIPQCFK	12	0	Carbamidomethyl (C),Pmt3_miss2	_DSK(pm)PAVIPQC(ca)FK_	DSKPAVIPQC(1)FK					DSK(1)PAVIPQCFK	DSKPAVIPQC(66)FK					DSK(35.52)PAVIPQCFK(-35.52)	1	0	0	0	0	0	1	SPBC28F2.10c	3	HCD	FTMS	MULTI-MSMS	8	1	1063.84	3188.5	0.42666	0.0004539	5.64234	103.43	0.0010077	66.004	28.391	66.004	1	2	0	0	0	62060
Yeast_8577_LTA_50mM-R1-160702	62079	55053	DSKPAVIPQCFK	12	0	Carbamidomethyl (C),Pmt3_miss2	_DSK(pm)PAVIPQC(ca)FK_	DSKPAVIPQC(1)FK					DSK(1)PAVIPQCFK	DSKPAVIPQC(79.63)FK					DSK(45.95)PAVIPQCFK(-45.95)	1	0	0	0	0	0	1	SPBC28F2.10c	3	HCD	FTMS	MULTI-MSMS	19	3	1063.84	3188.5	0.42666	0.0004539	5.64234	103.45	0.00043239	79.633	34.376	79.633	1	2	0	0	0	62060
Yeast_8577_LTA_50mM-R1-160702	62086	55059	DSKPAVIPQCFK	12	0	Carbamidomethyl (C),Pmt3_miss2	_DSK(pm)PAVIPQC(ca)FK_	DSKPAVIPQC(1)FK					DSK(1)PAVIPQCFK	DSKPAVIPQC(71.55)FK					DSK(37.86)PAVIPQCFK(-37.86)	1	0	0	0	0	0	1	SPBC28F2.10c	3	HCD	FTMS	MULTI-MSMS	5	0	1063.84	3188.5	0.42666	0.0004539	3.47831	103.46	0.00073989	71.548	71.548	71.548	1	2	0	0	0	62081
Yeast_8577_LTA_50mM-R1-160702	62095	55068	DSKPAVIPQCFK	12	0	Carbamidomethyl (C),Pmt3_miss2	_DSK(pm)PAVIPQC(ca)FK_	DSKPAVIPQC(1)FK					DSK(1)PAVIPQCFK	DSKPAVIPQC(61.21)FK					DSK(37.28)PAVIPQCFK(-37.28)	1	0	0	0	0	0	1	SPBC28F2.10c	3	HCD	FTMS	MULTI-MSMS	14	4	1063.84	3188.5	0.42666	0.0004539	3.47831	103.47	0.0014647	61.212	26.948	61.212	1	2	0	0	0	62081
Yeast_8577_LTA_50mM-R1-160702	62126	55097	DSKPAVIPQCFK	12	0	Carbamidomethyl (C),Pmt3_miss2	_DSK(pm)PAVIPQC(ca)FK_	DSKPAVIPQC(1)FK					DSK(1)PAVIPQCFK	DSKPAVIPQC(59.9)FK					DSK(34.58)PAVIPQCFK(-34.58)	1	0	0	0	0	0	1	SPBC28F2.10c	3	HCD	FTMS	MULTI-MSMS	3	5	1063.84	3188.5	0.42666	0.0004539	3.66649	103.52	0.0016447	59.898	24.161	59.898	1	2	0	0	0	62123
Yeast_8577_LTA_50mM-R2-160702	53515	45236	DSKPAVIPQCFK	12	0	Carbamidomethyl (C),Pmt3_miss2	_DSK(pm)PAVIPQC(ca)FK_	DSKPAVIPQC(1)FK					DSK(0.999)PAVIPQCFK(0.001)	DSKPAVIPQC(40.55)FK					DSK(28.27)PAVIPQCFK(-28.27)	1	0	0	0	0	0	1	SPBC28F2.10c	3	HCD	FTMS	MULTI-MSMS	4	1	1063.84	3188.5	-0.064275	-6.84e-05	5.36007	103.35	0.0073006	40.552	21.341	40.552	1	2	0	0	0	53511
Yeast_8577_LTA_50mM-R2-160702	53517	45238	DSKPAVIPQCFK	12	0	Carbamidomethyl (C),Pmt3_miss2	_DSK(pm)PAVIPQC(ca)FK_	DSKPAVIPQC(1)FK					DSK(1)PAVIPQCFK	DSKPAVIPQC(59.18)FK					DSK(41.09)PAVIPQCFK(-41.09)	1	0	0	0	0	0	1	SPBC28F2.10c	3	HCD	FTMS	MULTI-MSMS	6	3	1063.84	3188.5	-0.064275	-6.84e-05	5.36007	103.36	0.0017425	59.185	32.215	59.185	1	2	0	0	0	53511
Yeast_8577_LTA_50mM-R2-160702	53518	45239	DSKPAVIPQCFK	12	0	Carbamidomethyl (C),Pmt3_miss2	_DSK(pm)PAVIPQC(ca)FK_	DSKPAVIPQC(1)FK					DSK(0.999)PAVIPQCFK(0.001)	DSKPAVIPQC(40.02)FK					DSK(32.62)PAVIPQCFK(-32.62)	1	0	0	0	0	0	1	SPBC28F2.10c	3	HCD	FTMS	MULTI-MSMS	7	0	1063.84	3188.5	-0.064275	-6.84e-05	5.36007	103.36	0.0075238	40.025	26.906	40.025	1	2	0	0	0	53511
8577-LT-A-160702	60132	54479	DSNTHMLPSQGSLLPPSSISETKSFSTK	28	1	Pmt3_miss0	_DSNTHMLPSQGSLLPPSSISETK(pm)SFSTK_				DSNTHMLPSQGSLLPPSSISETK(0.996)SFSTK(0.004)						DSNTHMLPSQGSLLPPSSISETK(24.28)SFSTK(-24.28)			0	0	0	0	1	0	0	SPBC4B4.03	3	HCD	FTMS	MULTI-MSMS	14	1	1410.37	4228.08	-0.34029	-0.00047993	2.63078	97.483	1.86e-05	115.45	52.53	24.279	0.99628	2	0	0	0	60118
8577-LT-A-160702	60135	54482	DSNTHMLPSQGSLLPPSSISETKSFSTK	28	1	Pmt3_miss0	_DSNTHMLPSQGSLLPPSSISETK(pm)SFSTK_				DSNTHMLPSQGSLLPPSSISETK(0.992)SFSTK(0.008)						DSNTHMLPSQGSLLPPSSISETK(21.02)SFSTK(-21.02)			0	0	0	0	1	0	0	SPBC4B4.03	3	HCD	FTMS	MULTI-MSMS	17	2	1410.37	4228.08	-0.34029	-0.00047993	2.63078	97.487	1.25e-05	119.32	51.864	21.021	0.99216	2	0	0	0	60118
8577-LT-A-160702	60136	54483	DSNTHMLPSQGSLLPPSSISETKSFSTK	28	1	Pmt3_miss0	_DSNTHMLPSQGSLLPPSSISETK(pm)SFSTK_				DSNTHMLPSQGSLLPPSSISETK(0.99)SFSTK(0.01)						DSNTHMLPSQGSLLPPSSISETK(20.06)SFSTK(-20.06)			0	0	0	0	1	0	0	SPBC4B4.03	3	HCD	FTMS	MULTI-MSMS	18	3	1410.37	4228.08	-0.34029	-0.00047993	2.63078	97.488	0.0055796	99.614	37.474	20.056	0.99022	2	0	0	0	60118
8577-LT-A-160702	60142	54488	DSNTHMLPSQGSLLPPSSISETKSFSTK	28	1	Pmt3_miss0	_DSNTHMLPSQGSLLPPSSISETK(pm)SFSTK_				DSNTHMLPSQGSLLPPSSISETK(0.987)SFSTK(0.013)						DSNTHMLPSQGSLLPPSSISETK(18.95)SFSTK(-18.95)			0	0	0	0	1	0	0	SPBC4B4.03	3	HCD	FTMS	MULTI-MSMS	3	4	1410.37	4228.08	-0.34029	-0.00047993	2.63078	97.499	0.0055796	99.614	36.69	18.95	0.98742	2	0	0	0	60139
8577-LT-A-160702	63388	57580	DSNTHMLPSQGSLLPPSSISETKSFSTK	28	1	Pmt3_miss2	_DSNTHMLPSQGSLLPPSSISETK(pm)SFSTK_						DSNTHMLPSQGSLLPPSSISETK(0.931)SFSTK(0.069)						DSNTHMLPSQGSLLPPSSISETK(11.33)SFSTK(-11.33)	0	0	0	0	0	0	1	SPBC4B4.03	4	HCD	FTMS	MULTI-MSMS	15	2	1194.82	4775.24	-0.099568	-0.00011897	1.99345	102.35	0.009994	41.432	32.832	11.328	0.93139	2	0	0	0	63373
8577-LT-A-160702	63392	57584	DSNTHMLPSQGSLLPPSSISETKSFSTK	28	1	Pmt3_miss2	_DSNTHMLPSQGSLLPPSSISETK(pm)SFSTK_						DSNTHMLPSQGSLLPPSSISETK(0.941)SFSTK(0.059)						DSNTHMLPSQGSLLPPSSISETK(12)SFSTK(-12)	0	0	0	0	0	0	1	SPBC4B4.03	4	HCD	FTMS	MULTI-MSMS	19	3	1194.82	4775.24	-0.099568	-0.00011897	1.99345	102.35	0.0016181	61.89	51.759	12.002	0.94068	2	0	0	0	63373
8577-LT-A-160702	63389	57581	DSNTHMLPSQGSLLPPSSISETKSFSTK	28	1	Pmt3_miss2	_DSNTHMLPSQGSLLPPSSISETK(pm)SFSTK_						DSNTHMLPSQGSLLPPSSISETK(0.811)SFSTK(0.189)						DSNTHMLPSQGSLLPPSSISETK(6.33)SFSTK(-6.33)	0	0	0	0	0	0	1	SPBC4B4.03	3	HCD	FTMS	MULTI-MSMS	16	2	1592.75	4775.24	1.4869	0.0023683	1.04616	102.35	0.0025627	70.647	33.096	6.3319	0.81122	2	0	0	0	63373
Yeast_8577_LTA_50mM-R1-160702	61077	54098	DSNTHMLPSQGSLLPPSSISETKSFSTK	28	1	Pmt3_miss2	_DSNTHMLPSQGSLLPPSSISETK(pm)SFSTK_						DSNTHMLPSQGSLLPPSSISETK(0.985)SFSTK(0.015)						DSNTHMLPSQGSLLPPSSISETK(18.03)SFSTK(-18.03)	0	0	0	0	0	0	1	SPBC4B4.03	4	HCD	FTMS	MULTI-MSMS	4	3	1194.82	4775.24	-0.62449	-0.00074615	1.1558	101.95	0.00057333	73.616	73.616	18.029	0.9845	2	0	0	0	61073
Yeast_8577_LTA_50mM-R1-160702	61078	54099	DSNTHMLPSQGSLLPPSSISETKSFSTK	28	1	Pmt3_miss2	_DSNTHMLPSQGSLLPPSSISETK(pm)SFSTK_						DSNTHMLPSQGSLLPPSSISETK(0.976)SFSTK(0.024)						DSNTHMLPSQGSLLPPSSISETK(16.09)SFSTK(-16.09)	0	0	0	0	0	0	1	SPBC4B4.03	4	HCD	FTMS	MULTI-MSMS	5	2	1194.82	4775.24	-0.62449	-0.00074615	1.1558	101.95	0.00054075	73.936	51.385	16.09	0.97599	2	0	0	0	61073
Yeast_8577_LTA_50mM-R1-160702	61079	54100	DSNTHMLPSQGSLLPPSSISETKSFSTK	28	1	Pmt3_miss2	_DSNTHMLPSQGSLLPPSSISETK(pm)SFSTK_						DSNTHMLPSQGSLLPPSSISETK(0.982)SFSTK(0.018)						DSNTHMLPSQGSLLPPSSISETK(17.45)SFSTK(-17.45)	0	0	0	0	0	0	1	SPBC4B4.03	4	HCD	FTMS	MULTI-MSMS	6	4	1194.82	4775.24	-0.62449	-0.00074615	1.1558	101.95	0.0016492	60.348	43.352	17.454	0.98234	2	0	0	0	61073
Yeast_8577_LTA_50mM-R1-160702	61080	54101	DSNTHMLPSQGSLLPPSSISETKSFSTK	28	1	Pmt3_miss2	_DSNTHMLPSQGSLLPPSSISETK(pm)SFSTK_						DSNTHMLPSQGSLLPPSSISETK(0.969)SFSTK(0.031)						DSNTHMLPSQGSLLPPSSISETK(14.99)SFSTK(-14.99)	0	0	0	0	0	0	1	SPBC4B4.03	4	HCD	FTMS	MULTI-MSMS	7	1	1194.82	4775.24	-0.62449	-0.00074615	1.1558	101.95	0.00054075	73.936	50.479	14.991	0.96928	2	0	0	0	61073
Yeast_8577_LTA_50mM-R1-160702	61082	54103	DSNTHMLPSQGSLLPPSSISETKSFSTK	28	1	Pmt3_miss2	_DSNTHMLPSQGSLLPPSSISETK(pm)SFSTK_						DSNTHMLPSQGSLLPPSSISETK(0.993)SFSTK(0.007)						DSNTHMLPSQGSLLPPSSISETK(21.61)SFSTK(-21.61)	0	0	0	0	0	0	1	SPBC4B4.03	4	HCD	FTMS	MULTI-MSMS	9	5	1194.82	4775.24	-0.62449	-0.00074615	1.1558	101.95	0.0010998	68.461	59.158	21.614	0.99315	2	0	0	0	61073
Yeast_8577_LTA_50mM-R1-160702	61084	54105	DSNTHMLPSQGSLLPPSSISETKSFSTK	28	1	Pmt3_miss2	_DSNTHMLPSQGSLLPPSSISETK(pm)SFSTK_						DSNTHMLPSQGSLLPPSSISETK(0.965)SFSTK(0.035)						DSNTHMLPSQGSLLPPSSISETK(14.44)SFSTK(-14.44)	0	0	0	0	0	0	1	SPBC4B4.03	4	HCD	FTMS	MULTI-MSMS	11	0	1194.82	4775.24	-0.62449	-0.00074615	1.1558	101.96	0.00087422	70.67	51.764	14.436	0.96524	2	0	0	0	61073
Yeast_8577_LTA_50mM-R1-160702	61091	54112	DSNTHMLPSQGSLLPPSSISETKSFSTK	28	1	Pmt3_miss2	_DSNTHMLPSQGSLLPPSSISETK(pm)SFSTK_						DSNTHMLPSQGSLLPPSSISETK(0.991)SFSTK(0.009)						DSNTHMLPSQGSLLPPSSISETK(20.5)SFSTK(-20.5)	0	0	0	0	0	0	1	SPBC4B4.03	4	HCD	FTMS	MULTI-MSMS	18	6	1194.82	4775.24	-0.62449	-0.00074615	1.1558	101.97	0.0016453	60.541	44.722	20.497	0.99116	2	0	0	0	61073
Yeast_8577_LTA_50mM-R1-160702	61088	54109	DSNTHMLPSQGSLLPPSSISETKSFSTK	28	1	Pmt3_miss2	_DSNTHMLPSQGSLLPPSSISETK(pm)SFSTK_						DSNTHMLPSQGSLLPPSSISETK(0.966)SFSTK(0.034)						DSNTHMLPSQGSLLPPSSISETK(14.54)SFSTK(-14.54)	0	0	0	0	0	0	1	SPBC4B4.03	3	HCD	FTMS	MULTI-MSMS	15	2	1592.75	4775.24	-0.073357	-0.00011684	2.74241	101.96	0.0054479	51.025	34.146	14.543	0.96606	2	0	0	0	61073
Yeast_8577_LTA_50mM-R1-160702	61090	54111	DSNTHMLPSQGSLLPPSSISETKSFSTK	28	1	Pmt3_miss2	_DSNTHMLPSQGSLLPPSSISETK(pm)SFSTK_						DSNTHMLPSQGSLLPPSSISETK(0.988)SFSTK(0.012)						DSNTHMLPSQGSLLPPSSISETK(19.3)SFSTK(-19.3)	0	0	0	0	0	0	1	SPBC4B4.03	3	HCD	FTMS	MULTI-MSMS	17	3	1592.75	4775.24	-0.073357	-0.00011684	2.74241	101.97	0.0050908	55.783	33.628	19.3	0.98839	2	0	0	0	61073
Yeast_8577_LTA_50mM-R2-160702	52458	44230	DSNTHMLPSQGSLLPPSSISETKSFSTK	28	1	Pmt3_miss2	_DSNTHMLPSQGSLLPPSSISETK(pm)SFSTK_						DSNTHMLPSQGSLLPPSSISETK(0.872)SFSTK(0.128)						DSNTHMLPSQGSLLPPSSISETK(8.32)SFSTK(-8.32)	0	0	0	0	0	0	1	SPBC4B4.03	4	HCD	FTMS	MULTI-MSMS	18	3	1194.82	4775.24	0.38235	0.00045684	631.49	101.76	0.0018153	52.122	28.381	8.3207	0.87168	2	0	0	0	52440
Yeast_8577_LTA_50mM-R2-160702	52465	44236	DSNTHMLPSQGSLLPPSSISETKSFSTK	28	1	Pmt3_miss2	_DSNTHMLPSQGSLLPPSSISETK(pm)SFSTK_						DSNTHMLPSQGSLLPPSSISETK(0.812)SFSTK(0.188)						DSNTHMLPSQGSLLPPSSISETK(6.35)SFSTK(-6.35)	0	0	0	0	0	0	1	SPBC4B4.03	4	HCD	FTMS	MULTI-MSMS	4	2	1194.82	4775.24	0.38235	0.00045684	2.91487	101.77	0.0088111	42.828	32.17	6.3452	0.81169	2	0	0	0	52461
Yeast_8577_LTA_50mM-R2-160702	52466	44237	DSNTHMLPSQGSLLPPSSISETKSFSTK	28	1	Pmt3_miss2	_DSNTHMLPSQGSLLPPSSISETK(pm)SFSTK_						DSNTHMLPSQGSLLPPSSISETK(0.967)SFSTK(0.033)						DSNTHMLPSQGSLLPPSSISETK(14.61)SFSTK(-14.61)	0	0	0	0	0	0	1	SPBC4B4.03	4	HCD	FTMS	MULTI-MSMS	5	4	1194.82	4775.24	0.38235	0.00045684	2.91487	101.77	0.00028831	78.921	51.772	14.606	0.96653	2	0	0	0	52461
Yeast_8577_LTA_50mM-R2-160702	52467	44238	DSNTHMLPSQGSLLPPSSISETKSFSTK	28	1	Pmt3_miss2	_DSNTHMLPSQGSLLPPSSISETK(pm)SFSTK_						DSNTHMLPSQGSLLPPSSISETK(0.955)SFSTK(0.045)						DSNTHMLPSQGSLLPPSSISETK(13.24)SFSTK(-13.24)	0	0	0	0	0	0	1	SPBC4B4.03	4	HCD	FTMS	MULTI-MSMS	6	1	1194.82	4775.24	0.38235	0.00045684	2.91487	101.78	0.0017262	56.533	33.086	13.242	0.95475	2	0	0	0	52461
Yeast_8577_LTA_50mM-R2-160702	52472	44243	DSNTHMLPSQGSLLPPSSISETKSFSTK	28	1	Pmt3_miss2	_DSNTHMLPSQGSLLPPSSISETK(pm)SFSTK_						DSNTHMLPSQGSLLPPSSISETK(0.982)SFSTK(0.018)						DSNTHMLPSQGSLLPPSSISETK(17.42)SFSTK(-17.42)	0	0	0	0	0	0	1	SPBC4B4.03	4	HCD	FTMS	MULTI-MSMS	11	0	1194.82	4775.24	0.38235	0.00045684	2.91487	101.78	0.0015891	63.323	45.185	17.422	0.98222	2	0	0	0	52461
Yeast_8577_LTA_50mM-R1-160702	57639	50824	DSTIPANSHPQSLPSNSIPKTEPL	24	1	Pmt3_miss0	_DSTIPANSHPQSLPSNSIPK(pm)TEPL_				DSTIPANSHPQSLPSNSIPK(1)TEPL						DSTIPANSHPQSLPSNSIPK(95.2)TEPL			0	0	0	0	1	0	0	SPBC1652.01	3	HCD	FTMS	MULTI-MSMS	10	2	1261.64	3781.9	-0.2403	-0.00030317	2.81424	96.8	0.036439	95.195	95.195	95.195	1	1	0	0	0	57629
Yeast_8577_LTA_50mM-R1-160702	57657	50841	DSTIPANSHPQSLPSNSIPKTEPL	24	1	Pmt3_miss0	_DSTIPANSHPQSLPSNSIPK(pm)TEPL_				DSTIPANSHPQSLPSNSIPK(1)TEPL						DSTIPANSHPQSLPSNSIPK(91.17)TEPL			0	0	0	0	1	0	0	SPBC1652.01	3	HCD	FTMS	MULTI-MSMS	7	0	1261.64	3781.9	-0.2403	-0.00030317	2.49694	96.828	0.04864	91.166	40.812	91.166	1	1	0	0	0	57650
Yeast_8577_LTA_50mM-R1-160702	54265	47611	DSTIPANSHPQSLPSNSIPKTEPLDTPSLSNSQER	35	2	Pmt3_miss0	_DSTIPANSHPQSLPSNSIPK(pm)TEPLDTPSLSNSQER_				DSTIPANSHPQSLPSNSIPK(1)TEPLDTPSLSNSQER						DSTIPANSHPQSLPSNSIPK(103.73)TEPLDTPSLSNSQER			0	0	0	0	1	0	0	SPBC1652.01	3	HCD	FTMS	MULTI-MSMS	17	2	1666.49	4996.45	0.18397	0.00030658	2.72184	91.842	3.27e-08	103.73	45.923	103.73	1	1	0	0	0	54248
Yeast_8577_LTA_50mM-R1-160702	57907	51079	DSTIPANSHPQSLPSNSIPKTEPLDTPSLSNSQER	35	2	Pmt3_miss2	_DSTIPANSHPQSLPSNSIPK(pm)TEPLDTPSLSNSQER_						DSTIPANSHPQSLPSNSIPK(1)TEPLDTPSLSNSQER						DSTIPANSHPQSLPSNSIPK(129.63)TEPLDTPSLSNSQER	0	0	0	0	0	0	1	SPBC1652.01	4	HCD	FTMS	MULTI-MSMS	5	3	1386.91	5543.61	0.27063	0.00037534	3.3003	97.199	2.56e-15	129.63	105.21	129.63	1	1	0	0	0	57902
Yeast_8577_LTA_50mM-R1-160702	57909	51081	DSTIPANSHPQSLPSNSIPKTEPLDTPSLSNSQER	35	2	Pmt3_miss2	_DSTIPANSHPQSLPSNSIPK(pm)TEPLDTPSLSNSQER_						DSTIPANSHPQSLPSNSIPK(1)TEPLDTPSLSNSQER						DSTIPANSHPQSLPSNSIPK(128.82)TEPLDTPSLSNSQER	0	0	0	0	0	0	1	SPBC1652.01	4	HCD	FTMS	MULTI-MSMS	7	2	1386.91	5543.61	0.27063	0.00037534	3.3003	97.201	2.76e-15	128.82	97.29	128.82	1	1	0	0	0	57902
Yeast_8577_LTA_50mM-R1-160702	57910	51082	DSTIPANSHPQSLPSNSIPKTEPLDTPSLSNSQER	35	2	Pmt3_miss2	_DSTIPANSHPQSLPSNSIPK(pm)TEPLDTPSLSNSQER_						DSTIPANSHPQSLPSNSIPK(1)TEPLDTPSLSNSQER						DSTIPANSHPQSLPSNSIPK(133.47)TEPLDTPSLSNSQER	0	0	0	0	0	0	1	SPBC1652.01	4	HCD	FTMS	MULTI-MSMS	8	4	1386.91	5543.61	0.27063	0.00037534	3.3003	97.203	1.61e-15	133.47	101.94	133.47	1	1	0	0	0	57902
Yeast_8577_LTA_50mM-R1-160702	57911	51083	DSTIPANSHPQSLPSNSIPKTEPLDTPSLSNSQER	35	2	Pmt3_miss2	_DSTIPANSHPQSLPSNSIPK(pm)TEPLDTPSLSNSQER_						DSTIPANSHPQSLPSNSIPK(1)TEPLDTPSLSNSQER						DSTIPANSHPQSLPSNSIPK(112.08)TEPLDTPSLSNSQER	0	0	0	0	0	0	1	SPBC1652.01	4	HCD	FTMS	MULTI-MSMS	9	5	1386.91	5543.61	0.27063	0.00037534	3.3003	97.204	1.94e-09	112.08	50.042	112.08	1	1	0	0	0	57902
Yeast_8577_LTA_50mM-R1-160702	57912	51084	DSTIPANSHPQSLPSNSIPKTEPLDTPSLSNSQER	35	2	Pmt3_miss2	_DSTIPANSHPQSLPSNSIPK(pm)TEPLDTPSLSNSQER_						DSTIPANSHPQSLPSNSIPK(1)TEPLDTPSLSNSQER						DSTIPANSHPQSLPSNSIPK(104.81)TEPLDTPSLSNSQER	0	0	0	0	0	0	1	SPBC1652.01	4	HCD	FTMS	MULTI-MSMS	10	1	1386.91	5543.61	0.27063	0.00037534	3.3003	97.205	7.57e-09	104.81	80.383	104.81	1	1	0	0	0	57902
Yeast_8577_LTA_50mM-R1-160702	57914	51086	DSTIPANSHPQSLPSNSIPKTEPLDTPSLSNSQER	35	2	Pmt3_miss2	_DSTIPANSHPQSLPSNSIPK(pm)TEPLDTPSLSNSQER_						DSTIPANSHPQSLPSNSIPK(1)TEPLDTPSLSNSQER						DSTIPANSHPQSLPSNSIPK(114.26)TEPLDTPSLSNSQER	0	0	0	0	0	0	1	SPBC1652.01	4	HCD	FTMS	MULTI-MSMS	12	6	1386.91	5543.61	0.27063	0.00037534	3.3003	97.208	2.6e-10	114.26	89.296	114.26	1	1	0	0	0	57902
Yeast_8577_LTA_50mM-R1-160702	57920	51092	DSTIPANSHPQSLPSNSIPKTEPLDTPSLSNSQER	35	2	Pmt3_miss2	_DSTIPANSHPQSLPSNSIPK(pm)TEPLDTPSLSNSQER_						DSTIPANSHPQSLPSNSIPK(1)TEPLDTPSLSNSQER						DSTIPANSHPQSLPSNSIPK(88.84)TEPLDTPSLSNSQER	0	0	0	0	0	0	1	SPBC1652.01	4	HCD	FTMS	MULTI-MSMS	18	7	1386.91	5543.61	0.27063	0.00037534	3.3003	97.215	2.28e-07	88.838	63.873	88.838	1	1	0	0	0	57902
Yeast_8577_LTA_50mM-R1-160702	57922	51094	DSTIPANSHPQSLPSNSIPKTEPLDTPSLSNSQER	35	2	Pmt3_miss2	_DSTIPANSHPQSLPSNSIPK(pm)TEPLDTPSLSNSQER_						DSTIPANSHPQSLPSNSIPK(1)TEPLDTPSLSNSQER						DSTIPANSHPQSLPSNSIPK(125.26)TEPLDTPSLSNSQER	0	0	0	0	0	0	1	SPBC1652.01	4	HCD	FTMS	MULTI-MSMS	20	0	1386.91	5543.61	0.27063	0.00037534	3.3003	97.218	6.37e-12	125.26	93.731	125.26	1	1	0	0	0	57902
Yeast_8577_LTA_50mM-R1-160702	51405	44887	DSTVTAHKEETPYSSSLGSH	20	1	Pmt3_miss0	_DSTVTAHK(pm)EETPYSSSLGSH_				DSTVTAHK(1)EETPYSSSLGSH						DSTVTAHK(89.85)EETPYSSSLGSH			0	0	0	0	1	0	0	SPBC1652.01	3	HCD	FTMS	MULTI-SECPEP	13	2	1129.21	3384.6	0.037774	4.27e-05	1.7235	87.726	0.0075897	89.846	43.24	89.846	1	1	0	0	0	51392
Yeast_8577_LTA_50mM-R2-160702	43020	35260	DSTVTAHKEETPYSSSLGSH	20	1	Pmt3_miss0	_DSTVTAHK(pm)EETPYSSSLGSH_				DSTVTAHK(1)EETPYSSSLGSH						DSTVTAHK(95.21)EETPYSSSLGSH			0	0	0	0	1	0	0	SPBC1652.01	3	HCD	FTMS	MULTI-MSMS	8	1	1129.21	3384.6	0.072332	8.17e-05	1.10304	87.626	0.047644	95.205	52.462	95.205	1	1	0	0	0	43012
Yeast_8577_LTA_50mM-R2-160702	43024	35264	DSTVTAHKEETPYSSSLGSH	20	1	Pmt3_miss0	_DSTVTAHK(pm)EETPYSSSLGSH_				DSTVTAHK(1)EETPYSSSLGSH						DSTVTAHK(100.45)EETPYSSSLGSH			0	0	0	0	1	0	0	SPBC1652.01	3	HCD	FTMS	MULTI-MSMS	12	0	1129.21	3384.6	0.072332	8.17e-05	1.10304	87.631	0.024643	100.45	57.707	100.45	1	1	0	0	0	43012
Yeast_8577_LTA_50mM-R2-160702	43025	35265	DSTVTAHKEETPYSSSLGSH	20	1	Pmt3_miss0	_DSTVTAHK(pm)EETPYSSSLGSH_				DSTVTAHK(1)EETPYSSSLGSH						DSTVTAHK(95.21)EETPYSSSLGSH			0	0	0	0	1	0	0	SPBC1652.01	3	HCD	FTMS	MULTI-MSMS	13	4	1129.21	3384.6	0.072332	8.17e-05	1.10304	87.633	0.047644	95.205	52.81	95.205	1	1	0	0	0	43012
Yeast_8577_LTA_50mM-R2-160702	47698	39696	DSTVTAHKEETPYSSSLGSH	20	1	Pmt3_miss2	_DSTVTAHK(pm)EETPYSSSLGSH_						DSTVTAHK(1)EETPYSSSLGSH						DSTVTAHK(69.76)EETPYSSSLGSH	0	0	0	0	0	0	1	SPBC1652.01	3	HCD	FTMS	MULTI-MSMS	4	2	1311.59	3931.75	2.7512	0.0036085	2.44315	94.628	0.0047131	69.763	69.763	69.763	1	1	0	0	0	47694
Yeast_8577_LTA_50mM-R2-160702	47699	39697	DSTVTAHKEETPYSSSLGSH	20	1	Pmt3_miss2	_DSTVTAHK(pm)EETPYSSSLGSH_						DSTVTAHK(1)EETPYSSSLGSH						DSTVTAHK(54.66)EETPYSSSLGSH	0	0	0	0	0	0	1	SPBC1652.01	3	HCD	FTMS	MULTI-MSMS	5	1	1311.59	3931.75	2.7512	0.0036085	2.44315	94.629	0.016265	54.658	54.658	54.658	1	1	0	0	0	47694
Yeast_8577_LTA_50mM-R2-160702	47703	39701	DSTVTAHKEETPYSSSLGSH	20	1	Pmt3_miss2	_DSTVTAHK(pm)EETPYSSSLGSH_						DSTVTAHK(1)EETPYSSSLGSH						DSTVTAHK(69.36)EETPYSSSLGSH	0	0	0	0	0	0	1	SPBC1652.01	3	HCD	FTMS	MULTI-MSMS	9	3	1311.59	3931.75	2.7512	0.0036085	2.44315	94.635	0.0048191	69.361	69.361	69.361	1	1	0	0	0	47694
Yeast_8577_LTA_50mM-R2-160702	47704	39702	DSTVTAHKEETPYSSSLGSH	20	1	Pmt3_miss2	_DSTVTAHK(pm)EETPYSSSLGSH_						DSTVTAHK(1)EETPYSSSLGSH						DSTVTAHK(61.77)EETPYSSSLGSH	0	0	0	0	0	0	1	SPBC1652.01	3	HCD	FTMS	MULTI-MSMS	10	4	1311.59	3931.75	2.7512	0.0036085	2.44315	94.636	0.0084752	61.767	61.767	61.767	1	1	0	0	0	47694
Yeast_8577_LTA_50mM-R2-160702	40267	32641	DSTVTAHKEETPYSSSLGSHDSSSLPSSTNNR	32	2	Pmt3_miss0	_DSTVTAHK(pm)EETPYSSSLGSHDSSSLPSSTNNR_				DSTVTAHK(1)EETPYSSSLGSHDSSSLPSSTNNR						DSTVTAHK(75.82)EETPYSSSLGSHDSSSLPSSTNNR			0	0	0	0	1	0	0	SPBC1652.01	4	HCD	FTMS	MULTI-MSMS	15	6	1158.55	4630.15	-0.26168	-0.00030316	1300.43	83.518	0.00098849	75.82	33.543	75.82	1	1	0	0	0	40252
Yeast_8577_LTA_50mM-R2-160702	44413	36587	DSTVTAHKEETPYSSSLGSHDSSSLPSSTNNR	32	2	Pmt3_miss2	_DSTVTAHK(pm)EETPYSSSLGSHDSSSLPSSTNNR_						DSTVTAHK(1)EETPYSSSLGSHDSSSLPSSTNNR						DSTVTAHK(44.61)EETPYSSSLGSHDSSSLPSSTNNR	0	0	0	0	0	0	1	SPBC1652.01	4	HCD	FTMS	MULTI-MSMS	15	2	1295.34	5177.31	1.611	0.0020868	390.35	89.669	0.0083702	44.615	22.75	44.615	1	1	0	0	0	44398
Yeast_8577_LTA_50mM-R2-160702	44441	36613	DSTVTAHKEETPYSSSLGSHDSSSLPSSTNNR	32	2	Pmt3_miss2	_DSTVTAHK(pm)EETPYSSSLGSHDSSSLPSSTNNR_						DSTVTAHK(1)EETPYSSSLGSHDSSSLPSSTNNR						DSTVTAHK(44.61)EETPYSSSLGSHDSSSLPSSTNNR	0	0	0	0	0	0	1	SPBC1652.01	4	HCD	FTMS	MULTI-MSMS	1	5	1295.34	5177.31	1.611	0.0020868	970.273	89.713	0.0083702	44.615	44.615	44.615	1	1	0	0	0	44440
8577-LT-A-160702	66737	60769	DTQPNGK	7	0	Deamidation (N),Carbamyl (N-term),Pmt3_miss0	_(ca)DTQPN(de)GK(pm)_		DTQPN(1)GK		DTQPNGK(1)				DTQPN(50.7)GK		DTQPNGK(50.7)			0	1	1	0	1	0	0	SPBC12C2.02c	2	HCD	FTMS	MULTI-SECPEP	4	1	1028.5	2054.98	-0.9066	-0.00093244	3.60332	107.38	0.039076	50.703	6.9996	50.703	1	1	0	0	0	66733
8577-LT-A-160702	59528	53904	DTVVKKE	7	2	Pmt3_miss2	_DTVVK(pm)KE_						DTVVK(0.798)K(0.202)E						DTVVK(5.96)K(-5.96)E	0	0	0	0	0	0	1	SPAC24C9.04	3	HCD	FTMS	MULTI-SECPEP	19	0	873.422	2617.24	0.029202	2.55e-05	1.63478	96.58	0.036552	96.668	96.668	5.9593	0.79773	2	0	0	0	59509
Yeast_8577_LTA-25mM-R1-160702	51243	43771	DTVVKKE	7	2	Pmt3_miss2	_DTVVK(pm)KE_						DTVVK(0.858)K(0.142)E						DTVVK(7.81)K(-7.81)E	0	0	0	0	0	0	1	SPAC24C9.04	2	HCD	FTMS	MULTI-SECPEP	6	0	1309.63	2617.24	1.0721	0.001404	3.34515	96.391	0.0099595	89.355	17.853	7.8069	0.85786	2	0	0	0	51237
Yeast_8577_LTA_50mM-R1-160702	51463	44942	DTVVKKE	7	2	Pmt3_miss0	_DTVVK(pm)KE_				DTVVK(0.819)K(0.181)E						DTVVK(6.56)K(-6.56)E			0	0	0	0	1	0	0	SPAC24C9.04	2	HCD	FTMS	MULTI-SECPEP	8	0	1036.05	2070.08	-0.06976	-7.23e-05	0.957725	87.803	0.0041638	127.02	32.759	6.5643	0.81928	2	0	0	0	51455
Yeast_8577_LTA_50mM-R2-160702	43085	35322	DTVVKKE	7	2	Pmt3_miss0	_DTVVKK(pm)E_				DTVVK(0.242)K(0.758)E						DTVVK(-4.97)K(4.97)E			0	0	0	0	1	0	0	SPAC24C9.04	3	HCD	FTMS	MULTI-SECPEP	10	0	691.035	2070.08	-0.56114	-0.00038777	0.824171	87.715	0.038679	111.01	33.95	4.9657	0.7583	2	0	0	0	43075
Yeast_8577_LTA_50mM-R1-160702	64418	57280	DVAAVLPITQEAVEEAKPITEEAK	24	0	Pmt3_miss0	_DVAAVLPITQEAVEEAKPITEEAK(pm)_				DVAAVLPITQEAVEEAK(0.067)PITEEAK(0.933)						DVAAVLPITQEAVEEAK(-11.47)PITEEAK(11.47)			0	0	0	0	1	0	0	SPAC664.05	3	HCD	FTMS	MULTI-MSMS	6	3	1268.66	3802.97	-0.65935	-0.0008365	2.54412	106.92	0.04864	69.922	10.617	11.466	0.9334	2	0	0	0	64412
Yeast_8577_LTA_50mM-R2-160702	55944	47544	DVAAVLPITQEAVEEAKPITEEAK	24	0	Pmt3_miss0	_DVAAVLPITQEAVEEAK(pm)PITEEAK_				DVAAVLPITQEAVEEAK(0.975)PITEEAK(0.025)						DVAAVLPITQEAVEEAK(15.89)PITEEAK(-15.89)			0	0	0	0	1	0	0	SPAC664.05	4	HCD	FTMS	MULTI-MSMS	17	4	951.75	3802.97	-1.4407	-0.0013712	1057.47	107.01	0.04864	62.064	16.807	15.886	0.97486	2	0	0	0	55927
Yeast_8577_LTA_50mM-R2-160702	47965	39951	DVHKIKEVHIY	11	2	Pmt3_miss2	_DVHK(pm)IKEVHIY_						DVHK(0.5)IK(0.5)EVHIY						DVHK(0)IK(0)EVHIY	0	0	0	0	0	0	1	SPBC4.02c	2	HCD	FTMS	MULTI-MSMS	19	1	1590.78	3179.54	0.63409	0.0010087	313.37	95.02	0.00196	127.4	7.3072	0	0.5	2	0	0	0	47946
Yeast_8577_LTA_50mM-R1-160702	64154	57029	DVILPPWAK	9	0	Carbamyl (N-term),Pmt3_miss2	_(ca)DVILPPWAK(pm)_						DVILPPWAK(1)						DVILPPWAK(47.84)	0	1	0	0	0	0	1	SPBC28E12.06c	3	HCD	FTMS	MULTI-MSMS	15	0	961.136	2880.39	0.93082	0.00089465	2.75347	106.54	0.015222	47.844	8.2824	47.844	1	1	0	0	0	64139
8577-LT-A-160702	54482	49098	DVKPSTEHINLK	12	0	Deamidation (N),Pmt3_miss0	_DVK(pm)PSTEHIN(de)LK_		DVKPSTEHIN(1)LK		DVK(1)PSTEHINLK				DVKPSTEHIN(118.4)LK		DVK(52.78)PSTEHINLK(-52.78)			0	0	1	0	1	0	0	SPBC365.06	2	HCD	FTMS	MULTI-MSMS	13	1	1317.68	2633.35	1.7763	0.0023406	3.27391	89.212	0.010537	118.4	26.341	118.4	1	2	0	0	0	54469
8577-LT-A-160702	54513	49127	DVKPSTEHINLK	12	0	Deamidation (N),Pmt3_miss0	_DVK(pm)PSTEHIN(de)LK_		DVKPSTEHIN(1)LK		DVK(1)PSTEHINLK				DVKPSTEHIN(115.78)LK		DVK(54.43)PSTEHINLK(-54.43)			0	0	1	0	1	0	0	SPBC365.06	2	HCD	FTMS	MULTI-MSMS	2	0	1317.68	2633.35	1.7763	0.0023406	4.79289	89.258	0.012601	115.78	115.78	115.78	1	2	0	0	0	54511
8577-LT-A-160702	55649	50209	DVKPSTEHINLK	12	0	Pmt3_miss1	_DVK(pm)PSTEHINLK_					DVK(0.999)PSTEHINLK(0.001)						DVK(29.54)PSTEHINLK(-29.54)		0	0	0	0	0	1	0	SPBC365.06	3	HCD	FTMS	MULTI-MSMS	4	1	935.814	2804.42	0.11256	0.00010534	2.26561	90.934	0.0069772	53.377	53.377	29.535	0.99889	2	0	0	0	55645
8577-LT-A-160702	55652	50212	DVKPSTEHINLK	12	0	Pmt3_miss1	_DVK(pm)PSTEHINLK_					DVK(0.992)PSTEHINLK(0.008)						DVK(20.94)PSTEHINLK(-20.94)		0	0	0	0	0	1	0	SPBC365.06	3	HCD	FTMS	MULTI-MSMS	7	0	935.814	2804.42	0.11256	0.00010534	2.26561	90.937	0.007519	51.939	14.258	20.941	0.99201	2	0	0	0	55645
8577-LT-A-160702	55653	50213	DVKPSTEHINLK	12	0	Pmt3_miss1	_DVK(pm)PSTEHINLK_					DVK(0.999)PSTEHINLK(0.001)						DVK(29.97)PSTEHINLK(-29.97)		0	0	0	0	0	1	0	SPBC365.06	3	HCD	FTMS	MULTI-MSMS	8	3	935.814	2804.42	0.11256	0.00010534	2.26561	90.938	0.01167	47.774	19.141	29.973	0.99899	2	0	0	0	55645
8577-LT-A-160702	55662	50222	DVKPSTEHINLK	12	0	Pmt3_miss1	_DVK(pm)PSTEHINLK_					DVK(1)PSTEHINLK						DVK(33.05)PSTEHINLK(-33.05)		0	0	0	0	0	1	0	SPBC365.06	3	HCD	FTMS	MULTI-MSMS	17	4	935.814	2804.42	0.11256	0.00010534	2.26561	90.949	0.012806	46.797	22.372	33.051	0.9995	2	0	0	0	55645
8577-LT-A-160702	55718	50275	DVKPSTEHINLK	12	0	Pmt3_miss1	_DVK(pm)PSTEHINLK_					DVK(1)PSTEHINLK						DVK(45.22)PSTEHINLK(-45.22)		0	0	0	0	0	1	0	SPBC365.06	3	HCD	FTMS	MULTI-MSMS	10	5	935.814	2804.42	0.11256	0.00010534	2.26561	91.033	0.0058081	56.482	27.849	45.22	0.99997	2	0	0	0	55708
8577-LT-A-160702	55659	50219	DVKPSTEHINLK	12	0	Pmt3_miss1	_DVK(pm)PSTEHINLK_					DVK(0.999)PSTEHINLK(0.001)						DVK(32.69)PSTEHINLK(-32.69)		0	0	0	0	0	1	0	SPBC365.06	2	HCD	FTMS	MULTI-MSMS	14	1	1403.22	2804.42	0.41482	0.00058208	3.00604	90.945	0.00013927	125.75	17.08	32.689	0.99946	2	0	0	0	55645
8577-LT-A-160702	55664	50224	DVKPSTEHINLK	12	0	Pmt3_miss1	_DVK(pm)PSTEHINLK_					DVK(1)PSTEHINLK						DVK(44.52)PSTEHINLK(-44.52)		0	0	0	0	0	1	0	SPBC365.06	2	HCD	FTMS	MULTI-MSMS	19	2	1403.22	2804.42	0.41482	0.00058208	3.00604	90.952	0.00022796	121.9	30.315	44.52	0.99996	2	0	0	0	55645
8577-LT-A-160702	55682	50241	DVKPSTEHINLK	12	0	Pmt3_miss1	_DVK(pm)PSTEHINLK_					DVK(1)PSTEHINLK						DVK(33.58)PSTEHINLK(-33.58)		0	0	0	0	0	1	0	SPBC365.06	2	HCD	FTMS	MULTI-MSMS	16	0	1403.22	2804.42	0.41482	0.00058208	4.28973	90.978	9.97e-05	129.16	20.489	33.583	0.99956	2	0	0	0	55666
8577-LT-A-160702	55734	50290	DVKPSTEHINLK	12	0	Pmt3_miss1	_DVK(pm)PSTEHINLK_					DVK(1)PSTEHINLK						DVK(47.4)PSTEHINLK(-47.4)		0	0	0	0	0	1	0	SPBC365.06	2	HCD	FTMS	MULTI-MSMS	5	3	1403.22	2804.42	0.41482	0.00058208	3.00604	91.057	9.01e-05	132.78	36.437	47.402	0.99998	2	0	0	0	55729
8577-LT-A-160702	55758	50313	DVKPSTEHINLK	12	0	Pmt3_miss1	_DVK(pm)PSTEHINLK_					DVK(0.999)PSTEHINLK(0.001)						DVK(32.73)PSTEHINLK(-32.73)		0	0	0	0	0	1	0	SPBC365.06	2	HCD	FTMS	MULTI-MSMS	8	4	1403.22	2804.42	0.41482	0.00058208	3.14867	91.092	0.00059133	96.015	18.338	32.732	0.99947	2	0	0	0	55750
8577-LT-A-160702	55676	50235	DVKPSTEHINLK	12	0	Pmt3_miss1	_DVK(pm)PSTEHINLK_					DVK(0.998)PSTEHINLK(0.002)						DVK(26.14)PSTEHINLK(-26.14)		0	0	0	0	0	1	0	SPBC365.06	4	HCD	FTMS	MULTI-MSMS	10	1	702.112	2804.42	0.26359	0.00018507	1.02598	90.97	0.0025923	52.265	8.883	26.141	0.99757	2	0	0	0	55666
8577-LT-A-160702	55681	50240	DVKPSTEHINLK	12	0	Pmt3_miss1	_DVK(pm)PSTEHINLK_					DVK(1)PSTEHINLK						DVK(41.91)PSTEHINLK(-41.91)		0	0	0	0	0	1	0	SPBC365.06	4	HCD	FTMS	MULTI-MSMS	15	2	702.112	2804.42	0.26359	0.00018507	1.02598	90.976	0.00087645	68.034	22.119	41.91	0.99994	2	0	0	0	55666
8577-LT-A-160702	55685	50244	DVKPSTEHINLK	12	0	Pmt3_miss1	_DVK(pm)PSTEHINLK_					DVK(1)PSTEHINLK						DVK(50)PSTEHINLK(-50)		0	0	0	0	0	1	0	SPBC365.06	4	HCD	FTMS	MULTI-MSMS	19	3	702.112	2804.42	0.26359	0.00018507	1.02598	90.982	0.00083939	68.83	35.145	50.001	0.99999	2	0	0	0	55666
8577-LT-A-160702	55686	50245	DVKPSTEHINLK	12	0	Pmt3_miss1	_DVK(pm)PSTEHINLK_					DVK(1)PSTEHINLK						DVK(42.71)PSTEHINLK(-42.71)		0	0	0	0	0	1	0	SPBC365.06	4	HCD	FTMS	MULTI-MSMS	20	0	702.112	2804.42	0.26359	0.00018507	1.02598	90.983	0.00083939	68.83	31.405	42.706	0.99995	2	0	0	0	55666
8577-LT-A-160702	55732	50288	DVKPSTEHINLK	12	0	Pmt3_miss1	_DVK(pm)PSTEHINLK_					DVK(0.998)PSTEHINLK(0.002)						DVK(27.54)PSTEHINLK(-27.54)		0	0	0	0	0	1	0	SPBC365.06	4	HCD	FTMS	MULTI-MSMS	3	4	702.112	2804.42	0.26359	0.00018507	1.5965	91.054	0.0065984	41.621	9.3261	27.537	0.99824	2	0	0	0	55729
Yeast_8577_LTA_50mM-R1-160702	53433	46818	DVKPSTEHINLK	12	0	Pmt3_miss1	_DVK(pm)PSTEHINLK_					DVK(1)PSTEHINLK						DVK(50.25)PSTEHINLK(-50.25)		0	0	0	0	0	1	0	SPBC365.06	3	HCD	FTMS	MULTI-MSMS	4	1	935.814	2804.42	0.055826	5.22e-05	2.58654	90.64	0.0012946	77.894	40.344	50.246	0.99999	2	0	0	0	53429
Yeast_8577_LTA_50mM-R1-160702	53434	46819	DVKPSTEHINLK	12	0	Pmt3_miss1	_DVK(pm)PSTEHINLK_					DVK(1)PSTEHINLK						DVK(48.54)PSTEHINLK(-48.54)		0	0	0	0	0	1	0	SPBC365.06	3	HCD	FTMS	MULTI-MSMS	5	2	935.814	2804.42	0.055826	5.22e-05	2.58654	90.641	0.0012946	77.894	33.384	48.539	0.99999	2	0	0	0	53429
Yeast_8577_LTA_50mM-R1-160702	53436	46821	DVKPSTEHINLK	12	0	Pmt3_miss1	_DVK(pm)PSTEHINLK_					DVK(0.995)PSTEHINLK(0.005)						DVK(23.21)PSTEHINLK(-23.21)		0	0	0	0	0	1	0	SPBC365.06	3	HCD	FTMS	MULTI-MSMS	7	0	935.814	2804.42	0.055826	5.22e-05	2.58654	90.644	0.0040433	61.167	12.542	23.214	0.99525	2	0	0	0	53429
Yeast_8577_LTA_50mM-R1-160702	53438	46823	DVKPSTEHINLK	12	0	Pmt3_miss1	_DVK(pm)PSTEHINLK_					DVK(0.998)PSTEHINLK(0.002)						DVK(28.18)PSTEHINLK(-28.18)		0	0	0	0	0	1	0	SPBC365.06	3	HCD	FTMS	MULTI-MSMS	9	3	935.814	2804.42	0.055826	5.22e-05	2.58654	90.647	0.0058081	56.482	18.116	28.185	0.99848	2	0	0	0	53429
Yeast_8577_LTA_50mM-R1-160702	53441	46826	DVKPSTEHINLK	12	0	Pmt3_miss1	_DVK(pm)PSTEHINLK_					DVK(1)PSTEHINLK						DVK(54.42)PSTEHINLK(-54.42)		0	0	0	0	0	1	0	SPBC365.06	3	HCD	FTMS	MULTI-MSMS	12	4	935.814	2804.42	0.055826	5.22e-05	2.58654	90.651	0.00104	82.069	44.518	54.42	1	2	0	0	0	53429
Yeast_8577_LTA_50mM-R1-160702	53466	46850	DVKPSTEHINLK	12	0	Pmt3_miss1	_DVK(pm)PSTEHINLK_					DVK(0.998)PSTEHINLK(0.002)						DVK(27.78)PSTEHINLK(-27.78)		0	0	0	0	0	1	0	SPBC365.06	3	HCD	FTMS	MULTI-MSMS	16	5	935.814	2804.42	0.055826	5.22e-05	2.90746	90.684	0.0046308	59.607	8.932	27.78	0.99834	2	0	0	0	53450
Yeast_8577_LTA_50mM-R1-160702	53522	46903	DVKPSTEHINLK	12	0	Pmt3_miss1	_DVK(pm)PSTEHINLK_					DVK(1)PSTEHINLK						DVK(42.22)PSTEHINLK(-42.22)		0	0	0	0	0	1	0	SPBC365.06	2	HCD	FTMS	MULTI-MSMS	9	1	1403.22	2804.42	0.73654	0.0010335	3.93315	90.765	8.74e-05	133.81	32.161	42.224	0.99994	2	0	0	0	53513
Yeast_8577_LTA_50mM-R1-160702	53526	46907	DVKPSTEHINLK	12	0	Pmt3_miss1	_DVK(pm)PSTEHINLK_					DVK(1)PSTEHINLK						DVK(47.45)PSTEHINLK(-47.45)		0	0	0	0	0	1	0	SPBC365.06	2	HCD	FTMS	MULTI-MSMS	13	2	1403.22	2804.42	0.73654	0.0010335	3.93315	90.77	1.58e-06	156.12	44.468	47.453	0.99998	2	0	0	0	53513
Yeast_8577_LTA_50mM-R1-160702	53535	46915	DVKPSTEHINLK	12	0	Pmt3_miss1	_DVK(pm)PSTEHINLK_					DVK(1)PSTEHINLK						DVK(35.84)PSTEHINLK(-35.84)		0	0	0	0	0	1	0	SPBC365.06	2	HCD	FTMS	MULTI-MSMS	1	0	1403.22	2804.42	0.73654	0.0010335	3.93315	90.785	0.00010433	127.42	26.947	35.84	0.99974	2	0	0	0	53534
Yeast_8577_LTA_50mM-R1-160702	53592	46970	DVKPSTEHINLK	12	0	Pmt3_miss1	_DVK(pm)PSTEHINLK_					DVK(1)PSTEHINLK						DVK(66.57)PSTEHINLK(-66.57)		0	0	0	0	0	1	0	SPBC365.06	2	HCD	FTMS	MULTI-MSMS	16	3	1403.22	2804.42	0.73654	0.0010335	3.00604	90.864	9.79e-05	129.85	37.985	66.568	1	2	0	0	0	53576
Yeast_8577_LTA_50mM-R1-160702	53664	47038	DVKPSTEHINLK	12	0	Pmt3_miss1	_DVK(pm)PSTEHINLK_					DVK(0.998)PSTEHINLK(0.002)						DVK(27.54)PSTEHINLK(-27.54)		0	0	0	0	0	1	0	SPBC365.06	4	HCD	FTMS	MULTI-MSMS	4	1	702.112	2804.42	1.3726	0.00096374	1.45387	90.972	0.0065984	41.621	14.615	27.537	0.99824	2	0	0	0	53660
Yeast_8577_LTA_50mM-R1-160702	53665	47039	DVKPSTEHINLK	12	0	Pmt3_miss1	_DVK(pm)PSTEHINLK_					DVK(1)PSTEHINLK						DVK(34.55)PSTEHINLK(-34.55)		0	0	0	0	0	1	0	SPBC365.06	4	HCD	FTMS	MULTI-MSMS	5	2	702.112	2804.42	1.3726	0.00096374	1.45387	90.973	0.0024455	53.377	20.753	34.549	0.99965	2	0	0	0	53660
Yeast_8577_LTA_50mM-R1-160702	53668	47042	DVKPSTEHINLK	12	0	Pmt3_miss1	_DVK(pm)PSTEHINLK_					DVK(0.998)PSTEHINLK(0.002)						DVK(27.16)PSTEHINLK(-27.16)		0	0	0	0	0	1	0	SPBC365.06	4	HCD	FTMS	MULTI-MSMS	8	0	702.112	2804.42	1.3726	0.00096374	1.45387	90.976	0.0048163	45.992	15.509	27.164	0.99808	2	0	0	0	53660
Yeast_8577_LTA_50mM-R2-160702	44911	37061	DVKPSTEHINLK	12	0	Pmt3_miss1	_DVK(pm)PSTEHINLK_					DVK(1)PSTEHINLK						DVK(39.28)PSTEHINLK(-39.28)		0	0	0	0	0	1	0	SPBC365.06	3	HCD	FTMS	MULTI-MSMS	9	1	935.814	2804.42	0.32126	0.00030064	3.01443	90.417	0.00104	82.069	29.514	39.28	0.99988	2	0	0	0	44902
Yeast_8577_LTA_50mM-R2-160702	44912	37062	DVKPSTEHINLK	12	0	Pmt3_miss1	_DVK(pm)PSTEHINLK_					DVK(1)PSTEHINLK						DVK(60.45)PSTEHINLK(-60.45)		0	0	0	0	0	1	0	SPBC365.06	3	HCD	FTMS	MULTI-MSMS	10	2	935.814	2804.42	0.32126	0.00030064	3.01443	90.418	0.0004126	111.12	49.481	60.447	1	2	0	0	0	44902
Yeast_8577_LTA_50mM-R2-160702	44916	37066	DVKPSTEHINLK	12	0	Pmt3_miss1	_DVK(pm)PSTEHINLK_					DVK(1)PSTEHINLK						DVK(46.34)PSTEHINLK(-46.34)		0	0	0	0	0	1	0	SPBC365.06	3	HCD	FTMS	MULTI-MSMS	14	0	935.814	2804.42	0.32126	0.00030064	3.01443	90.423	0.00054645	97.551	37.118	46.34	0.99998	2	0	0	0	44902
Yeast_8577_LTA_50mM-R2-160702	44917	37067	DVKPSTEHINLK	12	0	Pmt3_miss1	_DVK(pm)PSTEHINLK_					DVK(1)PSTEHINLK						DVK(40.53)PSTEHINLK(-40.53)		0	0	0	0	0	1	0	SPBC365.06	3	HCD	FTMS	MULTI-MSMS	15	3	935.814	2804.42	0.32126	0.00030064	3.01443	90.425	0.0023948	68.83	29.565	40.533	0.99991	2	0	0	0	44902
Yeast_8577_LTA_50mM-R2-160702	44926	37075	DVKPSTEHINLK	12	0	Pmt3_miss1	_DVK(pm)PSTEHINLK_					DVK(1)PSTEHINLK						DVK(38.69)PSTEHINLK(-38.69)		0	0	0	0	0	1	0	SPBC365.06	3	HCD	FTMS	MULTI-MSMS	3	4	935.814	2804.42	0.32126	0.00030064	3.01443	90.44	0.0012936	77.912	28.411	38.693	0.99986	2	0	0	0	44923
Yeast_8577_LTA_50mM-R2-160702	44959	37107	DVKPSTEHINLK	12	0	Pmt3_miss1	_DVK(pm)PSTEHINLK_					DVK(0.996)PSTEHINLK(0.004)						DVK(23.97)PSTEHINLK(-23.97)		0	0	0	0	0	1	0	SPBC365.06	3	HCD	FTMS	MULTI-MSMS	15	6	935.814	2804.42	0.32126	0.00030064	3.12141	90.487	0.007396	52.265	9.7098	23.968	0.99601	2	0	0	0	44944
Yeast_8577_LTA_50mM-R2-160702	45200	37336	DVKPSTEHINLK	12	0	Pmt3_miss1	_DVK(pm)PSTEHINLK_					DVK(1)PSTEHINLK						DVK(42.45)PSTEHINLK(-42.45)		0	0	0	0	0	1	0	SPBC365.06	4	HCD	FTMS	MULTI-MSMS	4	1	702.112	2804.42	1.2985	0.00091172	1.02598	90.844	0.0011514	63.181	35.214	42.447	0.99994	2	0	0	0	45196
Yeast_8577_LTA_50mM-R2-160702	45204	37340	DVKPSTEHINLK	12	0	Pmt3_miss1	_DVK(pm)PSTEHINLK_					DVK(1)PSTEHINLK						DVK(42.63)PSTEHINLK(-42.63)		0	0	0	0	0	1	0	SPBC365.06	4	HCD	FTMS	MULTI-MSMS	8	2	702.112	2804.42	1.2985	0.00091172	1.02598	90.849	0.00081543	69.345	33.751	42.633	0.99995	2	0	0	0	45196
Yeast_8577_LTA_50mM-R2-160702	45205	37341	DVKPSTEHINLK	12	0	Pmt3_miss1	_DVK(pm)PSTEHINLK_					DVK(0.998)PSTEHINLK(0.002)						DVK(26.14)PSTEHINLK(-26.14)		0	0	0	0	0	1	0	SPBC365.06	4	HCD	FTMS	MULTI-MSMS	9	0	702.112	2804.42	1.2985	0.00091172	1.02598	90.85	0.0025923	52.265	18.58	26.141	0.99757	2	0	0	0	45196
8577-LT-A-160702	56225	50758	DVKPSTEHINLK	12	0	Carbamyl (N-term),Pmt3_miss0	_(ca)DVK(pm)PSTEHINLK_				DVK(1)PSTEHINLK						DVK(34.41)PSTEHINLK(-34.41)			0	1	0	0	1	0	0	SPBC365.06	3	HCD	FTMS	MULTI-MSMS	13	2	892.799	2675.38	0.24482	0.00021858	2.37231	91.769	0.021459	74.987	22.059	34.41	0.99964	2	0	0	0	56212
8577-LT-A-160702	56226	50759	DVKPSTEHINLK	12	0	Carbamyl (N-term),Pmt3_miss0	_(ca)DVK(pm)PSTEHINLK_				DVK(1)PSTEHINLK						DVK(38.19)PSTEHINLK(-38.19)			0	1	0	0	1	0	0	SPBC365.06	3	HCD	FTMS	MULTI-MSMS	14	1	892.799	2675.38	0.24482	0.00021858	2.37231	91.771	0.016895	78.763	23.311	38.186	0.99985	2	0	0	0	56212
8577-LT-A-160702	56231	50764	DVKPSTEHINLK	12	0	Carbamyl (N-term),Pmt3_miss0	_(ca)DVK(pm)PSTEHINLK_				DVK(1)PSTEHINLK						DVK(40.81)PSTEHINLK(-40.81)			0	1	0	0	1	0	0	SPBC365.06	3	HCD	FTMS	MULTI-MSMS	19	0	892.799	2675.38	0.24482	0.00021858	2.37231	91.777	0.015479	80.469	27.54	40.808	0.99992	2	0	0	0	56212
8577-LT-A-160702	56242	50774	DVKPSTEHINLK	12	0	Carbamyl (N-term),Pmt3_miss0	_(ca)DVK(pm)PSTEHINLK_				DVK(1)PSTEHINLK						DVK(40.65)PSTEHINLK(-40.65)			0	1	0	0	1	0	0	SPBC365.06	3	HCD	FTMS	MULTI-MSMS	9	3	892.799	2675.38	0.24482	0.00021858	1.81164	91.795	0.015609	80.312	27.383	40.651	0.99991	2	0	0	0	56233
8577-LT-A-160702	56269	50800	DVKPSTEHINLK	12	0	Carbamyl (N-term),Pmt3_miss0	_(ca)DVK(pm)PSTEHINLK_				DVK(1)PSTEHINLK						DVK(45.56)PSTEHINLK(-45.56)			0	1	0	0	1	0	0	SPBC365.06	3	HCD	FTMS	MULTI-MSMS	15	4	892.799	2675.38	0.24482	0.00021858	1.92378	91.834	0.015609	80.312	19.822	45.562	0.99997	2	0	0	0	56254
8577-LT-A-160702	56265	50796	DVKPSTEHINLK	12	0	Carbamyl (N-term),Pmt3_miss0	_(ca)DVK(pm)PSTEHINLK_				DVK(1)PSTEHINLK						DVK(44.36)PSTEHINLK(-44.36)			0	1	0	0	1	0	0	SPBC365.06	2	HCD	FTMS	MULTI-MSMS	11	3	1338.7	2675.38	0.63163	0.00084556	4.04552	91.829	0.04864	132.78	14.515	44.363	0.99996	2	0	0	0	56254
8577-LT-A-160702	60168	54513	DVKPSTEHINLK	12	0	Carbamyl (N-term),Pmt3_miss0	_(ca)DVK(pm)PSTEHINLK_				DVK(1)PSTEHINLK						DVK(68.58)PSTEHINLK(-68.58)			0	1	0	0	1	0	0	SPBC365.06	2	HCD	FTMS	MULTI-SECPEP	8	0	1338.7	2675.38	0.022069	2.95e-05	2.10187	97.536	0.0089512	89.731	8.4678	68.58	1	2	0	0	0	60160
Yeast_8577_LTA_50mM-R1-160702	54047	47403	DVKPSTEHINLK	12	0	Carbamyl (N-term),Pmt3_miss0	_(ca)DVK(pm)PSTEHINLK_				DVK(1)PSTEHINLK						DVK(48.52)PSTEHINLK(-48.52)			0	1	0	0	1	0	0	SPBC365.06	3	HCD	FTMS	MULTI-MSMS	9	1	892.799	2675.38	-0.45659	-0.00040764	2.93298	91.526	0.013209	83.204	16.05	48.519	0.99999	2	0	0	0	54038
Yeast_8577_LTA_50mM-R1-160702	54063	47418	DVKPSTEHINLK	12	0	Carbamyl (N-term),Pmt3_miss0	_(ca)DVK(pm)PSTEHINLK_				DVK(1)PSTEHINLK						DVK(62.21)PSTEHINLK(-62.21)			0	1	0	0	1	0	0	SPBC365.06	3	HCD	FTMS	MULTI-MSMS	4	0	892.799	2675.38	-0.45659	-0.00040764	2.48445	91.551	0.0066464	104.24	48.019	62.214	1	2	0	0	0	54059
Yeast_8577_LTA_50mM-R1-160702	54064	47419	DVKPSTEHINLK	12	0	Carbamyl (N-term),Pmt3_miss0	_(ca)DVK(pm)PSTEHINLK_				DVK(1)PSTEHINLK						DVK(54.71)PSTEHINLK(-54.71)			0	1	0	0	1	0	0	SPBC365.06	3	HCD	FTMS	MULTI-MSMS	5	3	892.799	2675.38	-0.45659	-0.00040764	2.48445	91.552	0.0075158	96.745	34.337	54.714	1	2	0	0	0	54059
Yeast_8577_LTA_50mM-R1-160702	54104	47457	DVKPSTEHINLK	12	0	Carbamyl (N-term),Pmt3_miss0	_(ca)DVK(pm)PSTEHINLK_				DVK(1)PSTEHINLK						DVK(52.72)PSTEHINLK(-52.72)			0	1	0	0	1	0	0	SPBC365.06	3	HCD	FTMS	MULTI-MSMS	3	5	892.799	2675.38	-0.45659	-0.00040764	2.37231	91.61	0.0077777	94.122	26.737	52.721	0.99999	2	0	0	0	54101
Yeast_8577_LTA_50mM-R1-160702	54123	47475	DVKPSTEHINLK	12	0	Carbamyl (N-term),Pmt3_miss0	_(ca)DVK(pm)PSTEHINLK_				DVK(1)PSTEHINLK						DVK(63.03)PSTEHINLK(-63.03)			0	1	0	0	1	0	0	SPBC365.06	3	HCD	FTMS	MULTI-MSMS	1	2	892.799	2675.38	-0.45659	-0.00040764	2.82085	91.636	0.0052964	113.24	29.843	63.032	1	2	0	0	0	54122
Yeast_8577_LTA_50mM-R1-160702	54132	47484	DVKPSTEHINLK	12	0	Carbamyl (N-term),Pmt3_miss0	_(ca)DVK(pm)PSTEHINLK_				DVK(1)PSTEHINLK						DVK(71.5)PSTEHINLK(-71.5)			0	1	0	0	1	0	0	SPBC365.06	2	HCD	FTMS	MULTI-MSMS	10	2	1338.7	2675.38	0.36784	0.00049243	3.22321	91.648	0.047167	133.81	32.702	71.505	1	2	0	0	0	54122
Yeast_8577_LTA_50mM-R1-160702	54136	47488	DVKPSTEHINLK	12	0	Carbamyl (N-term),Pmt3_miss0	_(ca)DVK(pm)PSTEHINLK_				DVK(1)PSTEHINLK						DVK(43.53)PSTEHINLK(-43.53)			0	1	0	0	1	0	0	SPBC365.06	2	HCD	FTMS	MULTI-MSMS	14	0	1338.7	2675.38	0.36784	0.00049243	3.22321	91.654	0.04864	132.78	13.005	43.532	0.99996	2	0	0	0	54122
Yeast_8577_LTA_50mM-R1-160702	54155	47506	DVKPSTEHINLK	12	0	Carbamyl (N-term),Pmt3_miss0	_(ca)DVK(pm)PSTEHINLK_				DVK(1)PSTEHINLK						DVK(50.62)PSTEHINLK(-50.62)			0	1	0	0	1	0	0	SPBC365.06	4	HCD	FTMS	MULTI-MSMS	12	1	669.851	2675.38	-0.045594	-3.05e-05	1.29715	91.682	0.00042635	80.312	39.259	50.623	0.99999	2	0	0	0	54143
Yeast_8577_LTA_50mM-R1-160702	54156	47507	DVKPSTEHINLK	12	0	Carbamyl (N-term),Pmt3_miss0	_(ca)DVK(pm)PSTEHINLK_				DVK(1)PSTEHINLK						DVK(51.34)PSTEHINLK(-51.34)			0	1	0	0	1	0	0	SPBC365.06	4	HCD	FTMS	MULTI-MSMS	13	2	669.851	2675.38	-0.045594	-3.05e-05	1.29715	91.684	0.00042635	80.312	37.756	51.336	0.99999	2	0	0	0	54143
Yeast_8577_LTA_50mM-R1-160702	54205	47554	DVKPSTEHINLK	12	0	Carbamyl (N-term),Pmt3_miss0	_(ca)DVK(pm)PSTEHINLK_				DVK(1)PSTEHINLK						DVK(64.15)PSTEHINLK(-64.15)			0	1	0	0	1	0	0	SPBC365.06	4	HCD	FTMS	MULTI-MSMS	20	0	669.851	2675.38	-0.045594	-3.05e-05	1.74568	91.756	0.0001994	98.902	55.817	64.152	1	2	0	0	0	54185
Yeast_8577_LTA_50mM-R1-160702	54233	47580	DVKPSTEHINLK	12	0	Carbamyl (N-term),Pmt3_miss0	_(ca)DVK(pm)PSTEHINLK_				DVK(1)PSTEHINLK						DVK(64.22)PSTEHINLK(-64.22)			0	1	0	0	1	0	0	SPBC365.06	4	HCD	FTMS	MULTI-MSMS	6	3	669.851	2675.38	-0.045594	-3.05e-05	1.44666	91.799	0.0001994	98.902	44.202	64.217	1	2	0	0	0	54227
Yeast_8577_LTA_50mM-R1-160702	58029	51195	DVKPSTEHINLK	12	0	Carbamyl (N-term),Pmt3_miss0	_(ca)DVK(pm)PSTEHINLK_				DVK(1)PSTEHINLK						DVK(76.15)PSTEHINLK(-76.15)			0	1	0	0	1	0	0	SPBC365.06	2	HCD	FTMS	MULTI-SECPEP	1	0	1338.7	2675.38	0.16615	0.00022243	3.14845	97.38	0.015671	99.985	21.887	76.149	1	2	0	0	0	58028
Yeast_8577_LTA_50mM-R2-160702	45610	37727	DVKPSTEHINLK	12	0	Carbamyl (N-term),Pmt3_miss0	_(ca)DVK(pm)PSTEHINLK_				DVK(0.999)PSTEHINLK(0.001)						DVK(32.26)PSTEHINLK(-32.26)			0	1	0	0	1	0	0	SPBC365.06	3	HCD	FTMS	MULTI-MSMS	16	0	892.799	2675.38	-0.37343	-0.0003334	-1.0781	91.457	0.034091	67.997	25.441	32.26	0.99941	2	0	0	0	45594
Yeast_8577_LTA_50mM-R2-160702	45619	37735	DVKPSTEHINLK	12	0	Carbamyl (N-term),Pmt3_miss0	_(ca)DVK(pm)PSTEHINLK_				DVK(1)PSTEHINLK						DVK(64.45)PSTEHINLK(-64.45)			0	1	0	0	1	0	0	SPBC365.06	3	HCD	FTMS	MULTI-MSMS	4	1	892.799	2675.38	-0.37343	-0.0003334	2.48445	91.472	0.0071719	100.19	33.034	64.45	1	2	0	0	0	45615
Yeast_8577_LTA_50mM-R2-160702	45620	37736	DVKPSTEHINLK	12	0	Carbamyl (N-term),Pmt3_miss0	_(ca)DVK(pm)PSTEHINLK_				DVK(1)PSTEHINLK						DVK(47.89)PSTEHINLK(-47.89)			0	1	0	0	1	0	0	SPBC365.06	3	HCD	FTMS	MULTI-MSMS	5	3	892.799	2675.38	-0.37343	-0.0003334	2.48445	91.473	0.021459	74.987	22.295	47.889	0.99998	2	0	0	0	45615
Yeast_8577_LTA_50mM-R2-160702	45621	37737	DVKPSTEHINLK	12	0	Carbamyl (N-term),Pmt3_miss0	_(ca)DVK(pm)PSTEHINLK_				DVK(1)PSTEHINLK						DVK(43.96)PSTEHINLK(-43.96)			0	1	0	0	1	0	0	SPBC365.06	3	HCD	FTMS	MULTI-MSMS	6	4	892.799	2675.38	-0.37343	-0.0003334	2.48445	91.475	0.010247	86.772	32.301	43.963	0.99996	2	0	0	0	45615
Yeast_8577_LTA_50mM-R2-160702	45698	37811	DVKPSTEHINLK	12	0	Carbamyl (N-term),Pmt3_miss0	_(ca)DVK(pm)PSTEHINLK_				DVK(0.999)PSTEHINLK(0.001)						DVK(29.36)PSTEHINLK(-29.36)			0	1	0	0	1	0	0	SPBC365.06	4	HCD	FTMS	MULTI-MSMS	20	0	669.851	2675.38	0.24392	0.00016339	1.28956	91.586	0.0029069	51.135	21.807	29.36	0.99884	2	0	0	0	45678
Yeast_8577_LTA_50mM-R2-160702	45719	37831	DVKPSTEHINLK	12	0	Carbamyl (N-term),Pmt3_miss0	_(ca)DVK(pm)PSTEHINLK_				DVK(1)PSTEHINLK						DVK(54.13)PSTEHINLK(-54.13)			0	1	0	0	1	0	0	SPBC365.06	4	HCD	FTMS	MULTI-MSMS	20	1	669.851	2675.38	0.24392	0.00016339	375.89	91.617	0.00024977	88.101	44.718	54.133	1	2	0	0	0	45699
Yeast_8577_LTA_50mM-R2-160702	45737	37848	DVKPSTEHINLK	12	0	Carbamyl (N-term),Pmt3_miss0	_(ca)DVK(pm)PSTEHINLK_				DVK(1)PSTEHINLK						DVK(48.03)PSTEHINLK(-48.03)			0	1	0	0	1	0	0	SPBC365.06	4	HCD	FTMS	MULTI-MSMS	17	3	669.851	2675.38	0.24392	0.00016339	1125.46	91.644	0.00022524	89.43	38.417	48.029	0.99998	2	0	0	0	45720
Yeast_8577_LTA_50mM-R2-160702	45744	37854	DVKPSTEHINLK	12	0	Carbamyl (N-term),Pmt3_miss0	_(ca)DVK(pm)PSTEHINLK_				DVK(1)PSTEHINLK						DVK(59.67)PSTEHINLK(-59.67)			0	1	0	0	1	0	0	SPBC365.06	4	HCD	FTMS	MULTI-MSMS	3	4	669.851	2675.38	0.24392	0.00016339	1499.33	91.657	0.00027989	86.772	51.568	59.674	1	2	0	0	0	45741
Yeast_8577_LTA_50mM-R2-160702	47220	39243	DVKPSTEHINLK	12	0	Carbamyl (N-term),Pmt3_miss0	_(ca)DVK(pm)PSTEHINLK_				DVK(0.999)PSTEHINLK(0.001)						DVK(31.13)PSTEHINLK(-31.13)			0	1	0	0	1	0	0	SPBC365.06	3	HCD	FTMS	MULTI-SECPEP	1	1	892.799	2675.38	-0.32109	-0.00028667	2.14804	93.904	0.03504	58.098	14.107	31.129	0.99923	2	0	0	0	47219
8577-LT-A-160702	58647	53065	DVKPSTEHINLK	12	0	Carbamyl (N-term),Pmt3_miss1	_(ca)DVK(pm)PSTEHINLK_					DVK(1)PSTEHINLK						DVK(49.67)PSTEHINLK(-49.67)		0	1	0	0	0	1	0	SPBC365.06	3	HCD	FTMS	MULTI-MSMS	20	3	950.149	2847.43	0.26877	0.00025537	1.84028	95.259	0.017289	69.345	27.136	49.667	0.99999	2	0	0	0	58627
Yeast_8577_LTA_50mM-R2-160702	47761	39756	DVKPSTEHINLK	12	0	Carbamyl (N-term),Pmt3_miss1	_(ca)DVK(pm)PSTEHINLK_					DVK(1)PSTEHINLK						DVK(40.02)PSTEHINLK(-40.02)		0	1	0	0	0	1	0	SPBC365.06	3	HCD	FTMS	MULTI-MSMS	4	1	950.149	2847.43	-2.4678	-0.0023447	-3.32227	94.723	0.020586	66.004	32.777	40.022	0.9999	2	0	0	0	47757
Yeast_8577_LTA_50mM-R2-160702	47764	39759	DVKPSTEHINLK	12	0	Carbamyl (N-term),Pmt3_miss1	_(ca)DVK(pm)PSTEHINLK_					DVK(0.999)PSTEHINLK(0.001)						DVK(28.46)PSTEHINLK(-28.46)		0	1	0	0	0	1	0	SPBC365.06	3	HCD	FTMS	MULTI-MSMS	7	0	950.149	2847.43	-2.4678	-0.0023447	-3.32227	94.727	0.040496	57.434	8.3137	28.458	0.99858	2	0	0	0	47757
Yeast_8577_LTA_50mM-R2-160702	47766	39761	DVKPSTEHINLK	12	0	Carbamyl (N-term),Pmt3_miss1	_(ca)DVK(pm)PSTEHINLK_					DVK(0.999)PSTEHINLK(0.001)						DVK(30.57)PSTEHINLK(-30.57)		0	1	0	0	0	1	0	SPBC365.06	3	HCD	FTMS	MULTI-MSMS	9	3	950.149	2847.43	-2.4678	-0.0023447	-3.32227	94.73	0.044801	55.896	14.805	30.575	0.99912	2	0	0	0	47757
Yeast_8577_LTA_50mM-R2-160702	47809	39802	DVKPSTEHINLK	12	0	Carbamyl (N-term),Pmt3_miss1	_(ca)DVK(pm)PSTEHINLK_					DVK(1)PSTEHINLK						DVK(65.79)PSTEHINLK(-65.79)		0	1	0	0	0	1	0	SPBC365.06	3	HCD	FTMS	MULTI-MSMS	10	4	950.149	2847.43	-2.4678	-0.0023447	-3.11156	94.794	0.0040441	97.86	46.847	65.792	1	2	0	0	0	47799
8577-LT-A-160702	61142	55441	DVKPSTEHINLK	12	0	Carbamyl (N-term),Pmt3_miss2	_(ca)DVK(pm)PSTEHINLK_						DVK(1)PSTEHINLK						DVK(48.54)PSTEHINLK(-48.54)	0	1	0	0	0	0	1	SPBC365.06	3	HCD	FTMS	MULTI-MSMS	16	2	1075.19	3222.54	0.42234	0.0004541	2.39542	98.991	0.0025554	66.285	33.09	48.541	0.99999	2	0	0	0	61126
8577-LT-A-160702	61143	55442	DVKPSTEHINLK	12	0	Carbamyl (N-term),Pmt3_miss2	_(ca)DVK(pm)PSTEHINLK_						DVK(1)PSTEHINLK						DVK(55.42)PSTEHINLK(-55.42)	0	1	0	0	0	0	1	SPBC365.06	3	HCD	FTMS	MULTI-MSMS	17	1	1075.19	3222.54	0.42234	0.0004541	2.39542	98.992	0.0006944	86.944	29.143	55.418	1	2	0	0	0	61126
8577-LT-A-160702	61144	55443	DVKPSTEHINLK	12	0	Carbamyl (N-term),Pmt3_miss2	_(ca)DVK(pm)PSTEHINLK_						DVK(1)PSTEHINLK						DVK(63.65)PSTEHINLK(-63.65)	0	1	0	0	0	0	1	SPBC365.06	3	HCD	FTMS	MULTI-MSMS	18	0	1075.19	3222.54	0.42234	0.0004541	2.39542	98.994	0.00062991	88.075	39.507	63.65	1	2	0	0	0	61126
8577-LT-A-160702	61145	55444	DVKPSTEHINLK	12	0	Carbamyl (N-term),Pmt3_miss2	_(ca)DVK(pm)PSTEHINLK_						DVK(1)PSTEHINLK						DVK(67.21)PSTEHINLK(-67.21)	0	1	0	0	0	0	1	SPBC365.06	3	HCD	FTMS	MULTI-MSMS	19	3	1075.19	3222.54	0.42234	0.0004541	2.39542	98.995	0.00051001	97.69	42.428	67.207	1	2	0	0	0	61126
8577-LT-A-160702	61153	55451	DVKPSTEHINLK	12	0	Carbamyl (N-term),Pmt3_miss2	_(ca)DVK(pm)PSTEHINLK_						DVK(1)PSTEHINLK						DVK(64.11)PSTEHINLK(-64.11)	0	1	0	0	0	0	1	SPBC365.06	3	HCD	FTMS	MULTI-MSMS	6	4	1075.19	3222.54	0.42234	0.0004541	2.11614	99.009	0.00052414	95.631	45.424	64.105	1	2	0	0	0	61147
8577-LT-A-160702	61157	55455	DVKPSTEHINLK	12	0	Carbamyl (N-term),Pmt3_miss2	_(ca)DVK(pm)PSTEHINLK_						DVK(1)PSTEHINLK						DVK(42.4)PSTEHINLK(-42.4)	0	1	0	0	0	0	1	SPBC365.06	3	HCD	FTMS	MULTI-MSMS	10	5	1075.19	3222.54	0.42234	0.0004541	2.11614	99.015	0.0025554	66.285	33.012	42.404	0.99994	2	0	0	0	61147
8577-LT-A-160702	61200	55496	DVKPSTEHINLK	12	0	Carbamyl (N-term),Pmt3_miss2	_(ca)DVK(pm)PSTEHINLK_						DVK(1)PSTEHINLK						DVK(43.43)PSTEHINLK(-43.43)	0	1	0	0	0	0	1	SPBC365.06	3	HCD	FTMS	MULTI-MSMS	11	6	1075.19	3222.54	0.42234	0.0004541	1.92995	99.079	0.0028857	63.709	36.036	43.43	0.99995	2	0	0	0	61189
Yeast_8577_LTA_50mM-R1-160702	58939	52062	DVKPSTEHINLK	12	0	Carbamyl (N-term),Pmt3_miss2	_(ca)DVK(pm)PSTEHINLK_						DVK(1)PSTEHINLK						DVK(49.96)PSTEHINLK(-49.96)	0	1	0	0	0	0	1	SPBC365.06	2	HCD	FTMS	MULTI-MSMS	8	2	1612.27	3222.54	0.71551	0.0011536	4.40517	98.738	0.0010175	120.06	38.724	49.962	0.99999	2	0	0	0	58931
Yeast_8577_LTA_50mM-R1-160702	58945	52068	DVKPSTEHINLK	12	0	Carbamyl (N-term),Pmt3_miss2	_(ca)DVK(pm)PSTEHINLK_						DVK(1)PSTEHINLK						DVK(56.03)PSTEHINLK(-56.03)	0	1	0	0	0	0	1	SPBC365.06	2	HCD	FTMS	MULTI-MSMS	14	1	1612.27	3222.54	0.71551	0.0011536	4.40517	98.746	0.0021757	97.734	38.666	56.029	1	2	0	0	0	58931
Yeast_8577_LTA_50mM-R1-160702	58958	52080	DVKPSTEHINLK	12	0	Carbamyl (N-term),Pmt3_miss2	_(ca)DVK(pm)PSTEHINLK_						DVK(1)PSTEHINLK						DVK(59.58)PSTEHINLK(-59.58)	0	1	0	0	0	0	1	SPBC365.06	2	HCD	FTMS	MULTI-MSMS	6	3	1612.27	3222.54	0.71551	0.0011536	3.10185	98.767	0.0011722	118.28	39.13	59.58	1	2	0	0	0	58952
Yeast_8577_LTA_50mM-R1-160702	58967	52089	DVKPSTEHINLK	12	0	Carbamyl (N-term),Pmt3_miss2	_(ca)DVK(pm)PSTEHINLK_						DVK(1)PSTEHINLK						DVK(60.64)PSTEHINLK(-60.64)	0	1	0	0	0	0	1	SPBC365.06	2	HCD	FTMS	MULTI-MSMS	15	0	1612.27	3222.54	0.71551	0.0011536	3.10185	98.779	0.0010175	120.06	33.164	60.636	1	2	0	0	0	58952
Yeast_8577_LTA_50mM-R1-160702	58977	52098	DVKPSTEHINLK	12	0	Carbamyl (N-term),Pmt3_miss2	_(ca)DVK(pm)PSTEHINLK_						DVK(1)PSTEHINLK						DVK(70.44)PSTEHINLK(-70.44)	0	1	0	0	0	0	1	SPBC365.06	4	HCD	FTMS	MULTI-MSMS	4	2	806.641	3222.54	0.19275	0.00015548	2.18551	98.795	0.00011095	116.51	59.336	70.442	1	2	0	0	0	58973
Yeast_8577_LTA_50mM-R1-160702	58978	52099	DVKPSTEHINLK	12	0	Carbamyl (N-term),Pmt3_miss2	_(ca)DVK(pm)PSTEHINLK_						DVK(1)PSTEHINLK						DVK(60.52)PSTEHINLK(-60.52)	0	1	0	0	0	0	1	SPBC365.06	4	HCD	FTMS	MULTI-MSMS	5	1	806.641	3222.54	0.19275	0.00015548	2.18551	98.796	0.00017669	99.941	32.485	60.517	1	2	0	0	0	58973
Yeast_8577_LTA_50mM-R1-160702	58979	52100	DVKPSTEHINLK	12	0	Carbamyl (N-term),Pmt3_miss2	_(ca)DVK(pm)PSTEHINLK_						DVK(1)PSTEHINLK						DVK(50.79)PSTEHINLK(-50.79)	0	1	0	0	0	0	1	SPBC365.06	4	HCD	FTMS	MULTI-MSMS	6	3	806.641	3222.54	0.19275	0.00015548	2.18551	98.798	0.00020239	89.46	35.493	50.786	0.99999	2	0	0	0	58973
Yeast_8577_LTA_50mM-R1-160702	58980	52101	DVKPSTEHINLK	12	0	Carbamyl (N-term),Pmt3_miss2	_(ca)DVK(pm)PSTEHINLK_						DVK(1)PSTEHINLK						DVK(68.64)PSTEHINLK(-68.64)	0	1	0	0	0	0	1	SPBC365.06	4	HCD	FTMS	MULTI-MSMS	7	0	806.641	3222.54	0.19275	0.00015548	2.18551	98.799	0.00012813	113.76	57.981	68.643	1	2	0	0	0	58973
Yeast_8577_LTA_50mM-R1-160702	58983	52104	DVKPSTEHINLK	12	0	Carbamyl (N-term),Pmt3_miss2	_(ca)DVK(pm)PSTEHINLK_						DVK(1)PSTEHINLK						DVK(54.25)PSTEHINLK(-54.25)	0	1	0	0	0	0	1	SPBC365.06	4	HCD	FTMS	MULTI-MSMS	10	4	806.641	3222.54	0.19275	0.00015548	2.18551	98.803	0.00018521	96.464	33.54	54.255	1	2	0	0	0	58973
Yeast_8577_LTA_50mM-R1-160702	58997	52117	DVKPSTEHINLK	12	0	Carbamyl (N-term),Pmt3_miss2	_(ca)DVK(pm)PSTEHINLK_						DVK(1)PSTEHINLK						DVK(51.33)PSTEHINLK(-51.33)	0	1	0	0	0	0	1	SPBC365.06	4	HCD	FTMS	MULTI-MSMS	3	5	806.641	3222.54	0.19275	0.00015548	2.18551	98.825	0.00019921	90.759	32.957	51.334	0.99999	2	0	0	0	58994
Yeast_8577_LTA_50mM-R2-160702	50386	42256	DVKPSTEHINLK	12	0	Carbamyl (N-term),Pmt3_miss2	_(ca)DVK(pm)PSTEHINLK_						DVK(1)PSTEHINLK						DVK(57)PSTEHINLK(-57)	0	1	0	0	0	0	1	SPBC365.06	4	HCD	FTMS	MULTI-MSMS	4	1	806.641	3222.54	-0.015081	-1.22e-05	1.81313	98.645	0.00022504	88.075	55.142	57.004	1	2	0	0	0	50382
Yeast_8577_LTA_50mM-R2-160702	50387	42257	DVKPSTEHINLK	12	0	Carbamyl (N-term),Pmt3_miss2	_(ca)DVK(pm)PSTEHINLK_						DVK(1)PSTEHINLK						DVK(56.38)PSTEHINLK(-56.38)	0	1	0	0	0	0	1	SPBC365.06	4	HCD	FTMS	MULTI-MSMS	5	2	806.641	3222.54	-0.015081	-1.22e-05	1.81313	98.646	0.00022469	88.092	47.325	56.385	1	2	0	0	0	50382
Yeast_8577_LTA_50mM-R2-160702	50389	42259	DVKPSTEHINLK	12	0	Carbamyl (N-term),Pmt3_miss2	_(ca)DVK(pm)PSTEHINLK_						DVK(1)PSTEHINLK						DVK(51.87)PSTEHINLK(-51.87)	0	1	0	0	0	0	1	SPBC365.06	4	HCD	FTMS	MULTI-MSMS	7	3	806.641	3222.54	-0.015081	-1.22e-05	1.81313	98.649	0.00032669	83.087	49.087	51.872	0.99999	2	0	0	0	50382
Yeast_8577_LTA_50mM-R2-160702	50390	42260	DVKPSTEHINLK	12	0	Carbamyl (N-term),Pmt3_miss2	_(ca)DVK(pm)PSTEHINLK_						DVK(1)PSTEHINLK						DVK(77.92)PSTEHINLK(-77.92)	0	1	0	0	0	0	1	SPBC365.06	4	HCD	FTMS	MULTI-MSMS	8	0	806.641	3222.54	-0.015081	-1.22e-05	1.81313	98.65	0.00014403	109.44	61.451	77.916	1	2	0	0	0	50382
Yeast_8577_LTA_50mM-R2-160702	50396	42266	DVKPSTEHINLK	12	0	Carbamyl (N-term),Pmt3_miss2	_(ca)DVK(pm)PSTEHINLK_						DVK(1)PSTEHINLK						DVK(44.14)PSTEHINLK(-44.14)	0	1	0	0	0	0	1	SPBC365.06	4	HCD	FTMS	MULTI-MSMS	14	4	806.641	3222.54	-0.015081	-1.22e-05	1.81313	98.658	0.00049663	75.669	40.984	44.143	0.99996	2	0	0	0	50382
Yeast_8577_LTA_50mM-R2-160702	50411	42280	DVKPSTEHINLK	12	0	Carbamyl (N-term),Pmt3_miss2	_(ca)DVK(pm)PSTEHINLK_						DVK(1)PSTEHINLK						DVK(53.75)PSTEHINLK(-53.75)	0	1	0	0	0	0	1	SPBC365.06	4	HCD	FTMS	MULTI-MSMS	8	5	806.641	3222.54	-0.015081	-1.22e-05	2.30963	98.682	0.00027839	85.457	51.489	53.75	1	2	0	0	0	50403
Yeast_8577_LTA_50mM-R2-160702	50421	42290	DVKPSTEHINLK	12	0	Carbamyl (N-term),Pmt3_miss2	_(ca)DVK(pm)PSTEHINLK_						DVK(0.998)PSTEHINLK(0.002)						DVK(26.05)PSTEHINLK(-26.05)	0	1	0	0	0	0	1	SPBC365.06	4	HCD	FTMS	MULTI-MSMS	18	6	806.641	3222.54	-0.015081	-1.22e-05	2.30963	98.695	0.006811	40.278	21.887	26.05	0.99752	2	0	0	0	50403
Yeast_8577_LTA_50mM-R2-160702	51013	42853	DVKPSTEHINLK	12	0	Carbamyl (N-term),Pmt3_miss2	_(ca)DVK(pm)PSTEHINLK_						DVK(1)PSTEHINLK						DVK(55.65)PSTEHINLK(-55.65)	0	1	0	0	0	0	1	SPBC365.06	3	HCD	FTMS	MULTI-MSMS	1	1	1075.19	3222.54	-0.43261	-0.00046514	2.58161	99.592	0.0025554	66.285	40.161	55.651	1	2	0	0	0	51012
Yeast_8577_LTA_50mM-R2-160702	51014	42854	DVKPSTEHINLK	12	0	Carbamyl (N-term),Pmt3_miss2	_(ca)DVK(pm)PSTEHINLK_						DVK(1)PSTEHINLK						DVK(42.04)PSTEHINLK(-42.04)	0	1	0	0	0	0	1	SPBC365.06	3	HCD	FTMS	MULTI-MSMS	2	2	1075.19	3222.54	-0.43261	-0.00046514	2.58161	99.593	0.0068235	52.527	26.582	42.042	0.99994	2	0	0	0	51012
Yeast_8577_LTA_50mM-R2-160702	51015	42855	DVKPSTEHINLK	12	0	Carbamyl (N-term),Pmt3_miss2	_(ca)DVK(pm)PSTEHINLK_						DVK(1)PSTEHINLK						DVK(50.99)PSTEHINLK(-50.99)	0	1	0	0	0	0	1	SPBC365.06	3	HCD	FTMS	MULTI-MSMS	3	0	1075.19	3222.54	-0.43261	-0.00046514	2.58161	99.594	0.0026878	65.219	26.45	50.991	0.99999	2	0	0	0	51012
Yeast_8577_LTA_50mM-R2-160702	51016	42856	DVKPSTEHINLK	12	0	Carbamyl (N-term),Pmt3_miss2	_(ca)DVK(pm)PSTEHINLK_						DVK(1)PSTEHINLK						DVK(53.91)PSTEHINLK(-53.91)	0	1	0	0	0	0	1	SPBC365.06	3	HCD	FTMS	MULTI-MSMS	4	3	1075.19	3222.54	-0.43261	-0.00046514	2.48852	99.595	0.0027903	64.394	42.481	53.909	1	2	0	0	0	51012
Yeast_8577_LTA_50mM-R2-160702	51580	43393	DVKPSTEHINLK	12	0	Carbamyl (N-term),Pmt3_miss2	_(ca)DVK(pm)PSTEHINLK_						DVK(0.997)PSTEHINLK(0.003)						DVK(25)PSTEHINLK(-25)	0	1	0	0	0	0	1	SPBC365.06	3	HCD	FTMS	MULTI-MSMS	1	4	1075.19	3222.54	-1.2364	-0.0013294	1.92995	100.44	0.0047833	58.32	7.7578	25.003	0.99685	2	0	0	0	51579
Yeast_8577_LTA_50mM-R2-160702	51685	43493	DVKPSTEHINLK	12	0	Carbamyl (N-term),Pmt3_miss2	_(ca)DVK(pm)PSTEHINLK_						DVK(0.994)PSTEHINLK(0.006)						DVK(22.34)PSTEHINLK(-22.34)	0	1	0	0	0	0	1	SPBC365.06	3	HCD	FTMS	MULTI-MSMS	1	2	1075.19	3222.54	-1.2364	-0.0013294	1.92995	100.6	0.0063511	53.869	13.317	22.343	0.9942	2	0	0	0	51684
Yeast_8577_LTA_50mM-R2-160702	51687	43495	DVKPSTEHINLK	12	0	Carbamyl (N-term),Pmt3_miss2	_(ca)DVK(pm)PSTEHINLK_						DVK(1)PSTEHINLK						DVK(33.47)PSTEHINLK(-33.47)	0	1	0	0	0	0	1	SPBC365.06	3	HCD	FTMS	MULTI-MSMS	3	0	1075.19	3222.54	-1.2364	-0.0013294	1.92995	100.6	0.001735	72.891	21.994	33.467	0.99955	2	0	0	0	51684
8577-LT-A-160702	53761	48411	DVKPSTEHINLK	12	0	Pmt3_miss0	_DVK(pm)PSTEHINLK_				DVK(1)PSTEHINLK						DVK(60.44)PSTEHINLK(-60.44)			0	0	0	0	1	0	0	SPBC365.06	3	HCD	FTMS	MSMS	6		878.464	2632.37	NaN	NaN	2.15034	88.182	0.00077345	94.122	22.567	60.437	1	2	0	0	0	53755
Yeast_8577_LTA_50mM-R1-160702	51382	44865	DVKPSTEHINLK	12	0	Pmt3_miss0	_DVK(pm)PSTEHINLK_				DVK(1)PSTEHINLK						DVK(71.77)PSTEHINLK(-71.77)			0	0	0	0	1	0	0	SPBC365.06	4	HCD	FTMS	MULTI-MSMS	11	2	659.1	2632.37	0.11418	7.53e-05	1.39951	87.695	0.042159	104.24	59.818	71.767	1	2	0	0	0	51371
Yeast_8577_LTA_50mM-R1-160702	51396	44878	DVKPSTEHINLK	12	0	Pmt3_miss0	_DVK(pm)PSTEHINLK_				DVK(1)PSTEHINLK						DVK(57)PSTEHINLK(-57)			0	0	0	0	1	0	0	SPBC365.06	4	HCD	FTMS	MULTI-MSMS	4	3	659.1	2632.37	0.11418	7.53e-05	1.70342	87.717	0.042505	103.88	52.867	57.001	1	2	0	0	0	51392
Yeast_8577_LTA_50mM-R1-160702	51397	44879	DVKPSTEHINLK	12	0	Pmt3_miss0	_DVK(pm)PSTEHINLK_				DVK(1)PSTEHINLK						DVK(52.63)PSTEHINLK(-52.63)			0	0	0	0	1	0	0	SPBC365.06	2	HCD	FTMS	MULTI-MSMS	5	1	1317.19	2632.37	-0.23568	-0.00031043	3.28106	87.717	0.0036126	136.5	33.892	52.632	0.99999	2	0	0	0	51392
Yeast_8577_LTA_50mM-R1-160702	51398	44880	DVKPSTEHINLK	12	0	Pmt3_miss0	_DVK(pm)PSTEHINLK_				DVK(1)PSTEHINLK						DVK(73.11)PSTEHINLK(-73.11)			0	0	0	0	1	0	0	SPBC365.06	2	HCD	FTMS	MULTI-MSMS	6	2	1317.19	2632.37	-0.23568	-0.00031043	3.28106	87.719	9.3e-05	152.85	53.201	73.114	1	2	0	0	0	51392
Yeast_8577_LTA_50mM-R1-160702	51399	44881	DVKPSTEHINLK	12	0	Pmt3_miss0	_DVK(pm)PSTEHINLK_				DVK(1)PSTEHINLK						DVK(61.26)PSTEHINLK(-61.26)			0	0	0	0	1	0	0	SPBC365.06	2	HCD	FTMS	MULTI-MSMS	7	0	1317.19	2632.37	-0.23568	-0.00031043	3.28106	87.72	0.0017393	145.91	46.113	61.256	1	2	0	0	0	51392
Yeast_8577_LTA_50mM-R1-160702	51404	44886	DVKPSTEHINLK	12	0	Pmt3_miss0	_DVK(pm)PSTEHINLK_				DVK(1)PSTEHINLK						DVK(81.5)PSTEHINLK(-81.5)			0	0	0	0	1	0	0	SPBC365.06	2	HCD	FTMS	MULTI-MSMS	12	3	1317.19	2632.37	-0.23568	-0.00031043	3.28106	87.725	7.87e-05	155	61.353	81.503	1	2	0	0	0	51392
Yeast_8577_LTA_50mM-R1-160702	51419	44900	DVKPSTEHINLK	12	0	Pmt3_miss0	_DVK(pm)PSTEHINLK_				DVK(1)PSTEHINLK						DVK(49.92)PSTEHINLK(-49.92)			0	0	0	0	1	0	0	SPBC365.06	2	HCD	FTMS	MULTI-MSMS	6	4	1317.19	2632.37	-0.23568	-0.00031043	2.52128	87.745	0.012141	120.09	21.075	49.92	0.99999	2	0	0	0	51413
Yeast_8577_LTA_50mM-R1-160702	51427	44908	DVKPSTEHINLK	12	0	Pmt3_miss0	_DVK(pm)PSTEHINLK_				DVK(1)PSTEHINLK						DVK(37.65)PSTEHINLK(-37.65)			0	0	0	0	1	0	0	SPBC365.06	2	HCD	FTMS	MULTI-MSMS	14	5	1317.19	2632.37	-0.23568	-0.00031043	2.52128	87.755	0.04864	82.417	20.155	37.652	0.99983	2	0	0	0	51413
Yeast_8577_LTA_50mM-R1-160702	52141	45588	DVKPSTEHINLK	12	0	Pmt3_miss0	_DVK(pm)PSTEHINLK_				DVK(1)PSTEHINLK						DVK(33.18)PSTEHINLK(-33.18)			0	0	0	0	1	0	0	SPBC365.06	2	HCD	FTMS	MULTI-MSMS	14	1	1317.19	2632.37	-0.23568	-0.00031043	0.849787	88.749	0.021096	108.47	19.223	33.176	0.99952	2	0	0	0	52127
Yeast_8577_LTA_50mM-R1-160702	52145	45592	DVKPSTEHINLK	12	0	Pmt3_miss0	_DVK(pm)PSTEHINLK_				DVK(1)PSTEHINLK						DVK(33.53)PSTEHINLK(-33.53)			0	0	0	0	1	0	0	SPBC365.06	2	HCD	FTMS	MULTI-MSMS	18	2	1317.19	2632.37	-0.23568	-0.00031043	0.849787	88.755	0.023607	103.7	103.7	33.53	0.99956	2	0	0	0	52127
Yeast_8577_LTA_50mM-R1-160702	51362	44846	DVKPSTEHINLK	12	0	Pmt3_miss0	_DVK(pm)PSTEHINLK_				DVK(1)PSTEHINLK						DVK(43.36)PSTEHINLK(-43.36)			0	0	0	0	1	0	0	SPBC365.06	3	HCD	FTMS	MSMS	12		878.464	2632.37	NaN	NaN	2.03637	87.666	0.00093431	69.716	17.023	43.357	0.99995	2	0	0	0	51350
Yeast_8577_LTA_50mM-R2-160702	43016	35256	DVKPSTEHINLK	12	0	Pmt3_miss0	_DVK(pm)PSTEHINLK_				DVK(1)PSTEHINLK						DVK(61.48)PSTEHINLK(-61.48)			0	0	0	0	1	0	0	SPBC365.06	4	HCD	FTMS	MULTI-MSMS	4	1	659.1	2632.37	0.08219	5.42e-05	0.487781	87.622	0.047674	96.745	51.897	61.477	1	2	0	0	0	43012
Yeast_8577_LTA_50mM-R2-160702	43017	35257	DVKPSTEHINLK	12	0	Pmt3_miss0	_DVK(pm)PSTEHINLK_				DVK(1)PSTEHINLK						DVK(70.53)PSTEHINLK(-70.53)			0	0	0	0	1	0	0	SPBC365.06	4	HCD	FTMS	MULTI-MSMS	5	2	659.1	2632.37	0.08219	5.42e-05	0.487781	87.623	0.032023	114.72	61.273	70.528	1	2	0	0	0	43012
Yeast_8577_LTA_50mM-R2-160702	43019	35259	DVKPSTEHINLK	12	0	Pmt3_miss0	_DVK(pm)PSTEHINLK_				DVK(1)PSTEHINLK						DVK(57.79)PSTEHINLK(-57.79)			0	0	0	0	1	0	0	SPBC365.06	4	HCD	FTMS	MULTI-MSMS	7	3	659.1	2632.37	0.08219	5.42e-05	0.487781	87.625	0.043704	102.62	43.922	57.792	1	2	0	0	0	43012
Yeast_8577_LTA_50mM-R2-160702	43021	35261	DVKPSTEHINLK	12	0	Pmt3_miss0	_DVK(pm)PSTEHINLK_				DVK(1)PSTEHINLK						DVK(62.9)PSTEHINLK(-62.9)			0	0	0	0	1	0	0	SPBC365.06	4	HCD	FTMS	MULTI-MSMS	9	4	659.1	2632.37	0.08219	5.42e-05	0.487781	87.627	0.039451	107.09	53.641	62.895	1	2	0	0	0	43012
Yeast_8577_LTA_50mM-R2-160702	43027	35267	DVKPSTEHINLK	12	0	Pmt3_miss0	_DVK(pm)PSTEHINLK_				DVK(1)PSTEHINLK						DVK(56.11)PSTEHINLK(-56.11)			0	0	0	0	1	0	0	SPBC365.06	4	HCD	FTMS	MULTI-MSMS	15	5	659.1	2632.37	0.08219	5.42e-05	0.487781	87.635	0.044731	101.39	51.036	56.11	1	2	0	0	0	43012
Yeast_8577_LTA_50mM-R2-160702	42849	35097	DVKPSTEHINLK	12	0	Pmt3_miss0	_DVK(pm)PSTEHINLK_				DVK(0.999)PSTEHINLK(0.001)						DVK(32.45)PSTEHINLK(-32.45)			0	0	0	0	1	0	0	SPBC365.06	3	HCD	FTMS	MSMS	5		878.464	2632.37	NaN	NaN	2.49224	87.371	0.0038713	63.662	10.97	32.447	0.99943	2	0	0	0	42844
Yeast_8577_LTA_50mM-R2-160702	43540	35755	DVKPSTEHINLK	12	0	Pmt3_miss0	_DVK(pm)PSTEHINLK_				DVK(1)PSTEHINLK						DVK(50.35)PSTEHINLK(-50.35)			0	0	0	0	1	0	0	SPBC365.06	3	HCD	FTMS	MSMS	3		878.464	2632.37	NaN	NaN	0.896716	88.383	0.00030108	85.554	22.146	50.35	0.99999	2	0	0	0	43537
Yeast_8577_LTA_75mM-R1-160702	47179	40420	DVKPSTEHINLK	12	0	Pmt3_miss0	_DVK(pm)PSTEHINLK_				DVK(1)PSTEHINLK						DVK(49.46)PSTEHINLK(-49.46)			0	0	0	0	1	0	0	SPBC365.06	3	HCD	FTMS	MULTI-SECPEP	1	1	878.464	2632.37	-0.18027	-0.00015836	1.58051	88.678	0.022702	74.987	34.874	49.458	0.99999	2	0	0	0	47178
Yeast_8577_LTA_75mM-R1-160702	46964	40217	DVKPSTEHINLK	12	0	Pmt3_miss0	_DVK(pm)PSTEHINLK_				DVK(0.999)PSTEHINLK(0.001)						DVK(28.56)PSTEHINLK(-28.56)			0	0	0	0	1	0	0	SPBC365.06	2	HCD	FTMS	MULTI-SECPEP	17	0	1317.19	2632.37	-0.28713	-0.0003782	3.58496	88.351	0.022679	63.283	18.122	28.562	0.99861	2	0	0	0	46947
Yeast_8577_LTA_100mM-R1-160702	45997	39015	DVKPSTEHINLK	12	0	Pmt3_miss0	_DVK(pm)PSTEHINLK_				DVK(1)PSTEHINLK						DVK(34.06)PSTEHINLK(-34.06)			0	0	0	0	1	0	0	SPBC365.06	3	HCD	FTMS	MULTI-SECPEP	1	1	878.464	2632.37	1.1977	0.0010522	2.03637	89.122	0.036231	64.121	13.108	34.063	0.99961	2	0	0	0	45996
Yeast_8577_LTA_50mM-R1-160702	55948	49214	DVKPSTEHINLK	12	0	Pmt3_miss2	_DVK(pm)PSTEHINLK_						DVK(1)PSTEHINLK						DVK(39.71)PSTEHINLK(-39.71)	0	0	0	0	0	0	1	SPBC365.06	3	HCD	FTMS	MULTI-MSMS	20	1	1060.85	3179.53	-0.26414	-0.00028021	316.38	94.284	0.042969	58.071	31.042	39.707	0.99989	2	0	0	0	55928
Yeast_8577_LTA_50mM-R1-160702	55952	49217	DVKPSTEHINLK	12	0	Pmt3_miss2	_DVK(pm)PSTEHINLK_						DVK(1)PSTEHINLK						DVK(43.41)PSTEHINLK(-43.41)	0	0	0	0	0	0	1	SPBC365.06	3	HCD	FTMS	MULTI-MSMS	3	0	1060.85	3179.53	-0.26414	-0.00028021	2.17529	94.292	0.020703	67.964	29.165	43.405	0.99995	2	0	0	0	55949
Yeast_8577_LTA_50mM-R1-160702	55953	49218	DVKPSTEHINLK	12	0	Pmt3_miss2	_DVK(pm)PSTEHINLK_						DVK(1)PSTEHINLK						DVK(38.46)PSTEHINLK(-38.46)	0	0	0	0	0	0	1	SPBC365.06	3	HCD	FTMS	MULTI-MSMS	4	2	1060.85	3179.53	-0.26414	-0.00028021	1.55149	94.294	0.029871	62.287	31.326	38.456	0.99986	2	0	0	0	55949
Yeast_8577_LTA_50mM-R1-160702	55954	49219	DVKPSTEHINLK	12	0	Pmt3_miss2	_DVK(pm)PSTEHINLK_						DVK(1)PSTEHINLK						DVK(57.1)PSTEHINLK(-57.1)	0	0	0	0	0	0	1	SPBC365.06	3	HCD	FTMS	MULTI-MSMS	5	3	1060.85	3179.53	-0.26414	-0.00028021	1.55149	94.295	0.012489	75.462	48.433	57.098	1	2	0	0	0	55949
Yeast_8577_LTA_50mM-R1-160702	55969	49234	DVKPSTEHINLK	12	0	Pmt3_miss2	_DVK(pm)PSTEHINLK_						DVK(1)PSTEHINLK						DVK(34.91)PSTEHINLK(-34.91)	0	0	0	0	0	0	1	SPBC365.06	4	HCD	FTMS	MULTI-MSMS	20	1	795.89	3179.53	0.69374	0.00055214	316.51	94.315	0.0025705	53.001	22.003	34.905	0.99968	2	0	0	0	55949
Yeast_8577_LTA_50mM-R1-160702	56395	49639	DVKPSTEHINLK	12	0	Pmt3_miss2	_DVK(pm)PSTEHINLK_						DVK(1)PSTEHINLK						DVK(62.62)PSTEHINLK(-62.62)	0	0	0	0	0	0	1	SPBC365.06	2	HCD	FTMS	MULTI-MSMS	5	2	1590.77	3179.53	-0.064814	-0.0001031	3.46261	94.951	0.00011878	138.76	48.654	62.62	1	2	0	0	0	56390
Yeast_8577_LTA_50mM-R1-160702	56396	49640	DVKPSTEHINLK	12	0	Pmt3_miss2	_DVK(pm)PSTEHINLK_						DVK(1)PSTEHINLK						DVK(53.13)PSTEHINLK(-53.13)	0	0	0	0	0	0	1	SPBC365.06	2	HCD	FTMS	MULTI-MSMS	6	1	1590.77	3179.53	-0.064814	-0.0001031	3.46261	94.952	3.34e-06	152.7	45.491	53.128	1	2	0	0	0	56390
Yeast_8577_LTA_50mM-R1-160702	56399	49643	DVKPSTEHINLK	12	0	Pmt3_miss2	_DVK(pm)PSTEHINLK_						DVK(1)PSTEHINLK						DVK(44.63)PSTEHINLK(-44.63)	0	0	0	0	0	0	1	SPBC365.06	2	HCD	FTMS	MULTI-MSMS	9	3	1590.77	3179.53	-0.064814	-0.0001031	3.46261	94.956	0.00040642	120.77	30.662	44.628	0.99997	2	0	0	0	56390
Yeast_8577_LTA_50mM-R1-160702	56400	49644	DVKPSTEHINLK	12	0	Pmt3_miss2	_DVK(pm)PSTEHINLK_						DVK(1)PSTEHINLK						DVK(65.49)PSTEHINLK(-65.49)	0	0	0	0	0	0	1	SPBC365.06	2	HCD	FTMS	MULTI-MSMS	10	0	1590.77	3179.53	-0.064814	-0.0001031	3.46261	94.958	0.00011781	138.99	52.093	65.492	1	2	0	0	0	56390
Yeast_8577_LTA_50mM-R1-160702	56756	49983	DVKPSTEHINLK	12	0	Pmt3_miss2	_DVK(pm)PSTEHINLK_						DVK(1)PSTEHINLK						DVK(54.68)PSTEHINLK(-54.68)	0	0	0	0	0	0	1	SPBC365.06	2	HCD	FTMS	MULTI-MSMS	9	4	1590.77	3179.53	-0.064814	-0.0001031	2.83358	95.485	0.00071968	110.08	42.351	54.676	1	2	0	0	0	56747
Yeast_8577_LTA_50mM-R2-160702	47391	39404	DVKPSTEHINLK	12	0	Pmt3_miss2	_DVK(pm)PSTEHINLK_						DVK(1)PSTEHINLK						DVK(49.39)PSTEHINLK(-49.39)	0	0	0	0	0	0	1	SPBC365.06	3	HCD	FTMS	MULTI-MSMS	12	0	1060.85	3179.53	-0.88543	-0.00093931	0.677979	94.164	0.032599	61.409	31.497	49.386	0.99999	2	0	0	0	47379
Yeast_8577_LTA_50mM-R2-160702	47426	39437	DVKPSTEHINLK	12	0	Pmt3_miss2	_DVK(pm)PSTEHINLK_						DVK(1)PSTEHINLK						DVK(33.8)PSTEHINLK(-33.8)	0	0	0	0	0	0	1	SPBC365.06	4	HCD	FTMS	MULTI-MSMS	5	0	795.89	3179.53	0.3519	0.00028008	0.923353	94.218	0.0027684	51.546	25.899	33.802	0.99958	2	0	0	0	47421
Yeast_8577_LTA_50mM-R2-160702	47427	39438	DVKPSTEHINLK	12	0	Pmt3_miss2	_DVK(pm)PSTEHINLK_						DVK(1)PSTEHINLK						DVK(39.61)PSTEHINLK(-39.61)	0	0	0	0	0	0	1	SPBC365.06	4	HCD	FTMS	MULTI-MSMS	6	2	795.89	3179.53	0.3519	0.00028008	633.019	94.219	0.00081248	69.92	29.153	39.612	0.99989	2	0	0	0	47421
Yeast_8577_LTA_50mM-R2-160702	47428	39439	DVKPSTEHINLK	12	0	Pmt3_miss2	_DVK(pm)PSTEHINLK_						DVK(1)PSTEHINLK						DVK(51.39)PSTEHINLK(-51.39)	0	0	0	0	0	0	1	SPBC365.06	4	HCD	FTMS	MULTI-MSMS	7	3	795.89	3179.53	0.3519	0.00028008	945.918	94.221	0.00053679	75.669	36.87	51.393	0.99999	2	0	0	0	47421
Yeast_8577_LTA_50mM-R2-160702	47429	39440	DVKPSTEHINLK	12	0	Pmt3_miss2	_DVK(pm)PSTEHINLK_						DVK(1)PSTEHINLK						DVK(45.51)PSTEHINLK(-45.51)	0	0	0	0	0	0	1	SPBC365.06	4	HCD	FTMS	MULTI-MSMS	8	1	795.89	3179.53	0.3519	0.00028008	316.817	94.222	0.00049316	76.728	32.302	45.513	0.99997	2	0	0	0	47421
Yeast_8577_LTA_50mM-R2-160702	47431	39442	DVKPSTEHINLK	12	0	Pmt3_miss2	_DVK(pm)PSTEHINLK_						DVK(1)PSTEHINLK						DVK(40.2)PSTEHINLK(-40.2)	0	0	0	0	0	0	1	SPBC365.06	4	HCD	FTMS	MULTI-MSMS	10	4	795.89	3179.53	0.3519	0.00028008	1263.19	94.225	0.0025298	53.3	27.318	40.2	0.9999	2	0	0	0	47421
Yeast_8577_LTA_50mM-R2-160702	49513	41425	DVKPSTEHINLK	12	0	Pmt3_miss2	_DVK(pm)PSTEHINLK_						DVK(1)PSTEHINLK						DVK(48.54)PSTEHINLK(-48.54)	0	0	0	0	0	0	1	SPBC365.06	4	HCD	FTMS	MULTI-MSMS	13	4	795.89	3179.53	0.033811	2.69e-05	1.27583	97.333	0.00098679	66.285	33.551	48.541	0.99999	2	0	0	0	49500
Yeast_8577_LTA_50mM-R2-160702	48088	40068	DVKPSTEHINLK	12	0	Pmt3_miss2	_DVK(pm)PSTEHINLK_						DVK(1)PSTEHINLK						DVK(54.97)PSTEHINLK(-54.97)	0	0	0	0	0	0	1	SPBC365.06	3	HCD	FTMS	MSMS	16		1060.85	3179.53	NaN	NaN	11.3895	95.199	0.00030606	85.457	31.704	54.974	1	2	0	0	0	48072
Yeast_8577_LTA_50mM-R1-160702	56947	50165	DVKRENPSFTNSIK	14	2	Pmt3_miss2	_DVK(pm)RENPSFTNSIK_						DVK(0.992)RENPSFTNSIK(0.008)						DVK(20.86)RENPSFTNSIK(-20.86)	0	0	0	0	0	0	1	SPBC1652.01	4	HCD	FTMS	MULTI-MSMS	11	1	859.415	3433.63	0.16495	0.00014176	2.25754	95.766	0.039106	56.514	6.887	20.855	0.99185	2	0	0	0	56936
Yeast_8577_LTA_50mM-R1-160702	56922	50141	DVKRENPSFTNSIK	14	2	Pmt3_miss2	_DVK(pm)RENPSFTNSIK_						DVK(0.999)RENPSFTNSIK(0.001)						DVK(29.73)RENPSFTNSIK(-29.73)	0	0	0	0	0	0	1	SPBC1652.01	3	HCD	FTMS	MULTI-SECPEP	7	0	1145.55	3433.63	-0.056169	-6.43e-05	3.35739	95.728	0.028948	59.862	14.532	29.729	0.99894	2	0	0	0	56915
Yeast_8577_LTA_50mM-R2-160702	43632	35843	DVKRENPSFTNSIK	14	2	Pmt3_miss0	_DVK(pm)RENPSFTNSIK_				DVK(0.999)RENPSFTNSIK(0.001)						DVK(32.56)RENPSFTNSIK(-32.56)			0	0	0	0	1	0	0	SPBC1652.01	3	HCD	FTMS	MULTI-MSMS	11	3	963.165	2886.47	-0.91303	-0.0008794	1044.62	88.507	0.04864	69.331	7.6894	32.561	0.99945	2	0	0	0	43621
8577-LT-A-160702	61362	55650	DVLINNAGLALGTDK	15	1	2 Deamidation (N),Carbamyl (N-term),Pmt3_miss0	_(ca)DVLIN(de)N(de)AGLALGTDK(pm)_		DVLIN(1)N(1)AGLALGTDK		DVLINNAGLALGTDK(1)				DVLIN(109.39)N(109.39)AGLALGTDK		DVLINNAGLALGTDK(109.39)			0	1	2	0	1	0	0	SPAC521.03	2	HCD	FTMS	MULTI-MSMS	5	1	1406.22	2810.42	1.371	0.0019279	3.09523	99.316	3.17e-05	109.39	22.081	109.39	1	1	0	0	0	61357
8577-LT-A-160702	61363	55651	DVLINNAGLALGTDK	15	1	2 Deamidation (N),Carbamyl (N-term),Pmt3_miss0	_(ca)DVLIN(de)N(de)AGLALGTDK(pm)_		DVLIN(1)N(1)AGLALGTDK		DVLINNAGLALGTDK(1)				DVLIN(103.43)N(103.43)AGLALGTDK		DVLINNAGLALGTDK(103.43)			0	1	2	0	1	0	0	SPAC521.03	2	HCD	FTMS	MULTI-MSMS	6	2	1406.22	2810.42	1.371	0.0019279	3.09523	99.317	4.4e-05	103.43	21.146	103.43	1	1	0	0	0	61357
8577-LT-A-160702	61364	55652	DVLINNAGLALGTDK	15	1	2 Deamidation (N),Carbamyl (N-term),Pmt3_miss0	_(ca)DVLIN(de)N(de)AGLALGTDK(pm)_		DVLIN(1)N(1)AGLALGTDK		DVLINNAGLALGTDK(1)				DVLIN(86.91)N(86.91)AGLALGTDK		DVLINNAGLALGTDK(86.91)			0	1	2	0	1	0	0	SPAC521.03	2	HCD	FTMS	MULTI-MSMS	7	0	1406.22	2810.42	1.371	0.0019279	3.09523	99.318	7.61e-05	86.911	11.532	86.911	1	1	0	0	0	61357
8577-LT-A-160702	61368	55656	DVLINNAGLALGTDK	15	1	2 Deamidation (N),Carbamyl (N-term),Pmt3_miss0	_(ca)DVLIN(de)N(de)AGLALGTDK(pm)_		DVLIN(1)N(1)AGLALGTDK		DVLINNAGLALGTDK(1)				DVLIN(97.16)N(97.16)AGLALGTDK		DVLINNAGLALGTDK(97.16)			0	1	2	0	1	0	0	SPAC521.03	2	HCD	FTMS	MULTI-MSMS	11	3	1406.22	2810.42	1.371	0.0019279	3.09523	99.324	5.06e-05	97.163	7.9155	97.163	1	1	0	0	0	61357
Yeast_8577_LTA_50mM-R2-160702	55027	46676	DVLKCMDFLYNK	12	2	Carbamyl (N-term),Pmt3_miss1	_(ca)DVLK(pm)CMDFLYNK_					DVLK(0.805)CMDFLYNK(0.195)						DVLK(6.15)CMDFLYNK(-6.15)		0	1	0	0	0	1	0	SPBC15D4.13c	3	HCD	FTMS	MULTI-MSMS	4	5	986.14	2955.4	1.2252	0.0012082	6.58496	105.63	0.011031	46.88	9.2858	6.1549	0.8049	2	0	0	0	55023
Yeast_8577_LTA_50mM-R2-160702	55111	46756	DVLKCMDFLYNK	12	2	Carbamyl (N-term),Pmt3_miss1	_(ca)DVLK(pm)CMDFLYNK_					DVLK(0.5)CMDFLYNK(0.5)						DVLK(0)CMDFLYNK(0)		0	1	0	0	0	1	0	SPBC15D4.13c	3	HCD	FTMS	MULTI-MSMS	4	4	986.14	2955.4	1.2252	0.0012082	5.26534	105.75	0.01019	47.712	9.7142	0	0.5	2	0	0	0	55107
Yeast_8577_LTA_250mM-R1-160702	30371	25100	DVLSCK	6	0	Carbamidomethyl (C),Pmt3_miss1	_DVLSC(ca)K(pm)_	DVLSC(1)K				DVLSCK(1)		DVLSC(41.45)K				DVLSCK(41.45)		1	0	0	0	0	1	0	SPBC16A3.13	3	HCD	FTMS	MULTI-MSMS	1	1	716.016	2145.03	-1.3708	-0.00098149	-0.46281	61.899	0.030226	41.448	20.711	41.448	1	1	0	0	0	30370
Yeast_8577_LTA_250mM-R2-160702	25549	18845	DVLSCK	6	0	Carbamidomethyl (C),Pmt3_miss1	_DVLSC(ca)K(pm)_	DVLSC(1)K				DVLSCK(1)		DVLSC(41.45)K				DVLSCK(41.45)		1	0	0	0	0	1	0	SPBC16A3.13	3	HCD	FTMS	MULTI-MSMS	6	2	716.016	2145.03	-1.1992	-0.00085864	-0.183093	61.717	0.030226	41.448	14.241	41.448	1	1	0	0	0	25543
8577-LT-A-160702	59201	53592	DVLSSDIAK	9	1	Carbamyl (N-term),Pmt3_miss0	_(ca)DVLSSDIAK(pm)_				DVLSSDIAK(1)						DVLSSDIAK(107.66)			0	1	0	0	1	0	0	SPAC19B12.05c	2	HCD	FTMS	MULTI-MSMS	7	1	1122.07	2242.13	1.0997	0.001234	2.48684	96.089	0.025931	107.66	6.021	107.66	1	1	0	0	0	59194
Yeast_8577_LTA_50mM-R1-160702	64915	57754	DVLSSFWKQR	10	1	Carbamyl (N-term),Pmt3_miss1	_(ca)DVLSSFWK(pm)QR_					DVLSSFWK(1)QR						DVLSSFWK(46.35)QR		0	1	0	0	0	1	0	SPAC2F3.06c	3	HCD	FTMS	MULTI-SECPEP	20	-1	911.787	2732.34	-1.7349	-0.0015818	-2064.02	107.66	0.033214	46.352	6.7715	46.352	1	1	0	0	0	64895
8577-LT-A-160702	56707	51217	DVSKKEDTEPEVR	13	3	Pmt3_miss2	_DVSK(pm)KEDTEPEVR_						DVSK(0.9)K(0.1)EDTEPEVR						DVSK(9.54)K(-9.54)EDTEPEVR	0	0	0	0	0	0	1	SPAC17G6.10	3	HCD	FTMS	MULTI-MSMS	12	2	1111.19	3330.54	-1.4833	-0.0016482	1.72528	92.474	0.022489	53.328	21.447	9.5373	0.89989	2	0	0	0	56695
8577-LT-A-160702	56712	51222	DVSKKEDTEPEVR	13	3	Pmt3_miss2	_DVSK(pm)KEDTEPEVR_						DVSK(0.84)K(0.16)EDTEPEVR						DVSK(7.19)K(-7.19)EDTEPEVR	0	0	0	0	0	0	1	SPAC17G6.10	3	HCD	FTMS	MULTI-MSMS	17	1	1111.19	3330.54	-1.4833	-0.0016482	1.72528	92.481	0.010727	62.377	37.657	7.1912	0.83968	2	0	0	0	56695
8577-LT-A-160702	56715	51225	DVSKKEDTEPEVR	13	3	Pmt3_miss2	_DVSK(pm)KEDTEPEVR_						DVSK(0.829)K(0.171)EDTEPEVR						DVSK(6.86)K(-6.86)EDTEPEVR	0	0	0	0	0	0	1	SPAC17G6.10	3	HCD	FTMS	MULTI-MSMS	20	3	1111.19	3330.54	-1.4833	-0.0016482	1.72528	92.485	0.012391	61.097	35.567	6.8628	0.82924	2	0	0	0	56695
Yeast_8577_LTA_50mM-R1-160702	54343	47685	DVSKKEDTEPEVR	13	3	Pmt3_miss2	_DVSK(pm)KEDTEPEVR_						DVSK(0.848)K(0.152)EDTEPEVR						DVSK(7.45)K(-7.45)EDTEPEVR	0	0	0	0	0	0	1	SPAC17G6.10	3	HCD	FTMS	MULTI-MSMS	11	2	1111.19	3330.54	-1.0534	-0.0011706	2.80618	91.957	0.0057197	71.344	31.278	7.4502	0.84754	2	0	0	0	54332
Yeast_8577_LTA_50mM-R1-160702	54347	47689	DVSKKEDTEPEVR	13	3	Pmt3_miss2	_DVSK(pm)KEDTEPEVR_						DVSK(0.817)K(0.183)EDTEPEVR						DVSK(6.49)K(-6.49)EDTEPEVR	0	0	0	0	0	0	1	SPAC17G6.10	3	HCD	FTMS	MULTI-MSMS	15	1	1111.19	3330.54	-1.0534	-0.0011706	2.80618	91.963	0.0082507	65.374	26.369	6.4892	0.81671	2	0	0	0	54332
Yeast_8577_LTA_50mM-R1-160702	54368	47709	DVSKKEDTEPEVR	13	3	Pmt3_miss2	_DVSK(pm)KEDTEPEVR_						DVSK(0.817)K(0.183)EDTEPEVR						DVSK(6.49)K(-6.49)EDTEPEVR	0	0	0	0	0	0	1	SPAC17G6.10	3	HCD	FTMS	MULTI-MSMS	15	3	1111.19	3330.54	-1.0534	-0.0011706	2.53595	91.994	0.0082507	65.374	24.899	6.4892	0.81671	2	0	0	0	54353
Yeast_8577_LTA_50mM-R1-160702	54376	47716	DVSKKEDTEPEVR	13	3	Pmt3_miss2	_DVSK(pm)KEDTEPEVR_						DVSK(0.791)K(0.209)EDTEPEVR						DVSK(5.78)K(-5.78)EDTEPEVR	0	0	0	0	0	0	1	SPAC17G6.10	3	HCD	FTMS	MULTI-MSMS	2	0	1111.19	3330.54	-1.0534	-0.0011706	2.53595	92.007	0.011941	61.444	29.562	5.7832	0.79111	2	0	0	0	54374
Yeast_8577_LTA_50mM-R1-160702	54467	47803	DVSKKEDTEPEVR	13	3	Pmt3_miss2	_DVSK(pm)KEDTEPEVR_						DVSK(0.855)K(0.145)EDTEPEVR						DVSK(7.69)K(-7.69)EDTEPEVR	0	0	0	0	0	0	1	SPAC17G6.10	3	HCD	FTMS	MULTI-MSMS	9	4	1111.19	3330.54	-1.0534	-0.0011706	2.17565	92.14	0.0058742	70.98	39.098	7.6893	0.85452	2	0	0	0	54458
Yeast_8577_LTA_50mM-R2-160702	45861	37966	DVSKKEDTEPEVR	13	3	Pmt3_miss2	_DVSKK(pm)EDTEPEVR_						DVSK(0.437)K(0.563)EDTEPEVR						DVSK(-1.11)K(1.11)EDTEPEVR	0	0	0	0	0	0	1	SPAC17G6.10	3	HCD	FTMS	MULTI-MSMS	15	1	1111.19	3330.54	-0.11311	-0.00012569	302.521	91.828	0.023885	52.254	52.254	1.1072	0.56339	2	0	0	0	45846
Yeast_8577_LTA_50mM-R2-160702	45892	37995	DVSKKEDTEPEVR	13	3	Pmt3_miss2	_DVSKK(pm)EDTEPEVR_						DVSK(0.402)K(0.598)EDTEPEVR						DVSK(-1.73)K(1.73)EDTEPEVR	0	0	0	0	0	0	1	SPAC17G6.10	3	HCD	FTMS	MULTI-MSMS	4	2	1111.19	3330.54	-0.11311	-0.00012569	2.62603	91.876	0.0078811	66.246	11.904	1.7263	0.59808	2	0	0	0	45888
Yeast_8577_LTA_50mM-R2-160702	45893	37996	DVSKKEDTEPEVR	13	3	Pmt3_miss2	_DVSK(pm)KEDTEPEVR_						DVSK(0.877)K(0.123)EDTEPEVR						DVSK(8.55)K(-8.55)EDTEPEVR	0	0	0	0	0	0	1	SPAC17G6.10	3	HCD	FTMS	MULTI-MSMS	5	3	1111.19	3330.54	-0.11311	-0.00012569	2.62603	91.878	0.0061706	70.281	31.98	8.5488	0.87744	2	0	0	0	45888
Yeast_8577_LTA_50mM-R2-160702	45894	37997	DVSKKEDTEPEVR	13	3	Pmt3_miss2	_DVSKK(pm)EDTEPEVR_						DVSK(0.433)K(0.567)EDTEPEVR						DVSK(-1.18)K(1.18)EDTEPEVR	0	0	0	0	0	0	1	SPAC17G6.10	3	HCD	FTMS	MULTI-MSMS	6	4	1111.19	3330.54	-0.11311	-0.00012569	2.62603	91.879	0.042882	46.319	15.247	1.1789	0.56745	2	0	0	0	45888
Yeast_8577_LTA_50mM-R2-160702	45895	37998	DVSKKEDTEPEVR	13	3	Pmt3_miss2	_DVSK(pm)KEDTEPEVR_						DVSK(0.885)K(0.115)EDTEPEVR						DVSK(8.84)K(-8.84)EDTEPEVR	0	0	0	0	0	0	1	SPAC17G6.10	3	HCD	FTMS	MULTI-MSMS	7	0	1111.19	3330.54	-0.11311	-0.00012569	2.62603	91.881	0.0028774	80.534	80.534	8.8422	0.88452	2	0	0	0	45888
Yeast_8577_LTA_50mM-R2-160702	46126	38218	DVSKKEDTEPEVR	13	3	Pmt3_miss2	_DVSK(pm)KEDTEPEVR_						DVSK(0.785)K(0.215)EDTEPEVR						DVSK(5.62)K(-5.62)EDTEPEVR	0	0	0	0	0	0	1	SPAC17G6.10	3	HCD	FTMS	MULTI-MSMS	7	-1	1111.19	3330.54	-0.11311	-0.00012569	-302.099	92.219	0.020561	54.812	26	5.6243	0.785	2	0	0	0	46119
Yeast_8577_LTA_50mM-R2-160702	42800	35051	DVSKKEDTEPEVR	13	3	Pmt3_miss1	_DVSK(pm)KEDTEPEVR_					DVSK(0.807)K(0.193)EDTEPEVR						DVSK(6.21)K(-6.21)EDTEPEVR		0	0	0	0	0	1	0	SPAC17G6.10	3	HCD	FTMS	MULTI-MSMS	19	1	986.151	2955.43	-1.4037	-0.0013842	342.954	87.296	0.033874	52.527	22.615	6.2095	0.80687	2	0	0	0	42781
Yeast_8577_LTA_50mM-R2-160702	48054	40035	DVTEVTK	7	0	Pmt3_miss0	_DVTEVTK(pm)_				DVTEVTK(1)						DVTEVTK(111.01)			0	0	0	0	1	0	0	SPAC1805.04	2	HCD	FTMS	MSMS	3		1022.53	2043.04	NaN	NaN	-8.65147	95.151	0.0029732	111.01	23.685	111.01	1	1	0	0	0	48051
Yeast_8577_LTA_50mM-R1-160702	65038	57871	DYKHRCSLIN	10	2	Carbamidomethyl (C),Pmt3_miss0	_DYK(pm)HRC(ca)SLIN_	DYKHRC(1)SLIN			DYK(1)HRCSLIN			DYKHRC(56.36)SLIN			DYK(56.36)HRCSLIN			1	0	0	0	1	0	0	SPAC6F12.09	3	HCD	FTMS	MULTI-SECPEP	17	-1	853.427	2557.26	1.0984	0.0009374	-1143.34	107.84	0.03725	56.359	11.282	56.359	1	1	0	0	0	65021
Yeast_8577_LTA-25mM-R1-160702	33452	26930	EALLPYYDRVK	11	2	Pmt3_miss0	_EALLPYYDRVK(pm)_				EALLPYYDRVK(1)						EALLPYYDRVK(47.29)			0	0	0	0	1	0	0	SPAC17H9.01	4	HCD	FTMS	MULTI-SECPEP	11	-1	655.597	2618.36	-0.55009	-0.00036064	-1178.86	70.33	0.016926	47.288	15.649	47.288	1	1	0	0	0	33441
Yeast_8577_LTA_50mM-R2-160702	44726	36885	EAPLRSGFEKLCKRNK	16	4	Carbamidomethyl (C),Pmt3_miss0	_EAPLRSGFEK(pm)LC(ca)KRNK_	EAPLRSGFEKLC(1)KRNK			EAPLRSGFEK(0.4)LCK(0.3)RNK(0.3)			EAPLRSGFEKLC(48.18)KRNK			EAPLRSGFEK(1.25)LCK(-1.25)RNK(-1.25)			1	0	0	0	1	0	0	SPAC3C7.01c	3	HCD	FTMS	MULTI-MSMS	13	3	1062.56	3184.67	1.1382	0.0012094	944.122	90.139	0.0041538	48.177	48.177	48.177	1	3	0	0	0	44713
Yeast_8577_LTA_50mM-R2-160702	39755	32154	EASSESKPSTTNR	13	0	Pmt3_miss0	_EASSESK(pm)PSTTNR_				EASSESK(1)PSTTNR						EASSESK(72.68)PSTTNR			0	0	0	0	1	0	0	SPBC1A4.03c	3	HCD	FTMS	MULTI-SECPEP	11	-1	882.767	2645.28	0.29989	0.00026473	-376.784	82.759	0.02243	72.681	24.69	72.681	1	1	0	0	0	39744
8577-LT-A-160702	47093	42061	EASSESKPSTTNRK	14	1	Pmt3_miss0	_EASSESK(pm)PSTTNRK_				EASSESK(0.996)PSTTNRK(0.004)						EASSESK(23.85)PSTTNRK(-23.85)			0	0	0	0	1	0	0	SPBC1A4.03c	3	HCD	FTMS	MULTI-MSMS	16	1	925.465	2773.37	-0.16046	-0.0001485	3.09213	78.575	0.0084	54.812	7.5239	23.85	0.9959	2	0	0	0	47077
8577-LT-A-160702	47100	42067	EASSESKPSTTNRK	14	1	Pmt3_miss0	_EASSESK(pm)PSTTNRK_				EASSESK(0.971)PSTTNRK(0.029)						EASSESK(15.31)PSTTNRK(-15.31)			0	0	0	0	1	0	0	SPBC1A4.03c	3	HCD	FTMS	MULTI-MSMS	2	0	925.465	2773.37	-0.16046	-0.0001485	3.09213	78.587	0.024579	41.743	9.4479	15.307	0.97138	2	0	0	0	47098
Yeast_8577_LTA_50mM-R1-160702	44225	38049	EASSESKPSTTNRK	14	1	Pmt3_miss0	_EASSESK(pm)PSTTNRK_				EASSESK(0.998)PSTTNRK(0.002)						EASSESK(27.59)PSTTNRK(-27.59)			0	0	0	0	1	0	0	SPBC1A4.03c	3	HCD	FTMS	MULTI-MSMS	15	2	925.465	2773.37	0.22336	0.00020671	1.90225	77.59	0.0027667	67.102	15.891	27.593	0.99826	2	0	0	0	44210
Yeast_8577_LTA_50mM-R1-160702	44298	38118	EASSESKPSTTNRK	14	1	Pmt3_miss0	_EASSESK(pm)PSTTNRK_				EASSESK(0.999)PSTTNRK(0.001)						EASSESK(31.85)PSTTNRK(-31.85)			0	0	0	0	1	0	0	SPBC1A4.03c	3	HCD	FTMS	MULTI-MSMS	4	0	925.465	2773.37	0.22336	0.00020671	2.01042	77.69	0.00085713	81.327	13.293	31.845	0.99935	2	0	0	0	44294
Yeast_8577_LTA_50mM-R2-160702	36295	28897	EASSESKPSTTNRK	14	1	Pmt3_miss0	_EASSESK(pm)PSTTNRK_				EASSESK(1)PSTTNRK						EASSESK(37.67)PSTTNRK(-37.67)			0	0	0	0	1	0	0	SPBC1A4.03c	3	HCD	FTMS	MULTI-MSMS	1	1	925.465	2773.37	0.3063	0.00028347	2.87579	77.527	0.0029674	65.956	13.612	37.673	0.99983	2	0	0	0	36294
Yeast_8577_LTA_50mM-R2-160702	36296	28898	EASSESKPSTTNRK	14	1	Pmt3_miss0	_EASSESK(pm)PSTTNRK_				EASSESK(0.998)PSTTNRK(0.002)						EASSESK(26.56)PSTTNRK(-26.56)			0	0	0	0	1	0	0	SPBC1A4.03c	3	HCD	FTMS	MULTI-MSMS	2	2	925.465	2773.37	0.3063	0.00028347	2.87579	77.528	0.00072544	83.692	25.888	26.556	0.99779	2	0	0	0	36294
Yeast_8577_LTA_50mM-R2-160702	36297	28899	EASSESKPSTTNRK	14	1	Pmt3_miss0	_EASSESK(pm)PSTTNRK_				EASSESK(1)PSTTNRK						EASSESK(41.7)PSTTNRK(-41.7)			0	0	0	0	1	0	0	SPBC1A4.03c	3	HCD	FTMS	MULTI-MSMS	3	0	925.465	2773.37	0.3063	0.00028347	2.87579	77.529	0.0031625	64.842	15.533	41.705	0.99993	2	0	0	0	36294
Yeast_8577_LTA_50mM-R2-160702	36320	28920	EASSESKPSTTNRK	14	1	Pmt3_miss0	_EASSESK(pm)PSTTNRK_				EASSESK(1)PSTTNRK						EASSESK(40.61)PSTTNRK(-40.61)			0	0	0	0	1	0	0	SPBC1A4.03c	3	HCD	FTMS	MULTI-MSMS	1	3	925.465	2773.37	0.3063	0.00028347	1086.36	77.566	0.00076815	82.925	82.925	40.608	0.99991	2	0	0	0	36319
Yeast_8577_LTA_50mM-R2-160702	42544	34807	EASSESKPSTTNRK	14	1	Pmt3_miss2	_EASSESK(pm)PSTTNRK_						EASSESK(0.969)PSTTNRK(0.031)						EASSESK(14.89)PSTTNRK(-14.89)	0	0	0	0	0	0	1	SPBC1A4.03c	3	HCD	FTMS	MULTI-MSMS	15	3	1107.85	3320.53	1.1564	0.0012811	3.44769	86.915	0.041518	49.188	9.763	14.885	0.96855	2	0	0	0	42529
8577-LT-A-160702	65667	59750	EEELEAAKEEEEEIWR	16	1	Pmt3_miss0	_EEELEAAK(pm)EEEEEIWR_				EEELEAAK(1)EEEEEIWR						EEELEAAK(126.77)EEEEEIWR			0	0	0	0	1	0	0	SPBC83.15	3	HCD	FTMS	MULTI-MSMS	5	2	1091.19	3270.54	0.012099	1.32e-05	1.9245	105.78	0.00019892	126.77	89.678	126.77	1	1	0	0	0	65662
8577-LT-A-160702	65668	59751	EEELEAAKEEEEEIWR	16	1	Pmt3_miss0	_EEELEAAK(pm)EEEEEIWR_				EEELEAAK(1)EEEEEIWR						EEELEAAK(109.07)EEEEEIWR			0	0	0	0	1	0	0	SPBC83.15	3	HCD	FTMS	MULTI-MSMS	6	1	1091.19	3270.54	0.012099	1.32e-05	1.9245	105.78	0.017324	109.07	70.982	109.07	1	1	0	0	0	65662
8577-LT-A-160702	65671	59754	EEELEAAKEEEEEIWR	16	1	Pmt3_miss0	_EEELEAAK(pm)EEEEEIWR_				EEELEAAK(1)EEEEEIWR						EEELEAAK(110.38)EEEEEIWR			0	0	0	0	1	0	0	SPBC83.15	3	HCD	FTMS	MULTI-MSMS	9	3	1091.19	3270.54	0.012099	1.32e-05	1.9245	105.79	0.014176	110.38	78.508	110.38	1	1	0	0	0	65662
8577-LT-A-160702	65677	59760	EEELEAAKEEEEEIWR	16	1	Pmt3_miss0	_EEELEAAK(pm)EEEEEIWR_				EEELEAAK(1)EEEEEIWR						EEELEAAK(99.75)EEEEEIWR			0	0	0	0	1	0	0	SPBC83.15	3	HCD	FTMS	MULTI-MSMS	15	0	1091.19	3270.54	0.012099	1.32e-05	1.9245	105.8	0.03876	99.747	99.747	99.747	1	1	0	0	0	65662
Yeast_8577_LTA_50mM-R1-160702	63618	56518	EEELEAAKEEEEEIWR	16	1	Pmt3_miss0	_EEELEAAK(pm)EEEEEIWR_				EEELEAAK(1)EEEEEIWR						EEELEAAK(108.63)EEEEEIWR			0	0	0	0	1	0	0	SPBC83.15	3	HCD	FTMS	MULTI-MSMS	4	2	1091.19	3270.54	0.82851	0.00090406	2.38314	105.77	0.018383	108.63	70.022	108.63	1	1	0	0	0	63614
Yeast_8577_LTA_50mM-R1-160702	63619	56519	EEELEAAKEEEEEIWR	16	1	Pmt3_miss0	_EEELEAAK(pm)EEEEEIWR_				EEELEAAK(1)EEEEEIWR						EEELEAAK(108.63)EEEEEIWR			0	0	0	0	1	0	0	SPBC83.15	3	HCD	FTMS	MULTI-MSMS	5	1	1091.19	3270.54	0.82851	0.00090406	2.38314	105.77	0.018383	108.63	74.838	108.63	1	1	0	0	0	63614
Yeast_8577_LTA_50mM-R1-160702	63620	56520	EEELEAAKEEEEEIWR	16	1	Pmt3_miss0	_EEELEAAK(pm)EEEEEIWR_				EEELEAAK(1)EEEEEIWR						EEELEAAK(110.38)EEEEEIWR			0	0	0	0	1	0	0	SPBC83.15	3	HCD	FTMS	MULTI-MSMS	6	3	1091.19	3270.54	0.82851	0.00090406	2.38314	105.77	0.014176	110.38	69.006	110.38	1	1	0	0	0	63614
Yeast_8577_LTA_50mM-R1-160702	63621	56521	EEELEAAKEEEEEIWR	16	1	Pmt3_miss0	_EEELEAAK(pm)EEEEEIWR_				EEELEAAK(1)EEEEEIWR						EEELEAAK(109.79)EEEEEIWR			0	0	0	0	1	0	0	SPBC83.15	3	HCD	FTMS	MULTI-MSMS	7	0	1091.19	3270.54	0.82851	0.00090406	2.38314	105.77	0.015597	109.79	70.788	109.79	1	1	0	0	0	63614
Yeast_8577_LTA_50mM-R2-160702	54999	46650	EEELEAAKEEEEEIWR	16	1	Pmt3_miss0	_EEELEAAK(pm)EEEEEIWR_				EEELEAAK(1)EEEEEIWR						EEELEAAK(110.38)EEEEEIWR			0	0	0	0	1	0	0	SPBC83.15	3	HCD	FTMS	MULTI-MSMS	18	1	1091.19	3270.54	-0.63788	-0.00069605	309.663	105.58	0.014176	110.38	76.107	110.38	1	1	0	0	0	54981
Yeast_8577_LTA_50mM-R2-160702	55005	46655	EEELEAAKEEEEEIWR	16	1	Pmt3_miss0	_EEELEAAK(pm)EEEEEIWR_				EEELEAAK(1)EEEEEIWR						EEELEAAK(99.45)EEEEEIWR			0	0	0	0	1	0	0	SPBC83.15	3	HCD	FTMS	MULTI-MSMS	3	2	1091.19	3270.54	-0.63788	-0.00069605	615.572	105.6	0.039332	99.451	64.101	99.451	1	1	0	0	0	55002
Yeast_8577_LTA_50mM-R2-160702	55048	46696	EEELEAAKEEEEEIWR	16	1	Pmt3_miss0	_EEELEAAK(pm)EEEEEIWR_				EEELEAAK(1)EEEEEIWR						EEELEAAK(115.8)EEEEEIWR			0	0	0	0	1	0	0	SPBC83.15	3	HCD	FTMS	MULTI-MSMS	4	4	1091.19	3270.54	-0.63788	-0.00069605	3.75906	105.66	0.0037619	115.8	115.8	115.8	1	1	0	0	0	55044
Yeast_8577_LTA_50mM-R1-160702	56420	49663	EENQKNIKKLN	11	3	2 Deamidation (N),Carbamyl (N-term),Pmt3_miss2	_(ca)EEN(de)QK(pm)N(de)IKKLN_		EEN(0.989)QKN(0.784)IKKLN(0.227)				EENQK(0.426)NIK(0.426)K(0.148)LN		EEN(19.76)QKN(6.88)IKKLN(-6.88)				EENQK(0)NIK(0)K(-6.88)LN	0	1	2	0	0	0	1	SPAC27D7.02c	3	HCD	FTMS	MULTI-MSMS	9	0	1068.17	3201.5	-0.64617	-0.00069022	1.79266	94.986	0.015613	53.034	8.608	19.761	0.98889	9	0	0	0	56411
8577-LT-A-160702	62139	56390	EINAKLNE	8	1	2 Deamidation (N),Pmt3_miss0	_EIN(de)AK(pm)LN(de)E_		EIN(1)AKLN(1)E		EINAK(1)LNE				EIN(88.94)AKLN(88.94)E		EINAK(88.94)LNE			0	0	2	0	1	0	0	SPAC694.06c	2	HCD	FTMS	MULTI-MSMS	5	1	1093.05	2184.08	-0.50084	-0.00054744	2.87261	100.47	0.04864	88.942	88.942	88.942	1	1	0	0	0	62134
Yeast_8577_LTA_50mM-R2-160702	56098	47690	ELEKGYMMLFR	11	1	Pmt3_miss1	_ELEK(pm)GYMMLFR_					ELEK(1)GYMMLFR						ELEK(42.84)GYMMLFR		0	0	0	0	0	1	0	SPBC106.09	3	HCD	FTMS	MULTI-MSMS	3	1	947.798	2840.37	2.0823	0.0019736	358.617	107.24	0.041369	42.843	8.6502	42.843	1	1	0	0	0	56095
8577-LT-A-160702	57454	51928	ERMQILKSK	9	2	Carbamyl (N-term),Pmt3_miss1	_(ca)ERMQILK(pm)SK_					ERMQILK(0.5)SK(0.5)						ERMQILK(0)SK(0)		0	1	0	0	0	1	0	SPAC1556.01c	2	HCD	FTMS	MSMS	3		1300.67	2599.33	NaN	NaN	-2.37774	93.498	0.024804	42.743	11.312	0	0.5	2	0	0	0	-1
Yeast_8577_LTA_50mM-R2-160702	40400	32767	ESCGCKSSAVDNCK	14	2	Carbamidomethyl (C),Carbamyl (N-term),Pmt3_miss0	_(ca)ESC(ca)GCKSSAVDNCK(pm)_	ESC(0.497)GC(0.497)KSSAVDNC(0.006)K			ESCGCK(0.025)SSAVDNCK(0.975)			ESC(0)GC(0)KSSAVDNC(-22.41)K			ESCGCK(-16.36)SSAVDNCK(16.36)			1	1	0	0	1	0	0	SPAC22H10.13	3	HCD	FTMS	MULTI-SECPEP	18	0	928.414	2782.22	1.6797	0.0015595	52.3622	83.718	0.023886	40.552	7.3483	16.361	0.97475	6	0	0	0	40382
Yeast_8577_LTA_50mM-R1-160702	52281	45721	ESVDVKRENPSFTNSIK	17	3	Pmt3_miss0	_ESVDVK(pm)RENPSFTNSIK_				ESVDVK(1)RENPSFTNSIK						ESVDVK(49.49)RENPSFTNSIK(-49.49)			0	0	0	0	1	0	0	SPBC1652.01	3	HCD	FTMS	MULTI-MSMS	7	0	1068.21	3201.62	-0.58412	-0.00062396	2.16144	88.953	0.04864	82.482	22.008	49.487	0.99999	2	0	0	0	52274
Yeast_8577_LTA_50mM-R1-160702	52305	45744	ESVDVKRENPSFTNSIK	17	3	Pmt3_miss0	_ESVDVK(pm)RENPSFTNSIK_				ESVDVK(1)RENPSFTNSIK						ESVDVK(33.97)RENPSFTNSIK(-33.97)			0	0	0	0	1	0	0	SPBC1652.01	4	HCD	FTMS	MULTI-MSMS	10	0	801.411	3201.62	-0.73908	-0.00059231	2.23126	88.986	0.038274	44.468	18.511	33.966	0.9996	2	0	0	0	52295
Yeast_8577_LTA_50mM-R1-160702	56900	50120	ESVDVKRENPSFTNSIK	17	3	Pmt3_miss2	_ESVDVK(pm)RENPSFTNSIK_						ESVDVK(0.999)RENPSFTNSIK(0.001)						ESVDVK(28.55)RENPSFTNSIK(-28.55)	0	0	0	0	0	0	1	SPBC1652.01	3	HCD	FTMS	MULTI-MSMS	6	1	1250.6	3748.77	-0.34827	-0.00043555	2.93232	95.696	0.017764	47.088	47.088	28.551	0.99861	2	0	0	0	56894
Yeast_8577_LTA_50mM-R1-160702	56902	50122	ESVDVKRENPSFTNSIK	17	3	Pmt3_miss2	_ESVDVK(pm)RENPSFTNSIK_						ESVDVK(0.997)RENPSFTNSIK(0.003)						ESVDVK(24.82)RENPSFTNSIK(-24.82)	0	0	0	0	0	0	1	SPBC1652.01	3	HCD	FTMS	MULTI-MSMS	8	3	1250.6	3748.77	-0.34827	-0.00043555	2.93232	95.699	0.025251	43.12	43.12	24.824	0.99672	2	0	0	0	56894
Yeast_8577_LTA_50mM-R2-160702	48225	40198	ESVDVKRENPSFTNSIK	17	3	Pmt3_miss2	_ESVDVK(pm)RENPSFTNSIK_						ESVDVK(1)RENPSFTNSIK						ESVDVK(45.93)RENPSFTNSIK(-45.93)	0	0	0	0	0	0	1	SPBC1652.01	4	HCD	FTMS	MULTI-MSMS	6	3	938.201	3748.77	1.0524	0.00098732	2.75187	95.398	0.01684	58.123	19.319	45.931	0.99997	2	0	0	0	48219
Yeast_8577_LTA_50mM-R1-160702	53505	46887	EYETLAEK	8	0	Carbamyl (N-term),Pmt3_miss0	_(ca)EYETLAEK(pm)_				EYETLAEK(1)						EYETLAEK(49.35)			0	1	0	0	1	0	0	SPAC9E9.04	3	HCD	FTMS	MULTI-SECPEP	13	-3	760.041	2277.1	1.1525	0.00087592	-2173.32	90.739	0.045423	49.35	26.876	49.35	1	1	0	0	0	53492
Yeast_8577_LTA_50mM-R2-160702	45819	37926	FEKMTQKER	9	2	Oxidation (M),Carbamyl (N-term),Pmt3_miss0	_(ca)FEK(pm)M(ox)TQKER_			FEKM(1)TQKER	FEK(0.991)MTQK(0.009)ER					FEKM(101.54)TQKER	FEK(20.25)MTQK(-20.25)ER			0	1	0	1	1	0	0	SPAC167.03c	2	HCD	FTMS	MULTI-SECPEP	15	2	1254.62	2507.23	1.6677	0.0020923	606.025	91.765	0.011562	101.54	6.0402	101.54	1	2	0	0	0	45804
Yeast_8577_LTA_50mM-R1-160702	59704	52791	FIFMEKEKNGLSR	13	2	Oxidation (M),Deamidation (N),Carbamyl (N-term),Pmt3_miss0	_(ca)FIFM(ox)EK(pm)EKN(de)GLSR_		FIFMEKEKN(1)GLSR	FIFM(1)EKEKNGLSR	FIFMEK(0.943)EK(0.057)NGLSR				FIFMEKEKN(62.89)GLSR	FIFM(62.89)EKEKNGLSR	FIFMEK(12.21)EK(-12.21)NGLSR			0	1	1	1	1	0	0	SPCC4G3.19	3	HCD	FTMS	MULTI-MSMS	17	1	971.155	2910.44	0.64537	0.00062675	2.21529	99.887	0.04864	62.89	62.89	62.89	1	2	0	0	0	59687
8577-LT-A-160702	57672	52136	FRKVLLICN	9	2	Carbamidomethyl (C),Deamidation (N),Carbamyl (N-term),Pmt3_miss2	_(ca)FRK(pm)VLLIC(ca)N(de)_	FRKVLLIC(1)N	FRKVLLICN(1)				FRK(1)VLLICN	FRKVLLIC(58.7)N	FRKVLLICN(58.7)				FRK(58.7)VLLICN	1	1	1	0	0	0	1	SPAC1B1.02c	3	HCD	FTMS	MULTI-MSMS	11	3	1002.82	3005.45	0.56943	0.00057104	1000.78	93.823	0.003051	58.699	58.699	58.699	1	1	0	0	0	57661
Yeast_8577_LTA_50mM-R1-160702	58862	51989	GKGPGGEDGMSDEVKSEFPVLSK	23	4	Pmt3_miss0	_GKGPGGEDGMSDEVK(pm)SEFPVLSK_				GK(0.021)GPGGEDGMSDEVK(0.978)SEFPVLSK(0.001)						GK(-16.65)GPGGEDGMSDEVK(16.65)SEFPVLSK(-30.87)			0	0	0	0	1	0	0	SPCC1393.08	3	HCD	FTMS	MULTI-MSMS	15	1	1201.59	3601.75	0.082864	9.96e-05	1.66538	98.622	0.001685	69.133	24.929	16.65	0.97805	3	0	0	0	58847
Yeast_8577_LTA_50mM-R1-160702	58867	51994	GKGPGGEDGMSDEVKSEFPVLSK	23	4	Pmt3_miss0	_GKGPGGEDGMSDEVK(pm)SEFPVLSK_				GK(0.005)GPGGEDGMSDEVK(0.994)SEFPVLSK(0.001)						GK(-23.24)GPGGEDGMSDEVK(23.24)SEFPVLSK(-28.49)			0	0	0	0	1	0	0	SPCC1393.08	3	HCD	FTMS	MULTI-MSMS	20	2	1201.59	3601.75	0.082864	9.96e-05	1.66538	98.628	0.0027734	60.464	25.743	23.236	0.99387	3	0	0	0	58847
Yeast_8577_LTA_50mM-R1-160702	58895	52020	GKGPGGEDGMSDEVKSEFPVLSK	23	4	Pmt3_miss0	_GKGPGGEDGMSDEVK(pm)SEFPVLSK_				GK(0.013)GPGGEDGMSDEVK(0.985)SEFPVLSK(0.003)						GK(-18.95)GPGGEDGMSDEVK(18.95)SEFPVLSK(-25.78)			0	0	0	0	1	0	0	SPCC1393.08	4	HCD	FTMS	MULTI-MSMS	6	1	901.444	3601.75	0.8862	0.00079886	1.19992	98.673	0.0012638	50.426	24.708	18.953	0.98486	3	0	0	0	58889
Yeast_8577_LTA_50mM-R1-160702	58912	52036	GKGPGGEDGMSDEVKSEFPVLSK	23	4	Pmt3_miss0	_GKGPGGEDGMSDEVK(pm)SEFPVLSK_				GK(0.029)GPGGEDGMSDEVK(0.956)SEFPVLSK(0.015)						GK(-15.19)GPGGEDGMSDEVK(15.19)SEFPVLSK(-18.14)			0	0	0	0	1	0	0	SPCC1393.08	4	HCD	FTMS	MULTI-MSMS	2	0	901.444	3601.75	0.8862	0.00079886	1.19992	98.699	0.0052089	40.086	19.026	15.19	0.95637	3	0	0	0	58910
Yeast_8577_LTA_50mM-R2-160702	50339	42212	GKGPGGEDGMSDEVKSEFPVLSK	23	4	Pmt3_miss0	_GKGPGGEDGMSDEVK(pm)SEFPVLSK_				GK(0.007)GPGGEDGMSDEVK(0.992)SEFPVLSK(0.001)						GK(-21.77)GPGGEDGMSDEVK(21.77)SEFPVLSK(-28.93)			0	0	0	0	1	0	0	SPCC1393.08	3	HCD	FTMS	MULTI-MSMS	20	2	1201.59	3601.75	1.4363	0.0017258	560.567	98.571	0.00086371	75.112	17.276	21.771	0.99213	3	0	0	0	50319
Yeast_8577_LTA_50mM-R2-160702	50346	42218	GKGPGGEDGMSDEVKSEFPVLSK	23	4	Pmt3_miss0	_GKGPGGEDGMSDEVK(pm)SEFPVLSK_				GK(0.033)GPGGEDGMSDEVK(0.966)SEFPVLSK(0.001)						GK(-14.64)GPGGEDGMSDEVK(14.64)SEFPVLSK(-30.52)			0	0	0	0	1	0	0	SPCC1393.08	3	HCD	FTMS	MULTI-MSMS	6	1	1201.59	3601.75	1.4363	0.0017258	2.6649	98.584	0.0018434	67.979	26.696	14.637	0.96594	3	0	0	0	50340
Yeast_8577_LTA_50mM-R2-160702	50347	42219	GKGPGGEDGMSDEVKSEFPVLSK	23	4	Pmt3_miss0	_GKGPGGEDGMSDEVK(pm)SEFPVLSK_				GK(0.045)GPGGEDGMSDEVK(0.955)SEFPVLSK						GK(-13.32)GPGGEDGMSDEVK(13.32)SEFPVLSK(-35.48)			0	0	0	0	1	0	0	SPCC1393.08	3	HCD	FTMS	MULTI-MSMS	7	3	1201.59	3601.75	1.4363	0.0017258	2.6649	98.585	0.0010079	74.062	22.136	13.315	0.95521	3	0	0	0	50340
Yeast_8577_LTA_50mM-R2-160702	50352	42224	GKGPGGEDGMSDEVKSEFPVLSK	23	4	Pmt3_miss0	_GKGPGGEDGMSDEVK(pm)SEFPVLSK_				GK(0.045)GPGGEDGMSDEVK(0.955)SEFPVLSK(0.001)						GK(-13.32)GPGGEDGMSDEVK(13.32)SEFPVLSK(-31.45)			0	0	0	0	1	0	0	SPCC1393.08	3	HCD	FTMS	MULTI-MSMS	12	4	1201.59	3601.75	1.4363	0.0017258	2.6649	98.592	0.0010079	74.062	28.703	13.315	0.95482	3	0	0	0	50340
Yeast_8577_LTA_50mM-R2-160702	50354	42226	GKGPGGEDGMSDEVKSEFPVLSK	23	4	Pmt3_miss0	_GKGPGGEDGMSDEVK(pm)SEFPVLSK_				GK(0.004)GPGGEDGMSDEVK(0.995)SEFPVLSK(0.002)						GK(-24.34)GPGGEDGMSDEVK(24.34)SEFPVLSK(-27.8)			0	0	0	0	1	0	0	SPCC1393.08	3	HCD	FTMS	MULTI-MSMS	14	0	1201.59	3601.75	1.4363	0.0017258	2.6649	98.595	0.0020626	66.383	24.342	24.343	0.99469	3	0	0	0	50340
Yeast_8577_LTA_50mM-R2-160702	50355	42227	GKGPGGEDGMSDEVKSEFPVLSK	23	4	Pmt3_miss0	_GKGPGGEDGMSDEVK(pm)SEFPVLSK_				GK(0.027)GPGGEDGMSDEVK(0.971)SEFPVLSK(0.002)						GK(-15.56)GPGGEDGMSDEVK(15.56)SEFPVLSK(-26.97)			0	0	0	0	1	0	0	SPCC1393.08	4	HCD	FTMS	MULTI-MSMS	15	0	901.444	3601.75	0.71815	0.00064737	2.08838	98.596	0.00097313	52.79	19.733	15.563	0.97107	3	0	0	0	50340
8577-LT-A-160702	64716	58845	GKVLYMLGTECSR	13	1	Carbamidomethyl (C),Pmt3_miss0	_GK(pm)VLYMLGTEC(ca)SR_	GKVLYMLGTEC(1)SR			GK(1)VLYMLGTECSR			GKVLYMLGTEC(73.91)SR			GK(73.91)VLYMLGTECSR			1	0	0	0	1	0	0	SPBC26H8.09c	3	HCD	FTMS	MULTI-MSMS	20	2	922.798	2765.37	0.19368	0.00017872	4.65394	104.34	0.00679	73.91	39.732	73.91	1	1	0	0	0	64696
8577-LT-A-160702	61351	55640	GLQEIMCADK	10	1	Carbamidomethyl (C),Pmt3_miss0	_GLQEIMC(ca)ADK(pm)_	GLQEIMC(1)ADK			GLQEIMCADK(1)			GLQEIMC(79.97)ADK			GLQEIMCADK(79.97)			1	0	0	0	1	0	0	SPBC19G7.05c	3	HCD	FTMS	MSMS	15		806.394	2416.16	NaN	NaN	-3.98995	99.3	0.0028335	79.974	8.6247	79.974	1	1	0	0	0	61336
Yeast_8577_LTA_50mM-R1-160702	64780	57625	GPGGEDGMSDEVKSEFPVLSK	21	3	Pmt3_miss2	_GPGGEDGMSDEVK(pm)SEFPVLSK_						GPGGEDGMSDEVK(0.995)SEFPVLSK(0.005)						GPGGEDGMSDEVK(23.18)SEFPVLSK(-23.18)	0	0	0	0	0	0	1	SPCC1393.08	3	HCD	FTMS	MULTI-MSMS	11	2	1322.27	3963.79	-1.0499	-0.0013883	3.73318	107.46	0.0089125	46.178	46.178	23.183	0.99522	2	0	0	0	64769
Yeast_8577_LTA_50mM-R2-160702	53011	44756	GPGGEDGMSDEVKSEFPVLSK	21	3	Pmt3_miss0	_GPGGEDGMSDEVK(pm)SEFPVLSK_				GPGGEDGMSDEVK(1)SEFPVLSK						GPGGEDGMSDEVK(33.62)SEFPVLSK(-33.62)			0	0	0	0	1	0	0	SPCC1393.08	3	HCD	FTMS	MULTI-MSMS	4	2	1139.88	3416.63	0.851	0.00097005	3.13907	102.59	0.042491	64.203	64.203	33.616	0.99957	2	0	0	0	53007
Yeast_8577_LTA_50mM-R2-160702	53014	44759	GPGGEDGMSDEVKSEFPVLSK	21	3	Pmt3_miss0	_GPGGEDGMSDEVK(pm)SEFPVLSK_				GPGGEDGMSDEVK(0.999)SEFPVLSK(0.001)						GPGGEDGMSDEVK(28.35)SEFPVLSK(-28.35)			0	0	0	0	1	0	0	SPCC1393.08	3	HCD	FTMS	MULTI-MSMS	7	3	1139.88	3416.63	0.851	0.00097005	3.13907	102.6	0.036094	67.227	67.227	28.35	0.99854	2	0	0	0	53007
Yeast_8577_LTA_50mM-R2-160702	53021	44766	GPGGEDGMSDEVKSEFPVLSK	21	3	Pmt3_miss0	_GPGGEDGMSDEVK(pm)SEFPVLSK_				GPGGEDGMSDEVK(1)SEFPVLSK						GPGGEDGMSDEVK(42.87)SEFPVLSK(-42.87)			0	0	0	0	1	0	0	SPCC1393.08	3	HCD	FTMS	MULTI-MSMS	14	4	1139.88	3416.63	0.851	0.00097005	3.13907	102.61	0.040277	65.25	65.25	42.875	0.99995	2	0	0	0	53007
Yeast_8577_LTA_50mM-R1-160702	56794	50019	GRKPKNISTLEH	12	2	Pmt3_miss2	_GRK(pm)PKNISTLEH_						GRK(0.999)PK(0.001)NISTLEH						GRK(32.9)PK(-32.9)NISTLEH	0	0	0	0	0	0	1	SPAC5D6.02c	3	HCD	FTMS	MULTI-SECPEP	5	3	1060.53	3178.56	0.5764	0.00061129	309.391	95.542	0.045415	51.726	20.77	32.903	0.99949	2	0	0	0	56789
Yeast_8577_LTA_50mM-R2-160702	43145	35379	GSGNGK	6	0	Pmt3_miss0	_GSGNGK(pm)_				GSGNGK(1)						GSGNGK(50.97)			0	0	0	0	1	0	0	SPAC2C4.17c	3	HCD	FTMS	MSMS	7		591.299	1770.87	NaN	NaN	-1096.03	87.8	0.023741	50.966	33.265	50.966	1	1	0	0	0	43138
Yeast_8577_LTA_50mM-R2-160702	40580	32938	HSVKEESGEASPQSSQQSTITSISTTTR	28	1	Pmt3_miss0	_HSVK(pm)EESGEASPQSSQQSTITSISTTTR_				HSVK(1)EESGEASPQSSQQSTITSISTTTR						HSVK(64.78)EESGEASPQSSQQSTITSISTTTR			0	0	0	0	1	0	0	SPBC1685.08	4	HCD	FTMS	MULTI-MSMS	9	2	1054.77	4215.04	-0.76224	-0.00080399	477.203	83.987	0.00013597	64.779	23.378	64.779	1	1	0	0	0	40571
Yeast_8577_LTA_50mM-R2-160702	40582	32940	HSVKEESGEASPQSSQQSTITSISTTTR	28	1	Pmt3_miss0	_HSVK(pm)EESGEASPQSSQQSTITSISTTTR_				HSVK(1)EESGEASPQSSQQSTITSISTTTR						HSVK(63.49)EESGEASPQSSQQSTITSISTTTR			0	0	0	0	1	0	0	SPBC1685.08	4	HCD	FTMS	MULTI-MSMS	11	3	1054.77	4215.04	-0.76224	-0.00080399	716.186	83.99	0.0001461	63.491	24.485	63.491	1	1	0	0	0	40571
Yeast_8577_LTA_50mM-R2-160702	40583	32941	HSVKEESGEASPQSSQQSTITSISTTTR	28	1	Pmt3_miss0	_HSVK(pm)EESGEASPQSSQQSTITSISTTTR_				HSVK(1)EESGEASPQSSQQSTITSISTTTR						HSVK(64.31)EESGEASPQSSQQSTITSISTTTR			0	0	0	0	1	0	0	SPBC1685.08	4	HCD	FTMS	MULTI-MSMS	12	0	1054.77	4215.04	-0.76224	-0.00080399	1.55299	83.991	0.00014034	64.315	24.249	64.315	1	1	0	0	0	40571
Yeast_8577_LTA_50mM-R2-160702	40630	32986	HSVKEESGEASPQSSQQSTITSISTTTR	28	1	Pmt3_miss0	_HSVK(pm)EESGEASPQSSQQSTITSISTTTR_				HSVK(1)EESGEASPQSSQQSTITSISTTTR						HSVK(59.89)EESGEASPQSSQQSTITSISTTTR			0	0	0	0	1	0	0	SPBC1685.08	4	HCD	FTMS	MULTI-MSMS	17	1	1054.77	4215.04	-0.76224	-0.00080399	241.115	84.059	0.00015279	59.893	18.651	59.893	1	1	0	0	0	40613
Yeast_8577_LTA_50mM-R2-160702	40631	32987	HSVKEESGEASPQSSQQSTITSISTTTR	28	1	Pmt3_miss0	_HSVK(pm)EESGEASPQSSQQSTITSISTTTR_				HSVK(1)EESGEASPQSSQQSTITSISTTTR						HSVK(70.98)EESGEASPQSSQQSTITSISTTTR			0	0	0	0	1	0	0	SPBC1685.08	4	HCD	FTMS	MULTI-MSMS	18	4	1054.77	4215.04	-0.76224	-0.00080399	953.084	84.061	7.76e-05	70.983	31.977	70.983	1	1	0	0	0	40613
Yeast_8577_LTA-25mM-R1-160702	48497	41259	IAANSSCLLKGS	12	1	Carbamidomethyl (C),Carbamyl (N-term),Pmt3_miss0	_(ca)IAANSSC(ca)LLK(pm)GS_	IAANSSC(1)LLKGS			IAANSSCLLK(1)GS			IAANSSC(52.93)LLKGS			IAANSSCLLK(52.93)GS			1	1	0	0	1	0	0	SPBC16D10.04c	3	HCD	FTMS	MULTI-MSMS	20	4	839.427	2515.26	0.4937	0.00041442	1.57192	92.057	0.0088767	52.928	7.5692	52.928	1	1	0	0	0	48477
Yeast_8577_LTA_50mM-R2-160702	34282	27004	IDSEHNEPEYHTESKNEESEHNTK	24	2	Pmt3_miss0	_IDSEHNEPEYHTESK(pm)NEESEHNTK_				IDSEHNEPEYHTESK(0.972)NEESEHNTK(0.028)						IDSEHNEPEYHTESK(15.38)NEESEHNTK(-15.38)			0	0	0	0	1	0	0	SPBC26H8.09c	4	HCD	FTMS	MULTI-SECPEP	3	2	1034.72	4134.85	0.62702	0.00064879	487.614	74.489	0.017857	40.404	21.991	15.383	0.97186	2	0	0	0	34279
8577-LT-A-160702	52784	47481	IEEQQHK	7	0	Pmt3_miss0	_IEEQQHK(pm)_				IEEQQHK(1)						IEEQQHK(79.6)			0	0	0	0	1	0	0	SPBC32F12.05c	2	HCD	FTMS	MULTI-SECPEP	16	1	1082.55	2163.08	0.81038	0.00087728	2.99155	86.75	0.033871	79.597	6.3488	79.597	1	1	0	0	0	52768
Yeast_8577_LTA-25mM-R1-160702	58561	50632	IIDADGGMLAMEWEDK	16	3	Carbamyl (N-term),Pmt3_miss2	_(ca)IIDADGGMLAMEWEDK(pm)_						IIDADGGMLAMEWEDK(1)						IIDADGGMLAMEWEDK(75.96)	0	1	0	0	0	0	1	SPAC13C5.05c	3	HCD	FTMS	MULTI-MSMS	7	5	1212.87	3635.6	0.47274	0.00057337	3.39036	107.7	0.00053806	75.961	7.4477	75.961	1	1	0	0	0	58554
Yeast_8577_LTA-25mM-R1-160702	38877	32097	INENFRMK	8	1	Oxidation (M),2 Deamidation (N),Pmt3_miss0	_IN(de)EN(de)FRM(ox)K(pm)_		IN(1)EN(1)FRMK	INENFRM(1)K	INENFRMK(1)				IN(41.28)EN(41.28)FRMK	INENFRM(41.28)K	INENFRMK(41.28)			0	0	2	1	1	0	0	SPAC17G6.12	3	HCD	FTMS	MULTI-MSMS	18	2	774.714	2321.12	1.0996	0.00085186	-2132.27	78.005	0.013567	41.283	19.237	41.283	1	1	0	0	0	38859
Yeast_8577_LTA_50mM-R2-160702	43226	35456	IPCTYHLPPIK	11	0	Carbamidomethyl (C),Carbamyl (N-term),Pmt3_miss0	_(ca)IPC(ca)TYHLPPIK(pm)_	IPC(1)TYHLPPIK			IPCTYHLPPIK(1)			IPC(57.84)TYHLPPIK			IPCTYHLPPIK(57.84)			1	1	0	0	1	0	0	SPAC25B8.11	3	HCD	FTMS	MULTI-SECPEP	4	-2	878.791	2633.35	2.1451	0.0018851	-748.111	87.917	0.024662	57.836	57.836	57.836	1	1	0	0	0	43222
Yeast_8577_LTA_50mM-R1-160702	59844	52924	IQPVIPEKK	9	1	Pmt3_miss2	_IQPVIPEK(pm)K_						IQPVIPEK(0.5)K(0.5)						IQPVIPEK(0)K(0)	0	0	0	0	0	0	1	SPBC16A3.19	3	HCD	FTMS	MULTI-MSMS	10	1	951.151	2850.43	1.3242	0.0012595	3.1507	100.1	0.024317	72.848	25.546	0	0.5	2	0	0	0	59834
Yeast_8577_LTA_50mM-R1-160702	59845	52925	IQPVIPEKK	9	1	Pmt3_miss2	_IQPVIPEK(pm)K_						IQPVIPEK(0.5)K(0.5)						IQPVIPEK(0)K(0)	0	0	0	0	0	0	1	SPBC16A3.19	3	HCD	FTMS	MULTI-MSMS	11	2	951.151	2850.43	1.3242	0.0012595	3.1507	100.1	0.04864	57.347	15.137	0	0.5	2	0	0	0	59834
Yeast_8577_LTA_50mM-R2-160702	44156	36342	KCGMKNFRNIQV	12	3	Carbamidomethyl (C),Carbamyl (N-term),Pmt3_miss0	_(ca)K(pm)C(ca)GMKNFRNIQV_	KC(1)GMKNFRNIQV			K(0.917)CGMK(0.083)NFRNIQV			KC(40.11)GMKNFRNIQV			K(10.42)CGMK(-10.42)NFRNIQV			1	1	0	0	1	0	0	SW:UBC7_HUMAN	3	HCD	FTMS	MSMS	10		930.806	2789.4	NaN	NaN	-2516.89	89.287	0.024062	40.113	10.424	40.113	1	2	0	0	0	44146
Yeast_8577_LTA_50mM-R2-160702	52078	43868	KEEELEAAKEEEEEIWR	17	2	Pmt3_miss0	_KEEELEAAK(pm)EEEEEIWR_				K(0.008)EEELEAAK(0.992)EEEEEIWR						K(-20.96)EEELEAAK(20.96)EEEEEIWR			0	0	0	0	1	0	0	SPBC83.15	3	HCD	FTMS	MULTI-MSMS	16	3	1133.89	3398.64	1.5773	0.0017884	1.39207	101.19	0.038338	63.337	63.337	20.955	0.99204	2	0	0	0	52062
8577-LT-A-160702	61216	55511	KEQKWTLKFES	11	3	Pmt3_miss2	_K(pm)EQKWTLKFES_						K(0.995)EQK(0.002)WTLK(0.002)FES						K(26)EQK(-26)WTLK(-26)FES	0	0	0	0	0	0	1	SPBC1773.01	2	HCD	FTMS	MULTI-MSMS	6	0	1612.28	3222.54	1.1926	0.0019228	2.10178	99.104	0.00034358	89.08	6.4345	26.004	0.99501	3	0	0	0	61210
8577-LT-A-160702	61218	55513	KEQKWTLKFES	11	3	Pmt3_miss2	_K(pm)EQKWTLKFES_						K(0.982)EQK(0.009)WTLK(0.009)FES						K(20.3)EQK(-20.3)WTLK(-20.3)FES	0	0	0	0	0	0	1	SPBC1773.01	2	HCD	FTMS	MULTI-MSMS	8	4	1612.28	3222.54	1.1926	0.0019228	2.10178	99.107	0.0013882	62.303	8.6199	20.302	0.98168	3	0	0	0	61210
Yeast_8577_LTA_50mM-R1-160702	61428	54433	KGEYTTLESFVK	12	1	Pmt3_miss0	_KGEYTTLESFVK(pm)_				K(0.001)GEYTTLESFVK(0.999)						K(-28.52)GEYTTLESFVK(28.52)			0	0	0	0	1	0	0	SPBC1734.15	3	HCD	FTMS	MULTI-MSMS	19	0	885.457	2653.35	0.28805	0.00025506	0.864158	102.47	0.019014	48.625	9.4063	28.519	0.9986	2	0	0	0	61409
Yeast_8577_LTA_50mM-R2-160702	43538	35753	KIIIFLSCSDSV	12	2	Carbamidomethyl (C),Pmt3_miss0	_K(pm)IIIFLSC(ca)SDSV_	KIIIFLSC(1)SDSV			K(1)IIIFLSCSDSV			KIIIFLSC(65.4)SDSV			K(65.4)IIIFLSCSDSV			1	0	0	0	1	0	0	SPBC21H7.04	3	HCD	FTMS	MSMS	1		878.795	2633.36	NaN	NaN	-375.584	88.382	0.0027088	65.395	8.0469	65.395	1	1	0	0	0	43537
Yeast_8577_LTA_50mM-R2-160702	45629	37745	KILECVCWNCGK	12	1	Carbamyl (N-term),Pmt3_miss0	_(ca)K(pm)ILECVCWNCGK_				K(0.984)ILECVCWNCGK(0.016)						K(17.85)ILECVCWNCGK(-17.85)			0	1	0	0	1	0	0	SPBC28F2.12	3	HCD	FTMS	MSMS	14		897.769	2690.29	NaN	NaN	-5539.69	91.486	0.015994	45.257	6.623	17.848	0.98385	2	0	0	0	45615
8577-LT-A-160702	53827	48474	KLIAERDDEKTAL	13	4	Pmt3_miss0	_K(pm)LIAERDDEKTAL_				K(0.997)LIAERDDEK(0.003)TAL						K(24.7)LIAERDDEK(-24.7)TAL			0	0	0	0	1	0	0	SPAC458.02c	3	HCD	FTMS	MULTI-MSMS	9	3	918.822	2753.44	0.92462	0.00084956	1.22293	88.269	0.007058	74.326	8.7518	24.699	0.99662	2	0	0	0	53818
Yeast_8577_LTA_50mM-R1-160702	54116	47469	KLILVGGENYYK	12	1	Deamidation (N),Carbamyl (N-term),Pmt3_miss0	_(ca)K(pm)LILVGGEN(de)YYK_		KLILVGGEN(1)YYK		K(1)LILVGGENYYK				KLILVGGEN(112.15)YYK		K(55.92)LILVGGENYYK(-55.92)			0	1	1	0	1	0	0	SPCC1223.03c	3	HCD	FTMS	MULTI-MSMS	15	1	898.473	2692.4	1.0945	0.00098342	5.12866	91.624	0.00041468	112.15	35.492	112.15	1	2	0	0	0	54101
Yeast_8577_LTA_50mM-R1-160702	54126	47478	KLILVGGENYYK	12	1	Deamidation (N),Carbamyl (N-term),Pmt3_miss0	_(ca)K(pm)LILVGGEN(de)YYK_		KLILVGGEN(1)YYK		K(1)LILVGGENYYK				KLILVGGEN(103.35)YYK		K(50.42)LILVGGENYYK(-50.42)			0	1	1	0	1	0	0	SPCC1223.03c	3	HCD	FTMS	MULTI-MSMS	4	2	898.473	2692.4	1.0945	0.00098342	4.12583	91.64	0.00051496	103.35	37.774	103.35	1	2	0	0	0	54122
Yeast_8577_LTA_50mM-R1-160702	54127	47479	KLILVGGENYYK	12	1	Deamidation (N),Carbamyl (N-term),Pmt3_miss0	_(ca)K(pm)LILVGGEN(de)YYK_		KLILVGGEN(1)YYK		K(1)LILVGGENYYK				KLILVGGEN(87.36)YYK		K(34.43)LILVGGENYYK(-34.43)			0	1	1	0	1	0	0	SPCC1223.03c	3	HCD	FTMS	MULTI-MSMS	5	0	898.473	2692.4	1.0945	0.00098342	4.12583	91.642	0.00074099	87.363	13.582	87.363	1	2	0	0	0	54122
Yeast_8577_LTA_50mM-R1-160702	54168	47518	KLILVGGENYYK	12	1	Deamidation (N),Carbamyl (N-term),Pmt3_miss0	_(ca)K(pm)LILVGGEN(de)YYK_		KLILVGGEN(1)YYK		K(1)LILVGGENYYK				KLILVGGEN(63.54)YYK		K(33.48)LILVGGENYYK(-33.48)			0	1	1	0	1	0	0	SPCC1223.03c	3	HCD	FTMS	MULTI-MSMS	4	3	898.473	2692.4	1.0945	0.00098342	3.90298	91.703	0.003256	63.537	22.484	63.537	1	2	0	0	0	54164
Yeast_8577_LTA_50mM-R2-160702	45681	37794	KLILVGGENYYK	12	1	Deamidation (N),Carbamyl (N-term),Pmt3_miss0	_(ca)K(pm)LILVGGEN(de)YYK_		KLILVGGEN(1)YYK		K(0.996)LILVGGENYYK(0.004)				KLILVGGEN(77.31)YYK		K(24.38)LILVGGENYYK(-24.38)			0	1	1	0	1	0	0	SPCC1223.03c	3	HCD	FTMS	MULTI-MSMS	3	0	898.473	2692.4	1.0251	0.00092105	4.75836	91.563	0.001375	77.305	12.427	77.305	1	2	0	0	0	45678
Yeast_8577_LTA_50mM-R2-160702	41466	33780	KLKSLEYR	8	2	Carbamyl (N-term),Pmt3_miss0	_(ca)K(pm)LKSLEYR_				K(0.85)LK(0.15)SLEYR						K(7.52)LK(-7.52)SLEYR			0	1	0	0	1	0	0	SPBC365.04c	3	HCD	FTMS	MSMS	6		778.088	2331.24	NaN	NaN	5.99752	85.312	0.021812	48.602	7.4845	7.5215	0.84965	2	0	0	0	41460
Yeast_8577_LTA_250mM-R1-160702	18872	14154	KLNKDGAHR	9	2	Deamidation (N),Carbamyl (N-term),Pmt3_miss0	_(ca)K(pm)LN(de)KDGAHR_		KLN(1)KDGAHR		K(0.998)LNK(0.002)DGAHR				KLN(44.31)KDGAHR		K(26.87)LNK(-26.87)DGAHR			0	1	1	0	1	0	0	SPAC186.08c	2	HCD	FTMS	MSMS	20		1168.1	2334.19	NaN	NaN	215.33	44.963	0.021642	44.309	25.998	44.309	1	2	0	0	0	-1
8577-LT-A-160702	55220	49801	KLQPSSKPLSSLEAR	15	1	Pmt3_miss0	_K(pm)LQPSSKPLSSLEAR_				K(1)LQPSSKPLSSLEAR						K(41.74)LQPSSK(-41.74)PLSSLEAR			0	0	0	0	1	0	0	SPBC4B4.03	3	HCD	FTMS	MULTI-MSMS	16	3	965.192	2892.56	0.41055	0.00039626	-721.846	90.294	0.00023226	93.768	38.454	41.741	0.99993	2	0	0	0	55204
8577-LT-A-160702	55238	49818	KLQPSSKPLSSLEAR	15	1	Pmt3_miss0	_K(pm)LQPSSKPLSSLEAR_				K(1)LQPSSKPLSSLEAR						K(43.85)LQPSSK(-43.85)PLSSLEAR			0	0	0	0	1	0	0	SPBC4B4.03	4	HCD	FTMS	MULTI-MSMS	13	1	724.146	2892.56	0.52522	0.00038034	1.81271	90.321	0.0020984	67.646	24.857	43.846	0.99996	2	0	0	0	55225
8577-LT-A-160702	59816	54178	KLQPSSKPLSSLEAR	15	1	Pmt3_miss2	_K(pm)LQPSSKPLSSLEAR_						K(1)LQPSSKPLSSLEAR						K(37.48)LQPSSK(-37.48)PLSSLEAR	0	0	0	0	0	0	1	SPBC4B4.03	3	HCD	FTMS	MULTI-MSMS	13	2	1147.58	3439.71	-0.0575	-6.6e-05	3.1085	97.009	0.0026947	75.574	42.274	37.481	0.99982	2	0	0	0	59803
Yeast_8577_LTA_50mM-R1-160702	57742	50922	KLQPSSKPLSSLEAR	15	1	Pmt3_miss2	_K(pm)LQPSSKPLSSLEAR_						K(1)LQPSSKPLSSLEAR						K(41.9)LQPSSK(-41.9)PLSSLEAR	0	0	0	0	0	0	1	SPBC4B4.03	3	HCD	FTMS	MULTI-MSMS	8	2	1147.58	3439.71	0.76902	0.00088251	2.75963	96.955	0.00074527	91.457	58.754	41.897	0.99994	2	0	0	0	57734
Yeast_8577_LTA_50mM-R1-160702	57743	50923	KLQPSSKPLSSLEAR	15	1	Pmt3_miss2	_K(pm)LQPSSKPLSSLEAR_						K(0.999)LQPSSK(0.001)PLSSLEAR						K(31.76)LQPSSK(-31.76)PLSSLEAR	0	0	0	0	0	0	1	SPBC4B4.03	3	HCD	FTMS	MULTI-MSMS	9	1	1147.58	3439.71	0.76902	0.00088251	2.75963	96.957	0.0017096	81.317	42.313	31.758	0.99933	2	0	0	0	57734
Yeast_8577_LTA_50mM-R1-160702	57783	50961	KLQPSSKPLSSLEAR	15	1	Pmt3_miss2	_K(pm)LQPSSKPLSSLEAR_						K(0.996)LQPSSK(0.004)PLSSLEAR						K(24.28)LQPSSK(-24.28)PLSSLEAR	0	0	0	0	0	0	1	SPBC4B4.03	3	HCD	FTMS	MULTI-MSMS	7	3	1147.58	3439.71	0.76902	0.00088251	2.84685	97.017	0.0013702	84.14	48.481	24.278	0.99628	2	0	0	0	57776
Yeast_8577_LTA_50mM-R1-160702	57786	50964	KLQPSSKPLSSLEAR	15	1	Pmt3_miss2	_K(pm)LQPSSKPLSSLEAR_						K(1)LQPSSKPLSSLEAR						K(41.49)LQPSSK(-41.49)PLSSLEAR	0	0	0	0	0	0	1	SPBC4B4.03	3	HCD	FTMS	MULTI-MSMS	10	0	1147.58	3439.71	0.76902	0.00088251	2.84685	97.021	0.0008596	88.385	88.385	41.493	0.99993	2	0	0	0	57776
Yeast_8577_LTA_50mM-R1-160702	57796	50974	KLQPSSKPLSSLEAR	15	1	Pmt3_miss2	_K(pm)LQPSSKPLSSLEAR_						K(0.995)LQPSSK(0.005)PLSSLEAR						K(22.75)LQPSSK(-22.75)PLSSLEAR	0	0	0	0	0	0	1	SPBC4B4.03	3	HCD	FTMS	MULTI-MSMS	20	4	1147.58	3439.71	0.76902	0.00088251	2.84685	97.035	0.031007	49.559	19.017	22.751	0.99472	2	0	0	0	57776
Yeast_8577_LTA_50mM-R2-160702	49095	41027	KLQPSSKPLSSLEAR	15	1	Pmt3_miss2	_K(pm)LQPSSKPLSSLEAR_						K(0.991)LQPSSK(0.009)PLSSLEAR						K(20.51)LQPSSK(-20.51)PLSSLEAR	0	0	0	0	0	0	1	SPBC4B4.03	3	HCD	FTMS	MULTI-MSMS	15	2	1147.58	3439.71	0.59175	0.00067908	3.80623	96.706	0.0077321	64.52	35.508	20.515	0.9912	2	0	0	0	49080
Yeast_8577_LTA_50mM-R2-160702	49096	41028	KLQPSSKPLSSLEAR	15	1	Pmt3_miss2	_K(pm)LQPSSKPLSSLEAR_						K(0.997)LQPSSK(0.003)PLSSLEAR						K(24.71)LQPSSK(-24.71)PLSSLEAR	0	0	0	0	0	0	1	SPBC4B4.03	3	HCD	FTMS	MULTI-MSMS	16	1	1147.58	3439.71	0.59175	0.00067908	3.80623	96.708	0.003054	74.786	36.275	24.706	0.99663	2	0	0	0	49080
Yeast_8577_LTA_50mM-R2-160702	49103	41034	KLQPSSKPLSSLEAR	15	1	Pmt3_miss2	_K(pm)LQPSSKPLSSLEAR_						K(1)LQPSSKPLSSLEAR						K(35.53)LQPSSK(-35.53)PLSSLEAR	0	0	0	0	0	0	1	SPBC4B4.03	3	HCD	FTMS	MULTI-MSMS	2	3	1147.58	3439.71	0.59175	0.00067908	3.80623	96.72	0.0020555	78.441	78.441	35.528	0.99972	2	0	0	0	49101
Yeast_8577_LTA_50mM-R2-160702	49104	41035	KLQPSSKPLSSLEAR	15	1	Pmt3_miss2	_K(pm)LQPSSKPLSSLEAR_						K(1)LQPSSKPLSSLEAR						K(45.06)LQPSSK(-45.06)PLSSLEAR	0	0	0	0	0	0	1	SPBC4B4.03	3	HCD	FTMS	MULTI-MSMS	3	0	1147.58	3439.71	0.59175	0.00067908	3.80623	96.722	0.00085457	88.427	57.852	45.057	0.99997	2	0	0	0	49101
Yeast_8577_LTA_50mM-R2-160702	49127	41057	KLQPSSKPLSSLEAR	15	1	Pmt3_miss2	_K(pm)LQPSSKPLSSLEAR_						K(0.99)LQPSSK(0.01)PLSSLEAR						K(19.85)LQPSSK(-19.85)PLSSLEAR	0	0	0	0	0	0	1	SPBC4B4.03	3	HCD	FTMS	MULTI-MSMS	5	4	1147.58	3439.71	0.59175	0.00067908	3.37015	96.756	0.031091	49.537	35.279	19.85	0.98976	2	0	0	0	49122
Yeast_8577_LTA_50mM-R2-160702	49020	40955	KLQPSSKPLSSLEAR	15	1	Carbamyl (N-term),Pmt3_miss0	_(ca)K(pm)LQPSSKPLSSLEAR_				K(1)LQPSSKPLSSLEAR						K(35.69)LQPSSK(-35.69)PLSSLEAR			0	1	0	0	1	0	0	SPBC4B4.03	3	HCD	FTMS	MULTI-MSMS	3	1	979.528	2935.56	-0.43184	-0.000423	343.256	96.596	0.018925	64.65	16.538	35.693	0.99973	2	0	0	0	49017
Yeast_8577_LTA_50mM-R2-160702	49023	40958	KLQPSSKPLSSLEAR	15	1	Carbamyl (N-term),Pmt3_miss0	_(ca)K(pm)LQPSSKPLSSLEAR_				K(1)LQPSSKPLSSLEAR						K(33.89)LQPSSK(-33.89)PLSSLEAR			0	1	0	0	1	0	0	SPBC4B4.03	3	HCD	FTMS	MULTI-MSMS	6	0	979.528	2935.56	-0.43184	-0.000423	1.56909	96.6	0.01181	70.98	22.868	33.888	0.99959	2	0	0	0	49017
Yeast_8577_LTA_50mM-R1-160702	52108	45556	KNIQQAELAQNK	12	1	Pmt3_miss0	_K(pm)NIQQAELAQNK_				K(1)NIQQAELAQNK						K(36.59)NIQQAELAQNK(-36.59)			0	0	0	0	1	0	0	SPAC4F10.13c	3	HCD	FTMS	MSMS	2		879.8	2636.38	NaN	NaN	-1520.15	88.707	0.0075679	57.175	6.821	36.59	0.99978	2	0	0	0	52106
Yeast_8577_LTA_50mM-R1-160702	52128	45575	KNIQQAELAQNK	12	1	Deamidation (N),Pmt3_miss0	_K(pm)NIQQAELAQN(de)K_		KNIQQAELAQN(1)K		K(1)NIQQAELAQNK				KN(-33.76)IQQAELAQN(33.76)K		K(48.86)NIQQAELAQNK(-48.86)			0	0	1	0	1	0	0	SPAC4F10.13c	3	HCD	FTMS	MULTI-SECPEP	1	0	880.128	2637.36	1.041	0.00091621	-1893.03	88.735	0.017978	68.44	12.318	48.863	0.99997	4	0	0	0	52127
8577-LT-A-160702	53762	48412	KNLCLHPSVRR	11	2	Carbamidomethyl (C),Deamidation (N),Pmt3_miss0	_K(pm)N(de)LC(ca)LHPSVRR_	KNLC(1)LHPSVRR	KN(1)LCLHPSVRR		K(1)NLCLHPSVRR			KNLC(105.78)LHPSVRR	KN(105.78)LCLHPSVRR		K(105.78)NLCLHPSVRR			1	0	1	0	1	0	0	SPAC1D4.12	2	HCD	FTMS	MULTI-MSMS	7	1	1317.19	2632.38	-0.030655	-4.04e-05	1.34051	88.183	0.0011242	105.78	105.78	105.78	1	1	0	0	0	53755
8577-LT-A-160702	59281	53668	KNNYTSLK	8	1	2 Deamidation (N),Carbamyl (N-term),Pmt3_miss0	_(ca)KN(de)N(de)YTSLK(pm)_		KN(1)N(1)YTSLK		K(0.01)NNYTSLK(0.99)				KN(89.3)N(89.3)YTSLK		K(-19.92)NNYTSLK(19.92)			0	1	2	0	1	0	0	SPCC622.21;SPCC1919.06c;SPCC1906.04;SPCC794.02;SPCC306.10;SPCC1450.08c;SPCC1739.15;SPCC970.11c;SPCC285.07c	2	HCD	FTMS	MULTI-MSMS	3	2	1133.07	2264.12	1.2308	0.0013946	2.39647	96.211	0.0020546	89.298	10.393	89.298	1	2	0	0	0	59278
Yeast_8577_LTA_50mM-R2-160702	37794	30311	KPKVEEPDSQNNASTQSQQK	20	2	Pmt3_miss0	_K(pm)PKVEEPDSQNNASTQSQQK_				K(0.5)PK(0.5)VEEPDSQNNASTQSQQK						K(0)PK(0)VEEPDSQNNASTQSQQK(-32.33)			0	0	0	0	1	0	0	SPCC1620.09c	3	HCD	FTMS	MULTI-MSMS	14	3	1165.91	3494.71	-1.3843	-0.0016139	861.841	79.77	0.024862	56.055	16.138	0	0.49985	3	0	0	0	37780
Yeast_8577_LTA_50mM-R2-160702	38605	31071	KPKVEEPDSQNNASTQSQQK	20	2	Pmt3_miss0	_K(pm)PKVEEPDSQNNASTQSQQK_				K(0.5)PK(0.5)VEEPDSQNNASTQSQQK						K(0)PK(0)VEEPDSQNNASTQSQQK(-33.28)			0	0	0	0	1	0	0	SPCC1620.09c	3	HCD	FTMS	MULTI-MSMS	2	3	1165.91	3494.71	-0.99144	-0.0011559	863.099	81.011	0.023098	57.009	57.009	0	0.49988	3	0	0	0	38603
Yeast_8577_LTA_50mM-R1-160702	56247	49498	KPSYTQNPNSGPGK	14	0	Pmt3_miss2	_K(pm)PSYTQNPNSGPGK_						K(1)PSYTQNPNSGPGK						K(41.06)PSYTQNPNSGPGK(-41.06)	0	0	0	0	0	0	1	SPAC23G3.09	3	HCD	FTMS	MULTI-MSMS	4	1	1092.18	3273.51	0.0017649	1.93e-06	2.72057	94.731	0.045817	52.172	26.807	41.058	0.99992	2	0	0	0	56243
Yeast_8577_LTA_50mM-R1-160702	56257	49508	KPSYTQNPNSGPGK	14	0	Pmt3_miss2	_K(pm)PSYTQNPNSGPGK_						K(1)PSYTQNPNSGPGK						K(43.68)PSYTQNPNSGPGK(-43.68)	0	0	0	0	0	0	1	SPAC23G3.09	3	HCD	FTMS	MULTI-MSMS	14	0	1092.18	3273.51	0.0017649	1.93e-06	2.72057	94.745	0.02841	58.83	30.25	43.675	0.99996	2	0	0	0	56243
Yeast_8577_LTA_75mM-R1-160702	45666	38992	KPSYTQNPNSGPGK	14	0	Pmt3_miss0	_K(pm)PSYTQNPNSGPGK_				K(1)PSYTQNPNSGPGK						K(76.62)PSYTQNPNSGPGK(-76.62)			0	0	0	0	1	0	0	SPAC23G3.09	3	HCD	FTMS	MULTI-MSMS	4	1	909.791	2726.35	-0.52241	-0.00047528	0.672436	86.365	0.0267	108.89	51.057	76.618	1	2	0	0	0	45662
Yeast_8577_LTA_75mM-R2-160702	38596	29952	KPSYTQNPNSGPGK	14	0	Pmt3_miss0	_K(pm)PSYTQNPNSGPGK_				K(1)PSYTQNPNSGPGK						K(36.89)PSYTQNPNSGPGK(-36.89)			0	0	0	0	1	0	0	SPAC23G3.09	3	HCD	FTMS	MULTI-SECPEP	10	-1	909.791	2726.35	-0.40887	-0.00037198	-331.479	86.363	0.046493	53.828	18.625	36.889	0.9998	2	0	0	0	38586
Yeast_8577_LTA_50mM-R1-160702	57896	51069	KQQTLLEFAASKEPEK	16	2	Pmt3_miss0	_K(pm)QQTLLEFAASKEPEK_				K(1)QQTLLEFAASKEPEK						K(59.76)QQTLLEFAASK(-59.76)EPEK(-74.37)			0	0	0	0	1	0	0	SPBC1A4.03c	3	HCD	FTMS	MULTI-MSMS	15	2	1033.88	3098.61	0.26958	0.00027872	2.6499	97.182	0.0036689	102.58	61.486	59.764	1	3	0	0	0	57881
Yeast_8577_LTA_50mM-R1-160702	57898	51071	KQQTLLEFAASKEPEK	16	2	Pmt3_miss0	_K(pm)QQTLLEFAASKEPEK_				K(1)QQTLLEFAASKEPEK						K(58.79)QQTLLEFAASK(-58.79)EPEK(-73.62)			0	0	0	0	1	0	0	SPBC1A4.03c	3	HCD	FTMS	MULTI-MSMS	17	1	1033.88	3098.61	0.26958	0.00027872	2.6499	97.185	0.0036689	102.58	52.015	58.786	1	3	0	0	0	57881
Yeast_8577_LTA_50mM-R2-160702	49241	41166	KQQTLLEFAASKEPEK	16	2	Pmt3_miss0	_K(pm)QQTLLEFAASKEPEK_				K(1)QQTLLEFAASKEPEK						K(45.99)QQTLLEFAASK(-45.99)EPEK(-59.78)			0	0	0	0	1	0	0	SPBC1A4.03c	3	HCD	FTMS	MULTI-MSMS	14	1	1033.88	3098.61	0.86196	0.00089116	2.74672	96.924	0.01009	81.317	43.762	45.988	0.99997	3	0	0	0	49227
Yeast_8577_LTA_50mM-R2-160702	49242	41167	KQQTLLEFAASKEPEK	16	2	Pmt3_miss0	_K(pm)QQTLLEFAASKEPEK_				K(1)QQTLLEFAASKEPEK						K(56.92)QQTLLEFAASK(-56.92)EPEK(-65.17)			0	0	0	0	1	0	0	SPBC1A4.03c	3	HCD	FTMS	MULTI-MSMS	15	2	1033.88	3098.61	0.86196	0.00089116	2.74672	96.925	0.0063631	90.223	44.36	56.917	1	3	0	0	0	49227
Yeast_8577_LTA_50mM-R2-160702	49250	41174	KQQTLLEFAASKEPEK	16	2	Pmt3_miss0	_K(pm)QQTLLEFAASKEPEK_				K(1)QQTLLEFAASKEPEK						K(39.97)QQTLLEFAASK(-39.97)EPEK(-48.01)			0	0	0	0	1	0	0	SPBC1A4.03c	3	HCD	FTMS	MULTI-MSMS	2	3	1033.88	3098.61	0.86196	0.00089116	2.74672	96.939	0.040936	64.507	25.503	39.969	0.99988	3	0	0	0	49248
8577-LT-A-160702	53830	48477	KRKGHAKGESTFL	13	4	Carbamyl (N-term),Pmt3_miss0	_(ca)KRKGHAK(pm)GESTFL_				KRKGHAK(1)GESTFL						K(-36.94)RK(-36.94)GHAK(36.94)GESTFL			0	1	0	0	1	0	0	SPAC3A12.03c	3	HCD	FTMS	MULTI-MSMS	12	0	918.823	2753.45	0.43943	0.00040376	0.737207	88.272	0.018595	87.618	13.292	36.943	0.9996	3	0	0	0	53818
Yeast_8577_LTA-25mM-R1-160702	49050	41784	KRSIDEILPN	10	3	Deamidation (N),Pmt3_miss1	_K(pm)RSIDEILPN(de)_		KRSIDEILPN(1)			K(1)RSIDEILPN			KRSIDEILPN(40.59)			K(40.59)RSIDEILPN		0	0	1	0	0	1	0	SPBC776.12c	2	HCD	FTMS	MSMS	9		1305.67	2609.32	NaN	NaN	-2.42706	92.79	0.027998	40.589	17.213	40.589	1	1	0	0	0	-1
Yeast_8577_LTA_75mM-R1-160702	44588	37966	KSTASTPQLQQTQAQANAPQQR	22	1	Pmt3_miss0	_K(pm)STASTPQLQQTQAQANAPQQR_				K(1)STASTPQLQQTQAQANAPQQR						K(70.76)STASTPQLQQTQAQANAPQQR			0	0	0	0	1	0	0	SPAC15A10.02	3	HCD	FTMS	MULTI-MSMS	17	1	1212.29	3633.83	0.30457	0.00036923	278.869	84.749	0.00035764	70.76	58.206	70.76	1	1	0	0	0	44571
Yeast_8577_LTA_75mM-R1-160702	44589	37967	KSTASTPQLQQTQAQANAPQQR	22	1	Pmt3_miss0	_K(pm)STASTPQLQQTQAQANAPQQR_				K(1)STASTPQLQQTQAQANAPQQR						K(94.2)STASTPQLQQTQAQANAPQQR			0	0	0	0	1	0	0	SPAC15A10.02	3	HCD	FTMS	MULTI-MSMS	18	2	1212.29	3633.83	0.30457	0.00036923	555.404	84.75	0.00013918	94.201	94.201	94.201	1	1	0	0	0	44571
Yeast_8577_LTA_75mM-R1-160702	44590	37968	KSTASTPQLQQTQAQANAPQQR	22	1	Pmt3_miss0	_K(pm)STASTPQLQQTQAQANAPQQR_				K(1)STASTPQLQQTQAQANAPQQR						K(78.99)STASTPQLQQTQAQANAPQQR			0	0	0	0	1	0	0	SPAC15A10.02	3	HCD	FTMS	MULTI-MSMS	19	3	1212.29	3633.83	0.30457	0.00036923	831.032	84.752	0.00018106	78.987	55.238	78.987	1	1	0	0	0	44571
Yeast_8577_LTA_75mM-R1-160702	44600	37977	KSTASTPQLQQTQAQANAPQQR	22	1	Pmt3_miss0	_K(pm)STASTPQLQQTQAQANAPQQR_				K(1)STASTPQLQQTQAQANAPQQR						K(80.16)STASTPQLQQTQAQANAPQQR			0	0	0	0	1	0	0	SPAC15A10.02	3	HCD	FTMS	MULTI-MSMS	8	0	1212.29	3633.83	0.30457	0.00036923	2.88715	84.769	0.00018244	80.156	48.314	80.156	1	1	0	0	0	44592
Yeast_8577_LTA_75mM-R1-160702	44601	37978	KSTASTPQLQQTQAQANAPQQR	22	1	Pmt3_miss0	_K(pm)STASTPQLQQTQAQANAPQQR_				K(1)STASTPQLQQTQAQANAPQQR						K(54.67)STASTPQLQQTQAQANAPQQR			0	0	0	0	1	0	0	SPAC15A10.02	3	HCD	FTMS	MULTI-MSMS	9	4	1212.29	3633.83	0.30457	0.00036923	2.88715	84.77	0.0010103	54.672	40.11	54.672	1	1	0	0	0	44592
Yeast_8577_LTA_75mM-R2-160702	37566	29071	KSTASTPQLQQTQAQANAPQQR	22	1	Pmt3_miss0	_K(pm)STASTPQLQQTQAQANAPQQR_				K(1)STASTPQLQQTQAQANAPQQR						K(43.8)STASTPQLQQTQAQANAPQQR			0	0	0	0	1	0	0	SPAC15A10.02	3	HCD	FTMS	MULTI-MSMS	3	1	1212.29	3633.83	1.1964	0.0014504	278.264	84.446	0.0049711	43.799	29.237	43.799	1	1	0	0	0	37563
Yeast_8577_LTA_75mM-R2-160702	37573	29078	KSTASTPQLQQTQAQANAPQQR	22	1	Pmt3_miss0	_K(pm)STASTPQLQQTQAQANAPQQR_				K(1)STASTPQLQQTQAQANAPQQR						K(54.22)STASTPQLQQTQAQANAPQQR			0	0	0	0	1	0	0	SPAC15A10.02	3	HCD	FTMS	MULTI-MSMS	10	3	1212.29	3633.83	1.1964	0.0014504	830.932	84.455	0.0010316	54.223	41.242	54.223	1	1	0	0	0	37563
Yeast_8577_LTA_75mM-R2-160702	37585	29089	KSTASTPQLQQTQAQANAPQQR	22	1	Pmt3_miss0	_K(pm)STASTPQLQQTQAQANAPQQR_				K(1)STASTPQLQQTQAQANAPQQR						K(76.19)STASTPQLQQTQAQANAPQQR			0	0	0	0	1	0	0	SPAC15A10.02	3	HCD	FTMS	MULTI-MSMS	5	0	1212.29	3633.83	1.1964	0.0014504	3.05226	84.475	0.00018642	76.186	53.712	76.186	1	1	0	0	0	37580
Yeast_8577_LTA_75mM-R2-160702	37613	29115	KSTASTPQLQQTQAQANAPQQR	22	1	Pmt3_miss0	_K(pm)STASTPQLQQTQAQANAPQQR_				K(1)STASTPQLQQTQAQANAPQQR						K(88.4)STASTPQLQQTQAQANAPQQR			0	0	0	0	1	0	0	SPAC15A10.02	3	HCD	FTMS	MULTI-MSMS	9	4	1212.29	3633.83	1.1964	0.0014504	2.80459	84.519	0.00019222	88.396	49.994	88.396	1	1	0	0	0	37604
Yeast_8577_LTA_75mM-R1-160702	40838	34395	KTSSHSER	8	1	Pmt3_miss0	_K(pm)TSSHSER_				K(1)TSSHSER						K(49)TSSHSER			0	0	0	0	1	0	0	SPBC4B4.03	3	HCD	FTMS	MULTI-MSMS	4	1	728.701	2183.08	0.082847	6.04e-05	1.06815	79.134	0.033956	48.998	7.5498	48.998	1	1	0	0	0	40834
Yeast_8577_LTA_75mM-R1-160702	40840	34397	KTSSHSER	8	1	Pmt3_miss0	_K(pm)TSSHSER_				K(1)TSSHSER						K(48.28)TSSHSER			0	0	0	0	1	0	0	SPBC4B4.03	3	HCD	FTMS	MULTI-MSMS	6	2	728.701	2183.08	0.082847	6.04e-05	1.06815	79.137	0.035852	48.284	11.727	48.284	1	1	0	0	0	40834
Yeast_8577_LTA_75mM-R1-160702	40869	34425	KTSSHSER	8	1	Pmt3_miss0	_K(pm)TSSHSER_				K(1)TSSHSER						K(45.83)TSSHSER			0	0	0	0	1	0	0	SPBC4B4.03	3	HCD	FTMS	MULTI-MSMS	14	4	728.701	2183.08	0.082847	6.04e-05	1.34299	79.179	0.042372	45.829	10.384	45.829	1	1	0	0	0	40855
Yeast_8577_LTA_75mM-R1-160702	40880	34435	KTSSHSER	8	1	Pmt3_miss0	_K(pm)TSSHSER_				K(1)TSSHSER						K(65.72)TSSHSER			0	0	0	0	1	0	0	SPBC4B4.03	4	HCD	FTMS	MULTI-MSMS	4	1	546.778	2183.08	-0.62069	-0.00033938	0.300218	79.197	0.01593	65.719	21.37	65.719	1	1	0	0	0	40876
Yeast_8577_LTA_75mM-R1-160702	40881	34436	KTSSHSER	8	1	Pmt3_miss0	_K(pm)TSSHSER_				K(1)TSSHSER						K(49)TSSHSER			0	0	0	0	1	0	0	SPBC4B4.03	4	HCD	FTMS	MULTI-MSMS	5	0	546.778	2183.08	-0.62069	-0.00033938	0.300218	79.198	0.035156	48.998	10.222	48.998	1	1	0	0	0	40876
Yeast_8577_LTA_75mM-R1-160702	40882	34437	KTSSHSER	8	1	Pmt3_miss0	_K(pm)TSSHSER_				K(1)TSSHSER						K(68.89)TSSHSER			0	0	0	0	1	0	0	SPBC4B4.03	4	HCD	FTMS	MULTI-MSMS	6	2	546.778	2183.08	-0.62069	-0.00033938	0.300218	79.2	0.014909	68.893	17.039	68.893	1	1	0	0	0	40876
Yeast_8577_LTA_75mM-R1-160702	40887	34442	KTSSHSER	8	1	Pmt3_miss0	_K(pm)TSSHSER_				K(1)TSSHSER						K(102.06)TSSHSER			0	0	0	0	1	0	0	SPBC4B4.03	4	HCD	FTMS	MULTI-MSMS	11	3	546.778	2183.08	-0.62069	-0.00033938	0.300218	79.206	0.0050239	102.06	29.577	102.06	1	1	0	0	0	40876
Yeast_8577_LTA_75mM-R2-160702	34621	26504	KTSSHSER	8	1	Pmt3_miss0	_K(pm)TSSHSER_				K(1)TSSHSER						K(65.72)TSSHSER			0	0	0	0	1	0	0	SPBC4B4.03	4	HCD	FTMS	MULTI-MSMS	2	0	546.778	2183.08	-0.32481	-0.0001776	0.287513	79.141	0.01593	65.719	14.374	65.719	1	1	0	0	0	34619
Yeast_8577_LTA_75mM-R2-160702	34627	26510	KTSSHSER	8	1	Pmt3_miss0	_K(pm)TSSHSER_				K(1)TSSHSER						K(64.3)TSSHSER			0	0	0	0	1	0	0	SPBC4B4.03	4	HCD	FTMS	MULTI-MSMS	8	3	546.778	2183.08	-0.32481	-0.0001776	0.483445	79.149	0.016387	64.297	10.826	64.297	1	1	0	0	0	34619
Yeast_8577_LTA_75mM-R2-160702	34674	26553	KTSSHSER	8	1	Pmt3_miss0	_K(pm)TSSHSER_				K(1)TSSHSER						K(78.66)TSSHSER			0	0	0	0	1	0	0	SPBC4B4.03	4	HCD	FTMS	MULTI-MSMS	9	4	546.778	2183.08	-0.32481	-0.0001776	0.300218	79.225	0.011937	78.655	27.777	78.655	1	1	0	0	0	34665
Yeast_8577_LTA_75mM-R2-160702	34628	26511	KTSSHSER	8	1	Pmt3_miss0	_K(pm)TSSHSER_				K(1)TSSHSER						K(54.26)TSSHSER			0	0	0	0	1	0	0	SPBC4B4.03	3	HCD	FTMS	MULTI-MSMS	9	4	728.701	2183.08	0.31166	0.00022711	1.48041	79.151	0.025338	54.259	12.811	54.259	1	1	0	0	0	34619
8577-LT-A-160702	55026	49616	KTTEFSK	7	1	Pmt3_miss0	_K(pm)TTEFSK_				K(0.996)TTEFSK(0.004)						K(23.58)TTEFSK(-23.58)			0	0	0	0	1	0	0	SPBC365.06	3	HCD	FTMS	MULTI-MSMS	11	1	698.364	2092.07	-0.33755	-0.00023573	1.65203	90.013	0.038542	53.751	8.071	23.584	0.99564	2	0	0	0	55015
8577-LT-A-160702	54984	49576	KTTEFSK	7	1	Pmt3_miss0	_K(pm)TTEFSK_				K(1)TTEFSK						K(41.81)TTEFSK(-41.81)			0	0	0	0	1	0	0	SPBC365.06	2	HCD	FTMS	MULTI-SECPEP	11	0	1047.04	2092.07	-0.33182	-0.00034743	3.36157	89.952	0.033389	93.143	26.714	41.808	0.99993	2	0	0	0	54973
Yeast_8577_LTA_50mM-R1-160702	52685	46106	KTTEFSK	7	1	Pmt3_miss0	_K(pm)TTEFSK_				K(0.994)TTEFSK(0.006)						K(22.42)TTEFSK(-22.42)			0	0	0	0	1	0	0	SPBC365.06	2	HCD	FTMS	MULTI-SECPEP	12	0	1047.04	2092.07	0.64787	0.00067835	2.88357	89.542	0.036627	76.827	7.4824	22.418	0.9943	2	0	0	0	52673
8577-LT-A-160702	60374	54709	KTTEFSK	7	1	Pmt3_miss2	_K(pm)TTEFSK_						K(0.999)TTEFSK(0.001)						K(31.19)TTEFSK(-31.19)	0	0	0	0	0	0	1	SPBC365.06	2	HCD	FTMS	MULTI-MSMS	4	2	1320.62	2639.23	1.3389	0.0017682	3.71516	97.837	0.041987	72.643	17.273	31.195	0.99924	2	0	0	0	60370
8577-LT-A-160702	60375	54710	KTTEFSK	7	1	Pmt3_miss2	_K(pm)TTEFSK_						K(1)TTEFSK						K(39.68)TTEFSK(-39.68)	0	0	0	0	0	0	1	SPBC365.06	2	HCD	FTMS	MULTI-MSMS	5	1	1320.62	2639.23	1.3389	0.0017682	3.71516	97.838	0.019791	101.65	23.914	39.684	0.99989	2	0	0	0	60370
8577-LT-A-160702	60385	54720	KTTEFSK	7	1	Pmt3_miss2	_K(pm)TTEFSK_						K(0.993)TTEFSK(0.007)						K(21.38)TTEFSK(-21.38)	0	0	0	0	0	0	1	SPBC365.06	2	HCD	FTMS	MULTI-MSMS	15	0	1320.62	2639.23	1.3389	0.0017682	3.71516	97.852	0.035755	81.972	18.492	21.382	0.99278	2	0	0	0	60370
Yeast_8577_LTA_50mM-R1-160702	58143	51304	KTTEFSK	7	1	Pmt3_miss2	_K(pm)TTEFSK_						K(1)TTEFSK						K(36.49)TTEFSK(-36.49)	0	0	0	0	0	0	1	SPBC365.06	2	HCD	FTMS	MULTI-MSMS	10	1	1320.62	2639.23	0.31066	0.00041027	3.48782	97.55	0.014431	108.98	27.43	36.493	0.99978	2	0	0	0	58133
Yeast_8577_LTA_50mM-R1-160702	58151	51312	KTTEFSK	7	1	Pmt3_miss2	_K(pm)TTEFSK_						K(1)TTEFSK						K(33.11)TTEFSK(-33.11)	0	0	0	0	0	0	1	SPBC365.06	2	HCD	FTMS	MULTI-MSMS	18	2	1320.62	2639.23	0.31066	0.00041027	3.48782	97.561	0.0091623	118.18	14.614	33.113	0.99951	2	0	0	0	58133
Yeast_8577_LTA_50mM-R1-160702	58173	51333	KTTEFSK	7	1	Pmt3_miss2	_K(pm)TTEFSK_						K(1)TTEFSK						K(40.36)TTEFSK(-40.36)	0	0	0	0	0	0	1	SPBC365.06	2	HCD	FTMS	MULTI-MSMS	19	0	1320.62	2639.23	0.31066	0.00041027	3.41204	97.594	0.011065	113.62	24.267	40.362	0.99991	2	0	0	0	58154
8577-LT-A-160702	58727	53141	KVEFGLPDLEGR	12	2	Carbamyl (N-term),Pmt3_miss2	_(ca)K(pm)VEFGLPDLEGR_						K(1)VEFGLPDLEGR						K(69.67)VEFGLPDLEGR	0	1	0	0	0	0	1	SPBC16C6.07c	2	HCD	FTMS	MULTI-MSMS	16	0	1601.76	3201.51	0.6204	0.00099374	1.89271	95.378	0.04864	69.672	69.672	69.672	1	1	0	0	0	58711
8577-LT-A-160702	53880	48525	KVQQKNEELEKK	12	3	Deamidation (N),Pmt3_miss0	_K(pm)VQQKN(de)EELEKK_		KVQQKN(1)EELEKK		K(0.948)VQQK(0.046)NEELEK(0.003)K(0.003)				KVQQKN(77.31)EELEKK		K(13.11)VQQK(-13.11)NEELEK(-24.96)K(-24.96)			0	0	1	0	1	0	0	SPBC365.04c	3	HCD	FTMS	MULTI-MSMS	20	4	918.822	2753.44	0.92462	0.00084956	1.22293	88.341	0.026453	77.305	12.427	77.305	1	4	0	0	0	53860
Yeast_8577_LTA_50mM-R1-160702	54377	47717	LAEKNSDDK	9	3	Pmt3_miss0	_LAEK(pm)NSDDK_				LAEK(0.5)NSDDK(0.5)						LAEK(0)NSDDK(0)			0	0	0	0	1	0	0	SPAC22F8.10c	2	HCD	FTMS	MULTI-SECPEP	3	1	1136.57	2271.12	-0.49531	-0.00056295	-0.0826816	92.009	0.045995	81.278	81.278	0	0.5	2	0	0	0	54374
Yeast_8577_LTA-25mM-R1-160702	49864	42458	LDLFKRK	7	3	Pmt3_miss0	_LDLFK(pm)RK_				LDLFK(0.5)RK(0.5)						LDLFK(0)RK(0)			0	0	0	0	1	0	0	SPBC24C6.06	2	HCD	FTMS	MSMS	13		1086.6	2171.2	NaN	NaN	9.40014	94.35	0.0013503	108.09	13.199	0	0.5	2	0	0	0	-1
Yeast_8577_LTA_50mM-R2-160702	44254	36435	LEANIDK	7	1	Deamidation (N),Pmt3_miss0	_LEAN(de)IDK(pm)_		LEAN(1)IDK		LEANIDK(1)				LEAN(70)IDK		LEANIDK(70)			0	0	1	0	1	0	0	SPAPB1E7.02c	2	HCD	FTMS	MULTI-SECPEP	3	0	1028.53	2055.04	-0.53027	-0.00054539	3.33856	89.433	0.032255	69.998	69.998	69.998	1	1	0	0	0	44251
8577-LT-A-160702	58948	53351	LKTDFVKRAMR	11	4	Oxidation (M),Pmt3_miss2	_LK(pm)TDFVKRAM(ox)R_			LKTDFVKRAM(1)R			LK(1)TDFVKRAMR			LKTDFVKRAM(55.26)R			LK(34.68)TDFVK(-34.68)RAMR	0	0	0	1	0	0	1	SPAP27G11.10c	3	HCD	FTMS	MSMS	6		1060.86	3179.56	NaN	NaN	-5.198	95.712	0.0092506	55.261	12.231	55.261	1	2	0	0	0	58942
Yeast_8577_LTA_50mM-R1-160702	64290	57158	LKTEEIITPM	10	1	Pmt3_miss0	_LK(pm)TEEIITPM_				LK(1)TEEIITPM						LK(148.05)TEEIITPM			0	0	0	0	1	0	0	SPBC19C2.09	2	HCD	FTMS	MULTI-MSMS	4	1	1214.14	2426.26	-0.1593	-0.00019341	3.2991	106.74	0.025013	148.05	148.05	148.05	1	1	0	0	0	64286
Yeast_8577_LTA_50mM-R1-160702	64291	57159	LKTEEIITPM	10	1	Pmt3_miss0	_LK(pm)TEEIITPM_				LK(1)TEEIITPM						LK(139.19)TEEIITPM			0	0	0	0	1	0	0	SPBC19C2.09	2	HCD	FTMS	MULTI-MSMS	5	0	1214.14	2426.26	-0.1593	-0.00019341	3.2991	106.74	0.0032208	139.19	139.19	139.19	1	1	0	0	0	64286
Yeast_8577_LTA_50mM-R1-160702	64292	57160	LKTEEIITPM	10	1	Pmt3_miss0	_LK(pm)TEEIITPM_				LK(1)TEEIITPM						LK(123.92)TEEIITPM			0	0	0	0	1	0	0	SPBC19C2.09	2	HCD	FTMS	MULTI-MSMS	6	2	1214.14	2426.26	-0.1593	-0.00019341	3.2991	106.74	0.021948	123.92	21.928	123.92	1	1	0	0	0	64286
Yeast_8577_LTA_50mM-R1-160702	56121	49378	LKTEEIITPMDTTCKPEPSAK	21	2	Carbamidomethyl (C),Pmt3_miss0	_LK(pm)TEEIITPMDTTC(ca)KPEPSAK_	LKTEEIITPMDTTC(1)KPEPSAK			LK(1)TEEIITPMDTTCKPEPSAK			LKTEEIITPMDTTC(86.55)KPEPSAK			LK(58.34)TEEIITPMDTTCK(-58.34)PEPSAK(-70.04)			1	0	0	0	1	0	0	SPBC19C2.09	3	HCD	FTMS	MULTI-MSMS	4	2	1214.61	3640.82	-0.14044	-0.00017058	2.82651	94.543	0.026036	86.546	47.912	86.546	1	3	0	0	0	56117
Yeast_8577_LTA_50mM-R1-160702	56126	49383	LKTEEIITPMDTTCKPEPSAK	21	2	Carbamidomethyl (C),Pmt3_miss0	_LK(pm)TEEIITPMDTTC(ca)KPEPSAK_	LKTEEIITPMDTTC(1)KPEPSAK			LK(1)TEEIITPMDTTCKPEPSAK			LKTEEIITPMDTTC(86.55)KPEPSAK			LK(51.86)TEEIITPMDTTCK(-51.86)PEPSAK(-63.91)			1	0	0	0	1	0	0	SPBC19C2.09	3	HCD	FTMS	MULTI-MSMS	9	1	1214.61	3640.82	-0.14044	-0.00017058	2.82651	94.55	0.026036	86.546	40.631	86.546	1	3	0	0	0	56117
Yeast_8577_LTA_50mM-R1-160702	56137	49394	LKTEEIITPMDTTCKPEPSAK	21	2	Carbamidomethyl (C),Pmt3_miss0	_LK(pm)TEEIITPMDTTC(ca)KPEPSAK_	LKTEEIITPMDTTC(1)KPEPSAK			LK(1)TEEIITPMDTTCKPEPSAK			LKTEEIITPMDTTC(79.63)KPEPSAK			LK(42.96)TEEIITPMDTTCK(-42.96)PEPSAK(-54.09)			1	0	0	0	1	0	0	SPBC19C2.09	3	HCD	FTMS	MULTI-MSMS	20	3	1214.61	3640.82	-0.14044	-0.00017058	2.82651	94.565	0.021651	79.635	32.929	79.635	1	3	0	0	0	56117
Yeast_8577_LTA_50mM-R1-160702	56167	49422	LKTEEIITPMDTTCKPEPSAK	21	2	Carbamidomethyl (C),Pmt3_miss0	_LK(pm)TEEIITPMDTTC(ca)KPEPSAK_	LKTEEIITPMDTTC(1)KPEPSAK			LK(1)TEEIITPMDTTCKPEPSAK			LKTEEIITPMDTTC(94.84)KPEPSAK			LK(51.72)TEEIITPMDTTCK(-51.72)PEPSAK(-65.39)			1	0	0	0	1	0	0	SPBC19C2.09	3	HCD	FTMS	MULTI-MSMS	8	0	1214.61	3640.82	-0.14044	-0.00017058	2.41451	94.612	0.018581	94.837	35.295	94.837	1	3	0	0	0	56159
Yeast_8577_LTA_50mM-R1-160702	56169	49424	LKTEEIITPMDTTCKPEPSAK	21	2	Carbamidomethyl (C),Pmt3_miss0	_LK(pm)TEEIITPMDTTC(ca)KPEPSAK_	LKTEEIITPMDTTC(1)KPEPSAK			LK(1)TEEIITPMDTTCKPEPSAK			LKTEEIITPMDTTC(64.87)KPEPSAK			LK(35.39)TEEIITPMDTTCK(-35.39)PEPSAK(-45.56)			1	0	0	0	1	0	0	SPBC19C2.09	3	HCD	FTMS	MULTI-MSMS	10	4	1214.61	3640.82	-0.14044	-0.00017058	2.41451	94.615	0.04864	64.87	64.87	64.87	1	3	0	0	0	56159
Yeast_8577_LTA_50mM-R1-160702	56144	49400	LKTEEIITPMDTTCKPEPSAK	21	2	Carbamidomethyl (C),Pmt3_miss0	_LK(pm)TEEIITPMDTTC(ca)KPEPSAK_	LKTEEIITPMDTTC(1)KPEPSAK			LK(1)TEEIITPMDTTCKPEPSAK			LKTEEIITPMDTTC(62.27)KPEPSAK			LK(42.38)TEEIITPMDTTCK(-42.38)PEPSAK(-55.08)			1	0	0	0	1	0	0	SPBC19C2.09	4	HCD	FTMS	MULTI-MSMS	6	2	911.213	3640.82	-0.67419	-0.00061433	2.22871	94.578	0.0011652	62.274	43.861	62.274	1	3	0	0	0	56138
Yeast_8577_LTA_50mM-R1-160702	56148	49404	LKTEEIITPMDTTCKPEPSAK	21	2	Carbamidomethyl (C),Pmt3_miss0	_LK(pm)TEEIITPMDTTC(ca)KPEPSAK_	LKTEEIITPMDTTC(1)KPEPSAK			LK(1)TEEIITPMDTTCKPEPSAK			LKTEEIITPMDTTC(50.05)KPEPSAK			LK(40.41)TEEIITPMDTTCK(-40.41)PEPSAK(-46.06)			1	0	0	0	1	0	0	SPBC19C2.09	4	HCD	FTMS	MULTI-MSMS	10	1	911.213	3640.82	-0.67419	-0.00061433	2.22871	94.583	0.0036152	50.055	34.893	50.055	1	3	0	0	0	56138
Yeast_8577_LTA_50mM-R1-160702	56178	49433	LKTEEIITPMDTTCKPEPSAK	21	2	Carbamidomethyl (C),Pmt3_miss0	_LK(pm)TEEIITPMDTTC(ca)KPEPSAK_	LKTEEIITPMDTTC(1)KPEPSAK			LK(1)TEEIITPMDTTCKPEPSAK			LKTEEIITPMDTTC(60.76)KPEPSAK			LK(40.87)TEEIITPMDTTCK(-40.87)PEPSAK(-53.57)			1	0	0	0	1	0	0	SPBC19C2.09	4	HCD	FTMS	MULTI-MSMS	19	4	911.213	3640.82	-0.67419	-0.00061433	2.00898	94.627	0.00135	60.765	40.669	60.765	1	3	0	0	0	56159
Yeast_8577_LTA_50mM-R1-160702	56182	49436	LKTEEIITPMDTTCKPEPSAK	21	2	Carbamidomethyl (C),Pmt3_miss0	_LK(pm)TEEIITPMDTTC(ca)KPEPSAK_	LKTEEIITPMDTTC(1)KPEPSAK			LK(1)TEEIITPMDTTCKPEPSAK			LKTEEIITPMDTTC(86.55)KPEPSAK			LK(64.93)TEEIITPMDTTCK(-64.93)PEPSAK(-75.4)			1	0	0	0	1	0	0	SPBC19C2.09	4	HCD	FTMS	MULTI-MSMS	2	3	911.213	3640.82	-0.67419	-0.00061433	2.00898	94.636	0.00049803	86.546	57.248	86.546	1	3	0	0	0	56180
Yeast_8577_LTA_50mM-R1-160702	56183	49437	LKTEEIITPMDTTCKPEPSAK	21	2	Carbamidomethyl (C),Pmt3_miss0	_LK(pm)TEEIITPMDTTC(ca)KPEPSAK_	LKTEEIITPMDTTC(1)KPEPSAK			LK(1)TEEIITPMDTTCKPEPSAK			LKTEEIITPMDTTC(61.51)KPEPSAK			LK(46.2)TEEIITPMDTTCK(-46.2)PEPSAK(-54.48)			1	0	0	0	1	0	0	SPBC19C2.09	4	HCD	FTMS	MULTI-MSMS	3	0	911.213	3640.82	-0.67419	-0.00061433	2.00898	94.637	0.0012587	61.511	41.404	61.511	1	3	0	0	0	56180
Yeast_8577_LTA_50mM-R2-160702	47572	39576	LKTEEIITPMDTTCKPEPSAK	21	2	Carbamidomethyl (C),Pmt3_miss0	_LK(pm)TEEIITPMDTTC(ca)KPEPSAK_	LKTEEIITPMDTTC(1)KPEPSAK			LK(0.998)TEEIITPMDTTCK(0.002)PEPSAK			LKTEEIITPMDTTC(40.01)KPEPSAK			LK(27.21)TEEIITPMDTTCK(-27.21)PEPSAK(-36.8)			1	0	0	0	1	0	0	SPBC19C2.09	4	HCD	FTMS	MULTI-MSMS	4	2	911.213	3640.82	-0.35987	-0.00032792	2.8879	94.438	0.014401	40.012	26.608	40.012	1	3	0	0	0	47568
Yeast_8577_LTA_50mM-R2-160702	47573	39577	LKTEEIITPMDTTCKPEPSAK	21	2	Carbamidomethyl (C),Pmt3_miss0	_LK(pm)TEEIITPMDTTC(ca)KPEPSAK_	LKTEEIITPMDTTC(1)KPEPSAK			LK(0.999)TEEIITPMDTTCK(0.001)PEPSAK			LKTEEIITPMDTTC(42.32)KPEPSAK			LK(29.65)TEEIITPMDTTCK(-29.65)PEPSAK(-39.75)			1	0	0	0	1	0	0	SPBC19C2.09	4	HCD	FTMS	MULTI-MSMS	5	1	911.213	3640.82	-0.35987	-0.00032792	2.8879	94.44	0.011917	42.325	30.711	42.325	1	3	0	0	0	47568
Yeast_8577_LTA_50mM-R2-160702	47575	39579	LKTEEIITPMDTTCKPEPSAK	21	2	Carbamidomethyl (C),Pmt3_miss0	_LK(pm)TEEIITPMDTTC(ca)KPEPSAK_	LKTEEIITPMDTTC(1)KPEPSAK			LK(1)TEEIITPMDTTCKPEPSAK			LKTEEIITPMDTTC(62.68)KPEPSAK			LK(34.48)TEEIITPMDTTCK(-34.48)PEPSAK(-46.18)			1	0	0	0	1	0	0	SPBC19C2.09	4	HCD	FTMS	MULTI-MSMS	7	3	911.213	3640.82	-0.35987	-0.00032792	2.8879	94.442	0.001115	62.684	25.258	62.684	1	3	0	0	0	47568
Yeast_8577_LTA_50mM-R2-160702	47578	39582	LKTEEIITPMDTTCKPEPSAK	21	2	Carbamidomethyl (C),Pmt3_miss0	_LK(pm)TEEIITPMDTTC(ca)KPEPSAK_	LKTEEIITPMDTTC(1)KPEPSAK			LK(0.999)TEEIITPMDTTCK(0.001)PEPSAK			LKTEEIITPMDTTC(53.34)KPEPSAK			LK(31.73)TEEIITPMDTTCK(-31.73)PEPSAK(-42.2)			1	0	0	0	1	0	0	SPBC19C2.09	4	HCD	FTMS	MULTI-MSMS	10	4	911.213	3640.82	-0.35987	-0.00032792	2.8879	94.446	0.002259	53.342	53.342	53.342	1	3	0	0	0	47568
Yeast_8577_LTA_50mM-R2-160702	47579	39583	LKTEEIITPMDTTCKPEPSAK	21	2	Carbamidomethyl (C),Pmt3_miss0	_LK(pm)TEEIITPMDTTC(ca)KPEPSAK_	LKTEEIITPMDTTC(1)KPEPSAK			LK(1)TEEIITPMDTTCKPEPSAK			LKTEEIITPMDTTC(53.78)KPEPSAK			LK(43.38)TEEIITPMDTTCK(-43.38)PEPSAK(-49.78)			1	0	0	0	1	0	0	SPBC19C2.09	4	HCD	FTMS	MULTI-MSMS	11	0	911.213	3640.82	-0.35987	-0.00032792	2.8879	94.448	0.0022054	53.779	38.234	53.779	1	3	0	0	0	47568
Yeast_8577_LTA_50mM-R2-160702	47623	39625	LKTEEIITPMDTTCKPEPSAK	21	2	Carbamidomethyl (C),Pmt3_miss0	_LK(pm)TEEIITPMDTTC(ca)KPEPSAK_	LKTEEIITPMDTTC(1)KPEPSAK			LK(0.999)TEEIITPMDTTCK(0.001)PEPSAK			LKTEEIITPMDTTC(53.34)KPEPSAK			LK(31.73)TEEIITPMDTTCK(-31.73)PEPSAK(-42.2)			1	0	0	0	1	0	0	SPBC19C2.09	4	HCD	FTMS	MULTI-MSMS	13	5	911.213	3640.82	-0.35987	-0.00032792	2.00898	94.514	0.002259	53.342	24.001	53.342	1	3	0	0	0	47610
Yeast_8577_LTA_50mM-R2-160702	47580	39584	LKTEEIITPMDTTCKPEPSAK	21	2	Carbamidomethyl (C),Pmt3_miss0	_LK(pm)TEEIITPMDTTC(ca)KPEPSAK_	LKTEEIITPMDTTC(1)KPEPSAK			LK(1)TEEIITPMDTTCKPEPSAK			LKTEEIITPMDTTC(86.55)KPEPSAK			LK(58.34)TEEIITPMDTTCK(-58.34)PEPSAK(-65.92)			1	0	0	0	1	0	0	SPBC19C2.09	3	HCD	FTMS	MULTI-MSMS	12	1	1214.61	3640.82	0.87923	0.0010679	277.942	94.449	0.026036	86.546	46.629	86.546	1	3	0	0	0	47568
Yeast_8577_LTA_50mM-R2-160702	47582	39586	LKTEEIITPMDTTCKPEPSAK	21	2	Carbamidomethyl (C),Pmt3_miss0	_LK(pm)TEEIITPMDTTC(ca)KPEPSAK_	LKTEEIITPMDTTC(1)KPEPSAK			LK(1)TEEIITPMDTTCKPEPSAK			LKTEEIITPMDTTC(87.16)KPEPSAK			LK(44.44)TEEIITPMDTTCK(-44.44)PEPSAK(-57.71)			1	0	0	0	1	0	0	SPBC19C2.09	3	HCD	FTMS	MULTI-MSMS	14	3	1214.61	3640.82	0.87923	0.0010679	827.738	94.452	0.026422	87.156	25.802	87.156	1	3	0	0	0	47568
Yeast_8577_LTA_50mM-R2-160702	47592	39595	LKTEEIITPMDTTCKPEPSAK	21	2	Carbamidomethyl (C),Pmt3_miss0	_LK(pm)TEEIITPMDTTC(ca)KPEPSAK_	LKTEEIITPMDTTC(1)KPEPSAK			LK(1)TEEIITPMDTTCKPEPSAK			LKTEEIITPMDTTC(103.89)KPEPSAK			LK(67.21)TEEIITPMDTTCK(-67.21)PEPSAK(-78.34)			1	0	0	0	1	0	0	SPBC19C2.09	3	HCD	FTMS	MULTI-MSMS	3	0	1214.61	3640.82	0.87923	0.0010679	1.83707	94.469	0.0061948	103.89	45.519	103.89	1	3	0	0	0	47589
Yeast_8577_LTA_50mM-R2-160702	47595	39598	LKTEEIITPMDTTCKPEPSAK	21	2	Carbamidomethyl (C),Pmt3_miss0	_LK(pm)TEEIITPMDTTC(ca)KPEPSAK_	LKTEEIITPMDTTC(1)KPEPSAK			LK(1)TEEIITPMDTTCKPEPSAK			LKTEEIITPMDTTC(76.73)KPEPSAK			LK(41.7)TEEIITPMDTTCK(-41.7)PEPSAK(-54.1)			1	0	0	0	1	0	0	SPBC19C2.09	3	HCD	FTMS	MULTI-MSMS	6	4	1214.61	3640.82	0.87923	0.0010679	2.82651	94.473	0.01981	76.733	26.45	76.733	1	3	0	0	0	47589
Yeast_8577_LTA_50mM-R1-160702	60036	53107	LKTEEIITPMDTTCKPEPSAK	21	2	Carbamidomethyl (C),Pmt3_miss2	_LK(pm)TEEIITPMDTTC(ca)KPEPSAK_	LKTEEIITPMDTTC(1)KPEPSAK					LK(1)TEEIITPMDTTCKPEPSAK	LKTEEIITPMDTTC(61.22)KPEPSAK					LK(46.46)TEEIITPMDTTCK(-46.46)PEPSAK(-55.06)	1	0	0	0	0	0	1	SPBC19C2.09	3	HCD	FTMS	MULTI-MSMS	13	2	1397	4187.98	0.66155	0.00092419	3.28638	100.38	0.00022143	61.222	41.618	61.222	1	3	0	0	0	60023
Yeast_8577_LTA_50mM-R1-160702	60039	53110	LKTEEIITPMDTTCKPEPSAK	21	2	Carbamidomethyl (C),Pmt3_miss2	_LK(pm)TEEIITPMDTTC(ca)KPEPSAK_	LKTEEIITPMDTTC(1)KPEPSAK					LK(1)TEEIITPMDTTCKPEPSAK	LKTEEIITPMDTTC(60.28)KPEPSAK					LK(33.44)TEEIITPMDTTCK(-33.44)PEPSAK(-44.77)	1	0	0	0	0	0	1	SPBC19C2.09	3	HCD	FTMS	MULTI-MSMS	16	3	1397	4187.98	0.66155	0.00092419	3.28638	100.38	0.00024122	60.278	26.099	60.278	1	3	0	0	0	60023
Yeast_8577_LTA_50mM-R1-160702	62810	55749	LKYDKNAKK	9	4	Deamidation (N),Carbamyl (N-term),Pmt3_miss0	_(ca)LKYDKN(de)AK(pm)K_		LKYDKN(1)AKK		LK(0.043)YDK(0.043)NAK(0.457)K(0.457)				LKYDKN(54.61)AKK		LK(-10.3)YDK(-10.3)NAK(0)K(0)			0	1	1	0	1	0	0	SPCC126.08c	3	HCD	FTMS	MULTI-SECPEP	15	2	802.095	2403.26	-0.97524	-0.00078224	724.937	104.55	0.038325	54.608	54.608	54.608	1	4	0	0	0	62795
8577-LT-A-160702	64728	58856	LLDEQKG	7	2	Pmt3_miss2	_LLDEQK(pm)G_						LLDEQK(1)G						LLDEQK(95.82)G	0	0	0	0	0	0	1	SPAC9G1.13c	2	HCD	FTMS	MULTI-SECPEP	11	1	1301.61	2601.21	0.12564	0.00016353	2.25095	104.36	0.0087581	95.815	13.389	95.815	1	1	0	0	0	64717
8577-LT-A-160702	57962	52412	LMKIYCAR	8	1	Carbamidomethyl (C),Oxidation (M),Pmt3_miss0	_LM(ox)K(pm)IYC(ca)AR_	LMKIYC(1)AR		LM(1)KIYCAR	LMK(1)IYCAR			LMKIYC(94.3)AR		LM(94.3)KIYCAR	LMK(94.3)IYCAR			1	0	0	1	1	0	0	SPBC365.06	2	HCD	FTMS	MULTI-MSMS	7	2	1162.09	2322.17	-0.028905	-3.36e-05	0.111653	94.241	0.029223	94.302	13.024	94.302	1	1	0	0	0	57955
8577-LT-A-160702	57967	52417	LMKIYCAR	8	1	Carbamidomethyl (C),Oxidation (M),Pmt3_miss0	_LM(ox)K(pm)IYC(ca)AR_	LMKIYC(1)AR		LM(1)KIYCAR	LMK(1)IYCAR			LMKIYC(112.94)AR		LM(112.94)KIYCAR	LMK(112.94)IYCAR			1	0	0	1	1	0	0	SPBC365.06	2	HCD	FTMS	MULTI-MSMS	12	3	1162.09	2322.17	-0.028905	-3.36e-05	0.111653	94.248	0.010611	112.94	27.685	112.94	1	1	0	0	0	57955
Yeast_8577_LTA_75mM-R1-160702	50376	43281	LMKIYCAR	8	1	Carbamidomethyl (C),Oxidation (M),Pmt3_miss0	_LM(ox)K(pm)IYC(ca)AR_	LMKIYC(1)AR		LM(1)KIYCAR	LMK(1)IYCAR			LMKIYC(44.31)AR		LM(44.31)KIYCAR	LMK(44.31)IYCAR			1	0	0	1	1	0	0	SPBC365.06	3	HCD	FTMS	MULTI-MSMS	3	4	775.064	2322.17	-0.086126	-6.68e-05	1727.61	94.18	0.011146	44.309	15.582	44.309	1	1	0	0	0	50373
Yeast_8577_LTA_75mM-R2-160702	42159	32778	LMKIYCAR	8	1	Carbamidomethyl (C),Oxidation (M),Pmt3_miss0	_LM(ox)K(pm)IYC(ca)AR_	LMKIYC(1)AR		LM(1)KIYCAR	LMK(1)IYCAR			LMKIYC(48.64)AR		LM(48.64)KIYCAR	LMK(48.64)IYCAR			1	0	0	1	1	0	0	SPBC365.06	3	HCD	FTMS	MULTI-MSMS	2	4	775.064	2322.17	-0.49165	-0.00038106	2.40413	93.991	0.0083838	48.64	22.981	48.64	1	1	0	0	0	42157
8577-LT-A-160702	60740	55058	LMKIYCAR	8	1	Carbamidomethyl (C),Pmt3_miss0	_LMK(pm)IYC(ca)AR_	LMKIYC(1)AR			LMK(1)IYCAR			LMKIYC(112.94)AR			LMK(112.94)IYCAR			1	0	0	0	1	0	0	SPBC365.06	2	HCD	FTMS	MULTI-MSMS	13	1	1154.1	2306.18	-0.37712	-0.00043523	1.8966	98.386	0.0010808	112.94	112.94	112.94	1	1	0	0	0	60727
8577-LT-A-160702	60741	55059	LMKIYCAR	8	1	Carbamidomethyl (C),Pmt3_miss0	_LMK(pm)IYC(ca)AR_	LMKIYC(1)AR			LMK(1)IYCAR			LMKIYC(112.94)AR			LMK(112.94)IYCAR			1	0	0	0	1	0	0	SPBC365.06	2	HCD	FTMS	MULTI-MSMS	14	2	1154.1	2306.18	-0.37712	-0.00043523	1.8966	98.387	0.0010808	112.94	112.94	112.94	1	1	0	0	0	60727
8577-LT-A-160702	60744	55062	LMKIYCAR	8	1	Carbamidomethyl (C),Pmt3_miss0	_LMK(pm)IYC(ca)AR_	LMKIYC(1)AR			LMK(1)IYCAR			LMKIYC(119.29)AR			LMK(119.29)IYCAR			1	0	0	0	1	0	0	SPBC365.06	2	HCD	FTMS	MULTI-MSMS	17	0	1154.1	2306.18	-0.37712	-0.00043523	1.8966	98.392	0.00077518	119.29	119.29	119.29	1	1	0	0	0	60727
8577-LT-A-160702	60755	55072	LMKIYCAR	8	1	Carbamidomethyl (C),Pmt3_miss0	_LMK(pm)IYC(ca)AR_	LMKIYC(1)AR			LMK(1)IYCAR			LMKIYC(84.48)AR			LMK(84.48)IYCAR			1	0	0	0	1	0	0	SPBC365.06	2	HCD	FTMS	MULTI-MSMS	7	4	1154.1	2306.18	-0.37712	-0.00043523	2.2435	98.41	0.0041063	84.476	16.249	84.476	1	1	0	0	0	60748
Yeast_8577_LTA_75mM-R1-160702	52337	44838	LMKIYCAR	8	1	Carbamidomethyl (C),Pmt3_miss0	_LMK(pm)IYC(ca)AR_	LMKIYC(1)AR			LMK(1)IYCAR			LMKIYC(73.93)AR			LMK(73.93)IYCAR			1	0	0	0	1	0	0	SPBC365.06	2	HCD	FTMS	MULTI-MSMS	4	2	1154.1	2306.18	-0.36675	-0.00042327	3.02401	98.414	0.0051961	73.931	11.731	73.931	1	1	0	0	0	52333
8577-LT-A-160702	64994	59109	LMKIYCAR	8	1	Carbamidomethyl (C),Pmt3_miss2	_LMK(pm)IYC(ca)AR_	LMKIYC(1)AR					LMK(1)IYCAR	LMKIYC(40.59)AR					LMK(40.59)IYCAR	1	0	0	0	0	0	1	SPBC365.06	3	HCD	FTMS	MULTI-MSMS	4	1	952.119	2853.33	0.50515	0.00048096	2.47778	104.77	0.025933	40.589	40.589	40.589	1	1	0	0	0	64990
8577-LT-A-160702	64995	59110	LMKIYCAR	8	1	Carbamidomethyl (C),Pmt3_miss2	_LMK(pm)IYC(ca)AR_	LMKIYC(1)AR					LMK(1)IYCAR	LMKIYC(41.7)AR					LMK(41.7)IYCAR	1	0	0	0	0	0	1	SPBC365.06	3	HCD	FTMS	MULTI-MSMS	5	2	952.119	2853.33	0.50515	0.00048096	2.47778	104.77	0.024569	41.704	8.5465	41.704	1	1	0	0	0	64990
8577-LT-A-160702	64998	59113	LMKIYCAR	8	1	Carbamidomethyl (C),Pmt3_miss2	_LMK(pm)IYC(ca)AR_	LMKIYC(1)AR					LMK(1)IYCAR	LMKIYC(51.09)AR					LMK(51.09)IYCAR	1	0	0	0	0	0	1	SPBC365.06	3	HCD	FTMS	MULTI-MSMS	8	0	952.119	2853.33	0.50515	0.00048096	2.47778	104.77	0.01311	51.092	20.22	51.092	1	1	0	0	0	64990
8577-LT-A-160702	64999	59114	LMKIYCAR	8	1	Carbamidomethyl (C),Pmt3_miss2	_LMK(pm)IYC(ca)AR_	LMKIYC(1)AR					LMK(1)IYCAR	LMKIYC(41.7)AR					LMK(41.7)IYCAR	1	0	0	0	0	0	1	SPBC365.06	3	HCD	FTMS	MULTI-MSMS	9	3	952.119	2853.33	0.50515	0.00048096	2.47778	104.77	0.024569	41.704	8.5465	41.704	1	1	0	0	0	64990
8577-LT-A-160702	65009	59124	LMKIYCAR	8	1	Carbamidomethyl (C),Pmt3_miss2	_LMK(pm)IYC(ca)AR_	LMKIYC(1)AR					LMK(1)IYCAR	LMKIYC(40.59)AR					LMK(40.59)IYCAR	1	0	0	0	0	0	1	SPBC365.06	3	HCD	FTMS	MULTI-MSMS	19	4	952.119	2853.33	0.50515	0.00048096	2.47778	104.79	0.025933	40.589	18.844	40.589	1	1	0	0	0	64990
8577-LT-A-160702	65016	59130	LMKIYCAR	8	1	Carbamidomethyl (C),Pmt3_miss2	_LMK(pm)IYC(ca)AR_	LMKIYC(1)AR					LMK(1)IYCAR	LMKIYC(92.06)AR					LMK(92.06)IYCAR	1	0	0	0	0	0	1	SPBC365.06	2	HCD	FTMS	MULTI-MSMS	5	1	1427.67	2853.33	-1.066	-0.001522	2.78496	104.8	0.0016161	92.062	30.384	92.062	1	1	0	0	0	65011
8577-LT-A-160702	65017	59131	LMKIYCAR	8	1	Carbamidomethyl (C),Pmt3_miss2	_LMK(pm)IYC(ca)AR_	LMKIYC(1)AR					LMK(1)IYCAR	LMKIYC(109.71)AR					LMK(109.71)IYCAR	1	0	0	0	0	0	1	SPBC365.06	2	HCD	FTMS	MULTI-MSMS	6	2	1427.67	2853.33	-1.066	-0.001522	2.78496	104.8	0.00066324	109.71	30.24	109.71	1	1	0	0	0	65011
8577-LT-A-160702	65018	59132	LMKIYCAR	8	1	Carbamidomethyl (C),Pmt3_miss2	_LMK(pm)IYC(ca)AR_	LMKIYC(1)AR					LMK(1)IYCAR	LMKIYC(109.71)AR					LMK(109.71)IYCAR	1	0	0	0	0	0	1	SPBC365.06	2	HCD	FTMS	MULTI-MSMS	7	0	1427.67	2853.33	-1.066	-0.001522	2.78496	104.8	0.00066324	109.71	33.65	109.71	1	1	0	0	0	65011
8577-LT-A-160702	65019	59133	LMKIYCAR	8	1	Carbamidomethyl (C),Pmt3_miss2	_LMK(pm)IYC(ca)AR_	LMKIYC(1)AR					LMK(1)IYCAR	LMKIYC(109.71)AR					LMK(109.71)IYCAR	1	0	0	0	0	0	1	SPBC365.06	2	HCD	FTMS	MULTI-MSMS	8	3	1427.67	2853.33	-1.066	-0.001522	2.78496	104.8	0.00066324	109.71	33.65	109.71	1	1	0	0	0	65011
8577-LT-A-160702	65035	59148	LMKIYCAR	8	1	Carbamidomethyl (C),Pmt3_miss2	_LMK(pm)IYC(ca)AR_	LMKIYC(1)AR					LMK(1)IYCAR	LMKIYC(85.68)AR					LMK(85.68)IYCAR	1	0	0	0	0	0	1	SPBC365.06	2	HCD	FTMS	MULTI-MSMS	3	4	1427.67	2853.33	-1.066	-0.001522	2.78496	104.83	0.0019711	85.676	28.086	85.676	1	1	0	0	0	65032
Yeast_8577_LTA_50mM-R1-160702	62826	55764	LMKIYCAR	8	1	Carbamidomethyl (C),Pmt3_miss2	_LMK(pm)IYC(ca)AR_	LMKIYC(1)AR					LMK(1)IYCAR	LMKIYC(85.68)AR					LMK(85.68)IYCAR	1	0	0	0	0	0	1	SPBC365.06	2	HCD	FTMS	MULTI-MSMS	10	1	1427.67	2853.33	-0.88317	-0.0012609	2.78496	104.58	0.0019711	85.676	30.694	85.676	1	1	0	0	0	62816
Yeast_8577_LTA_50mM-R1-160702	62828	55766	LMKIYCAR	8	1	Carbamidomethyl (C),Pmt3_miss2	_LMK(pm)IYC(ca)AR_	LMKIYC(1)AR					LMK(1)IYCAR	LMKIYC(99.8)AR					LMK(99.8)IYCAR	1	0	0	0	0	0	1	SPBC365.06	2	HCD	FTMS	MULTI-MSMS	12	2	1427.67	2853.33	-0.88317	-0.0012609	2.78496	104.58	0.001112	99.802	34.497	99.802	1	1	0	0	0	62816
Yeast_8577_LTA_50mM-R1-160702	62870	55806	LMKIYCAR	8	1	Carbamidomethyl (C),Pmt3_miss2	_LMK(pm)IYC(ca)AR_	LMKIYC(1)AR					LMK(1)IYCAR	LMKIYC(87.31)AR					LMK(87.31)IYCAR	1	0	0	0	0	0	1	SPBC365.06	2	HCD	FTMS	MULTI-MSMS	12	0	1427.67	2853.33	-0.88317	-0.0012609	2.57468	104.64	0.0018935	87.308	32.891	87.308	1	1	0	0	0	62858
Yeast_8577_LTA_50mM-R1-160702	62880	55815	LMKIYCAR	8	1	Carbamidomethyl (C),Pmt3_miss2	_LMK(pm)IYC(ca)AR_	LMKIYC(1)AR					LMK(1)IYCAR	LMKIYC(75.38)AR					LMK(75.38)IYCAR	1	0	0	0	0	0	1	SPBC365.06	2	HCD	FTMS	MULTI-MSMS	1	3	1427.67	2853.33	-0.88317	-0.0012609	2.57468	104.66	0.0024766	75.378	30.01	75.378	1	1	0	0	0	62879
Yeast_8577_LTA_50mM-R1-160702	62841	55778	LMKIYCAR	8	1	Carbamidomethyl (C),Pmt3_miss2	_LMK(pm)IYC(ca)AR_	LMKIYC(1)AR					LMK(1)IYCAR	LMKIYC(49.47)AR					LMK(49.47)IYCAR	1	0	0	0	0	0	1	SPBC365.06	3	HCD	FTMS	MULTI-MSMS	4	1	952.119	2853.33	0.232	0.00022089	2.7932	104.6	0.015065	49.472	9.8155	49.472	1	1	0	0	0	62837
Yeast_8577_LTA_50mM-R1-160702	62842	55779	LMKIYCAR	8	1	Carbamidomethyl (C),Pmt3_miss2	_LMK(pm)IYC(ca)AR_	LMKIYC(1)AR					LMK(1)IYCAR	LMKIYC(49.35)AR					LMK(49.35)IYCAR	1	0	0	0	0	0	1	SPBC365.06	3	HCD	FTMS	MULTI-MSMS	5	2	952.119	2853.33	0.232	0.00022089	2.7932	104.6	0.015213	49.35	13.686	49.35	1	1	0	0	0	62837
Yeast_8577_LTA_50mM-R1-160702	62843	55780	LMKIYCAR	8	1	Carbamidomethyl (C),Pmt3_miss2	_LMK(pm)IYC(ca)AR_	LMKIYC(1)AR					LMK(1)IYCAR	LMKIYC(60.1)AR					LMK(60.1)IYCAR	1	0	0	0	0	0	1	SPBC365.06	3	HCD	FTMS	MULTI-MSMS	6	0	952.119	2853.33	0.232	0.00022089	2.7932	104.6	0.0090253	60.102	19.606	60.102	1	1	0	0	0	62837
Yeast_8577_LTA_50mM-R1-160702	62895	55830	LMKIYCAR	8	1	Carbamidomethyl (C),Pmt3_miss2	_LMK(pm)IYC(ca)AR_	LMKIYC(1)AR					LMK(1)IYCAR	LMKIYC(40.59)AR					LMK(40.59)IYCAR	1	0	0	0	0	0	1	SPBC365.06	3	HCD	FTMS	MULTI-MSMS	16	6	952.119	2853.33	0.232	0.00022089	2.58292	104.68	0.025933	40.589	18.48	40.589	1	1	0	0	0	62879
Yeast_8577_LTA_50mM-R2-160702	54313	45996	LMKIYCAR	8	1	Carbamidomethyl (C),Pmt3_miss2	_LMK(pm)IYC(ca)AR_	LMKIYC(1)AR					LMK(1)IYCAR	LMKIYC(60.1)AR					LMK(60.1)IYCAR	1	0	0	0	0	0	1	SPBC365.06	3	HCD	FTMS	MULTI-MSMS	4	1	952.119	2853.33	0.28336	0.00026979	2.7932	104.55	0.0090253	60.102	15.239	60.102	1	1	0	0	0	54309
Yeast_8577_LTA_50mM-R2-160702	54314	45997	LMKIYCAR	8	1	Carbamidomethyl (C),Pmt3_miss2	_LMK(pm)IYC(ca)AR_	LMKIYC(1)AR					LMK(1)IYCAR	LMKIYC(67.11)AR					LMK(67.11)IYCAR	1	0	0	0	0	0	1	SPBC365.06	3	HCD	FTMS	MULTI-MSMS	5	2	952.119	2853.33	0.28336	0.00026979	2.7932	104.56	0.0068895	67.113	17.398	67.113	1	1	0	0	0	54309
Yeast_8577_LTA_50mM-R2-160702	54315	45998	LMKIYCAR	8	1	Carbamidomethyl (C),Pmt3_miss2	_LMK(pm)IYC(ca)AR_	LMKIYC(1)AR					LMK(1)IYCAR	LMKIYC(78.1)AR					LMK(78.1)IYCAR	1	0	0	0	0	0	1	SPBC365.06	3	HCD	FTMS	MULTI-MSMS	6	0	952.119	2853.33	0.28336	0.00026979	2.7932	104.56	0.0053731	78.098	18.748	78.098	1	1	0	0	0	54309
Yeast_8577_LTA_50mM-R2-160702	54316	45999	LMKIYCAR	8	1	Carbamidomethyl (C),Pmt3_miss2	_LMK(pm)IYC(ca)AR_	LMKIYC(1)AR					LMK(1)IYCAR	LMKIYC(60.06)AR					LMK(60.06)IYCAR	1	0	0	0	0	0	1	SPBC365.06	3	HCD	FTMS	MULTI-MSMS	7	3	952.119	2853.33	0.28336	0.00026979	2.7932	104.56	0.0090427	60.064	16.622	60.064	1	1	0	0	0	54309
Yeast_8577_LTA_50mM-R1-160702	60217	53279	LMKIYCAR	8	1	Carbamidomethyl (C),Oxidation (M),Pmt3_miss2	_LM(ox)K(pm)IYC(ca)AR_	LMKIYC(1)AR		LM(1)KIYCAR			LMK(1)IYCAR	LMKIYC(50.11)AR		LM(50.11)KIYCAR			LMK(50.11)IYCAR	1	0	0	1	0	0	1	SPBC365.06	3	HCD	FTMS	MULTI-MSMS	5	2	957.45	2869.33	-0.24948	-0.00023887	1.7967	100.65	0.0058064	50.108	6.7998	50.108	1	1	0	0	0	60212
Yeast_8577_LTA_50mM-R1-160702	60221	53283	LMKIYCAR	8	1	Carbamidomethyl (C),Oxidation (M),Pmt3_miss2	_LM(ox)K(pm)IYC(ca)AR_	LMKIYC(1)AR		LM(1)KIYCAR			LMK(1)IYCAR	LMKIYC(55.08)AR		LM(55.08)KIYCAR			LMK(55.08)IYCAR	1	0	0	1	0	0	1	SPBC365.06	3	HCD	FTMS	MULTI-MSMS	9	3	957.45	2869.33	-0.24948	-0.00023887	1.7967	100.66	0.0045925	55.084	16.37	55.084	1	1	0	0	0	60212
Yeast_8577_LTA_50mM-R1-160702	60229	53291	LMKIYCAR	8	1	Carbamidomethyl (C),Oxidation (M),Pmt3_miss2	_LM(ox)K(pm)IYC(ca)AR_	LMKIYC(1)AR		LM(1)KIYCAR			LMK(1)IYCAR	LMKIYC(53.12)AR		LM(53.12)KIYCAR			LMK(53.12)IYCAR	1	0	0	1	0	0	1	SPBC365.06	3	HCD	FTMS	MULTI-MSMS	17	4	957.45	2869.33	-0.24948	-0.00023887	1.7967	100.67	0.0049536	53.124	10.321	53.124	1	1	0	0	0	60212
Yeast_8577_LTA_50mM-R1-160702	60264	53324	LMKIYCAR	8	1	Carbamidomethyl (C),Oxidation (M),Pmt3_miss2	_LM(ox)K(pm)IYC(ca)AR_	LMKIYC(1)AR		LM(1)KIYCAR			LMK(1)IYCAR	LMKIYC(40.59)AR		LM(40.59)KIYCAR			LMK(40.59)IYCAR	1	0	0	1	0	0	1	SPBC365.06	3	HCD	FTMS	MULTI-MSMS	10	5	957.45	2869.33	-0.24948	-0.00023887	2.00581	100.72	0.010539	40.589	40.589	40.589	1	1	0	0	0	60254
Yeast_8577_LTA_50mM-R2-160702	51691	43499	LMKIYCAR	8	1	Carbamidomethyl (C),Oxidation (M),Pmt3_miss2	_LM(ox)K(pm)IYC(ca)AR_	LMKIYC(1)AR		LM(1)KIYCAR			LMK(1)IYCAR	LMKIYC(42.21)AR		LM(42.21)KIYCAR			LMK(42.21)IYCAR	1	0	0	1	0	0	1	SPBC365.06	3	HCD	FTMS	MULTI-MSMS	7	3	957.45	2869.33	-0.15196	-0.00014549	0.960267	100.61	0.0097332	42.21	13.254	42.21	1	1	0	0	0	51684
Yeast_8577_LTA_50mM-R2-160702	51700	43508	LMKIYCAR	8	1	Carbamidomethyl (C),Oxidation (M),Pmt3_miss2	_LM(ox)K(pm)IYC(ca)AR_	LMKIYC(1)AR		LM(1)KIYCAR			LMK(1)IYCAR	LMKIYC(48.98)AR		LM(48.98)KIYCAR			LMK(48.98)IYCAR	1	0	0	1	0	0	1	SPBC365.06	3	HCD	FTMS	MULTI-MSMS	16	4	957.45	2869.33	-0.15196	-0.00014549	0.960267	100.62	0.0063666	48.981	12.564	48.981	1	1	0	0	0	51684
Yeast_8577_LTA_50mM-R2-160702	51713	43520	LMKIYCAR	8	1	Carbamidomethyl (C),Oxidation (M),Pmt3_miss2	_LM(ox)K(pm)IYC(ca)AR_	LMKIYC(1)AR		LM(1)KIYCAR			LMK(1)IYCAR	LMKIYC(50.28)AR		LM(50.28)KIYCAR			LMK(50.28)IYCAR	1	0	0	1	0	0	1	SPBC365.06	3	HCD	FTMS	MULTI-MSMS	8	5	957.45	2869.33	-0.15196	-0.00014549	1.7967	100.64	0.0057188	50.284	12.858	50.284	1	1	0	0	0	51705
Yeast_8577_LTA_50mM-R1-160702	60384	53438	LMKIYCAR	8	1	Carbamidomethyl (C),Pmt3_miss1	_LMK(pm)IYC(ca)AR_	LMKIYC(1)AR				LMK(1)IYCAR		LMKIYC(42.74)AR				LMK(42.74)IYCAR		1	0	0	0	0	1	0	SPBC365.06	3	HCD	FTMS	MULTI-MSMS	4	0	827.082	2478.22	-0.73684	-0.00060942	1.48924	100.9	0.042221	42.743	17.357	42.743	1	1	0	0	0	60380
8577-LT-A-160702	49169	44038	LNKIIKDENENLK	13	2	2 Deamidation (N),Pmt3_miss0	_LN(de)KIIK(pm)DENEN(de)LK_		LN(0.798)KIIKDEN(0.317)EN(0.885)LK		LNK(0.202)IIK(0.77)DENENLK(0.028)				LN(7.67)KIIKDEN(-7.67)EN(8.22)LK		LNK(-7.67)IIK(7.67)DENENLK(-16.58)			0	0	2	0	1	0	0	SPAC1556.06	3	HCD	FTMS	MULTI-MSMS	13	0	942.497	2824.47	0.6183	0.00058274	2.5799	81.477	0.04864	49.31	49.31	8.2181	0.8851	9	0	0	0	49156
Yeast_8577_LTA-25mM-R1-160702	53223	45657	LNLPPKR	7	1	Pmt3_miss0	_LNLPPK(pm)R_				LNLPPK(1)R						LNLPPK(40)R			0	0	0	0	1	0	0	SPAC12G12.15	3	HCD	FTMS	MSMS	12		697.392	2089.15	NaN	NaN	-1449.57	99.321	0.029645	40.002	8.0671	40.002	1	1	0	0	0	53211
Yeast_8577_LTA_50mM-R2-160702	49172	41100	LQPSSKPLSSLEAR	14	0	Pmt3_miss0	_LQPSSK(pm)PLSSLEAR_				LQPSSK(1)PLSSLEAR						LQPSSK(91.81)PLSSLEAR			0	0	0	0	1	0	0	SPBC4B4.03	3	HCD	FTMS	MULTI-MSMS	8	1	922.494	2764.46	0.39069	0.00036041	2.09185	96.823	0.03299	91.812	32.205	91.812	1	1	0	0	0	49164
Yeast_8577_LTA_50mM-R2-160702	49173	41101	LQPSSKPLSSLEAR	14	0	Pmt3_miss0	_LQPSSK(pm)PLSSLEAR_				LQPSSK(1)PLSSLEAR						LQPSSK(90.71)PLSSLEAR			0	0	0	0	1	0	0	SPBC4B4.03	3	HCD	FTMS	MULTI-MSMS	9	2	922.494	2764.46	0.39069	0.00036041	2.09185	96.824	0.032862	90.707	10.017	90.707	1	1	0	0	0	49164
Yeast_8577_LTA_50mM-R1-160702	61854	54838	LQPSSKPLSSLEAR	14	0	Pmt3_miss2	_LQPSSK(pm)PLSSLEAR_						LQPSSK(1)PLSSLEAR						LQPSSK(58.83)PLSSLEAR	0	0	0	0	0	0	1	SPBC4B4.03	3	HCD	FTMS	MULTI-MSMS	4	1	1104.88	3311.62	-0.53853	-0.00059501	1.16419	103.11	0.02841	58.83	23.48	58.83	1	1	0	0	0	61850
Yeast_8577_LTA_50mM-R1-160702	61855	54839	LQPSSKPLSSLEAR	14	0	Pmt3_miss2	_LQPSSK(pm)PLSSLEAR_						LQPSSK(1)PLSSLEAR						LQPSSK(61.64)PLSSLEAR	0	0	0	0	0	0	1	SPBC4B4.03	3	HCD	FTMS	MULTI-MSMS	5	2	1104.88	3311.62	-0.53853	-0.00059501	1.16419	103.11	0.02106	61.641	28.437	61.641	1	1	0	0	0	61850
Yeast_8577_LTA_50mM-R1-160702	61859	54843	LQPSSKPLSSLEAR	14	0	Pmt3_miss2	_LQPSSK(pm)PLSSLEAR_						LQPSSK(1)PLSSLEAR						LQPSSK(67.61)PLSSLEAR	0	0	0	0	0	0	1	SPBC4B4.03	3	HCD	FTMS	MULTI-MSMS	9	3	1104.88	3311.62	-0.53853	-0.00059501	1.16419	103.12	0.012409	67.605	25.396	67.605	1	1	0	0	0	61850
Yeast_8577_LTA_50mM-R1-160702	61860	54844	LQPSSKPLSSLEAR	14	0	Pmt3_miss2	_LQPSSK(pm)PLSSLEAR_						LQPSSK(1)PLSSLEAR						LQPSSK(51.89)PLSSLEAR	0	0	0	0	0	0	1	SPBC4B4.03	3	HCD	FTMS	MULTI-MSMS	10	0	1104.88	3311.62	-0.53853	-0.00059501	1.16419	103.12	0.046561	51.888	13.377	51.888	1	1	0	0	0	61850
Yeast_8577_LTA_50mM-R1-160702	53624	47000	LSYVFTIK	8	0	Pmt3_miss0	_LSYVFTIK(pm)_				LSYVFTIK(1)						LSYVFTIK(50.61)			0	0	0	0	1	0	0	SPAC12B10.09	2	HCD	FTMS	MULTI-SECPEP	6	0	1112.1	2222.18	-2.3084	-0.0025672	-727.934	90.913	0.03352	50.607	9.5777	50.607	1	1	0	0	0	53618
Yeast_8577_LTA_50mM-R2-160702	47989	39973	LVKDNRLFTQF	11	2	Pmt3_miss2	_LVK(pm)DNRLFTQF_						LVK(1)DNRLFTQF						LVK(90.11)DNRLFTQF	0	0	0	0	0	0	1	SPCC1884.01	2	HCD	FTMS	MULTI-MSMS	1	5	1590.78	3179.54	0.63409	0.0010087	1574.79	95.055	0.033212	90.108	90.108	90.108	1	1	0	0	0	47988
Yeast_8577_LTA_50mM-R2-160702	47239	39261	LYPDPKRENEDRELTSEEL	19	5	Pmt3_miss0	_LYPDPK(pm)RENEDRELTSEEL_				LYPDPK(1)RENEDRELTSEEL						LYPDPK(53.28)RENEDRELTSEEL			0	0	0	0	1	0	0	SPBC1539.10	3	HCD	FTMS	MULTI-MSMS	9	3	1195.92	3584.75	-0.79459	-0.00095026	840.55	93.933	0.0017463	53.278	6.657	53.278	1	1	0	0	0	47230
8577-LT-A-160702	65341	59440	MALPKR	6	1	Oxidation (M),Pmt3_miss2	_M(ox)ALPK(pm)R_			M(1)ALPKR			MALPK(1)R			M(69.2)ALPKR			MALPK(69.2)R	0	0	0	1	0	0	1	SPAC11E3.04c	3	HCD	FTMS	MULTI-MSMS	15	2	844.409	2530.2	-0.99347	-0.00083889	0.684605	105.29	0.04864	69.198	69.198	69.198	1	1	0	0	0	65326
Yeast_8577_LTA_50mM-R2-160702	50451	42318	MDEVLAENKR	10	2	Pmt3_miss2	_MDEVLAENK(pm)R_						MDEVLAENK(1)R						MDEVLAENK(51.01)R	0	0	0	0	0	0	1	SPCC1672.02c	3	HCD	FTMS	MULTI-SECPEP	6	1	1002.13	3003.38	-0.29311	-0.00029373	2.11098	98.742	0.042151	51.013	51.013	51.013	1	1	0	0	0	50445
Yeast_8577_LTA_50mM-R1-160702	30852	25313	MENIKVAK	8	1	Oxidation (M),Carbamyl (N-term),Pmt3_miss2	_(ca)M(ox)ENIKVAK(pm)_			M(1)ENIKVAK			MENIK(0.003)VAK(0.997)			M(49.35)ENIKVAK			MENIK(-25.75)VAK(25.75)	0	1	0	1	0	0	1	SPAC19A8.03	3	HCD	FTMS	MULTI-MSMS	19	3	931.109	2790.31	-0.30453	-0.00028355	2.14885	59.422	0.012937	49.35	6.5411	49.35	1	2	0	0	0	30833
Yeast_8577_LTA_50mM-R2-160702	39474	31886	MSKIAGK	7	1	Oxidation (M),Pmt3_miss0	_M(ox)SK(pm)IAGK_			M(1)SKIAGK	MSK(0.996)IAGK(0.004)					M(78.5)SKIAGK	MSK(24.09)IAGK(-24.09)			0	0	0	1	1	0	0	SPAC31A2.08	2	HCD	FTMS	MULTI-SECPEP	3	1	1002.03	2002.04	-3.1617	-0.0031681	296.272	82.348	0.024605	78.496	9.1519	78.496	1	2	0	0	0	39471
8577-LT-A-160702	53787	48436	NANKLLMQDGGIK	13	2	Deamidation (N),Pmt3_miss0	_N(de)ANK(pm)LLMQDGGIK_		N(0.944)AN(0.056)KLLMQDGGIK		NANK(0.999)LLMQDGGIK(0.001)				N(12.27)AN(-12.27)KLLMQDGGIK		NANK(32.97)LLMQDGGIK(-32.97)			0	0	1	0	1	0	0	SPAC6F12.15c	2	HCD	FTMS	MULTI-MSMS	11	1	1328.19	2654.36	-0.8027	-0.0010661	-0.182266	88.216	0.04864	99.568	99.568	32.973	0.99945	4	0	0	0	53776
8577-LT-A-160702	53831	48478	NANKLLMQDGGIK	13	2	Deamidation (N),Pmt3_miss0	_NAN(de)K(pm)LLMQDGGIK_		N(0.052)AN(0.948)KLLMQDGGIK		NANK(0.998)LLMQDGGIK(0.002)				N(-12.58)AN(12.58)KLLMQDGGIK		NANK(26.68)LLMQDGGIK(-26.68)			0	0	1	0	1	0	0	SPAC6F12.15c	2	HCD	FTMS	MULTI-MSMS	13	4	1328.19	2654.36	-0.8027	-0.0010661	-0.408309	88.273	0.049089	96.847	7.304	26.677	0.99784	4	0	0	0	53818
8577-LT-A-160702	58689	53105	NANKLLMQDGGIK	13	2	Deamidation (N),Pmt3_miss2	_N(de)ANK(pm)LLMQDGGIK_		N(0.974)AN(0.026)KLLMQDGGIK				NANK(0.998)LLMQDGGIK(0.002)		N(15.82)AN(-15.82)KLLMQDGGIK				NANK(28.09)LLMQDGGIK(-28.09)	0	0	1	0	0	0	1	SPAC6F12.15c	2	HCD	FTMS	MULTI-MSMS	20	1	1601.77	3201.52	-0.43182	-0.00069167	2.21417	95.322	0.04864	98.898	20.41	28.09	0.99844	4	0	0	0	58669
8577-LT-A-160702	58693	53108	NANKLLMQDGGIK	13	2	Deamidation (N),Pmt3_miss2	_N(de)ANK(pm)LLMQDGGIK_		N(0.974)AN(0.026)KLLMQDGGIK				NANK(0.999)LLMQDGGIK(0.001)		N(15.68)AN(-15.68)KLLMQDGGIK				NANK(30.14)LLMQDGGIK(-30.14)	0	0	1	0	0	0	1	SPAC6F12.15c	2	HCD	FTMS	MULTI-MSMS	3	2	1601.77	3201.52	-0.43182	-0.00069167	2.21417	95.331	0.049675	92.611	92.611	30.145	0.99903	4	0	0	0	58690
Yeast_8577_LTA_50mM-R1-160702	52550	45977	NELEIGVSK	9	0	Pmt3_miss2	_NELEIGVSK(pm)_						NELEIGVSK(1)						NELEIGVSK(63.76)	0	0	0	0	0	0	1	SPBC24C6.10c	3	HCD	FTMS	MULTI-SECPEP	3	1	930.111	2787.31	1.4342	0.001334	-1772.12	89.346	0.04459	63.76	20.216	63.76	1	1	0	0	0	52547
Yeast_8577_LTA_50mM-R1-160702	51417	44898	NELERNITIK	10	1	Deamidation (N),Pmt3_miss1	_NELERN(de)ITIK(pm)_		NELERN(1)ITIK			NELERNITIK(1)			N(-51.73)ELERN(51.73)ITIK			NELERNITIK(53.25)		0	0	1	0	0	1	0	SPBC17G9.09	3	HCD	FTMS	MULTI-SECPEP	4	1	885.787	2654.34	1.4342	0.0012704	3.45347	87.743	0.046405	53.252	53.252	53.252	1	2	0	0	0	51413
Yeast_8577_LTA_50mM-R2-160702	43037	35276	NELERNITIK	10	1	Deamidation (N),Pmt3_miss1	_NELERN(de)ITIK(pm)_		NELERN(1)ITIK			NELERNITIK(1)			N(-60.03)ELERN(60.03)ITIK			NELERNITIK(60.63)		0	0	1	0	0	1	0	SPBC17G9.09	3	HCD	FTMS	MULTI-MSMS	4	1	885.787	2654.34	1.3283	0.0011766	3.1144	87.652	0.043704	60.628	8.7533	60.628	1	2	0	0	0	43033
Yeast_8577_LTA_50mM-R2-160702	43038	35277	NELERNITIK	10	1	Deamidation (N),Pmt3_miss1	_NELERN(de)ITIK(pm)_		NELERN(1)ITIK			NELERNITIK(1)			N(-62.14)ELERN(62.14)ITIK			NELERNITIK(62.14)		0	0	1	0	0	1	0	SPBC17G9.09	3	HCD	FTMS	MULTI-MSMS	5	0	885.787	2654.34	1.3283	0.0011766	3.1144	87.652	0.038832	62.14	18.758	62.14	1	2	0	0	0	43033
Yeast_8577_LTA_50mM-R1-160702	56740	49968	NFKIEEPKPSG	11	1	Pmt3_miss0	_NFK(pm)IEEPKPSG_				NFK(1)IEEPKPSG						NFK(59.14)IEEPK(-59.14)PSG			0	0	0	0	1	0	0	SPBC26H8.09c	3	HCD	FTMS	MULTI-SECPEP	14	0	833.431	2497.27	-1.0083	-0.00084038	2.73786	95.461	0.038795	80.69	41.908	59.14	1	2	0	0	0	56726
8577-LT-A-160702	58635	53053	NKNDEVSQAK	10	2	Carbamyl (N-term),Pmt3_miss0	_(ca)NKNDEVSQAK(pm)_				NK(0.003)NDEVSQAK(0.997)						NK(-25.03)NDEVSQAK(25.03)			0	1	0	0	1	0	0	SPAC1486.03c	2	HCD	FTMS	MULTI-MSMS	8	3	1214.6	2427.19	-0.053283	-6.47e-05	419.122	95.243	0.04864	111.04	111.04	25.027	0.99687	2	0	0	0	58627
Yeast_8577_LTA_50mM-R1-160702	47221	40902	NMEQLEDTEDKKPSKR	16	4	Pmt3_miss0	_NMEQLEDTEDK(pm)KPSKR_				NMEQLEDTEDK(0.461)K(0.461)PSK(0.078)R						NMEQLEDTEDK(0)K(0)PSK(-7.74)R			0	0	0	0	1	0	0	SPBC83.15	3	HCD	FTMS	MULTI-MSMS	8	2	1067.53	3199.57	-0.35544	-0.00037944	3.1832	81.719	0.023922	50.079	16.455	0	0.46121	3	0	0	0	47213
Yeast_8577_LTA_50mM-R1-160702	47223	40904	NMEQLEDTEDKKPSKR	16	4	Pmt3_miss0	_NMEQLEDTEDK(pm)KPSKR_				NMEQLEDTEDK(0.465)K(0.465)PSK(0.07)R						NMEQLEDTEDK(0)K(0)PSK(-8.25)R			0	0	0	0	1	0	0	SPBC83.15	3	HCD	FTMS	MULTI-MSMS	10	1	1067.53	3199.57	-0.35544	-0.00037944	3.1832	81.722	0.0058015	66.335	14.64	0	0.46516	3	0	0	0	47213
Yeast_8577_LTA_50mM-R1-160702	47265	40944	NMEQLEDTEDKKPSKR	16	4	Pmt3_miss0	_NMEQLEDTEDK(pm)KPSKR_				NMEQLEDTEDK(0.829)K(0.145)PSK(0.026)R						NMEQLEDTEDK(7.58)K(-7.58)PSK(-15.02)R			0	0	0	0	1	0	0	SPBC83.15	3	HCD	FTMS	MULTI-MSMS	10	3	1067.53	3199.57	-0.35544	-0.00037944	1.96428	81.783	0.001414	83.966	14.237	7.5754	0.82903	3	0	0	0	47255
Yeast_8577_LTA_50mM-R1-160702	47289	40967	NMEQLEDTEDKKPSKR	16	4	Pmt3_miss0	_NMEQLEDTEDK(pm)KPSKR_				NMEQLEDTEDK(0.784)K(0.176)PSK(0.04)R						NMEQLEDTEDK(6.49)K(-6.49)PSK(-12.88)R			0	0	0	0	1	0	0	SPBC83.15	3	HCD	FTMS	MULTI-MSMS	13	0	1067.53	3199.57	-0.35544	-0.00037944	1.77676	81.817	0.0028271	74.141	74.141	6.4949	0.78388	3	0	0	0	47276
Yeast_8577_LTA_50mM-R1-160702	53182	46579	NQQLNYEAYETK	12	0	2 Deamidation (N),Pmt3_miss2	_N(de)QQLN(de)YEAYETK(pm)_		N(1)QQLN(1)YEAYETK				NQQLNYEAYETK(1)		N(48.7)QQLN(48.7)YEAYETK				NQQLNYEAYETK(48.7)	0	0	2	0	0	0	1	SPBP18G5.03	3	HCD	FTMS	MULTI-MSMS	5	1	1101.49	3301.45	0.22419	0.00024695	1.49736	90.268	0.0056165	48.704	38.219	48.704	1	1	0	0	0	53177
Yeast_8577_LTA_50mM-R2-160702	47830	39822	NSLPDPVKIQR	11	2	Pmt3_miss0	_NSLPDPVK(pm)IQR_				NSLPDPVK(1)IQR						NSLPDPVK(74.76)IQR			0	0	0	0	1	0	0	SPCC1919.09	3	HCD	FTMS	MULTI-SECPEP	10	-1	840.454	2518.34	-1.323	-0.0011119	-1220.98	94.825	0.035393	74.76	27.472	74.76	1	1	0	0	0	47820
Yeast_8577_LTA-25mM-R1-160702	58579	50649	NVLIACSDYYGPFYK	15	1	Carbamidomethyl (C),Deamidation (N),Carbamyl (N-term),Pmt3_miss2	_(ca)N(de)VLIAC(ca)SDYYGPFYK(pm)_	NVLIAC(1)SDYYGPFYK	N(1)VLIACSDYYGPFYK				NVLIACSDYYGPFYK(1)	NVLIAC(115.25)SDYYGPFYK	N(115.25)VLIACSDYYGPFYK				NVLIACSDYYGPFYK(115.25)	1	1	1	0	0	0	1	SPBC947.09	3	HCD	FTMS	MULTI-MSMS	4	2	1218.55	3652.62	-0.13219	-0.00016107	3.01837	107.72	2.1e-05	115.25	13.364	115.25	1	1	0	0	0	58575
Yeast_8577_LTA-25mM-R1-160702	58580	50650	NVLIACSDYYGPFYK	15	1	Carbamidomethyl (C),Deamidation (N),Carbamyl (N-term),Pmt3_miss2	_(ca)N(de)VLIAC(ca)SDYYGPFYK(pm)_	NVLIAC(1)SDYYGPFYK	N(1)VLIACSDYYGPFYK				NVLIACSDYYGPFYK(1)	NVLIAC(115.25)SDYYGPFYK	N(115.25)VLIACSDYYGPFYK				NVLIACSDYYGPFYK(115.25)	1	1	1	0	0	0	1	SPBC947.09	3	HCD	FTMS	MULTI-MSMS	5	1	1218.55	3652.62	-0.13219	-0.00016107	3.01837	107.73	2.1e-05	115.25	26.276	115.25	1	1	0	0	0	58575
Yeast_8577_LTA-25mM-R1-160702	58581	50651	NVLIACSDYYGPFYK	15	1	Carbamidomethyl (C),Deamidation (N),Carbamyl (N-term),Pmt3_miss2	_(ca)N(de)VLIAC(ca)SDYYGPFYK(pm)_	NVLIAC(1)SDYYGPFYK	N(1)VLIACSDYYGPFYK				NVLIACSDYYGPFYK(1)	NVLIAC(101.89)SDYYGPFYK	N(101.89)VLIACSDYYGPFYK				NVLIACSDYYGPFYK(101.89)	1	1	1	0	0	0	1	SPBC947.09	3	HCD	FTMS	MULTI-MSMS	6	3	1218.55	3652.62	-0.13219	-0.00016107	3.01837	107.73	4.94e-05	101.89	24.359	101.89	1	1	0	0	0	58575
Yeast_8577_LTA-25mM-R1-160702	58583	50653	NVLIACSDYYGPFYK	15	1	Carbamidomethyl (C),Deamidation (N),Carbamyl (N-term),Pmt3_miss2	_(ca)N(de)VLIAC(ca)SDYYGPFYK(pm)_	NVLIAC(1)SDYYGPFYK	N(1)VLIACSDYYGPFYK				NVLIACSDYYGPFYK(1)	NVLIAC(116.93)SDYYGPFYK	N(116.93)VLIACSDYYGPFYK				NVLIACSDYYGPFYK(116.93)	1	1	1	0	0	0	1	SPBC947.09	3	HCD	FTMS	MULTI-MSMS	8	0	1218.55	3652.62	-0.13219	-0.00016107	3.01837	107.73	1.83e-05	116.93	27.953	116.93	1	1	0	0	0	58575
Yeast_8577_LTA-25mM-R1-160702	58586	50656	NVLIACSDYYGPFYK	15	1	Carbamidomethyl (C),Deamidation (N),Carbamyl (N-term),Pmt3_miss2	_(ca)N(de)VLIAC(ca)SDYYGPFYK(pm)_	NVLIAC(1)SDYYGPFYK	N(1)VLIACSDYYGPFYK				NVLIACSDYYGPFYK(1)	NVLIAC(103.4)SDYYGPFYK	N(103.4)VLIACSDYYGPFYK				NVLIACSDYYGPFYK(103.4)	1	1	1	0	0	0	1	SPBC947.09	3	HCD	FTMS	MULTI-MSMS	11	4	1218.55	3652.62	-0.13219	-0.00016107	3.01837	107.73	4.61e-05	103.4	14.429	103.4	1	1	0	0	0	58575
8577-LT-A-160702	62844	57062	NVVDQLYQK	9	1	Deamidation (N),Pmt3_miss0	_N(de)VVDQLYQK(pm)_		N(1)VVDQLYQK		NVVDQLYQK(1)				N(57.59)VVDQLYQK		NVVDQLYQK(57.59)			0	0	1	0	1	0	0	SPAC6G10.05c	2	HCD	FTMS	MULTI-MSMS	17	2	1180.6	2359.19	-0.8523	-0.0010062	1.9187	101.53	0.03125	57.59	7.7764	57.59	1	1	0	0	0	62827
Yeast_8577_LTA_50mM-R2-160702	55847	47451	QLEAQISKFDDDK	13	4	Pmt3_miss1	_QLEAQISK(pm)FDDDK_					QLEAQISK(0.5)FDDDK(0.5)						QLEAQISK(0)FDDDK(0)		0	0	0	0	0	1	0	SPAC4A8.05c	3	HCD	FTMS	MSMS	4		987.816	2960.43	NaN	NaN	-1690.14	106.86	0.020619	40.676	6.6258	0	0.5	2	0	0	0	55843
Yeast_8577_LTA-25mM-R1-160702	51998	44490	QQNNLDFYACIK	12	1	Carbamidomethyl (C),Pmt3_miss2	_QQNNLDFYAC(ca)IK(pm)_	QQNNLDFYAC(1)IK					QQNNLDFYACIK(1)	QQNNLDFYAC(42.21)IK					QQNNLDFYACIK(42.21)	1	0	0	0	0	0	1	SPBC8D2.10c	3	HCD	FTMS	MULTI-MSMS	5	1	1105.17	3312.49	1.1997	0.0013258	3.71283	97.516	0.014881	42.209	8.5242	42.209	1	1	0	0	0	51993
Yeast_8577_LTA_50mM-R1-160702	54623	47952	QQQQQQQMKAER	12	1	Pmt3_miss2	_QQQQQQQMK(pm)AER_						QQQQQQQMK(1)AER						QQQQQQQMK(80.31)AER	0	0	0	0	0	0	1	SPAC4D7.10c	3	HCD	FTMS	MSMS	18		1110.85	3329.53	NaN	NaN	3.22538	92.363	0.00040661	80.312	33.432	80.312	1	1	0	0	0	54605
Yeast_8577_LTA-25mM-R1-160702	51977	44470	QQQQQQQMKAER	12	1	Pmt3_miss2	_QQQQQQQMK(pm)AER_						QQQQQQQMK(1)AER						QQQQQQQMK(74.99)AER	0	0	0	0	0	0	1	SPAC4D7.10c	3	HCD	FTMS	MULTI-MSMS	5	2	1110.85	3329.53	-0.53346	-0.00059259	2.14414	97.485	0.034065	74.987	34.963	74.987	1	1	0	0	0	51972
Yeast_8577_LTA-25mM-R1-160702	51978	44471	QQQQQQQMKAER	12	1	Pmt3_miss2	_QQQQQQQMK(pm)AER_						QQQQQQQMK(1)AER						QQQQQQQMK(73.93)AER	0	0	0	0	0	0	1	SPAC4D7.10c	3	HCD	FTMS	MULTI-MSMS	6	3	1110.85	3329.53	-0.53346	-0.00059259	2.14414	97.486	0.037106	73.927	42.538	73.927	1	1	0	0	0	51972
Yeast_8577_LTA-25mM-R1-160702	51979	44472	QQQQQQQMKAER	12	1	Pmt3_miss2	_QQQQQQQMK(pm)AER_						QQQQQQQMK(1)AER						QQQQQQQMK(72.5)AER	0	0	0	0	0	0	1	SPAC4D7.10c	3	HCD	FTMS	MULTI-MSMS	7	0	1110.85	3329.53	-0.53346	-0.00059259	2.14414	97.488	0.041212	72.496	41.107	72.496	1	1	0	0	0	51972
Yeast_8577_LTA-25mM-R1-160702	52021	44512	QQQQQQQMKAER	12	1	Pmt3_miss2	_QQQQQQQMK(pm)AER_						QQQQQQQMK(1)AER						QQQQQQQMK(82.54)AER	0	0	0	0	0	0	1	SPAC4D7.10c	3	HCD	FTMS	MULTI-MSMS	7	4	1110.85	3329.53	-0.53346	-0.00059259	2.14414	97.55	0.021839	82.543	44.949	82.543	1	1	0	0	0	52014
Yeast_8577_LTA_50mM-R1-160702	52509	45938	QQQQQQQMKAER	12	1	Pmt3_miss0	_QQQQQQQMK(pm)AER_				QQQQQQQMK(1)AER						QQQQQQQMK(77.6)AER			0	0	0	0	1	0	0	SPAC4D7.10c	3	HCD	FTMS	MULTI-SECPEP	4	1	928.463	2782.37	0.4368	0.00040555	2.61161	89.286	0.043687	77.597	35.122	77.597	1	1	0	0	0	52505
Yeast_8577_LTA_50mM-R2-160702	44050	36241	QQQQQQQMKAER	12	1	Pmt3_miss0	_QQQQQQQMK(pm)AER_				QQQQQQQMK(1)AER						QQQQQQQMK(89.3)AER			0	0	0	0	1	0	0	SPAC4D7.10c	3	HCD	FTMS	MULTI-SECPEP	9	0	928.463	2782.37	0.47189	0.00043813	2.0725	89.13	0.013581	89.301	27.213	89.301	1	1	0	0	0	44041
Yeast_8577_LTA_50mM-R2-160702	35623	28271	RKHEDDESSTSTK	13	4	Pmt3_miss0	_RK(pm)HEDDESSTSTK_				RK(0.999)HEDDESSTSTK(0.001)						RK(29.47)HEDDESSTSTK(-29.47)			0	0	0	0	1	0	0	SPBC1711.05	3	HCD	FTMS	MULTI-MSMS	18	3	924.781	2771.32	0.48337	0.00044701	1086.43	76.498	0.0318	55.186	11.804	29.468	0.99887	2	0	0	0	35605
Yeast_8577_LTA_50mM-R2-160702	35624	28272	RKHEDDESSTSTK	13	4	Pmt3_miss0	_RK(pm)HEDDESSTSTK_				RK(1)HEDDESSTSTK						RK(46.53)HEDDESSTSTK(-46.53)			0	0	0	0	1	0	0	SPBC1711.05	3	HCD	FTMS	MULTI-MSMS	19	2	924.781	2771.32	0.48337	0.00044701	725.812	76.499	0.0045131	80.706	25.254	46.527	0.99998	2	0	0	0	35605
Yeast_8577_LTA_50mM-R1-160702	58332	51484	RNGDKVRGNR	10	4	Carbamyl (N-term),Pmt3_miss2	_(ca)RNGDK(pm)VRGNR_						RNGDK(1)VRGNR						RNGDK(52.69)VRGNR	0	1	0	0	0	0	1	SPAC18G6.09c	3	HCD	FTMS	MULTI-SECPEP	10	-2	1005.48	3013.43	3.9665	0.0039882	-807.088	97.832	0.0098927	52.693	6.8133	52.693	1	1	0	0	0	58322
8577-LT-A-160702	57649	52114	RNYQKNQKK	9	3	Pmt3_miss2	_RNYQKNQK(pm)K_						RNYQK(0.079)NQK(0.461)K(0.461)						RNYQK(-7.68)NQK(0)K(0)	0	0	0	0	0	0	1	SPAC18B11.05	3	HCD	FTMS	MULTI-MSMS	9	1	1002.82	3005.45	-0.7069	-0.0007089	333.295	93.789	0.031335	57.785	57.785	0	0.46068	3	0	0	0	57640
Yeast_8577_LTA_100mM-R1-160702	14936	10123	RPIPQDVNSDNNLKK	15	3	Pmt3_miss0	_RPIPQDVNSDNNLKK(pm)_				RPIPQDVNSDNNLK(0.102)K(0.898)						RPIPQDVNSDNNLK(-9.45)K(9.45)			0	0	0	0	1	0	0	SPBC1289.16c	3	HCD	FTMS	MSMS	12		997.523	2989.55	NaN	NaN	6.35585	40.88	0.0036123	66.965	49.476	9.4453	0.89797	2	0	0	0	-1
Yeast_8577_LTA_100mM-R2-160702	12030	6404	RPIPQDVNSDNNLKK	15	3	Pmt3_miss0	_RPIPQDVNSDNNLKK(pm)_				RPIPQDVNSDNNLK(0.112)K(0.888)						RPIPQDVNSDNNLK(-8.97)K(8.97)			0	0	0	0	1	0	0	SPBC1289.16c	3	HCD	FTMS	MSMS	2		997.523	2989.55	NaN	NaN	344.509	40.824	0.0076189	57.52	40.441	8.973	0.88757	2	0	0	0	12028
Yeast_8577_LTA_100mM-R2-160702	12031	6405	RPIPQDVNSDNNLKK	15	3	Pmt3_miss0	_RPIPQDVNSDNNLK(pm)K_				RPIPQDVNSDNNLK(0.5)K(0.5)						RPIPQDVNSDNNLK(0)K(0)			0	0	0	0	1	0	0	SPBC1289.16c	3	HCD	FTMS	MSMS	3		997.523	2989.55	NaN	NaN	9.05079	40.826	0.04449	42.382	24.893	0	0.5	2	0	0	0	12028
Yeast_8577_LTA_100mM-R2-160702	12050	6416	RPIPQDVNSDNNLKK	15	3	Pmt3_miss0	_RPIPQDVNSDNNLK(pm)K_				RPIPQDVNSDNNLK(0.5)K(0.5)						RPIPQDVNSDNNLK(0)K(0)			0	0	0	0	1	0	0	SPBC1289.16c	3	HCD	FTMS	MSMS	1		997.523	2989.55	NaN	NaN	-328.919	40.881	0.020247	50.053	32.564	0	0.5	2	0	0	0	12049
Yeast_8577_LTA_50mM-R1-160702	59257	52365	RPKNEEYPEIPGYLGNR	17	1	Pmt3_miss2	_RPK(pm)NEEYPEIPGYLGNR_						RPK(1)NEEYPEIPGYLGNR						RPK(54.97)NEEYPEIPGYLGNR	0	0	0	0	0	0	1	SPAC23G3.09	3	HCD	FTMS	MULTI-MSMS	11	2	1277.94	3830.81	-1.256	-0.0016051	2.40779	99.216	0.04864	54.974	13.434	54.974	1	1	0	0	0	59246
Yeast_8577_LTA_50mM-R2-160702	50703	42558	RPKNEEYPEIPGYLGNR	17	1	Pmt3_miss2	_RPK(pm)NEEYPEIPGYLGNR_						RPK(1)NEEYPEIPGYLGNR						RPK(44.82)NEEYPEIPGYLGNR	0	0	0	0	0	0	1	SPAC23G3.09	4	HCD	FTMS	MULTI-MSMS	6	2	958.709	3830.81	1.0263	0.00098395	2.8055	99.123	0.044611	44.816	18.109	44.816	1	1	0	0	0	50697
Yeast_8577_LTA_50mM-R2-160702	50711	42566	RPKNEEYPEIPGYLGNR	17	1	Pmt3_miss2	_RPK(pm)NEEYPEIPGYLGNR_						RPK(1)NEEYPEIPGYLGNR						RPK(54.97)NEEYPEIPGYLGNR	0	0	0	0	0	0	1	SPAC23G3.09	4	HCD	FTMS	MULTI-MSMS	14	0	958.709	3830.81	1.0263	0.00098395	2.8055	99.134	0.017279	54.974	34.185	54.974	1	1	0	0	0	50697
Yeast_8577_LTA_50mM-R2-160702	43246	35475	SAPLDKLRGFMK	12	3	Oxidation (M),Pmt3_miss0	_SAPLDK(pm)LRGFM(ox)K_			SAPLDKLRGFM(1)K	SAPLDK(1)LRGFMK					SAPLDKLRGFM(84.29)K	SAPLDK(39.03)LRGFMK(-39.03)			0	0	0	1	1	0	0	SPAPB1E7.07	3	HCD	FTMS	MULTI-MSMS	3	0	877.799	2630.37	-0.18434	-0.00016181	2.90562	87.947	0.026914	84.289	18.023	84.289	1	2	0	0	0	43243
8577-LT-A-160702	58666	53083	SDSAVKQEGNLLIHPNNSLK	20	2	Pmt3_miss0	_SDSAVK(pm)QEGNLLIHPNNSLK_				SDSAVK(1)QEGNLLIHPNNSLK						SDSAVK(50.31)QEGNLLIHPNNSLK(-50.31)			0	0	0	0	1	0	0	SPBC26H8.09c	4	HCD	FTMS	MULTI-MSMS	18	1	854.947	3415.76	-0.07616	-6.51e-05	2.0399	95.289	0.031313	73.21	28.901	50.308	0.99999	2	0	0	0	58648
8577-LT-A-160702	62285	56529	SDSAVKQEGNLLIHPNNSLK	20	2	Pmt3_miss2	_SDSAVK(pm)QEGNLLIHPNNSLK_						SDSAVK(1)QEGNLLIHPNNSLK						SDSAVK(86.56)QEGNLLIHPNNSLK(-86.56)	0	0	0	0	0	0	1	SPBC26H8.09c	3	HCD	FTMS	MULTI-MSMS	4	2	1321.98	3962.92	0.69114	0.00091367	3.23418	100.69	0.00030483	114.46	71.164	86.557	1	2	0	0	0	62281
8577-LT-A-160702	62286	56530	SDSAVKQEGNLLIHPNNSLK	20	2	Pmt3_miss2	_SDSAVK(pm)QEGNLLIHPNNSLK_						SDSAVK(1)QEGNLLIHPNNSLK						SDSAVK(70.05)QEGNLLIHPNNSLK(-70.05)	0	0	0	0	0	0	1	SPBC26H8.09c	3	HCD	FTMS	MULTI-MSMS	5	3	1321.98	3962.92	0.69114	0.00091367	3.23418	100.69	0.038656	85.945	45.355	70.048	1	2	0	0	0	62281
8577-LT-A-160702	62287	56531	SDSAVKQEGNLLIHPNNSLK	20	2	Pmt3_miss2	_SDSAVK(pm)QEGNLLIHPNNSLK_						SDSAVK(1)QEGNLLIHPNNSLK						SDSAVK(72.54)QEGNLLIHPNNSLK(-72.54)	0	0	0	0	0	0	1	SPBC26H8.09c	3	HCD	FTMS	MULTI-MSMS	6	1	1321.98	3962.92	0.69114	0.00091367	3.23418	100.69	0.042695	88.945	47.24	72.536	1	2	0	0	0	62281
8577-LT-A-160702	62289	56533	SDSAVKQEGNLLIHPNNSLK	20	2	Pmt3_miss2	_SDSAVK(pm)QEGNLLIHPNNSLK_						SDSAVK(1)QEGNLLIHPNNSLK						SDSAVK(70.05)QEGNLLIHPNNSLK(-70.05)	0	0	0	0	0	0	1	SPBC26H8.09c	3	HCD	FTMS	MULTI-MSMS	8	0	1321.98	3962.92	0.69114	0.00091367	3.23418	100.69	0.041116	87.772	55.443	70.052	1	2	0	0	0	62281
8577-LT-A-160702	62290	56534	SDSAVKQEGNLLIHPNNSLK	20	2	Pmt3_miss2	_SDSAVK(pm)QEGNLLIHPNNSLK_						SDSAVK(1)QEGNLLIHPNNSLK						SDSAVK(56.72)QEGNLLIHPNNSLK(-56.72)	0	0	0	0	0	0	1	SPBC26H8.09c	3	HCD	FTMS	MULTI-MSMS	9	4	1321.98	3962.92	0.69114	0.00091367	3.23418	100.7	0.027907	77.959	45.63	56.717	1	2	0	0	0	62281
Yeast_8577_LTA_50mM-R1-160702	60093	53161	SDSAVKQEGNLLIHPNNSLK	20	2	Pmt3_miss2	_SDSAVK(pm)QEGNLLIHPNNSLK_						SDSAVK(1)QEGNLLIHPNNSLK						SDSAVK(74.16)QEGNLLIHPNNSLK(-74.16)	0	0	0	0	0	0	1	SPBC26H8.09c	3	HCD	FTMS	MULTI-MSMS	7	2	1321.98	3962.92	0.10419	0.00013773	3.46128	100.47	0.010201	102.48	33.205	74.155	1	2	0	0	0	60086
Yeast_8577_LTA_50mM-R1-160702	60095	53163	SDSAVKQEGNLLIHPNNSLK	20	2	Pmt3_miss2	_SDSAVK(pm)QEGNLLIHPNNSLK_						SDSAVK(1)QEGNLLIHPNNSLK						SDSAVK(77.87)QEGNLLIHPNNSLK(-77.87)	0	0	0	0	0	0	1	SPBC26H8.09c	3	HCD	FTMS	MULTI-MSMS	9	1	1321.98	3962.92	0.10419	0.00013773	3.46128	100.47	0.0012959	113.26	73.343	77.871	1	2	0	0	0	60086
Yeast_8577_LTA_50mM-R1-160702	60097	53165	SDSAVKQEGNLLIHPNNSLK	20	2	Pmt3_miss2	_SDSAVK(pm)QEGNLLIHPNNSLK_						SDSAVK(1)QEGNLLIHPNNSLK						SDSAVK(74.2)QEGNLLIHPNNSLK(-74.2)	0	0	0	0	0	0	1	SPBC26H8.09c	3	HCD	FTMS	MULTI-MSMS	11	3	1321.98	3962.92	0.10419	0.00013773	3.46128	100.47	0.0018578	112.58	47.761	74.204	1	2	0	0	0	60086
Yeast_8577_LTA_50mM-R1-160702	60231	53293	SDSAVKQEGNLLIHPNNSLK	20	2	Pmt3_miss2	_SDSAVK(pm)QEGNLLIHPNNSLK_						SDSAVK(1)QEGNLLIHPNNSLK						SDSAVK(73.39)QEGNLLIHPNNSLK(-73.39)	0	0	0	0	0	0	1	SPBC26H8.09c	3	HCD	FTMS	MULTI-MSMS	19	0	1321.98	3962.92	0.10419	0.00013773	4.2183	100.67	0.019811	98.269	48.918	73.394	1	2	0	0	0	60212
Yeast_8577_LTA_50mM-R1-160702	57238	50442	SDSAVKQEGNLLIHPNNSLK	20	2	Deamidation (N),Pmt3_miss0	_SDSAVK(pm)QEGNLLIHPN(de)NSLK_		SDSAVKQEGNLLIHPN(0.829)N(0.171)SLK		SDSAVK(1)QEGNLLIHPNNSLK				SDSAVKQEGN(-32.72)LLIHPN(6.87)N(-6.87)SLK		SDSAVK(57.99)QEGNLLIHPNNSLK(-57.99)			0	0	1	0	1	0	0	SPBC26H8.09c	3	HCD	FTMS	MULTI-MSMS	8	1	1139.92	3416.74	1.3268	0.0015125	2.73028	96.203	0.0029796	75.358	31.049	57.989	1	6	0	0	0	57230
Yeast_8577_LTA_50mM-R1-160702	57239	50443	SDSAVKQEGNLLIHPNNSLK	20	2	Deamidation (N),Pmt3_miss0	_SDSAVK(pm)QEGNLLIHPN(de)NSLK_		SDSAVKQEGNLLIHPN(0.707)N(0.293)SLK		SDSAVK(1)QEGNLLIHPNNSLK				SDSAVKQEGN(-39.52)LLIHPN(3.82)N(-3.82)SLK		SDSAVK(57.99)QEGNLLIHPNNSLK(-57.99)			0	0	1	0	1	0	0	SPBC26H8.09c	3	HCD	FTMS	MULTI-MSMS	9	2	1139.92	3416.74	1.3268	0.0015125	2.73028	96.204	0.0029796	75.358	31.049	57.989	1	6	0	0	0	57230
Yeast_8577_LTA_50mM-R1-160702	57240	50444	SDSAVKQEGNLLIHPNNSLK	20	2	Deamidation (N),Pmt3_miss0	_SDSAVK(pm)QEGNLLIHPN(de)NSLK_		SDSAVKQEGNLLIHPN(0.526)N(0.474)SLK		SDSAVK(1)QEGNLLIHPNNSLK				SDSAVKQEGN(-34.48)LLIHPN(0.45)N(-0.45)SLK		SDSAVK(60.04)QEGNLLIHPNNSLK(-60.04)			0	0	1	0	1	0	0	SPBC26H8.09c	3	HCD	FTMS	MULTI-MSMS	10	3	1139.92	3416.74	1.3268	0.0015125	2.73028	96.205	0.004418	89.483	41.545	60.039	1	6	0	0	0	57230
Yeast_8577_LTA_50mM-R1-160702	57249	50453	SDSAVKQEGNLLIHPNNSLK	20	2	Deamidation (N),Pmt3_miss0	_SDSAVK(pm)QEGNLLIHPN(de)NSLK_		SDSAVKQEGN(0.001)LLIHPN(0.864)N(0.135)SLK		SDSAVK(1)QEGNLLIHPNNSLK				SDSAVKQEGN(-30.18)LLIHPN(8.07)N(-8.07)SLK		SDSAVK(63.01)QEGNLLIHPNNSLK(-63.01)			0	0	1	0	1	0	0	SPBC26H8.09c	3	HCD	FTMS	MULTI-MSMS	19	0	1139.92	3416.74	1.3268	0.0015125	2.73028	96.218	0.0032371	80.156	35.569	63.009	1	6	0	0	0	57230
Yeast_8577_LTA_50mM-R2-160702	48624	40578	SDSAVKQEGNLLIHPNNSLK	20	2	Deamidation (N),Pmt3_miss0	_SDSAVK(pm)QEGNLLIHPN(de)NSLK_		SDSAVKQEGN(0.001)LLIHPN(0.802)N(0.196)SLK		SDSAVK(1)QEGNLLIHPNNSLK				SDSAVKQEGN(-27.61)LLIHPN(6.11)N(-6.11)SLK		SDSAVK(39.9)QEGNLLIHPNNSLK(-39.9)			0	0	1	0	1	0	0	SPBC26H8.09c	3	HCD	FTMS	MULTI-MSMS	6	2	1139.92	3416.74	1.2041	0.0013726	2.55468	95.999	0.018129	51.526	17.66	39.904	0.99975	6	0	0	0	48618
Yeast_8577_LTA_50mM-R2-160702	48625	40579	SDSAVKQEGNLLIHPNNSLK	20	2	Deamidation (N),Pmt3_miss0	_SDSAVK(pm)QEGNLLIHPNN(de)SLK_		SDSAVKQEGN(0.002)LLIHPN(0.448)N(0.55)SLK		SDSAVK(1)QEGNLLIHPNNSLK				SDSAVKQEGN(-25.55)LLIHPN(-0.89)N(0.89)SLK		SDSAVK(47.57)QEGNLLIHPNNSLK(-47.57)			0	0	1	0	1	0	0	SPBC26H8.09c	3	HCD	FTMS	MULTI-MSMS	7	1	1139.92	3416.74	1.2041	0.0013726	2.55468	96	0.014957	54.672	26.467	47.573	0.99997	6	0	0	0	48618
Yeast_8577_LTA_50mM-R2-160702	48630	40584	SDSAVKQEGNLLIHPNNSLK	20	2	Deamidation (N),Pmt3_miss0	_SDSAVK(pm)QEGNLLIHPN(de)NSLK_		SDSAVKQEGN(0.002)LLIHPN(0.824)N(0.174)SLK		SDSAVK(1)QEGNLLIHPNNSLK				SDSAVKQEGN(-26.01)LLIHPN(6.76)N(-6.76)SLK		SDSAVK(53.64)QEGNLLIHPNNSLK(-53.64)			0	0	1	0	1	0	0	SPBC26H8.09c	3	HCD	FTMS	MULTI-MSMS	12	3	1139.92	3416.74	1.2041	0.0013726	2.55468	96.007	0.0044936	69.122	24.919	53.641	0.99999	6	0	0	0	48618
Yeast_8577_LTA_50mM-R2-160702	48633	40587	SDSAVKQEGNLLIHPNNSLK	20	2	Deamidation (N),Pmt3_miss0	_SDSAVK(pm)QEGNLLIHPN(de)NSLK_		SDSAVKQEGN(0.003)LLIHPN(0.811)N(0.186)SLK		SDSAVK(1)QEGNLLIHPNNSLK				SDSAVKQEGN(-23.78)LLIHPN(6.41)N(-6.41)SLK		SDSAVK(44.55)QEGNLLIHPNNSLK(-44.55)			0	0	1	0	1	0	0	SPBC26H8.09c	3	HCD	FTMS	MULTI-MSMS	15	0	1139.92	3416.74	1.2041	0.0013726	2.55468	96.011	0.009551	60.032	15.829	44.551	0.99991	6	0	0	0	48618
Yeast_8577_LTA_50mM-R2-160702	48637	40591	SDSAVKQEGNLLIHPNNSLK	20	2	Deamidation (N),Pmt3_miss0	_SDSAVK(pm)QEGNLLIHPN(de)NSLK_		SDSAVKQEGN(0.004)LLIHPN(0.83)N(0.167)SLK		SDSAVK(1)QEGNLLIHPNNSLK				SDSAVKQEGN(-23.68)LLIHPN(6.97)N(-6.97)SLK		SDSAVK(37.36)QEGNLLIHPNNSLK(-37.36)			0	0	1	0	1	0	0	SPBC26H8.09c	3	HCD	FTMS	MULTI-MSMS	19	4	1139.92	3416.74	1.2041	0.0013726	2.55468	96.017	0.040128	48.229	22.186	37.36	0.99954	6	0	0	0	48618
Yeast_8577_LTA_50mM-R2-160702	39477	31889	SEKPLETSQKVEIETVETKPGEPEVKQETNLQK	33	2	Pmt3_miss0	_SEKPLETSQKVEIETVETKPGEPEVK(pm)QETNLQK_				SEKPLETSQKVEIETVETK(0.01)PGEPEVK(0.985)QETNLQK(0.005)						SEK(-47.91)PLETSQK(-48.6)VEIETVETK(-19.72)PGEPEVK(19.72)QETNLQK(-23.19)			0	0	0	0	1	0	0	SPBC16A3.19	4	HCD	FTMS	MULTI-MSMS	6	3	1252.15	5004.57	1.1754	0.0014718	603.34	82.352	2.23e-06	89.396	30.09	19.722	0.98475	5	0	0	0	39471
Yeast_8577_LTA_50mM-R2-160702	39975	32363	SSAKEEESDKVKGESVYPKPESESY	25	4	Pmt3_miss0	_SSAK(pm)EEESDKVKGESVYPKPESESY_				SSAK(0.369)EEESDK(0.313)VK(0.313)GESVYPK(0.004)PESESY						SSAK(0.71)EEESDK(-0.71)VK(-0.71)GESVYPK(-19.25)PESESY			0	0	0	0	1	0	0	SPAC17G6.10	4	HCD	FTMS	MULTI-MSMS	17	1	1011.24	4040.92	-0.55185	-0.00055805	248.542	83.091	0.002908	43.162	13.355	0.70828	0.36888	4	0	0	0	39958
Yeast_8577_LTA_50mM-R2-160702	39976	32364	SSAKEEESDKVKGESVYPKPESESY	25	4	Pmt3_miss0	_SSAKEEESDKVK(pm)GESVYPKPESESY_				SSAK(0.18)EEESDK(0.153)VK(0.659)GESVYPK(0.008)PESESY						SSAK(-5.64)EEESDK(-6.34)VK(5.64)GESVYPK(-19.04)PESESY			0	0	0	0	1	0	0	SPAC17G6.10	4	HCD	FTMS	MULTI-MSMS	18	2	1011.24	4040.92	-0.55185	-0.00055805	498.91	83.092	0.0035917	40.098	17.867	5.6393	0.65891	4	0	0	0	39958
Yeast_8577_LTA_50mM-R2-160702	39998	32385	SSAKEEESDKVKGESVYPKPESESY	25	4	Pmt3_miss0	_SSAKEEESDKVK(pm)GESVYPKPESESY_				SSAK(0.027)EEESDK(0.225)VK(0.747)GESVYPK(0.001)PESESY						SSAK(-14.38)EEESDK(-5.21)VK(5.21)GESVYPK(-29.17)PESESY			0	0	0	0	1	0	0	SPAC17G6.10	4	HCD	FTMS	MULTI-MSMS	19	4	1011.24	4040.92	-0.55185	-0.00055805	995.538	83.125	0.001042	63.63	37.004	5.212	0.74691	4	0	0	0	39979
Yeast_8577_LTA_50mM-R2-160702	39999	32386	SSAKEEESDKVKGESVYPKPESESY	25	4	Pmt3_miss0	_SSAKEEESDKVK(pm)GESVYPKPESESY_				SSAK(0.007)EEESDK(0.183)VK(0.804)GESVYPK(0.006)PESESY						SSAK(-20.41)EEESDK(-6.43)VK(6.43)GESVYPK(-21.12)PESESY			0	0	0	0	1	0	0	SPAC17G6.10	4	HCD	FTMS	MULTI-MSMS	20	0	1011.24	4040.92	-0.55185	-0.00055805	2.76533	83.126	0.0010425	63.573	63.573	6.4261	0.80351	4	0	0	0	39979
Yeast_8577_LTA_50mM-R2-160702	40045	32429	SSAKEEESDKVKGESVYPKPESESY	25	4	Pmt3_miss0	_SSAKEEESDKVK(pm)GESVYPKPESESY_				SSAK(0.008)EEESDK(0.221)VK(0.769)GESVYPK(0.002)PESESY						SSAK(-19.79)EEESDK(-5.42)VK(5.42)GESVYPK(-26.43)PESESY			0	0	0	0	1	0	0	SPAC17G6.10	4	HCD	FTMS	MULTI-MSMS	3	5	1011.24	4040.92	-0.55185	-0.00055805	1240.35	83.196	0.0010682	60.472	33.845	5.4207	0.76935	4	0	0	0	40042
8577-LT-A-160702	60458	54789	SSDINIVKTE	10	2	Pmt3_miss0	_SSDINIVK(pm)TE_				SSDINIVK(1)TE						SSDINIVK(203.35)TE			0	0	0	0	1	0	0	SPBC1A4.03c	2	HCD	FTMS	MULTI-MSMS	4	1	1179.61	2357.2	1.6943	0.0019986	2.90484	97.964	2.04e-10	203.35	88.416	203.35	1	1	0	0	0	60454
8577-LT-A-160702	60459	54790	SSDINIVKTE	10	2	Pmt3_miss0	_SSDINIVK(pm)TE_				SSDINIVK(1)TE						SSDINIVK(156.92)TE			0	0	0	0	1	0	0	SPBC1A4.03c	2	HCD	FTMS	MULTI-MSMS	5	2	1179.61	2357.2	1.6943	0.0019986	2.90484	97.965	0.031494	156.92	56.768	156.92	1	1	0	0	0	60454
8577-LT-A-160702	60460	54791	SSDINIVKTE	10	2	Pmt3_miss0	_SSDINIVK(pm)TE_				SSDINIVK(1)TE						SSDINIVK(143.03)TE			0	0	0	0	1	0	0	SPBC1A4.03c	2	HCD	FTMS	MULTI-MSMS	6	0	1179.61	2357.2	1.6943	0.0019986	2.90484	97.967	0.011756	143.03	39.116	143.03	1	1	0	0	0	60454
8577-LT-A-160702	60489	54819	SSDINIVKTE	10	2	Pmt3_miss0	_SSDINIVK(pm)TE_				SSDINIVK(1)TE						SSDINIVK(138.4)TE			0	0	0	0	1	0	0	SPBC1A4.03c	2	HCD	FTMS	MULTI-MSMS	14	3	1179.61	2357.2	1.6943	0.0019986	2.31091	98.009	0.0035133	138.4	55.131	138.4	1	1	0	0	0	60475
Yeast_8577_LTA_50mM-R1-160702	58230	51387	SSDINIVKTE	10	2	Pmt3_miss0	_SSDINIVK(pm)TE_				SSDINIVK(1)TE						SSDINIVK(109.29)TE			0	0	0	0	1	0	0	SPBC1A4.03c	2	HCD	FTMS	MULTI-SECPEP	13	1	1179.61	2357.2	2.0191	0.0023818	265.505	97.68	0.029952	109.29	20.348	109.29	1	1	0	0	0	58217
Yeast_8577_LTA_50mM-R2-160702	49688	41592	SSDINIVKTE	10	2	Pmt3_miss0	_SSDINIVK(pm)TE_				SSDINIVK(1)TE						SSDINIVK(123.35)TE			0	0	0	0	1	0	0	SPBC1A4.03c	2	HCD	FTMS	MULTI-MSMS	20	0	1179.61	2357.2	1.8608	0.002195	4.63558	97.594	0.025353	123.35	33.805	123.35	1	1	0	0	0	49668
8577-LT-A-160702	55250	49829	SSDINIVKTEDNSHGLSVEENR	22	3	Pmt3_miss0	_SSDINIVK(pm)TEDNSHGLSVEENR_				SSDINIVK(1)TEDNSHGLSVEENR						SSDINIVK(130.49)TEDNSHGLSVEENR			0	0	0	0	1	0	0	SPBC1A4.03c	4	HCD	FTMS	MULTI-MSMS	4	2	924.705	3694.79	0.37188	0.00034388	2.67644	90.34	1.57e-09	130.49	130.49	130.49	1	1	0	0	0	55246
8577-LT-A-160702	55251	49830	SSDINIVKTEDNSHGLSVEENR	22	3	Pmt3_miss0	_SSDINIVK(pm)TEDNSHGLSVEENR_				SSDINIVK(1)TEDNSHGLSVEENR						SSDINIVK(130.49)TEDNSHGLSVEENR			0	0	0	0	1	0	0	SPBC1A4.03c	4	HCD	FTMS	MULTI-MSMS	5	1	924.705	3694.79	0.37188	0.00034388	2.67644	90.341	1.57e-09	130.49	92.187	130.49	1	1	0	0	0	55246
8577-LT-A-160702	55252	49831	SSDINIVKTEDNSHGLSVEENR	22	3	Pmt3_miss0	_SSDINIVK(pm)TEDNSHGLSVEENR_				SSDINIVK(1)TEDNSHGLSVEENR						SSDINIVK(120.25)TEDNSHGLSVEENR			0	0	0	0	1	0	0	SPBC1A4.03c	4	HCD	FTMS	MULTI-MSMS	6	3	924.705	3694.79	0.37188	0.00034388	2.67644	90.342	1.05e-06	120.25	120.25	120.25	1	1	0	0	0	55246
8577-LT-A-160702	55253	49832	SSDINIVKTEDNSHGLSVEENR	22	3	Pmt3_miss0	_SSDINIVK(pm)TEDNSHGLSVEENR_				SSDINIVK(1)TEDNSHGLSVEENR						SSDINIVK(130.49)TEDNSHGLSVEENR			0	0	0	0	1	0	0	SPBC1A4.03c	4	HCD	FTMS	MULTI-MSMS	7	0	924.705	3694.79	0.37188	0.00034388	2.67644	90.344	1.57e-09	130.49	130.49	130.49	1	1	0	0	0	55246
8577-LT-A-160702	55256	49835	SSDINIVKTEDNSHGLSVEENR	22	3	Pmt3_miss0	_SSDINIVK(pm)TEDNSHGLSVEENR_				SSDINIVK(1)TEDNSHGLSVEENR						SSDINIVK(149.93)TEDNSHGLSVEENR			0	0	0	0	1	0	0	SPBC1A4.03c	4	HCD	FTMS	MULTI-MSMS	10	4	924.705	3694.79	0.37188	0.00034388	2.67644	90.347	1.83e-14	149.93	149.93	149.93	1	1	0	0	0	55246
8577-LT-A-160702	55259	49838	SSDINIVKTEDNSHGLSVEENR	22	3	Pmt3_miss0	_SSDINIVK(pm)TEDNSHGLSVEENR_				SSDINIVK(1)TEDNSHGLSVEENR						SSDINIVK(130.49)TEDNSHGLSVEENR			0	0	0	0	1	0	0	SPBC1A4.03c	4	HCD	FTMS	MULTI-MSMS	13	5	924.705	3694.79	0.37188	0.00034388	2.67644	90.351	1.57e-09	130.49	105.47	130.49	1	1	0	0	0	55246
8577-LT-A-160702	55264	49843	SSDINIVKTEDNSHGLSVEENR	22	3	Pmt3_miss0	_SSDINIVK(pm)TEDNSHGLSVEENR_				SSDINIVK(1)TEDNSHGLSVEENR						SSDINIVK(106.63)TEDNSHGLSVEENR			0	0	0	0	1	0	0	SPBC1A4.03c	4	HCD	FTMS	MULTI-MSMS	18	6	924.705	3694.79	0.37188	0.00034388	2.67644	90.358	0.00012467	106.63	78.304	106.63	1	1	0	0	0	55246
8577-LT-A-160702	55292	49869	SSDINIVKTEDNSHGLSVEENR	22	3	Pmt3_miss0	_SSDINIVK(pm)TEDNSHGLSVEENR_				SSDINIVK(1)TEDNSHGLSVEENR						SSDINIVK(184.38)TEDNSHGLSVEENR			0	0	0	0	1	0	0	SPBC1A4.03c	3	HCD	FTMS	MULTI-MSMS	4	2	1232.6	3694.79	0.89601	0.0011044	3.02192	90.401	1.68e-29	184.38	124.81	184.38	1	1	0	0	0	55288
8577-LT-A-160702	55293	49870	SSDINIVKTEDNSHGLSVEENR	22	3	Pmt3_miss0	_SSDINIVK(pm)TEDNSHGLSVEENR_				SSDINIVK(1)TEDNSHGLSVEENR						SSDINIVK(187.59)TEDNSHGLSVEENR			0	0	0	0	1	0	0	SPBC1A4.03c	3	HCD	FTMS	MULTI-MSMS	5	1	1232.6	3694.79	0.89601	0.0011044	3.02192	90.402	8.32e-30	187.59	187.59	187.59	1	1	0	0	0	55288
8577-LT-A-160702	55294	49871	SSDINIVKTEDNSHGLSVEENR	22	3	Pmt3_miss0	_SSDINIVK(pm)TEDNSHGLSVEENR_				SSDINIVK(1)TEDNSHGLSVEENR						SSDINIVK(167.34)TEDNSHGLSVEENR			0	0	0	0	1	0	0	SPBC1A4.03c	3	HCD	FTMS	MULTI-MSMS	6	3	1232.6	3694.79	0.89601	0.0011044	3.02192	90.403	9.76e-24	167.34	167.34	167.34	1	1	0	0	0	55288
8577-LT-A-160702	55295	49872	SSDINIVKTEDNSHGLSVEENR	22	3	Pmt3_miss0	_SSDINIVK(pm)TEDNSHGLSVEENR_				SSDINIVK(1)TEDNSHGLSVEENR						SSDINIVK(167.34)TEDNSHGLSVEENR			0	0	0	0	1	0	0	SPBC1A4.03c	3	HCD	FTMS	MULTI-MSMS	7	0	1232.6	3694.79	0.89601	0.0011044	3.02192	90.404	9.76e-24	167.34	104.93	167.34	1	1	0	0	0	55288
8577-LT-A-160702	55296	49873	SSDINIVKTEDNSHGLSVEENR	22	3	Pmt3_miss0	_SSDINIVK(pm)TEDNSHGLSVEENR_				SSDINIVK(1)TEDNSHGLSVEENR						SSDINIVK(146.99)TEDNSHGLSVEENR			0	0	0	0	1	0	0	SPBC1A4.03c	3	HCD	FTMS	MULTI-MSMS	8	4	1232.6	3694.79	0.89601	0.0011044	3.02192	90.406	8.74e-13	146.99	146.99	146.99	1	1	0	0	0	55288
8577-LT-A-160702	55298	49875	SSDINIVKTEDNSHGLSVEENR	22	3	Pmt3_miss0	_SSDINIVK(pm)TEDNSHGLSVEENR_				SSDINIVK(1)TEDNSHGLSVEENR						SSDINIVK(114.39)TEDNSHGLSVEENR			0	0	0	0	1	0	0	SPBC1A4.03c	3	HCD	FTMS	MULTI-MSMS	10	5	1232.6	3694.79	0.89601	0.0011044	3.02192	90.408	9.97e-05	114.39	49.948	114.39	1	1	0	0	0	55288
Yeast_8577_LTA_50mM-R1-160702	53076	46478	SSDINIVKTEDNSHGLSVEENR	22	3	Pmt3_miss0	_SSDINIVK(pm)TEDNSHGLSVEENR_				SSDINIVK(1)TEDNSHGLSVEENR						SSDINIVK(64.55)TEDNSHGLSVEENR			0	0	0	0	1	0	0	SPBC1A4.03c	4	HCD	FTMS	MULTI-MSMS	4	2	924.705	3694.79	0.39593	0.00036612	2.35166	90.109	0.0019143	64.547	52.127	64.547	1	1	0	0	0	53072
Yeast_8577_LTA_50mM-R1-160702	53078	46480	SSDINIVKTEDNSHGLSVEENR	22	3	Pmt3_miss0	_SSDINIVK(pm)TEDNSHGLSVEENR_				SSDINIVK(1)TEDNSHGLSVEENR						SSDINIVK(72.68)TEDNSHGLSVEENR			0	0	0	0	1	0	0	SPBC1A4.03c	4	HCD	FTMS	MULTI-MSMS	6	1	924.705	3694.79	0.39593	0.00036612	2.35166	90.112	0.0010274	72.676	72.676	72.676	1	1	0	0	0	53072
Yeast_8577_LTA_50mM-R1-160702	53081	46483	SSDINIVKTEDNSHGLSVEENR	22	3	Pmt3_miss0	_SSDINIVK(pm)TEDNSHGLSVEENR_				SSDINIVK(1)TEDNSHGLSVEENR						SSDINIVK(82.76)TEDNSHGLSVEENR			0	0	0	0	1	0	0	SPBC1A4.03c	4	HCD	FTMS	MULTI-MSMS	9	3	924.705	3694.79	0.39593	0.00036612	2.35166	90.116	0.00064142	82.761	82.761	82.761	1	1	0	0	0	53072
Yeast_8577_LTA_50mM-R1-160702	53102	46503	SSDINIVKTEDNSHGLSVEENR	22	3	Pmt3_miss0	_SSDINIVK(pm)TEDNSHGLSVEENR_				SSDINIVK(1)TEDNSHGLSVEENR						SSDINIVK(130.49)TEDNSHGLSVEENR			0	0	0	0	1	0	0	SPBC1A4.03c	4	HCD	FTMS	MULTI-MSMS	9	4	924.705	3694.79	0.39593	0.00036612	2.7847	90.148	1.57e-09	130.49	130.49	130.49	1	1	0	0	0	53093
Yeast_8577_LTA_50mM-R1-160702	53103	46504	SSDINIVKTEDNSHGLSVEENR	22	3	Pmt3_miss0	_SSDINIVK(pm)TEDNSHGLSVEENR_				SSDINIVK(1)TEDNSHGLSVEENR						SSDINIVK(125.77)TEDNSHGLSVEENR			0	0	0	0	1	0	0	SPBC1A4.03c	4	HCD	FTMS	MULTI-MSMS	10	0	924.705	3694.79	0.39593	0.00036612	2.7847	90.149	2.23e-07	125.77	125.77	125.77	1	1	0	0	0	53093
Yeast_8577_LTA_50mM-R1-160702	53104	46505	SSDINIVKTEDNSHGLSVEENR	22	3	Pmt3_miss0	_SSDINIVK(pm)TEDNSHGLSVEENR_				SSDINIVK(1)TEDNSHGLSVEENR						SSDINIVK(99.08)TEDNSHGLSVEENR			0	0	0	0	1	0	0	SPBC1A4.03c	4	HCD	FTMS	MULTI-MSMS	11	5	924.705	3694.79	0.39593	0.00036612	2.7847	90.151	0.00030109	99.078	99.078	99.078	1	1	0	0	0	53093
Yeast_8577_LTA_50mM-R1-160702	53097	46498	SSDINIVKTEDNSHGLSVEENR	22	3	Pmt3_miss0	_SSDINIVK(pm)TEDNSHGLSVEENR_				SSDINIVK(1)TEDNSHGLSVEENR						SSDINIVK(153.65)TEDNSHGLSVEENR			0	0	0	0	1	0	0	SPBC1A4.03c	3	HCD	FTMS	MULTI-MSMS	4	2	1232.6	3694.79	0.43879	0.00054085	2.69714	90.141	1.62e-18	153.65	153.65	153.65	1	1	0	0	0	53093
Yeast_8577_LTA_50mM-R1-160702	53098	46499	SSDINIVKTEDNSHGLSVEENR	22	3	Pmt3_miss0	_SSDINIVK(pm)TEDNSHGLSVEENR_				SSDINIVK(1)TEDNSHGLSVEENR						SSDINIVK(162.81)TEDNSHGLSVEENR			0	0	0	0	1	0	0	SPBC1A4.03c	3	HCD	FTMS	MULTI-MSMS	5	1	1232.6	3694.79	0.43879	0.00054085	2.69714	90.142	3.5e-19	162.81	162.81	162.81	1	1	0	0	0	53093
Yeast_8577_LTA_50mM-R1-160702	53099	46500	SSDINIVKTEDNSHGLSVEENR	22	3	Pmt3_miss0	_SSDINIVK(pm)TEDNSHGLSVEENR_				SSDINIVK(1)TEDNSHGLSVEENR						SSDINIVK(164.69)TEDNSHGLSVEENR			0	0	0	0	1	0	0	SPBC1A4.03c	3	HCD	FTMS	MULTI-MSMS	6	3	1232.6	3694.79	0.43879	0.00054085	2.69714	90.144	8.87e-20	164.69	164.69	164.69	1	1	0	0	0	53093
Yeast_8577_LTA_50mM-R1-160702	53100	46501	SSDINIVKTEDNSHGLSVEENR	22	3	Pmt3_miss0	_SSDINIVK(pm)TEDNSHGLSVEENR_				SSDINIVK(1)TEDNSHGLSVEENR						SSDINIVK(151.3)TEDNSHGLSVEENR			0	0	0	0	1	0	0	SPBC1A4.03c	3	HCD	FTMS	MULTI-MSMS	7	0	1232.6	3694.79	0.43879	0.00054085	2.69714	90.145	2.07e-13	151.3	151.3	151.3	1	1	0	0	0	53093
Yeast_8577_LTA_50mM-R1-160702	53101	46502	SSDINIVKTEDNSHGLSVEENR	22	3	Pmt3_miss0	_SSDINIVK(pm)TEDNSHGLSVEENR_				SSDINIVK(1)TEDNSHGLSVEENR						SSDINIVK(156.74)TEDNSHGLSVEENR			0	0	0	0	1	0	0	SPBC1A4.03c	3	HCD	FTMS	MULTI-MSMS	8	4	1232.6	3694.79	0.43879	0.00054085	2.69714	90.147	1.19e-18	156.74	156.74	156.74	1	1	0	0	0	53093
Yeast_8577_LTA_50mM-R1-160702	53105	46506	SSDINIVKTEDNSHGLSVEENR	22	3	Pmt3_miss0	_SSDINIVK(pm)TEDNSHGLSVEENR_				SSDINIVK(1)TEDNSHGLSVEENR						SSDINIVK(164.18)TEDNSHGLSVEENR			0	0	0	0	1	0	0	SPBC1A4.03c	3	HCD	FTMS	MULTI-MSMS	12	5	1232.6	3694.79	0.43879	0.00054085	2.69714	90.152	1.61e-19	164.18	164.18	164.18	1	1	0	0	0	53093
Yeast_8577_LTA_50mM-R2-160702	44542	36710	SSDINIVKTEDNSHGLSVEENR	22	3	Pmt3_miss0	_SSDINIVK(pm)TEDNSHGLSVEENR_				SSDINIVK(1)TEDNSHGLSVEENR						SSDINIVK(152.48)TEDNSHGLSVEENR			0	0	0	0	1	0	0	SPBC1A4.03c	3	HCD	FTMS	MULTI-MSMS	18	2	1232.6	3694.79	0.57352	0.00070692	546.57	89.863	2.38e-14	152.48	152.48	152.48	1	1	0	0	0	44524
Yeast_8577_LTA_50mM-R2-160702	44547	36714	SSDINIVKTEDNSHGLSVEENR	22	3	Pmt3_miss0	_SSDINIVK(pm)TEDNSHGLSVEENR_				SSDINIVK(1)TEDNSHGLSVEENR						SSDINIVK(155.76)TEDNSHGLSVEENR			0	0	0	0	1	0	0	SPBC1A4.03c	3	HCD	FTMS	MULTI-MSMS	2	3	1232.6	3694.79	0.57352	0.00070692	817.75	89.873	1.33e-18	155.76	80.816	155.76	1	1	0	0	0	44545
Yeast_8577_LTA_50mM-R2-160702	44630	36793	SSDINIVKTEDNSHGLSVEENR	22	3	Pmt3_miss0	_SSDINIVK(pm)TEDNSHGLSVEENR_				SSDINIVK(1)TEDNSHGLSVEENR						SSDINIVK(161.2)TEDNSHGLSVEENR			0	0	0	0	1	0	0	SPBC1A4.03c	3	HCD	FTMS	MULTI-MSMS	1	0	1232.6	3694.79	0.57352	0.00070692	3.318	89.998	5.72e-19	161.2	161.2	161.2	1	1	0	0	0	44629
Yeast_8577_LTA_50mM-R2-160702	44654	36816	SSDINIVKTEDNSHGLSVEENR	22	3	Pmt3_miss0	_SSDINIVK(pm)TEDNSHGLSVEENR_				SSDINIVK(1)TEDNSHGLSVEENR						SSDINIVK(146.06)TEDNSHGLSVEENR			0	0	0	0	1	0	0	SPBC1A4.03c	3	HCD	FTMS	MULTI-MSMS	4	4	1232.6	3694.79	0.57352	0.00070692	3.02192	90.033	1.02e-12	146.06	146.06	146.06	1	1	0	0	0	44650
Yeast_8577_LTA_50mM-R2-160702	44655	36817	SSDINIVKTEDNSHGLSVEENR	22	3	Pmt3_miss0	_SSDINIVK(pm)TEDNSHGLSVEENR_				SSDINIVK(1)TEDNSHGLSVEENR						SSDINIVK(140.73)TEDNSHGLSVEENR			0	0	0	0	1	0	0	SPBC1A4.03c	3	HCD	FTMS	MULTI-MSMS	5	5	1232.6	3694.79	0.57352	0.00070692	3.02192	90.035	1.84e-12	140.73	140.73	140.73	1	1	0	0	0	44650
Yeast_8577_LTA_50mM-R2-160702	44656	36818	SSDINIVKTEDNSHGLSVEENR	22	3	Pmt3_miss0	_SSDINIVK(pm)TEDNSHGLSVEENR_				SSDINIVK(1)TEDNSHGLSVEENR						SSDINIVK(99.11)TEDNSHGLSVEENR			0	0	0	0	1	0	0	SPBC1A4.03c	3	HCD	FTMS	MULTI-MSMS	6	6	1232.6	3694.79	0.57352	0.00070692	3.02192	90.036	0.0068561	99.11	51.823	99.11	1	1	0	0	0	44650
Yeast_8577_LTA_50mM-R2-160702	44631	36794	SSDINIVKTEDNSHGLSVEENR	22	3	Pmt3_miss0	_SSDINIVK(pm)TEDNSHGLSVEENR_				SSDINIVK(1)TEDNSHGLSVEENR						SSDINIVK(129.43)TEDNSHGLSVEENR			0	0	0	0	1	0	0	SPBC1A4.03c	4	HCD	FTMS	MULTI-MSMS	2	1	924.705	3694.79	-0.020312	-1.88e-05	273.883	90	1.75e-09	129.43	79.075	129.43	1	1	0	0	0	44629
Yeast_8577_LTA_50mM-R2-160702	44632	36795	SSDINIVKTEDNSHGLSVEENR	22	3	Pmt3_miss0	_SSDINIVK(pm)TEDNSHGLSVEENR_				SSDINIVK(1)TEDNSHGLSVEENR						SSDINIVK(127.74)TEDNSHGLSVEENR			0	0	0	0	1	0	0	SPBC1A4.03c	4	HCD	FTMS	MULTI-MSMS	3	2	924.705	3694.79	-0.020312	-1.88e-05	544.865	90.001	2.03e-09	127.74	82.896	127.74	1	1	0	0	0	44629
Yeast_8577_LTA_50mM-R2-160702	44672	36833	SSDINIVKTEDNSHGLSVEENR	22	3	Pmt3_miss0	_SSDINIVK(pm)TEDNSHGLSVEENR_				SSDINIVK(1)TEDNSHGLSVEENR						SSDINIVK(104.81)TEDNSHGLSVEENR			0	0	0	0	1	0	0	SPBC1A4.03c	4	HCD	FTMS	MULTI-MSMS	1	3	924.705	3694.79	-0.020312	-1.88e-05	816.177	90.06	0.00015291	104.81	81.062	104.81	1	1	0	0	0	44671
Yeast_8577_LTA_50mM-R2-160702	44673	36834	SSDINIVKTEDNSHGLSVEENR	22	3	Pmt3_miss0	_SSDINIVK(pm)TEDNSHGLSVEENR_				SSDINIVK(1)TEDNSHGLSVEENR						SSDINIVK(96.3)TEDNSHGLSVEENR			0	0	0	0	1	0	0	SPBC1A4.03c	4	HCD	FTMS	MULTI-MSMS	2	0	924.705	3694.79	-0.020312	-1.88e-05	2.83534	90.062	0.00040353	96.303	72.554	96.303	1	1	0	0	0	44671
Yeast_8577_LTA_50mM-R2-160702	44683	36844	SSDINIVKTEDNSHGLSVEENR	22	3	Pmt3_miss0	_SSDINIVK(pm)TEDNSHGLSVEENR_				SSDINIVK(1)TEDNSHGLSVEENR						SSDINIVK(109.56)TEDNSHGLSVEENR			0	0	0	0	1	0	0	SPBC1A4.03c	4	HCD	FTMS	MULTI-MSMS	12	4	924.705	3694.79	-0.020312	-1.88e-05	1087.82	90.075	7.93e-05	109.56	109.56	109.56	1	1	0	0	0	44671
Yeast_8577_LTA_50mM-R2-160702	44693	36853	SSDINIVKTEDNSHGLSVEENR	22	3	Pmt3_miss0	_SSDINIVK(pm)TEDNSHGLSVEENR_				SSDINIVK(1)TEDNSHGLSVEENR						SSDINIVK(65.75)TEDNSHGLSVEENR			0	0	0	0	1	0	0	SPBC1A4.03c	4	HCD	FTMS	MULTI-MSMS	1	5	924.705	3694.79	-0.020312	-1.88e-05	1357.74	90.092	0.0017827	65.753	42.741	65.753	1	1	0	0	0	44692
Yeast_8577_LTA_50mM-R2-160702	44702	36862	SSDINIVKTEDNSHGLSVEENR	22	3	Pmt3_miss0	_SSDINIVK(pm)TEDNSHGLSVEENR_				SSDINIVK(1)TEDNSHGLSVEENR						SSDINIVK(60.75)TEDNSHGLSVEENR			0	0	0	0	1	0	0	SPBC1A4.03c	4	HCD	FTMS	MULTI-MSMS	10	6	924.705	3694.79	-0.020312	-1.88e-05	2.56818	90.104	0.0024948	60.747	32.42	60.747	1	1	0	0	0	44692
8577-LT-A-160702	59519	53895	SSDINIVKTEDNSHGLSVEENR	22	3	Pmt3_miss2	_SSDINIVK(pm)TEDNSHGLSVEENR_						SSDINIVK(1)TEDNSHGLSVEENR						SSDINIVK(105.79)TEDNSHGLSVEENR	0	0	0	0	0	0	1	SPBC1A4.03c	3	HCD	FTMS	MULTI-MSMS	10	2	1414.99	4241.95	-0.69646	-0.00098549	2.88496	96.568	8.17e-05	105.79	68.111	105.79	1	1	0	0	0	59509
8577-LT-A-160702	59520	53896	SSDINIVKTEDNSHGLSVEENR	22	3	Pmt3_miss2	_SSDINIVK(pm)TEDNSHGLSVEENR_						SSDINIVK(1)TEDNSHGLSVEENR						SSDINIVK(111.11)TEDNSHGLSVEENR	0	0	0	0	0	0	1	SPBC1A4.03c	3	HCD	FTMS	MULTI-MSMS	11	3	1414.99	4241.95	-0.69646	-0.00098549	2.88496	96.569	3.27e-05	111.11	44.844	111.11	1	1	0	0	0	59509
8577-LT-A-160702	59522	53898	SSDINIVKTEDNSHGLSVEENR	22	3	Pmt3_miss2	_SSDINIVK(pm)TEDNSHGLSVEENR_						SSDINIVK(1)TEDNSHGLSVEENR						SSDINIVK(95.67)TEDNSHGLSVEENR	0	0	0	0	0	0	1	SPBC1A4.03c	3	HCD	FTMS	MULTI-MSMS	13	1	1414.99	4241.95	-0.69646	-0.00098549	2.88496	96.572	0.00025337	95.666	65.461	95.666	1	1	0	0	0	59509
8577-LT-A-160702	59620	53991	SSDINIVKTEDNSHGLSVEENR	22	3	Pmt3_miss2	_SSDINIVK(pm)TEDNSHGLSVEENR_						SSDINIVK(1)TEDNSHGLSVEENR						SSDINIVK(117.62)TEDNSHGLSVEENR	0	0	0	0	0	0	1	SPBC1A4.03c	3	HCD	FTMS	MULTI-MSMS	6	4	1414.99	4241.95	-0.69646	-0.00098549	2.38991	96.721	8.61e-07	117.62	87.415	117.62	1	1	0	0	0	59614
8577-LT-A-160702	59625	53996	SSDINIVKTEDNSHGLSVEENR	22	3	Pmt3_miss2	_SSDINIVK(pm)TEDNSHGLSVEENR_						SSDINIVK(1)TEDNSHGLSVEENR						SSDINIVK(125.11)TEDNSHGLSVEENR	0	0	0	0	0	0	1	SPBC1A4.03c	3	HCD	FTMS	MULTI-MSMS	11	0	1414.99	4241.95	-0.69646	-0.00098549	2.38991	96.727	1.92e-07	125.11	69.797	125.11	1	1	0	0	0	59614
8577-LT-A-160702	59630	54001	SSDINIVKTEDNSHGLSVEENR	22	3	Pmt3_miss2	_SSDINIVK(pm)TEDNSHGLSVEENR_						SSDINIVK(1)TEDNSHGLSVEENR						SSDINIVK(95.15)TEDNSHGLSVEENR	0	0	0	0	0	0	1	SPBC1A4.03c	3	HCD	FTMS	MULTI-MSMS	16	5	1414.99	4241.95	-0.69646	-0.00098549	2.38991	96.734	0.0002646	95.153	70.458	95.153	1	1	0	0	0	59614
8577-LT-A-160702	59536	53911	SSDINIVKTEDNSHGLSVEENR	22	3	Pmt3_miss2	_SSDINIVK(pm)TEDNSHGLSVEENR_						SSDINIVK(1)TEDNSHGLSVEENR						SSDINIVK(54.66)TEDNSHGLSVEENR	0	0	0	0	0	0	1	SPBC1A4.03c	4	HCD	FTMS	MULTI-MSMS	6	2	1061.49	4241.95	0.13095	0.00013901	3.45629	96.594	0.0053119	54.658	28.957	54.658	1	1	0	0	0	59530
8577-LT-A-160702	59537	53912	SSDINIVKTEDNSHGLSVEENR	22	3	Pmt3_miss2	_SSDINIVK(pm)TEDNSHGLSVEENR_						SSDINIVK(1)TEDNSHGLSVEENR						SSDINIVK(71.68)TEDNSHGLSVEENR	0	0	0	0	0	0	1	SPBC1A4.03c	4	HCD	FTMS	MULTI-MSMS	7	3	1061.49	4241.95	0.13095	0.00013901	3.45629	96.595	0.0017272	71.678	50.021	71.678	1	1	0	0	0	59530
8577-LT-A-160702	59540	53915	SSDINIVKTEDNSHGLSVEENR	22	3	Pmt3_miss2	_SSDINIVK(pm)TEDNSHGLSVEENR_						SSDINIVK(1)TEDNSHGLSVEENR						SSDINIVK(68.97)TEDNSHGLSVEENR	0	0	0	0	0	0	1	SPBC1A4.03c	4	HCD	FTMS	MULTI-MSMS	10	1	1061.49	4241.95	0.13095	0.00013901	3.45629	96.599	0.0021762	68.97	44.898	68.97	1	1	0	0	0	59530
8577-LT-A-160702	59542	53917	SSDINIVKTEDNSHGLSVEENR	22	3	Pmt3_miss2	_SSDINIVK(pm)TEDNSHGLSVEENR_						SSDINIVK(1)TEDNSHGLSVEENR						SSDINIVK(71.09)TEDNSHGLSVEENR	0	0	0	0	0	0	1	SPBC1A4.03c	4	HCD	FTMS	MULTI-MSMS	12	4	1061.49	4241.95	0.13095	0.00013901	3.45629	96.602	0.0018244	71.091	47.02	71.091	1	1	0	0	0	59530
8577-LT-A-160702	59554	53928	SSDINIVKTEDNSHGLSVEENR	22	3	Pmt3_miss2	_SSDINIVK(pm)TEDNSHGLSVEENR_						SSDINIVK(1)TEDNSHGLSVEENR						SSDINIVK(66.02)TEDNSHGLSVEENR	0	0	0	0	0	0	1	SPBC1A4.03c	4	HCD	FTMS	MULTI-MSMS	3	5	1061.49	4241.95	0.13095	0.00013901	3.45629	96.622	0.0026657	66.017	44.361	66.017	1	1	0	0	0	59551
8577-LT-A-160702	59626	53997	SSDINIVKTEDNSHGLSVEENR	22	3	Pmt3_miss2	_SSDINIVK(pm)TEDNSHGLSVEENR_						SSDINIVK(1)TEDNSHGLSVEENR						SSDINIVK(63.27)TEDNSHGLSVEENR	0	0	0	0	0	0	1	SPBC1A4.03c	4	HCD	FTMS	MULTI-MSMS	12	0	1061.49	4241.95	0.13095	0.00013901	2.98481	96.729	0.0031613	63.272	46.8	63.272	1	1	0	0	0	59614
Yeast_8577_LTA_50mM-R1-160702	57412	50608	SSDINIVKTEDNSHGLSVEENR	22	3	Pmt3_miss2	_SSDINIVK(pm)TEDNSHGLSVEENR_						SSDINIVK(1)TEDNSHGLSVEENR						SSDINIVK(112.23)TEDNSHGLSVEENR	0	0	0	0	0	0	1	SPBC1A4.03c	3	HCD	FTMS	MULTI-MSMS	14	3	1414.99	4241.95	-0.32709	-0.00046283	2.53135	96.461	2.25e-05	112.23	57.526	112.23	1	1	0	0	0	57398
Yeast_8577_LTA_50mM-R1-160702	57413	50609	SSDINIVKTEDNSHGLSVEENR	22	3	Pmt3_miss2	_SSDINIVK(pm)TEDNSHGLSVEENR_						SSDINIVK(1)TEDNSHGLSVEENR						SSDINIVK(103.29)TEDNSHGLSVEENR	0	0	0	0	0	0	1	SPBC1A4.03c	3	HCD	FTMS	MULTI-MSMS	15	2	1414.99	4241.95	-0.32709	-0.00046283	2.53135	96.462	0.00010476	103.29	50.731	103.29	1	1	0	0	0	57398
Yeast_8577_LTA_50mM-R1-160702	57422	50617	SSDINIVKTEDNSHGLSVEENR	22	3	Pmt3_miss2	_SSDINIVK(pm)TEDNSHGLSVEENR_						SSDINIVK(1)TEDNSHGLSVEENR						SSDINIVK(143.19)TEDNSHGLSVEENR	0	0	0	0	0	0	1	SPBC1A4.03c	3	HCD	FTMS	MULTI-MSMS	3	1	1414.99	4241.95	-0.32709	-0.00046283	2.53135	96.477	3.8e-14	143.19	77.793	143.19	1	1	0	0	0	57419
Yeast_8577_LTA_50mM-R1-160702	57490	50682	SSDINIVKTEDNSHGLSVEENR	22	3	Pmt3_miss2	_SSDINIVK(pm)TEDNSHGLSVEENR_						SSDINIVK(1)TEDNSHGLSVEENR						SSDINIVK(107.56)TEDNSHGLSVEENR	0	0	0	0	0	0	1	SPBC1A4.03c	3	HCD	FTMS	MULTI-MSMS	8	4	1414.99	4241.95	-0.32709	-0.00046283	2.6728	96.578	6.54e-05	107.56	68.381	107.56	1	1	0	0	0	57482
Yeast_8577_LTA_50mM-R1-160702	57492	50684	SSDINIVKTEDNSHGLSVEENR	22	3	Pmt3_miss2	_SSDINIVK(pm)TEDNSHGLSVEENR_						SSDINIVK(1)TEDNSHGLSVEENR						SSDINIVK(145.72)TEDNSHGLSVEENR	0	0	0	0	0	0	1	SPBC1A4.03c	3	HCD	FTMS	MULTI-MSMS	10	0	1414.99	4241.95	-0.32709	-0.00046283	2.6728	96.58	2.78e-14	145.72	98.875	145.72	1	1	0	0	0	57482
Yeast_8577_LTA_50mM-R1-160702	57502	50694	SSDINIVKTEDNSHGLSVEENR	22	3	Pmt3_miss2	_SSDINIVK(pm)TEDNSHGLSVEENR_						SSDINIVK(1)TEDNSHGLSVEENR						SSDINIVK(95.15)TEDNSHGLSVEENR	0	0	0	0	0	0	1	SPBC1A4.03c	3	HCD	FTMS	MULTI-MSMS	20	5	1414.99	4241.95	-0.32709	-0.00046283	2.6728	96.594	0.0002646	95.153	31.209	95.153	1	1	0	0	0	57482
Yeast_8577_LTA_50mM-R1-160702	57444	50638	SSDINIVKTEDNSHGLSVEENR	22	3	Pmt3_miss2	_SSDINIVK(pm)TEDNSHGLSVEENR_						SSDINIVK(1)TEDNSHGLSVEENR						SSDINIVK(81.65)TEDNSHGLSVEENR	0	0	0	0	0	0	1	SPBC1A4.03c	4	HCD	FTMS	MULTI-MSMS	4	2	1061.49	4241.95	-0.14634	-0.00015534	3.0791	96.51	0.00096797	81.65	55.949	81.65	1	1	0	0	0	57440
Yeast_8577_LTA_50mM-R1-160702	57446	50640	SSDINIVKTEDNSHGLSVEENR	22	3	Pmt3_miss2	_SSDINIVK(pm)TEDNSHGLSVEENR_						SSDINIVK(1)TEDNSHGLSVEENR						SSDINIVK(81.48)TEDNSHGLSVEENR	0	0	0	0	0	0	1	SPBC1A4.03c	4	HCD	FTMS	MULTI-MSMS	6	1	1061.49	4241.95	-0.14634	-0.00015534	3.0791	96.512	0.00096689	81.477	51.934	81.477	1	1	0	0	0	57440
Yeast_8577_LTA_50mM-R1-160702	57447	50641	SSDINIVKTEDNSHGLSVEENR	22	3	Pmt3_miss2	_SSDINIVK(pm)TEDNSHGLSVEENR_						SSDINIVK(1)TEDNSHGLSVEENR						SSDINIVK(85.57)TEDNSHGLSVEENR	0	0	0	0	0	0	1	SPBC1A4.03c	4	HCD	FTMS	MULTI-MSMS	7	3	1061.49	4241.95	-0.14634	-0.00015534	3.0791	96.513	0.00099242	85.573	62.996	85.573	1	1	0	0	0	57440
Yeast_8577_LTA_50mM-R1-160702	57451	50645	SSDINIVKTEDNSHGLSVEENR	22	3	Pmt3_miss2	_SSDINIVK(pm)TEDNSHGLSVEENR_						SSDINIVK(1)TEDNSHGLSVEENR						SSDINIVK(77.19)TEDNSHGLSVEENR	0	0	0	0	0	0	1	SPBC1A4.03c	4	HCD	FTMS	MULTI-MSMS	11	0	1061.49	4241.95	-0.14634	-0.00015534	3.0791	96.519	0.00094017	77.19	53.118	77.19	1	1	0	0	0	57440
Yeast_8577_LTA_50mM-R1-160702	57455	50649	SSDINIVKTEDNSHGLSVEENR	22	3	Pmt3_miss2	_SSDINIVK(pm)TEDNSHGLSVEENR_						SSDINIVK(1)TEDNSHGLSVEENR						SSDINIVK(90.91)TEDNSHGLSVEENR	0	0	0	0	0	0	1	SPBC1A4.03c	4	HCD	FTMS	MULTI-MSMS	15	5	1061.49	4241.95	-0.14634	-0.00015534	3.0791	96.524	0.00091584	90.912	66.84	90.912	1	1	0	0	0	57440
Yeast_8577_LTA_50mM-R1-160702	57487	50679	SSDINIVKTEDNSHGLSVEENR	22	3	Pmt3_miss2	_SSDINIVK(pm)TEDNSHGLSVEENR_						SSDINIVK(1)TEDNSHGLSVEENR						SSDINIVK(94.54)TEDNSHGLSVEENR	0	0	0	0	0	0	1	SPBC1A4.03c	4	HCD	FTMS	MULTI-MSMS	5	4	1061.49	4241.95	-0.14634	-0.00015534	2.79621	96.573	0.00071217	94.542	27.462	94.542	1	1	0	0	0	57482
Yeast_8577_LTA_50mM-R2-160702	48742	40691	SSDINIVKTEDNSHGLSVEENR	22	3	Pmt3_miss2	_SSDINIVK(pm)TEDNSHGLSVEENR_						SSDINIVK(1)TEDNSHGLSVEENR						SSDINIVK(50.27)TEDNSHGLSVEENR	0	0	0	0	0	0	1	SPBC1A4.03c	4	HCD	FTMS	MULTI-MSMS	19	4	1061.49	4241.95	-0.33276	-0.00035322	-607.772	96.174	0.0083678	50.271	39.324	50.271	1	1	0	0	0	48723
Yeast_8577_LTA_50mM-R2-160702	48811	40756	SSDINIVKTEDNSHGLSVEENR	22	3	Pmt3_miss2	_SSDINIVK(pm)TEDNSHGLSVEENR_						SSDINIVK(1)TEDNSHGLSVEENR						SSDINIVK(116.45)TEDNSHGLSVEENR	0	0	0	0	0	0	1	SPBC1A4.03c	4	HCD	FTMS	MULTI-MSMS	4	2	1061.49	4241.95	-0.33276	-0.00035322	2.98481	96.281	2.47e-06	116.45	86.242	116.45	1	1	0	0	0	48807
Yeast_8577_LTA_50mM-R2-160702	48812	40757	SSDINIVKTEDNSHGLSVEENR	22	3	Pmt3_miss2	_SSDINIVK(pm)TEDNSHGLSVEENR_						SSDINIVK(1)TEDNSHGLSVEENR						SSDINIVK(99.84)TEDNSHGLSVEENR	0	0	0	0	0	0	1	SPBC1A4.03c	4	HCD	FTMS	MULTI-MSMS	5	3	1061.49	4241.95	-0.33276	-0.00035322	2.98481	96.282	0.00041499	99.838	68.199	99.838	1	1	0	0	0	48807
Yeast_8577_LTA_50mM-R2-160702	48813	40758	SSDINIVKTEDNSHGLSVEENR	22	3	Pmt3_miss2	_SSDINIVK(pm)TEDNSHGLSVEENR_						SSDINIVK(1)TEDNSHGLSVEENR						SSDINIVK(101.47)TEDNSHGLSVEENR	0	0	0	0	0	0	1	SPBC1A4.03c	4	HCD	FTMS	MULTI-MSMS	6	1	1061.49	4241.95	-0.33276	-0.00035322	2.98481	96.283	0.00032334	101.47	25.652	101.47	1	1	0	0	0	48807
Yeast_8577_LTA_50mM-R2-160702	48814	40759	SSDINIVKTEDNSHGLSVEENR	22	3	Pmt3_miss2	_SSDINIVK(pm)TEDNSHGLSVEENR_						SSDINIVK(1)TEDNSHGLSVEENR						SSDINIVK(91.42)TEDNSHGLSVEENR	0	0	0	0	0	0	1	SPBC1A4.03c	4	HCD	FTMS	MULTI-MSMS	7	0	1061.49	4241.95	-0.33276	-0.00035322	2.98481	96.285	0.00088751	91.416	91.416	91.416	1	1	0	0	0	48807
Yeast_8577_LTA_50mM-R2-160702	48815	40760	SSDINIVKTEDNSHGLSVEENR	22	3	Pmt3_miss2	_SSDINIVK(pm)TEDNSHGLSVEENR_						SSDINIVK(1)TEDNSHGLSVEENR						SSDINIVK(86.95)TEDNSHGLSVEENR	0	0	0	0	0	0	1	SPBC1A4.03c	4	HCD	FTMS	MULTI-MSMS	8	5	1061.49	4241.95	-0.33276	-0.00035322	2.98481	96.286	0.0007869	86.946	37.786	86.946	1	1	0	0	0	48807
Yeast_8577_LTA_50mM-R2-160702	48816	40761	SSDINIVKTEDNSHGLSVEENR	22	3	Pmt3_miss2	_SSDINIVK(pm)TEDNSHGLSVEENR_						SSDINIVK(1)TEDNSHGLSVEENR						SSDINIVK(76.47)TEDNSHGLSVEENR	0	0	0	0	0	0	1	SPBC1A4.03c	4	HCD	FTMS	MULTI-MSMS	9	6	1061.49	4241.95	-0.33276	-0.00035322	2.98481	96.287	0.00093568	76.471	61.464	76.471	1	1	0	0	0	48807
Yeast_8577_LTA_50mM-R2-160702	48825	40770	SSDINIVKTEDNSHGLSVEENR	22	3	Pmt3_miss2	_SSDINIVK(pm)TEDNSHGLSVEENR_						SSDINIVK(1)TEDNSHGLSVEENR						SSDINIVK(67.83)TEDNSHGLSVEENR	0	0	0	0	0	0	1	SPBC1A4.03c	4	HCD	FTMS	MULTI-MSMS	18	7	1061.49	4241.95	-0.33276	-0.00035322	2.98481	96.3	0.0023656	67.827	38.756	67.827	1	1	0	0	0	48807
Yeast_8577_LTA_50mM-R2-160702	46532	38605	SSDINIVKTEDNSHGLSVEENR	22	3	Pmt3_miss1	_SSDINIVK(pm)TEDNSHGLSVEENR_					SSDINIVK(1)TEDNSHGLSVEENR						SSDINIVK(40.94)TEDNSHGLSVEENR		0	0	0	0	0	1	0	SPBC1A4.03c	3	HCD	FTMS	MULTI-MSMS	14	2	1289.95	3866.84	1.7657	0.0022777	521.224	92.818	0.019091	40.937	15.29	40.937	1	1	0	0	0	46518
Yeast_8577_LTA_50mM-R1-160702	53343	46733	STLPIDTNK	9	1	Deamidation (N),Pmt3_miss0	_STLPIDTN(de)K(pm)_		STLPIDTN(1)K		STLPIDTNK(1)				STLPIDTN(57.59)K		STLPIDTNK(57.59)			0	0	1	0	1	0	0	SPAC24B11.08c	2	HCD	FTMS	MULTI-MSMS	19	1	1121.58	2241.14	-0.068851	-7.72e-05	2.33131	90.507	0.03125	57.59	8.7954	57.59	1	1	0	0	0	53324
Yeast_8577_LTA-25mM-R1-160702	58591	50661	TAPSMPYDMLSSHFDK	16	2	2 Oxidation (M),Pmt3_miss2	_TAPSM(ox)PYDM(ox)LSSHFDK(pm)_			TAPSM(1)PYDM(1)LSSHFDK			TAPSMPYDMLSSHFDK(1)			TAPSM(51.15)PYDM(51.15)LSSHFDK			TAPSMPYDMLSSHFDK(51.15)	0	0	0	2	0	0	1	SPAC25H1.07	3	HCD	FTMS	MULTI-MSMS	16	3	1220.2	3657.58	-0.93555	-0.0011416	-1352.29	107.74	0.011878	51.147	6.3399	51.147	1	1	0	0	0	58575
8577-LT-A-160702	56813	51318	TAVVKEEEDFNEIAKPSPK	19	2	Pmt3_miss0	_TAVVK(pm)EEEDFNEIAKPSPK_				TAVVK(1)EEEDFNEIAKPSPK						TAVVK(52.36)EEEDFNEIAK(-52.36)PSPK(-61.37)			0	0	0	0	1	0	0	SPBC1703.14c	3	HCD	FTMS	MULTI-MSMS	13	1	1128.58	3382.71	1.3964	0.001576	1.02721	92.63	0.0089893	81.967	35.505	52.364	0.99999	3	0	0	0	56800
8577-LT-A-160702	56816	51321	TAVVKEEEDFNEIAKPSPK	19	2	Pmt3_miss0	_TAVVK(pm)EEEDFNEIAKPSPK_				TAVVK(1)EEEDFNEIAKPSPK						TAVVK(38.25)EEEDFNEIAK(-38.25)PSPK(-53.26)			0	0	0	0	1	0	0	SPBC1703.14c	3	HCD	FTMS	MULTI-MSMS	16	2	1128.58	3382.71	1.3964	0.001576	1.02721	92.634	0.0078669	76.704	44.642	38.251	0.99985	3	0	0	0	56800
Yeast_8577_LTA_50mM-R1-160702	54617	47946	TAVVKEEEDFNEIAKPSPK	19	2	Pmt3_miss0	_TAVVK(pm)EEEDFNEIAKPSPK_				TAVVK(1)EEEDFNEIAKPSPK						TAVVK(81.48)EEEDFNEIAK(-81.48)PSPK(-100.06)			0	0	0	0	1	0	0	SPBC1703.14c	3	HCD	FTMS	MULTI-MSMS	12	1	1128.58	3382.71	0.72882	0.00082253	2.44619	92.355	6.57e-07	128.14	81.982	81.477	1	3	0	0	0	54605
Yeast_8577_LTA_50mM-R1-160702	54618	47947	TAVVKEEEDFNEIAKPSPK	19	2	Pmt3_miss0	_TAVVK(pm)EEEDFNEIAKPSPK_				TAVVK(1)EEEDFNEIAKPSPK						TAVVK(72.85)EEEDFNEIAK(-72.85)PSPK(-87.34)			0	0	0	0	1	0	0	SPBC1703.14c	3	HCD	FTMS	MULTI-MSMS	13	2	1128.58	3382.71	0.72882	0.00082253	2.44619	92.356	0.00017309	118.46	71.993	72.847	1	3	0	0	0	54605
Yeast_8577_LTA_50mM-R1-160702	54628	47956	TAVVKEEEDFNEIAKPSPK	19	2	Pmt3_miss0	_TAVVK(pm)EEEDFNEIAKPSPK_				TAVVK(1)EEEDFNEIAKPSPK						TAVVK(56.1)EEEDFNEIAK(-56.1)PSPK(-71.66)			0	0	0	0	1	0	0	SPBC1703.14c	3	HCD	FTMS	MULTI-MSMS	2	3	1128.58	3382.71	0.72882	0.00082253	2.44619	92.373	0.0070179	95.958	50.797	56.095	1	3	0	0	0	54626
Yeast_8577_LTA_50mM-R2-160702	46183	38272	TAVVKEEEDFNEIAKPSPK	19	2	Pmt3_miss0	_TAVVK(pm)EEEDFNEIAKPSPK_				TAVVK(1)EEEDFNEIAKPSPK						TAVVK(84.44)EEEDFNEIAK(-84.44)PSPK(-98.63)			0	0	0	0	1	0	0	SPBC1703.14c	3	HCD	FTMS	MULTI-MSMS	1	2	1128.58	3382.71	1.0695	0.001207	594.88	92.303	1.61e-07	137.05	100.72	84.438	1	3	0	0	0	46182
Yeast_8577_LTA_50mM-R2-160702	46184	38273	TAVVKEEEDFNEIAKPSPK	19	2	Pmt3_miss0	_TAVVK(pm)EEEDFNEIAKPSPK_				TAVVK(1)EEEDFNEIAKPSPK						TAVVK(70.29)EEEDFNEIAK(-70.29)PSPK(-98.76)			0	0	0	0	1	0	0	SPBC1703.14c	3	HCD	FTMS	MULTI-MSMS	2	1	1128.58	3382.71	1.0695	0.001207	298.574	92.305	4.63e-08	139.11	82.544	70.287	1	3	0	0	0	46182
Yeast_8577_LTA_50mM-R2-160702	46218	38306	TAVVKEEEDFNEIAKPSPK	19	2	Pmt3_miss0	_TAVVK(pm)EEEDFNEIAKPSPK_				TAVVK(1)EEEDFNEIAKPSPK						TAVVK(95.58)EEEDFNEIAK(-95.58)PSPK(-121.66)			0	0	0	0	1	0	0	SPBC1703.14c	3	HCD	FTMS	MULTI-MSMS	15	3	1128.58	3382.71	1.0695	0.001207	2.53488	92.353	1.19e-11	149.36	102.9	95.584	1	3	0	0	0	46203
Yeast_8577_LTA_50mM-R2-160702	46225	38312	TAVVKEEEDFNEIAKPSPK	19	2	Pmt3_miss0	_TAVVK(pm)EEEDFNEIAKPSPK_				TAVVK(1)EEEDFNEIAKPSPK						TAVVK(57.76)EEEDFNEIAK(-57.76)PSPK(-74.35)			0	0	0	0	1	0	0	SPBC1703.14c	3	HCD	FTMS	MULTI-MSMS	1	0	1128.58	3382.71	1.0695	0.001207	2.53488	92.366	0.0031077	104.84	62.501	57.755	1	3	0	0	0	46224
Yeast_8577_LTA_50mM-R2-160702	46229	38316	TAVVKEEEDFNEIAKPSPK	19	2	Pmt3_miss0	_TAVVK(pm)EEEDFNEIAKPSPK_				TAVVK(1)EEEDFNEIAKPSPK						TAVVK(68.22)EEEDFNEIAK(-68.22)PSPK(-88.91)			0	0	0	0	1	0	0	SPBC1703.14c	3	HCD	FTMS	MULTI-MSMS	5	4	1128.58	3382.71	1.0695	0.001207	2.3575	92.371	8.02e-05	123.19	71.922	68.216	1	3	0	0	0	46224
8577-LT-A-160702	65373	59470	TQALLAKR	8	1	Carbamyl (N-term),Pmt3_miss0	_(ca)TQALLAK(pm)R_				TQALLAK(1)R						TQALLAK(70.82)R			0	1	0	0	1	0	0	SPBC29A3.04	2	HCD	FTMS	MULTI-SECPEP	5	0	1098.6	2195.19	0.79054	0.00086849	3.12128	105.34	0.034522	70.816	28.529	70.816	1	1	0	0	0	65368
Yeast_8577_LTA_50mM-R1-160702	63160	56082	TQALLAKR	8	1	Carbamyl (N-term),Pmt3_miss0	_(ca)TQALLAK(pm)R_				TQALLAK(1)R						TQALLAK(88.37)R			0	1	0	0	1	0	0	SPBC29A3.04	2	HCD	FTMS	MULTI-MSMS	8	2	1098.6	2195.19	0.32491	0.00035695	1.48134	105.08	0.046852	88.37	12.631	88.37	1	1	0	0	0	63152
Yeast_8577_LTA_50mM-R2-160702	54503	46177	TTEFSKLMK	9	1	Pmt3_miss2	_TTEFSK(pm)LMK_						TTEFSK(0.977)LMK(0.023)						TTEFSK(16.33)LMK(-16.33)	0	0	0	0	0	0	1	SPBC365.06	3	HCD	FTMS	MULTI-SECPEP	5	0	962.125	2883.35	-0.33584	-0.00032312	2.14337	104.84	0.044408	80.706	26.508	16.332	0.97726	2	0	0	0	54498
Yeast_8577_LTA_50mM-R1-160702	50757	44270	VEIETVETKPGEPEVKQETNLQK	23	1	Pmt3_miss0	_VEIETVETKPGEPEVK(pm)QETNLQK_				VEIETVETK(0.241)PGEPEVK(0.758)QETNLQK(0.001)						VEIETVETK(-4.99)PGEPEVK(4.99)QETNLQK(-29.08)			0	0	0	0	1	0	0	SPBC16A3.19	4	HCD	FTMS	MULTI-MSMS	16	2	970.253	3876.98	0.038724	3.76e-05	1.56602	86.791	0.00038408	55.844	24.318	4.9858	0.75844	3	0	0	0	50741
Yeast_8577_LTA_50mM-R2-160702	42376	34647	VEIETVETKPGEPEVKQETNLQK	23	1	Pmt3_miss0	_VEIETVETK(pm)PGEPEVKQETNLQK_				VEIETVETK(0.798)PGEPEVK(0.187)QETNLQK(0.014)						VEIETVETK(6.3)PGEPEVK(-6.3)QETNLQK(-17.46)			0	0	0	0	1	0	0	SPBC16A3.19	4	HCD	FTMS	MULTI-MSMS	15	1	970.253	3876.98	-0.23685	-0.0002298	260.173	86.664	0.0003593	57.826	9.6855	6.2997	0.79847	3	0	0	0	42361
Yeast_8577_LTA_50mM-R1-160702	53435	46820	VFENVKQENPDEK	13	2	Pmt3_miss0	_VFENVK(pm)QENPDEK_				VFENVK(1)QENPDEK						VFENVK(56.43)QENPDEK(-56.43)			0	0	0	0	1	0	0	SPCC1620.09c	3	HCD	FTMS	MULTI-MSMS	6	1	943.47	2827.39	0.73836	0.00069662	2.43625	90.643	0.014234	94.023	39.324	56.43	1	2	0	0	0	53429
Yeast_8577_LTA_50mM-R1-160702	53437	46822	VFENVKQENPDEK	13	2	Pmt3_miss0	_VFENVK(pm)QENPDEK_				VFENVK(1)QENPDEK						VFENVK(53.57)QENPDEK(-53.57)			0	0	0	0	1	0	0	SPCC1620.09c	3	HCD	FTMS	MULTI-MSMS	8	2	943.47	2827.39	0.73836	0.00069662	2.43625	90.645	0.014123	96.371	54.97	53.574	1	2	0	0	0	53429
Yeast_8577_LTA_50mM-R1-160702	53439	46824	VFENVKQENPDEK	13	2	Pmt3_miss0	_VFENVK(pm)QENPDEK_				VFENVK(1)QENPDEK						VFENVK(39.57)QENPDEK(-39.57)			0	0	0	0	1	0	0	SPCC1620.09c	3	HCD	FTMS	MULTI-MSMS	10	3	943.47	2827.39	0.73836	0.00069662	2.43625	90.648	0.024493	83.087	31.212	39.569	0.99989	2	0	0	0	53429
Yeast_8577_LTA_50mM-R1-160702	53480	46863	VFENVKQENPDEK	13	2	Pmt3_miss0	_VFENVK(pm)QENPDEK_				VFENVK(1)QENPDEK						VFENVK(44.08)QENPDEK(-44.08)			0	0	0	0	1	0	0	SPCC1620.09c	3	HCD	FTMS	MULTI-MSMS	9	4	943.47	2827.39	0.73836	0.00069662	1.58741	90.706	0.014158	95.631	40.932	44.085	0.99996	2	0	0	0	53471
Yeast_8577_LTA_50mM-R2-160702	44927	37076	VFENVKQENPDEK	13	2	Pmt3_miss0	_VFENVK(pm)QENPDEK_				VFENVK(1)QENPDEK						VFENVK(47.86)QENPDEK(-47.86)			0	0	0	0	1	0	0	SPCC1620.09c	3	HCD	FTMS	MULTI-MSMS	4	4	943.47	2827.39	0.68403	0.00064536	2.75456	90.441	0.014252	93.649	45.734	47.859	0.99998	2	0	0	0	44923
Yeast_8577_LTA_50mM-R2-160702	44939	37088	VFENVKQENPDEK	13	2	Pmt3_miss0	_VFENVK(pm)QENPDEK_				VFENVK(1)QENPDEK						VFENVK(38.08)QENPDEK(-38.08)			0	0	0	0	1	0	0	SPCC1620.09c	3	HCD	FTMS	MULTI-MSMS	16	5	943.47	2827.39	0.68403	0.00064536	2.75456	90.457	0.038781	75.669	36.244	38.075	0.99984	2	0	0	0	44923
Yeast_8577_LTA_50mM-R2-160702	44963	37111	VFENVKQENPDEK	13	2	Pmt3_miss0	_VFENVK(pm)QENPDEK_				VFENVK(1)QENPDEK						VFENVK(58.67)QENPDEK(-58.67)			0	0	0	0	1	0	0	SPCC1620.09c	3	HCD	FTMS	MULTI-MSMS	19	6	943.47	2827.39	0.68403	0.00064536	2.01183	90.493	0.024493	83.087	49.402	58.672	1	2	0	0	0	44944
Yeast_8577_LTA_50mM-R1-160702	58389	51538	VFENVKQENPDEK	13	2	Pmt3_miss2	_VFENVK(pm)QENPDEK_						VFENVK(1)QENPDEK						VFENVK(50.49)QENPDEK(-50.49)	0	0	0	0	0	0	1	SPCC1620.09c	3	HCD	FTMS	MULTI-MSMS	4	0	1125.86	3374.55	-0.31392	-0.00035343	2.44795	97.918	0.034795	119.32	119.32	50.485	0.99999	2	0	0	0	58385
Yeast_8577_LTA_50mM-R2-160702	49826	41723	VFENVKQENPDEK	13	2	Pmt3_miss2	_VFENVK(pm)QENPDEK_						VFENVK(1)QENPDEK						VFENVK(56.86)QENPDEK(-56.86)	0	0	0	0	0	0	1	SPCC1620.09c	3	HCD	FTMS	MULTI-SECPEP	11	0	1125.86	3374.55	1.1894	0.0013391	1.11444	97.803	0.003081	97.797	63.955	56.856	1	2	0	0	0	49815
Yeast_8577_LTA_50mM-R1-160702	58970	52092	VKGESVYPKPESESY	15	1	Pmt3_miss2	_VK(pm)GESVYPKPESESY_						VK(1)GESVYPKPESESY						VK(34.43)GESVYPK(-34.43)PESESY	0	0	0	0	0	0	1	SPAC17G6.10	3	HCD	FTMS	MULTI-MSMS	18	5	1166.88	3497.6	0.31554	0.00036819	2.6533	98.783	0.037391	62.646	30.819	34.434	0.99964	2	0	0	0	58952
Yeast_8577_LTA_50mM-R2-160702	45479	37602	VKGESVYPKPESESY	15	1	Pmt3_miss0	_VK(pm)GESVYPKPESESY_				VK(1)GESVYPKPESESY						VK(37.36)GESVYPK(-37.36)PESESY			0	0	0	0	1	0	0	SPAC17G6.10	3	HCD	FTMS	MULTI-SECPEP	10	1	984.489	2950.44	0.30629	0.00030154	341.422	91.261	0.02731	75.383	26.074	37.355	0.99982	2	0	0	0	45469
8577-LT-A-160702	51841	46583	VKLESKEEK	9	2	Pmt3_miss0	_VK(pm)LESKEEK_				VK(1)LESKEEK						VK(41.28)LESK(-41.28)EEK(-57.75)			0	0	0	0	1	0	0	SPBC16A3.19	2	HCD	FTMS	MULTI-MSMS	18	0	1171.63	2341.24	0.47869	0.00056084	2.63809	85.369	0.020509	133.13	36.423	41.281	0.99992	3	0	0	0	51823
Yeast_8577_LTA_50mM-R1-160702	49405	42982	VKLESKEEK	9	2	Pmt3_miss0	_VK(pm)LESKEEK_				VK(0.999)LESK(0.001)EEK						VK(31.9)LESK(-31.9)EEK(-40.55)			0	0	0	0	1	0	0	SPBC16A3.19	4	HCD	FTMS	MULTI-SECPEP	8	0	586.317	2341.24	-0.64647	-0.00037904	0.864269	84.85	0.0089131	66.595	23.314	31.903	0.99927	3	0	0	0	49397
Yeast_8577_LTA_50mM-R1-160702	49393	42971	VKLESKEEK	9	2	Pmt3_miss0	_VK(pm)LESKEEK_				VK(0.997)LESK(0.001)EEK(0.001)						VK(28.38)LESK(-28.38)EEK(-28.38)			0	0	0	0	1	0	0	SPBC16A3.19	2	HCD	FTMS	MULTI-SECPEP	17	0	1171.63	2341.24	0.1905	0.00022319	3.06521	84.832	0.033559	95.502	95.502	28.377	0.9971	3	0	0	0	49376
Yeast_8577_LTA_50mM-R2-160702	46547	38619	VKLESKEEK	9	2	Pmt3_miss2	_VK(pm)LESKEEK_						VK(0.995)LESK(0.005)EEK						VK(23.09)LESK(-23.09)EEK(-43.11)	0	0	0	0	0	0	1	SPBC16A3.19	4	HCD	FTMS	MULTI-MSMS	8	2	723.106	2888.4	-0.2316	-0.00016747	2.07588	92.84	0.045738	69.815	69.815	23.086	0.99506	3	0	0	0	46539
Yeast_8577_LTA_50mM-R2-160702	46549	38621	VKLESKEEK	9	2	Pmt3_miss2	_VK(pm)LESKEEK_						VK(0.996)LESK(0.003)EEK(0.001)						VK(25.26)LESK(-25.26)EEK(-31.17)	0	0	0	0	0	0	1	SPBC16A3.19	4	HCD	FTMS	MULTI-MSMS	10	1	723.106	2888.4	-0.2316	-0.00016747	2.07588	92.843	0.043786	71.085	17.516	25.256	0.99627	3	0	0	0	46539
Yeast_8577_LTA_50mM-R2-160702	46552	38624	VKLESKEEK	9	2	Pmt3_miss2	_VK(pm)LESKEEK_						VK(0.996)LESK(0.004)EEK						VK(23.76)LESK(-23.76)EEK(-36.84)	0	0	0	0	0	0	1	SPBC16A3.19	4	HCD	FTMS	MULTI-MSMS	13	0	723.106	2888.4	-0.2316	-0.00016747	2.07588	92.847	0.03378	78.548	17.951	23.764	0.99561	3	0	0	0	46539
Yeast_8577_LTA_50mM-R2-160702	46558	38630	VKLESKEEK	9	2	Pmt3_miss2	_VK(pm)LESKEEK_						VK(0.994)LESK(0.005)EEK(0.001)						VK(23.11)LESK(-23.11)EEK(-29.38)	0	0	0	0	0	0	1	SPBC16A3.19	4	HCD	FTMS	MULTI-MSMS	19	3	723.106	2888.4	-0.2316	-0.00016747	2.07588	92.855	0.043786	71.085	71.085	23.113	0.994	3	0	0	0	46539
Yeast_8577_LTA_50mM-R2-160702	46566	38637	VKLESKEEK	9	2	Pmt3_miss2	_VK(pm)LESKEEK_						VK(0.999)LESK(0.001)EEK						VK(28.4)LESK(-28.4)EEK(-42.69)	0	0	0	0	0	0	1	SPBC16A3.19	4	HCD	FTMS	MULTI-MSMS	6	4	723.106	2888.4	-0.2316	-0.00016747	1.9374	92.869	0.029908	83.182	29.945	28.398	0.9985	3	0	0	0	46560
Yeast_8577_LTA_50mM-R2-160702	54289	45973	VNIVADQLLK	10	1	Deamidation (N),Carbamyl (N-term),Pmt3_miss0	_(ca)VN(de)IVADQLLK(pm)_		VN(1)IVADQLLK		VNIVADQLLK(1)				VN(89.68)IVADQLLK		VNIVADQLLK(89.68)			0	1	1	0	1	0	0	SPAP7G5.04c	3	HCD	FTMS	MULTI-SECPEP	1	-1	803.767	2408.28	-0.52334	-0.00042065	-1359.6	104.52	0.034028	89.679	17.036	89.679	1	1	0	0	0	54288
Yeast_8577_LTA_50mM-R2-160702	26167	19816	VYLQEKNNQISSKSR	15	2	Deamidation (N),Carbamyl (N-term),Pmt3_miss0	_(ca)VYLQEK(pm)NN(de)QISSKSR_		VYLQEKN(0.011)N(0.989)QISSKSR		VYLQEK(0.997)NNQISSK(0.003)SR				VYLQEKN(-20.2)N(20.2)QISSKSR		VYLQEK(28.22)NNQISSK(-28.22)SR			0	1	1	0	1	0	0	SPAC2G11.06	2	HCD	FTMS	MSMS	5		1545.79	3089.56	NaN	NaN	-1297.88	60.496	0.018115	40.577	19.019	28.217	0.99702	4	0	0	0	26162
8577-LT-A-160702	61826	56092	YCLTQPNWIVSNETQQNQPKEENSS	25	1	Carbamidomethyl (C),Pmt3_miss0	_YC(ca)LTQPNWIVSNETQQNQPK(pm)EENSS_	YC(1)LTQPNWIVSNETQQNQPKEENSS			YCLTQPNWIVSNETQQNQPK(1)EENSS			YC(123.99)LTQPNWIVSNETQQNQPKEENSS			YCLTQPNWIVSNETQQNQPK(123.99)EENSS			1	0	0	0	1	0	0	SPAC12G12.05c	3	HCD	FTMS	MULTI-MSMS	7	2	1416.33	4245.98	-0.53135	-0.00075257	2.59327	100.01	4.47e-07	123.99	61.071	123.99	1	1	0	0	0	61819
8577-LT-A-160702	61828	56094	YCLTQPNWIVSNETQQNQPKEENSS	25	1	Carbamidomethyl (C),Pmt3_miss0	_YC(ca)LTQPNWIVSNETQQNQPK(pm)EENSS_	YC(1)LTQPNWIVSNETQQNQPKEENSS			YCLTQPNWIVSNETQQNQPK(1)EENSS			YC(98.7)LTQPNWIVSNETQQNQPKEENSS			YCLTQPNWIVSNETQQNQPK(98.7)EENSS			1	0	0	0	1	0	0	SPAC12G12.05c	3	HCD	FTMS	MULTI-MSMS	9	3	1416.33	4245.98	-0.53135	-0.00075257	2.59327	100.01	0.00052658	98.703	47.485	98.703	1	1	0	0	0	61819
8577-LT-A-160702	61829	56095	YCLTQPNWIVSNETQQNQPKEENSS	25	1	Carbamidomethyl (C),Pmt3_miss0	_YC(ca)LTQPNWIVSNETQQNQPK(pm)EENSS_	YC(1)LTQPNWIVSNETQQNQPKEENSS			YCLTQPNWIVSNETQQNQPK(1)EENSS			YC(71.43)LTQPNWIVSNETQQNQPKEENSS			YCLTQPNWIVSNETQQNQPK(71.43)EENSS			1	0	0	0	1	0	0	SPAC12G12.05c	3	HCD	FTMS	MULTI-MSMS	10	1	1416.33	4245.98	-0.53135	-0.00075257	2.59327	100.01	0.0019894	71.428	30.953	71.428	1	1	0	0	0	61819
8577-LT-A-160702	61831	56097	YCLTQPNWIVSNETQQNQPKEENSS	25	1	Carbamidomethyl (C),Pmt3_miss0	_YC(ca)LTQPNWIVSNETQQNQPK(pm)EENSS_	YC(1)LTQPNWIVSNETQQNQPKEENSS			YCLTQPNWIVSNETQQNQPK(1)EENSS			YC(85.06)LTQPNWIVSNETQQNQPKEENSS			YCLTQPNWIVSNETQQNQPK(85.06)EENSS			1	0	0	0	1	0	0	SPAC12G12.05c	3	HCD	FTMS	MULTI-MSMS	12	4	1416.33	4245.98	-0.53135	-0.00075257	2.59327	100.01	0.0010735	85.062	34.854	85.062	1	1	0	0	0	61819
8577-LT-A-160702	61833	56099	YCLTQPNWIVSNETQQNQPKEENSS	25	1	Carbamidomethyl (C),Pmt3_miss0	_YC(ca)LTQPNWIVSNETQQNQPK(pm)EENSS_	YC(1)LTQPNWIVSNETQQNQPKEENSS			YCLTQPNWIVSNETQQNQPK(1)EENSS			YC(102.45)LTQPNWIVSNETQQNQPKEENSS			YCLTQPNWIVSNETQQNQPK(102.45)EENSS			1	0	0	0	1	0	0	SPAC12G12.05c	3	HCD	FTMS	MULTI-MSMS	14	0	1416.33	4245.98	-0.53135	-0.00075257	2.59327	100.02	0.00031426	102.45	49.895	102.45	1	1	0	0	0	61819
8577-LT-A-160702	61834	56100	YCLTQPNWIVSNETQQNQPKEENSS	25	1	Carbamidomethyl (C),Pmt3_miss0	_YC(ca)LTQPNWIVSNETQQNQPK(pm)EENSS_	YC(1)LTQPNWIVSNETQQNQPKEENSS			YCLTQPNWIVSNETQQNQPK(1)EENSS			YC(72.99)LTQPNWIVSNETQQNQPKEENSS			YCLTQPNWIVSNETQQNQPK(72.99)EENSS			1	0	0	0	1	0	0	SPAC12G12.05c	3	HCD	FTMS	MULTI-MSMS	15	5	1416.33	4245.98	-0.53135	-0.00075257	2.59327	100.02	0.0016714	72.99	22.782	72.99	1	1	0	0	0	61819
8577-LT-A-160702	61838	56104	YCLTQPNWIVSNETQQNQPKEENSS	25	1	Carbamidomethyl (C),Pmt3_miss0	_YC(ca)LTQPNWIVSNETQQNQPK(pm)EENSS_	YC(1)LTQPNWIVSNETQQNQPKEENSS			YCLTQPNWIVSNETQQNQPK(1)EENSS			YC(67.11)LTQPNWIVSNETQQNQPKEENSS			YCLTQPNWIVSNETQQNQPK(67.11)EENSS			1	0	0	0	1	0	0	SPAC12G12.05c	3	HCD	FTMS	MULTI-MSMS	19	6	1416.33	4245.98	-0.53135	-0.00075257	2.59327	100.02	0.0028691	67.11	32.425	67.11	1	1	0	0	0	61819
Yeast_8577_LTA_50mM-R1-160702	59544	52638	YCLTQPNWIVSNETQQNQPKEENSS	25	1	Carbamidomethyl (C),Pmt3_miss0	_YC(ca)LTQPNWIVSNETQQNQPK(pm)EENSS_	YC(1)LTQPNWIVSNETQQNQPKEENSS			YCLTQPNWIVSNETQQNQPK(1)EENSS			YC(96.02)LTQPNWIVSNETQQNQPKEENSS			YCLTQPNWIVSNETQQNQPK(96.02)EENSS			1	0	0	0	1	0	0	SPAC12G12.05c	3	HCD	FTMS	MULTI-MSMS	4	2	1416.33	4245.98	0.044271	6.27e-05	2.66393	99.648	0.00069468	96.016	39.894	96.016	1	1	0	0	0	59540
Yeast_8577_LTA_50mM-R1-160702	59545	52639	YCLTQPNWIVSNETQQNQPKEENSS	25	1	Carbamidomethyl (C),Pmt3_miss0	_YC(ca)LTQPNWIVSNETQQNQPK(pm)EENSS_	YC(1)LTQPNWIVSNETQQNQPKEENSS			YCLTQPNWIVSNETQQNQPK(1)EENSS			YC(72.99)LTQPNWIVSNETQQNQPKEENSS			YCLTQPNWIVSNETQQNQPK(72.99)EENSS			1	0	0	0	1	0	0	SPAC12G12.05c	3	HCD	FTMS	MULTI-MSMS	5	1	1416.33	4245.98	0.044271	6.27e-05	2.66393	99.649	0.0016714	72.99	72.99	72.99	1	1	0	0	0	59540
Yeast_8577_LTA_50mM-R1-160702	59547	52641	YCLTQPNWIVSNETQQNQPKEENSS	25	1	Carbamidomethyl (C),Pmt3_miss0	_YC(ca)LTQPNWIVSNETQQNQPK(pm)EENSS_	YC(1)LTQPNWIVSNETQQNQPKEENSS			YCLTQPNWIVSNETQQNQPK(1)EENSS			YC(96.02)LTQPNWIVSNETQQNQPKEENSS			YCLTQPNWIVSNETQQNQPK(96.02)EENSS			1	0	0	0	1	0	0	SPAC12G12.05c	3	HCD	FTMS	MULTI-MSMS	7	3	1416.33	4245.98	0.044271	6.27e-05	2.66393	99.652	0.00069468	96.016	42.05	96.016	1	1	0	0	0	59540
Yeast_8577_LTA_50mM-R1-160702	59548	52642	YCLTQPNWIVSNETQQNQPKEENSS	25	1	Carbamidomethyl (C),Pmt3_miss0	_YC(ca)LTQPNWIVSNETQQNQPK(pm)EENSS_	YC(1)LTQPNWIVSNETQQNQPKEENSS			YCLTQPNWIVSNETQQNQPK(1)EENSS			YC(67.11)LTQPNWIVSNETQQNQPKEENSS			YCLTQPNWIVSNETQQNQPK(67.11)EENSS			1	0	0	0	1	0	0	SPAC12G12.05c	3	HCD	FTMS	MULTI-MSMS	8	4	1416.33	4245.98	0.044271	6.27e-05	2.66393	99.653	0.0028691	67.11	23.118	67.11	1	1	0	0	0	59540
Yeast_8577_LTA_50mM-R1-160702	59557	52651	YCLTQPNWIVSNETQQNQPKEENSS	25	1	Carbamidomethyl (C),Pmt3_miss0	_YC(ca)LTQPNWIVSNETQQNQPK(pm)EENSS_	YC(1)LTQPNWIVSNETQQNQPKEENSS			YCLTQPNWIVSNETQQNQPK(1)EENSS			YC(107.47)LTQPNWIVSNETQQNQPKEENSS			YCLTQPNWIVSNETQQNQPK(107.47)EENSS			1	0	0	0	1	0	0	SPAC12G12.05c	3	HCD	FTMS	MULTI-MSMS	17	0	1416.33	4245.98	0.044271	6.27e-05	2.66393	99.666	0.00018461	107.47	53.714	107.47	1	1	0	0	0	59540
Yeast_8577_LTA_50mM-R1-160702	59586	52678	YCLTQPNWIVSNETQQNQPKEENSS	25	1	Carbamidomethyl (C),Pmt3_miss0	_YC(ca)LTQPNWIVSNETQQNQPK(pm)EENSS_	YC(1)LTQPNWIVSNETQQNQPKEENSS			YCLTQPNWIVSNETQQNQPK(1)EENSS			YC(71.65)LTQPNWIVSNETQQNQPKEENSS			YCLTQPNWIVSNETQQNQPK(71.65)EENSS			1	0	0	0	1	0	0	SPAC12G12.05c	4	HCD	FTMS	MULTI-MSMS	4	2	1062.5	4245.98	0.24407	0.00025933	3.02275	99.712	0.00016616	71.651	27.659	71.651	1	1	0	0	0	59582
Yeast_8577_LTA_50mM-R1-160702	59587	52679	YCLTQPNWIVSNETQQNQPKEENSS	25	1	Carbamidomethyl (C),Pmt3_miss0	_YC(ca)LTQPNWIVSNETQQNQPK(pm)EENSS_	YC(1)LTQPNWIVSNETQQNQPKEENSS			YCLTQPNWIVSNETQQNQPK(1)EENSS			YC(86.56)LTQPNWIVSNETQQNQPKEENSS			YCLTQPNWIVSNETQQNQPK(86.56)EENSS			1	0	0	0	1	0	0	SPAC12G12.05c	4	HCD	FTMS	MULTI-MSMS	5	3	1062.5	4245.98	0.24407	0.00025933	3.02275	99.713	9.33e-05	86.557	86.557	86.557	1	1	0	0	0	59582
Yeast_8577_LTA_50mM-R1-160702	59589	52681	YCLTQPNWIVSNETQQNQPKEENSS	25	1	Carbamidomethyl (C),Pmt3_miss0	_YC(ca)LTQPNWIVSNETQQNQPK(pm)EENSS_	YC(1)LTQPNWIVSNETQQNQPKEENSS			YCLTQPNWIVSNETQQNQPK(1)EENSS			YC(58.95)LTQPNWIVSNETQQNQPKEENSS			YCLTQPNWIVSNETQQNQPK(58.95)EENSS			1	0	0	0	1	0	0	SPAC12G12.05c	4	HCD	FTMS	MULTI-MSMS	7	4	1062.5	4245.98	0.24407	0.00025933	3.02275	99.716	0.00031526	58.952	24.268	58.952	1	1	0	0	0	59582
Yeast_8577_LTA_50mM-R1-160702	59590	52682	YCLTQPNWIVSNETQQNQPKEENSS	25	1	Carbamidomethyl (C),Pmt3_miss0	_YC(ca)LTQPNWIVSNETQQNQPK(pm)EENSS_	YC(1)LTQPNWIVSNETQQNQPKEENSS			YCLTQPNWIVSNETQQNQPK(1)EENSS			YC(71.65)LTQPNWIVSNETQQNQPKEENSS			YCLTQPNWIVSNETQQNQPK(71.65)EENSS			1	0	0	0	1	0	0	SPAC12G12.05c	4	HCD	FTMS	MULTI-MSMS	8	1	1062.5	4245.98	0.24407	0.00025933	3.02275	99.717	0.00016616	71.651	30.25	71.651	1	1	0	0	0	59582
Yeast_8577_LTA_50mM-R2-160702	51099	42935	YCLTQPNWIVSNETQQNQPKEENSS	25	1	Carbamidomethyl (C),Pmt3_miss0	_YC(ca)LTQPNWIVSNETQQNQPK(pm)EENSS_	YC(1)LTQPNWIVSNETQQNQPKEENSS			YCLTQPNWIVSNETQQNQPK(1)EENSS			YC(89.51)LTQPNWIVSNETQQNQPKEENSS			YCLTQPNWIVSNETQQNQPK(89.51)EENSS			1	0	0	0	1	0	0	SPAC12G12.05c	4	HCD	FTMS	MULTI-MSMS	3	2	1062.5	4245.98	0.22324	0.00023719	473.498	99.721	9.42e-05	89.511	35.544	89.511	1	1	0	0	0	51096
Yeast_8577_LTA_50mM-R2-160702	51101	42937	YCLTQPNWIVSNETQQNQPKEENSS	25	1	Carbamidomethyl (C),Pmt3_miss0	_YC(ca)LTQPNWIVSNETQQNQPK(pm)EENSS_	YC(1)LTQPNWIVSNETQQNQPKEENSS			YCLTQPNWIVSNETQQNQPK(1)EENSS			YC(73.39)LTQPNWIVSNETQQNQPKEENSS			YCLTQPNWIVSNETQQNQPK(73.39)EENSS			1	0	0	0	1	0	0	SPAC12G12.05c	4	HCD	FTMS	MULTI-MSMS	5	3	1062.5	4245.98	0.22324	0.00023719	2.74013	99.724	0.00013589	73.389	32.914	73.389	1	1	0	0	0	51096
Yeast_8577_LTA_50mM-R2-160702	51104	42940	YCLTQPNWIVSNETQQNQPKEENSS	25	1	Carbamidomethyl (C),Pmt3_miss0	_YC(ca)LTQPNWIVSNETQQNQPK(pm)EENSS_	YC(1)LTQPNWIVSNETQQNQPKEENSS			YCLTQPNWIVSNETQQNQPK(1)EENSS			YC(81.92)LTQPNWIVSNETQQNQPKEENSS			YCLTQPNWIVSNETQQNQPK(81.92)EENSS			1	0	0	0	1	0	0	SPAC12G12.05c	4	HCD	FTMS	MULTI-MSMS	8	4	1062.5	4245.98	0.22324	0.00023719	2.74013	99.728	8.84e-05	81.922	34.39	81.922	1	1	0	0	0	51096
Yeast_8577_LTA_50mM-R2-160702	51107	42943	YCLTQPNWIVSNETQQNQPKEENSS	25	1	Carbamidomethyl (C),Pmt3_miss0	_YC(ca)LTQPNWIVSNETQQNQPK(pm)EENSS_	YC(1)LTQPNWIVSNETQQNQPKEENSS			YCLTQPNWIVSNETQQNQPK(1)EENSS			YC(76.89)LTQPNWIVSNETQQNQPKEENSS			YCLTQPNWIVSNETQQNQPK(76.89)EENSS			1	0	0	0	1	0	0	SPAC12G12.05c	4	HCD	FTMS	MULTI-MSMS	11	0	1062.5	4245.98	0.22324	0.00023719	2.74013	99.732	8.3e-05	76.889	26.682	76.889	1	1	0	0	0	51096
Yeast_8577_LTA_50mM-R2-160702	51109	42945	YCLTQPNWIVSNETQQNQPKEENSS	25	1	Carbamidomethyl (C),Pmt3_miss0	_YC(ca)LTQPNWIVSNETQQNQPK(pm)EENSS_	YC(1)LTQPNWIVSNETQQNQPKEENSS			YCLTQPNWIVSNETQQNQPK(1)EENSS			YC(83.9)LTQPNWIVSNETQQNQPKEENSS			YCLTQPNWIVSNETQQNQPK(83.9)EENSS			1	0	0	0	1	0	0	SPAC12G12.05c	4	HCD	FTMS	MULTI-MSMS	13	5	1062.5	4245.98	0.22324	0.00023719	2.74013	99.735	9.05e-05	83.905	19.354	83.905	1	1	0	0	0	51096
8577-LT-A-160702	64976	59092	YCLTQPNWIVSNETQQNQPKEENSS	25	1	Carbamidomethyl (C),Pmt3_miss2	_YC(ca)LTQPNWIVSNETQQNQPK(pm)EENSS_	YC(1)LTQPNWIVSNETQQNQPKEENSS					YCLTQPNWIVSNETQQNQPK(1)EENSS	YC(43.7)LTQPNWIVSNETQQNQPKEENSS					YCLTQPNWIVSNETQQNQPK(43.7)EENSS	1	0	0	0	0	0	1	SPAC12G12.05c	3	HCD	FTMS	MULTI-MSMS	7	2	1598.72	4793.13	1.224	0.0019569	2.27064	104.74	0.0014583	43.696	22.03	43.696	1	1	0	0	0	64969
8577-LT-A-160702	64979	59095	YCLTQPNWIVSNETQQNQPKEENSS	25	1	Carbamidomethyl (C),Pmt3_miss2	_YC(ca)LTQPNWIVSNETQQNQPK(pm)EENSS_	YC(1)LTQPNWIVSNETQQNQPKEENSS					YCLTQPNWIVSNETQQNQPK(1)EENSS	YC(49.77)LTQPNWIVSNETQQNQPKEENSS					YCLTQPNWIVSNETQQNQPK(49.77)EENSS	1	0	0	0	0	0	1	SPAC12G12.05c	3	HCD	FTMS	MULTI-MSMS	10	1	1598.72	4793.13	1.224	0.0019569	2.27064	104.74	0.00075023	49.765	27.879	49.765	1	1	0	0	0	64969
Yeast_8577_LTA_50mM-R2-160702	53739	45450	YEKENPKVSSQFADLKR	17	4	Deamidation (N),Pmt3_miss1	_YEKEN(de)PK(pm)VSSQFADLKR_		YEKEN(1)PKVSSQFADLKR			YEK(0.101)ENPK(0.887)VSSQFADLK(0.011)R			YEKEN(49.61)PKVSSQFADLKR			YEK(-9.43)ENPK(9.43)VSSQFADLK(-18.92)R		0	0	1	0	0	1	0	SPBC6B1.07	3	HCD	FTMS	MULTI-SECPEP	18	3	1155.58	3463.71	-3.6859	-0.0042593	-672.815	103.69	0.010545	49.606	25.564	49.606	1	3	0	0	0	-1
8577-LT-A-160702	57655	52120	YLKQDGKRR	9	4	Carbamyl (N-term),Pmt3_miss2	_(ca)YLK(pm)QDGKRR_						YLK(0.806)QDGK(0.194)RR						YLK(6.19)QDGK(-6.19)RR	0	1	0	0	0	0	1	SPAC1327.01c	3	HCD	FTMS	MULTI-MSMS	15	0	1002.82	3005.45	-0.7069	-0.0007089	-0.449427	93.797	0.03373	47.894	47.894	6.1895	0.80615	2	0	0	0	57640
8577-LT-A-160702	53845	48491	YLSFESLGNLKER	13	1	Deamidation (N),Carbamyl (N-term),Pmt3_miss0	_(ca)YLSFESLGN(de)LK(pm)ER_		YLSFESLGN(1)LKER		YLSFESLGNLK(1)ER				YLSFESLGN(87.62)LKER		YLSFESLGNLK(87.62)ER			0	1	1	0	1	0	0	SPAC14C4.15c	3	HCD	FTMS	MULTI-MSMS	6	2	951.482	2851.42	1.3228	0.0012586	-0.0341213	88.293	0.04864	87.618	87.618	87.618	1	1	0	0	0	53839
Yeast_8577_LTA_50mM-R2-160702	22077	15990	DHILFGNK	8	0	Pmt3_miss1	_DHILFGNK(pm)_					DHILFGNK(1)						DHILFGNK(46.89)		0	0	0	0	0	1	0	SPAC26F1.14c	2	HCD	FTMS	MSMS	3		1184.59	2367.17	NaN	NaN	-1.09392	54.426	0.033608	46.891	27.105	46.891	1	1	0	0	0	-1
Yeast_8577_LTA-25mM-R1-160702	53117	45556	DKSAITPTTG	10	1	Pmt3_miss1	_DK(pm)SAITPTTG_					DK(1)SAITPTTG						DK(83.95)SAITPTTG		0	0	0	0	0	1	0	SPBC365.06	2	HCD	FTMS	MULTI-MSMS	11	2	1208.1	2414.18	2.4097	0.0029112	4.12937	99.173	0.016466	83.948	7.1211	83.948	1	1	0	0	0	53106
Yeast_8577_LTA_50mM-R2-160702	56401	47979	DNLTMEKSDLEMQYETLQEELMALK	25	2	2 Oxidation (M),Pmt3_miss1	_DNLTM(ox)EK(pm)SDLEM(ox)QYETLQEELMALK_			DNLTM(1)EKSDLEM(1)QYETLQEELMALK		DNLTMEK(1)SDLEMQYETLQEELMALK				DNLTM(57.19)EKSDLEM(57.19)QYETLQEELM(-57.19)ALK		DNLTMEK(59.17)SDLEMQYETLQEELMALK(-59.17)		0	0	0	2	0	1	0	CON__P35527;SW:K1CI_HUMAN	4	HCD	FTMS	MULTI-SECPEP	12	-3	1115.52	4458.07	2.0585	0.0022963	-577.358	107.7	0.036931	59.282	40.551	59.166	1	6	0	0	0	56389
Yeast_8577_LTA-25mM-R1-160702	50984	43525	DPTQLSEK	8	0	Pmt3_miss0	_DPTQLSEK(pm)_				DPTQLSEK(1)						DPTQLSEK(92.44)			0	0	0	0	1	0	0	SPAC343.11c	2	HCD	FTMS	MULTI-SECPEP	20	0	1085.55	2169.08	1.2982	0.0014092	4.49023	96.003	0.024399	92.439	15.54	92.439	1	1	0	0	0	50964
Yeast_8577_LTA_50mM-R2-160702	56448	48024	DQEVDNDYKSNDEPVQSQ	18	4	2 Deamidation (N),Carbamyl (N-term),Pmt3_miss0	_(ca)DQEVDN(de)DYK(pm)SN(de)DEPVQSQ_		DQEVDN(1)DYKSN(1)DEPVQSQ		DQEVDNDYK(1)SNDEPVQSQ				DQEVDN(46.89)DYKSN(46.89)DEPVQSQ		DQEVDNDYK(46.89)SNDEPVQSQ			0	1	2	0	1	0	0	SPBC23E6.01c	3	HCD	FTMS	MULTI-SECPEP	17	1	1136.5	3406.48	-0.37894	-0.00043066	-205.008	107.77	0.01051	46.892	8.2789	46.892	1	1	0	0	0	56431
[truncated: 32 more columns]

## Sheet: Slx8_SUMOylation_sites
Site groups	Spectra number
SPBC365.06(30)	467
SPAC926.04c(228)	166
SPBC1A4.03c(1292)	145
SPBC83.15(351)	143
SPBC365.06(63)	100
SPBC83.15(360)	52
SPBC1A4.03c(950)	36
SPAC26F1.06(87)	32
SPBC365.06(39)	29
SPAC12G12.05c(142)	19
SPBC365.06(14)	18
SPAC17G6.10(29)	18
SPAC1565.08(11)	15
SPBC1652.01(59)	15
SPAC19A8.10(164)	15
SPBC365.06(51)	15
SPAC19A8.10(222)	14
SPCC1620.09c(13)	11
SPAC19A8.10(225)	11
SPBC23E6.02(23)	9
SPBC19C2.09(196)	9
SPBC26H8.09c(253)	9
SPAC19A8.10(211)	9
SPCC1919.09(93)	8
SPAC17G6.13(383)	8
SPAC23G3.09(24)	8
SPCC1223.02(71)	8
SPCC18.07(226)	7
SPBC1198.13c(44)	7
SPAC24C9.04(104)	7
SPAC26A3.07c(35),SPBC17G9.10(35)	7
SPAC664.05(164)	6
SPBC1A4.03c(1262)	6
SPAC2E12.02(334)	6
SPAC1783.04c(2)	6
SPBC16D10.11c(106),SPCC1259.01c(106)	6
SPAC6F6.17(1184)	5
SPAC1A6.08c(141)	5
SPBC725.03(189)	5
SPBC1A4.03c(1254)	5
SPCC970.10c(212)	5
SPBC23E6.02(839)	5
SPAC1834.03c(32),SPBC1105.12(32),SPBC8D2.03c(32)	5
SPAC9E9.09c(349)	4
SPAC1486.04c(602)	4
SPCC1620.09c(21)	4
SPBC19C7.10(216)	4
SPBC14F5.08(175)	4
SPBC725.03(6)	4
SPBC106.18(60),SPBC4F6.04(60)	4
SPBC1A4.03c(1284)	3
SPAC1486.04c(668)	3
SPAC15A10.02(216)	3
SPAC227.18(358)	3
SPAC1556.01c(964)	3
SPBC17G9.09(62)	3
SPCC1020.02(679)	3
SPBC1A4.03c(697)	3
SPBC947.09(21)	3
SPBC23E6.02(441)	3
SPCC1393.08(544)	3
SPCC24B10.09(81)	3
SPBC26H8.09c(340)	3
SPBC1734.02c(207)	3
SPBP26C9.03c(373)	3
SPCC13B11.04c(233)	3
SPAC17D4.04(278)	2
SPBC365.06(60)	2
SPAC343.05(445)	2
SPCC1393.08(483)	2
SPBC83.15(214)	2
SPBC20F10.05(22)	2
SPAC26H5.10c(87),SPBC336.10c(99)	2
SPAC22G7.10(104)	2
SPBC1703.14c(99)	2
SPBC1A4.03c(773)	2
SPBC119.17(567)	2
SPBC359.06(3)	2
SPAC3H1.07(64)	2
SPBC25D12.02c(270)	2
SPBC800.06(15)	2
SPAC57A7.06(475)	2
SPAC22G7.03(214)	2
SPAC1687.20c(655)	2
SPBC16A3.13(691)	2
SPAC17G6.10(393)	2
SPBC32F12.11(139)	2
SPAC1556.01c(959)	2
SPAC15A10.02(294)	2
SPAC144.11(54),SPAC31G5.03(54)	2

## Sheet: Slx8_SUMOylated_spectra
Raw file	Scan number	Scan index	Sequence	Length	Missed cleavages	Modifications	Modified sequence	Carbamidomethyl (C) Probabilities	Deamidation (N) Probabilities	Oxidation (M) Probabilities	Pmt3_miss0 Probabilities	Pmt3_miss1 Probabilities	Pmt3_miss2 Probabilities	Carbamidomethyl (C) Score diffs	Deamidation (N) Score diffs	Oxidation (M) Score diffs	Pmt3_miss0 Score diffs	Pmt3_miss1 Score diffs	Pmt3_miss2 Score diffs	Carbamidomethyl (C)	Carbamyl (N-term)	Deamidation (N)	Oxidation (M)	Pmt3_miss0	Pmt3_miss1	Pmt3_miss2	Proteins	Charge	Fragmentation	Mass analyzer	Type	Scan event number	Isotope index	m/z	Mass	Mass error [ppm]	Mass error [Da]	Simple mass error [ppm]	Retention time	PEP	Score	Delta score	Score diff	Localization prob	Combinatorics	PIF	Fraction of total spectrum	Base peak fraction	Precursor full scan number
Yeast_29952_LTA_50mM-R1-160702	66055	59385	AAKVLEQLSGQTPVFSK	17	1	Pmt3_miss0	_AAK(pm)VLEQLSGQTPVFSK_				AAK(1)VLEQLSGQTPVFSK						AAK(103.71)VLEQLSGQTPVFSK(-103.71)			0	0	0	0	1	0	0	SPBC17G9.10;SPAC26A3.07c	3	HCD	FTMS	MULTI-MSMS	5	1	1019.22	3054.62	0.53916	0.00054952	2.6649	102.67	7.79e-05	139.04	83.831	103.71	1	2	0	0	0	66050
Yeast_29952_LTA_50mM-R1-160702	66056	59386	AAKVLEQLSGQTPVFSK	17	1	Pmt3_miss0	_AAK(pm)VLEQLSGQTPVFSK_				AAK(1)VLEQLSGQTPVFSK						AAK(118.61)VLEQLSGQTPVFSK(-118.61)			0	0	0	0	1	0	0	SPBC17G9.10;SPAC26A3.07c	3	HCD	FTMS	MULTI-MSMS	6	2	1019.22	3054.62	0.53916	0.00054952	2.6649	102.67	3.55e-11	162.4	97.312	118.61	1	2	0	0	0	66050
Yeast_29952_LTA_50mM-R1-160702	66068	59398	AAKVLEQLSGQTPVFSK	17	1	Pmt3_miss0	_AAK(pm)VLEQLSGQTPVFSK_				AAK(1)VLEQLSGQTPVFSK						AAK(96.18)VLEQLSGQTPVFSK(-96.18)			0	0	0	0	1	0	0	SPBC17G9.10;SPAC26A3.07c	3	HCD	FTMS	MULTI-MSMS	18	3	1019.22	3054.62	0.53916	0.00054952	2.6649	102.68	0.001314	131.51	76.293	96.177	1	2	0	0	0	66050
Yeast_29952_LTA_50mM-R1-160702	66075	59404	AAKVLEQLSGQTPVFSK	17	1	Pmt3_miss0	_AAK(pm)VLEQLSGQTPVFSK_				AAK(1)VLEQLSGQTPVFSK						AAK(117.21)VLEQLSGQTPVFSK(-117.21)			0	0	0	0	1	0	0	SPBC17G9.10;SPAC26A3.07c	3	HCD	FTMS	MULTI-MSMS	4	0	1019.22	3054.62	0.53916	0.00054952	2.76311	102.7	2.08e-07	149.09	98.245	117.21	1	2	0	0	0	66071
Yeast_29952_LTA_50mM-R2-160702	57772	50246	AAKVLEQLSGQTPVFSK	17	1	Pmt3_miss0	_AAK(pm)VLEQLSGQTPVFSK_				AAK(1)VLEQLSGQTPVFSK						AAK(91.65)VLEQLSGQTPVFSK(-91.65)			0	0	0	0	1	0	0	SPBC17G9.10;SPAC26A3.07c	3	HCD	FTMS	MULTI-MSMS	15	2	1019.22	3054.62	-0.24878	-0.00025356	658.505	102.57	0.021607	116.82	75.439	91.649	1	2	0	0	0	57757
Yeast_29952_LTA_50mM-R2-160702	57773	50247	AAKVLEQLSGQTPVFSK	17	1	Pmt3_miss0	_AAK(pm)VLEQLSGQTPVFSK_				AAK(1)VLEQLSGQTPVFSK						AAK(98.16)VLEQLSGQTPVFSK(-98.16)			0	0	0	0	1	0	0	SPBC17G9.10;SPAC26A3.07c	3	HCD	FTMS	MULTI-MSMS	16	1	1019.22	3054.62	-0.24878	-0.00025356	330.193	102.58	0.014065	118.53	80.5	98.16	1	2	0	0	0	57757
Yeast_29952_LTA_50mM-R2-160702	57775	50249	AAKVLEQLSGQTPVFSK	17	1	Pmt3_miss0	_AAK(pm)VLEQLSGQTPVFSK_				AAK(1)VLEQLSGQTPVFSK						AAK(106.8)VLEQLSGQTPVFSK(-106.8)			0	0	0	0	1	0	0	SPBC17G9.10;SPAC26A3.07c	3	HCD	FTMS	MULTI-MSMS	18	0	1019.22	3054.62	-0.24878	-0.00025356	2.18094	102.58	1.81e-07	150.59	84.055	106.8	1	2	0	0	0	57757
Yeast_29952_LTA_50mM-R2-160702	56067	48622	AFAGTGK	7	0	Pmt3_miss0	_AFAGTGK(pm)_				AFAGTGK(1)						AFAGTGK(55.68)			0	0	0	0	1	0	0	SPBC336.01	3	HCD	FTMS	MSMS	11		635.33	1902.97	NaN	NaN	-2087.7	100.04	0.043574	55.676	11.972	55.676	1	1	0	0	0	56056
Yeast_29952_LTA_50mM-R1-160702	69401	62572	AFSALGKPL	9	0	Pmt3_miss0	_AFSALGK(pm)PL_				AFSALGK(1)PL						AFSALGK(125.58)PL			0	0	0	0	1	0	0	SPBC359.06	2	HCD	FTMS	MULTI-SECPEP	12	0	1078.58	2155.15	0.0090477	9.76e-06	1.65305	107.54	0.040725	125.58	32.66	125.58	1	1	0	0	0	69389
29952-L-T-A-160702	52592	47149	AIAGSSSSTAVKK	13	1	Pmt3_miss0	_AIAGSSSSTAVK(pm)K_				AIAGSSSSTAVK(0.5)K(0.5)						AIAGSSSSTAVK(0)K(0)			0	0	0	0	1	0	0	SPBC1A4.03c	2	HCD	FTMS	MULTI-MSMS	8	1	1230.15	2458.29	0.38795	0.00047724	2.90849	85.209	0.0037089	127.42	127.42	0	0.5	2	0	0	0	52584
29952-L-T-A-160702	52596	47153	AIAGSSSSTAVKK	13	1	Pmt3_miss0	_AIAGSSSSTAVK(pm)K_				AIAGSSSSTAVK(0.5)K(0.5)						AIAGSSSSTAVK(0)K(0)			0	0	0	0	1	0	0	SPBC1A4.03c	2	HCD	FTMS	MULTI-MSMS	12	0	1230.15	2458.29	0.38795	0.00047724	2.90849	85.214	0.00068791	139.86	39.709	0	0.5	2	0	0	0	52584
Yeast_29952_LTA_50mM-R1-160702	53006	46984	AIAGSSSSTAVKK	13	1	Pmt3_miss0	_AIAGSSSSTAVK(pm)K_				AIAGSSSSTAVK(0.5)K(0.5)						AIAGSSSSTAVK(0)K(0)			0	0	0	0	1	0	0	SPBC1A4.03c	2	HCD	FTMS	MULTI-MSMS	11	1	1230.15	2458.29	0.25564	0.00031448	2.82713	84.428	0.00084097	138.22	138.22	0	0.5	2	0	0	0	52995
Yeast_29952_LTA_50mM-R1-160702	53007	46985	AIAGSSSSTAVKK	13	1	Pmt3_miss0	_AIAGSSSSTAVK(pm)K_				AIAGSSSSTAVK(0.5)K(0.5)						AIAGSSSSTAVK(0)K(0)			0	0	0	0	1	0	0	SPBC1A4.03c	2	HCD	FTMS	MULTI-MSMS	12	2	1230.15	2458.29	0.25564	0.00031448	2.82713	84.429	0.0027825	129.7	14.77	0	0.5	2	0	0	0	52995
Yeast_29952_LTA_50mM-R1-160702	53008	46986	AIAGSSSSTAVKK	13	1	Pmt3_miss0	_AIAGSSSSTAVK(pm)K_				AIAGSSSSTAVK(0.603)K(0.397)						AIAGSSSSTAVK(1.82)K(-1.82)			0	0	0	0	1	0	0	SPBC1A4.03c	2	HCD	FTMS	MULTI-MSMS	13	0	1230.15	2458.29	0.25564	0.00031448	2.82713	84.431	0.0034686	128.01	128.01	1.8212	0.60332	2	0	0	0	52995
Yeast_29952_LTA_50mM-R1-160702	55516	49374	AKKLYETMVQK	11	2	Carbamyl (N-term),Pmt3_miss0	_(ca)AK(pm)KLYETMVQK_				AK(0.849)K(0.15)LYETMVQK(0.001)						AK(7.52)K(-7.52)LYETMVQK(-30.59)			0	1	0	0	1	0	0	SPAC227.18	4	HCD	FTMS	MULTI-MSMS	1	5	659.351	2633.37	-1.1218	-0.00073969	-379.346	87.684	0.030166	60.598	8.5993	7.5175	0.84891	3	0	0	0	55515
Yeast_29952_LTA_50mM-R2-160702	47014	40129	AKKLYETMVQK	11	2	Carbamyl (N-term),Pmt3_miss0	_(ca)AK(pm)KLYETMVQK_				AK(0.933)K(0.066)LYETMVQK(0.001)						AK(11.49)K(-11.49)LYETMVQK(-31.77)			0	1	0	0	1	0	0	SPAC227.18	4	HCD	FTMS	MULTI-MSMS	18	6	659.351	2633.37	-1.6336	-0.0010771	-378.13	86.421	0.046158	53.528	14.309	11.487	0.93312	3	0	0	0	46996
Yeast_29952_LTA_75mM-R1-160702	51564	45555	AKKLYETMVQK	11	2	Carbamyl (N-term),Pmt3_miss0	_(ca)AK(pm)KLYETMVQK_				AK(0.854)K(0.145)LYETMVQK(0.001)						AK(7.7)K(-7.7)LYETMVQK(-30.19)			0	1	0	0	1	0	0	SPAC227.18	4	HCD	FTMS	MULTI-MSMS	4	5	659.351	2633.37	-0.62949	-0.00041505	-378.434	87.864	0.049056	52.247	11.005	7.7043	0.85425	3	0	0	0	51560
Yeast_29952_LTA_50mM-R1-160702	68658	61864	AKVTGLPEFE	10	1	Pmt3_miss0	_AK(pm)VTGLPEFE_				AK(1)VTGLPEFE						AK(149.82)VTGLPEFE			0	0	0	0	1	0	0	SPBC359.06	2	HCD	FTMS	MULTI-MSMS	4	1	1172.11	2342.2	-0.73611	-0.0008628	2.25864	106.45	0.00039982	149.82	66.551	149.82	1	1	0	0	0	68654
Yeast_29952_LTA_50mM-R1-160702	68662	61868	AKVTGLPEFE	10	1	Pmt3_miss0	_AK(pm)VTGLPEFE_				AK(1)VTGLPEFE						AK(166.33)VTGLPEFE			0	0	0	0	1	0	0	SPBC359.06	2	HCD	FTMS	MULTI-MSMS	8	0	1172.11	2342.2	-0.73611	-0.0008628	2.25864	106.46	1.48e-05	166.33	75.26	166.33	1	1	0	0	0	68654
Yeast_29952_LTA_75mM-R1-160702	51086	45100	ATGGTATKTPGPGAQAALR	19	1	Pmt3_miss0	_ATGGTATK(pm)TPGPGAQAALR_				ATGGTATK(1)TPGPGAQAALR						ATGGTATK(72.93)TPGPGAQAALR			0	0	0	0	1	0	0	SPBC18H10.13;SPAC3H5.05c	3	HCD	FTMS	MULTI-SECPEP	9	0	993.523	2977.55	0.27393	0.00027216	2.01293	87.164	0.039657	72.932	15.774	72.932	1	1	0	0	0	51077
Yeast_29952_LTA_250mM-R1-160702	49508	43649	CGHVYCGSCAKVLK	14	1	3 Carbamidomethyl (C),Pmt3_miss0	_C(ca)GHVYC(ca)GSC(ca)AK(pm)VLK_	C(1)GHVYC(1)GSC(1)AKVLK			CGHVYCGSCAK(0.869)VLK(0.131)			C(49.31)GHVYC(49.31)GSC(49.31)AKVLK			CGHVYCGSCAK(8.22)VLK(-8.22)			3	0	0	0	1	0	0	SPAC19A8.10	3	HCD	FTMS	MULTI-MSMS	12	1	964.466	2890.38	-0.67959	-0.00065544	-1730.19	86.646	0.007692	49.31	17.034	49.31	1	2	0	0	0	49496
Yeast_29952_LTA_250mM-R1-160702	49524	43664	CGHVYCGSCAKVLK	14	1	3 Carbamidomethyl (C),Pmt3_miss0	_C(ca)GHVYC(ca)GSC(ca)AK(pm)VLK_	C(1)GHVYC(1)GSC(1)AKVLK			CGHVYCGSCAK(0.85)VLK(0.15)			C(62.04)GHVYC(62.04)GSC(62.04)AKVLK			CGHVYCGSCAK(7.52)VLK(-7.52)			3	0	0	0	1	0	0	SPAC19A8.10	3	HCD	FTMS	MULTI-MSMS	7	2	964.466	2890.38	-0.67959	-0.00065544	-1729.98	86.671	0.0024875	62.042	35.501	62.042	1	2	0	0	0	49517
Yeast_29952_LTA_250mM-R1-160702	49527	43667	CGHVYCGSCAKVLK	14	1	3 Carbamidomethyl (C),Pmt3_miss0	_C(ca)GHVYC(ca)GSC(ca)AKVLK(pm)_	C(1)GHVYC(1)GSC(1)AKVLK			CGHVYCGSCAK(0.409)VLK(0.591)			C(70.41)GHVYC(70.41)GSC(70.41)AKVLK			CGHVYCGSCAK(-1.6)VLK(1.6)			3	0	0	0	1	0	0	SPAC19A8.10	3	HCD	FTMS	MULTI-MSMS	10	3	964.466	2890.38	-0.67959	-0.00065544	-1729.98	86.675	0.0012933	70.412	35.98	70.412	1	2	0	0	0	49517
Yeast_29952_LTA_250mM-R1-160702	49545	43684	CGHVYCGSCAKVLK	14	1	3 Carbamidomethyl (C),Pmt3_miss0	_C(ca)GHVYC(ca)GSC(ca)AKVLK(pm)_	C(1)GHVYC(1)GSC(1)AKVLK			CGHVYCGSCAK(0.419)VLK(0.581)			C(59.9)GHVYC(59.9)GSC(59.9)AKVLK			CGHVYCGSCAK(-1.41)VLK(1.41)			3	0	0	0	1	0	0	SPAC19A8.10	3	HCD	FTMS	MULTI-MSMS	7	4	964.466	2890.38	-0.67959	-0.00065544	1.696	86.703	0.0030594	59.898	17.689	59.898	1	2	0	0	0	49538
Yeast_29952_LTA_250mM-R1-160702	49566	43704	CGHVYCGSCAKVLK	14	1	3 Carbamidomethyl (C),Pmt3_miss0	_C(ca)GHVYC(ca)GSC(ca)AKVLK(pm)_	C(1)GHVYC(1)GSC(1)AKVLK			CGHVYCGSCAK(0.446)VLK(0.554)			C(72.5)GHVYC(72.5)GSC(72.5)AKVLK			CGHVYCGSCAK(-0.94)VLK(0.94)			3	0	0	0	1	0	0	SPAC19A8.10	3	HCD	FTMS	MULTI-MSMS	7	5	964.466	2890.38	-0.67959	-0.00065544	1.38462	86.734	0.0011491	72.496	20.621	72.496	1	2	0	0	0	49559
Yeast_29952_LTA_250mM-R1-160702	49563	43701	CGHVYCGSCAKVLK	14	1	3 Carbamidomethyl (C),Pmt3_miss0	_C(ca)GHVYC(ca)GSC(ca)AK(pm)VLK_	C(1)GHVYC(1)GSC(1)AKVLK			CGHVYCGSCAK(0.82)VLK(0.18)			C(58.32)GHVYC(58.32)GSC(58.32)AKVLK			CGHVYCGSCAK(6.59)VLK(-6.59)			3	0	0	0	1	0	0	SPAC19A8.10	4	HCD	FTMS	MULTI-MSMS	4	1	723.602	2890.38	-0.59072	-0.00042744	1.28897	86.73	0.0038401	58.32	24.141	58.32	1	2	0	0	0	49559
Yeast_29952_LTA_250mM-R1-160702	49564	43702	CGHVYCGSCAKVLK	14	1	3 Carbamidomethyl (C),Pmt3_miss0	_C(ca)GHVYC(ca)GSC(ca)AK(pm)VLK_	C(1)GHVYC(1)GSC(1)AKVLK			CGHVYCGSCAK(0.942)VLK(0.058)			C(61.42)GHVYC(61.42)GSC(61.42)AKVLK			CGHVYCGSCAK(12.11)VLK(-12.11)			3	0	0	0	1	0	0	SPAC19A8.10	4	HCD	FTMS	MULTI-MSMS	5	2	723.602	2890.38	-0.59072	-0.00042744	1.28897	86.732	0.0029268	61.423	18.04	61.423	1	2	0	0	0	49559
Yeast_29952_LTA_250mM-R1-160702	49565	43703	CGHVYCGSCAKVLK	14	1	3 Carbamidomethyl (C),Pmt3_miss0	_C(ca)GHVYC(ca)GSC(ca)AK(pm)VLK_	C(1)GHVYC(1)GSC(1)AKVLK			CGHVYCGSCAK(0.939)VLK(0.061)			C(84.36)GHVYC(84.36)GSC(84.36)AKVLK			CGHVYCGSCAK(11.87)VLK(-11.87)			3	0	0	0	1	0	0	SPAC19A8.10	4	HCD	FTMS	MULTI-MSMS	6	0	723.602	2890.38	-0.59072	-0.00042744	1.28897	86.733	0.00065653	84.365	42.744	84.365	1	2	0	0	0	49559
Yeast_29952_LTA_250mM-R1-160702	49567	43705	CGHVYCGSCAKVLK	14	1	3 Carbamidomethyl (C),Pmt3_miss0	_C(ca)GHVYC(ca)GSC(ca)AK(pm)VLK_	C(1)GHVYC(1)GSC(1)AKVLK			CGHVYCGSCAK(0.7)VLK(0.3)			C(57.43)GHVYC(57.43)GSC(57.43)AKVLK			CGHVYCGSCAK(3.68)VLK(-3.68)			3	0	0	0	1	0	0	SPAC19A8.10	4	HCD	FTMS	MULTI-MSMS	8	3	723.602	2890.38	-0.59072	-0.00042744	1.28897	86.736	0.0041008	57.434	23.256	57.434	1	2	0	0	0	49559
Yeast_29952_LTA_250mM-R1-160702	49568	43706	CGHVYCGSCAKVLK	14	1	3 Carbamidomethyl (C),Pmt3_miss0	_C(ca)GHVYC(ca)GSC(ca)AKVLK(pm)_	C(1)GHVYC(1)GSC(1)AKVLK			CGHVYCGSCAK(0.411)VLK(0.589)			C(69.6)GHVYC(69.6)GSC(69.6)AKVLK			CGHVYCGSCAK(-1.57)VLK(1.57)			3	0	0	0	1	0	0	SPAC19A8.10	4	HCD	FTMS	MULTI-MSMS	9	4	723.602	2890.38	-0.59072	-0.00042744	1.28897	86.737	0.0014889	69.602	26.219	69.602	1	2	0	0	0	49559
Yeast_29952_LTA_250mM-R1-160702	49598	43735	CGHVYCGSCAKVLK	14	1	3 Carbamidomethyl (C),Pmt3_miss0	_C(ca)GHVYC(ca)GSC(ca)AKVLK(pm)_	C(1)GHVYC(1)GSC(1)AKVLK			CGHVYCGSCAK(0.437)VLK(0.563)			C(59.31)GHVYC(59.31)GSC(59.31)AKVLK			CGHVYCGSCAK(-1.1)VLK(1.1)			3	0	0	0	1	0	0	SPAC19A8.10	4	HCD	FTMS	MULTI-MSMS	18	5	723.602	2890.38	-0.59072	-0.00042744	1.01219	86.781	0.0035499	59.306	20.087	59.306	1	2	0	0	0	49580
Yeast_29952_LTA_250mM-R2-160702	44862	37900	CGHVYCGSCAKVLK	14	1	3 Carbamidomethyl (C),Pmt3_miss0	_C(ca)GHVYC(ca)GSC(ca)AK(pm)VLK_	C(1)GHVYC(1)GSC(1)AKVLK			CGHVYCGSCAK(0.666)VLK(0.334)			C(40.55)GHVYC(40.55)GSC(40.55)AKVLK			CGHVYCGSCAK(3)VLK(-3)			3	0	0	0	1	0	0	SPAC19A8.10	3	HCD	FTMS	MULTI-MSMS	7	0	964.466	2890.38	-0.33323	-0.00032139	-1729.67	86.378	0.017217	40.552	13.217	40.552	1	2	0	0	0	44855
Yeast_29952_LTA_250mM-R2-160702	44864	37902	CGHVYCGSCAKVLK	14	1	3 Carbamidomethyl (C),Pmt3_miss0	_C(ca)GHVYC(ca)GSC(ca)AK(pm)VLK_	C(1)GHVYC(1)GSC(1)AKVLK			CGHVYCGSCAK(0.5)VLK(0.5)			C(41.09)GHVYC(41.09)GSC(41.09)AKVLK			CGHVYCGSCAK(0)VLK(0)			3	0	0	0	1	0	0	SPAC19A8.10	3	HCD	FTMS	MULTI-MSMS	9	1	964.466	2890.38	-0.33323	-0.00032139	-1729.67	86.381	0.01663	41.092	14.551	41.092	1	2	0	0	0	44855
Yeast_29952_LTA_250mM-R2-160702	44865	37903	CGHVYCGSCAKVLK	14	1	3 Carbamidomethyl (C),Pmt3_miss0	_C(ca)GHVYC(ca)GSC(ca)AKVLK(pm)_	C(1)GHVYC(1)GSC(1)AKVLK			CGHVYCGSCAK(0.44)VLK(0.56)			C(40.55)GHVYC(40.55)GSC(40.55)AKVLK			CGHVYCGSCAK(-1.04)VLK(1.04)			3	0	0	0	1	0	0	SPAC19A8.10	3	HCD	FTMS	MULTI-MSMS	10	2	964.466	2890.38	-0.33323	-0.00032139	-1729.67	86.382	0.017217	40.552	15.617	40.552	1	2	0	0	0	44855
Yeast_29952_LTA_250mM-R2-160702	44867	37905	CGHVYCGSCAKVLK	14	1	3 Carbamidomethyl (C),Pmt3_miss0	_C(ca)GHVYC(ca)GSC(ca)AKVLK(pm)_	C(1)GHVYC(1)GSC(1)AKVLK			CGHVYCGSCAK(0.428)VLK(0.572)			C(50.56)GHVYC(50.56)GSC(50.56)AKVLK			CGHVYCGSCAK(-1.25)VLK(1.25)			3	0	0	0	1	0	0	SPAC19A8.10	3	HCD	FTMS	MULTI-MSMS	12	3	964.466	2890.38	-0.33323	-0.00032139	-1729.67	86.385	0.0063294	50.563	26.372	50.563	1	2	0	0	0	44855
Yeast_29952_LTA_250mM-R2-160702	44882	37919	CGHVYCGSCAKVLK	14	1	3 Carbamidomethyl (C),Pmt3_miss0	_C(ca)GHVYC(ca)GSC(ca)AK(pm)VLK_	C(1)GHVYC(1)GSC(1)AKVLK			CGHVYCGSCAK(0.837)VLK(0.163)			C(66.99)GHVYC(66.99)GSC(66.99)AKVLK			CGHVYCGSCAK(7.09)VLK(-7.09)			3	0	0	0	1	0	0	SPAC19A8.10	3	HCD	FTMS	MULTI-MSMS	6	4	964.466	2890.38	-0.33323	-0.00032139	-1730.08	86.408	0.0015302	66.989	32.81	66.989	1	2	0	0	0	44876
Yeast_29952_LTA_250mM-R2-160702	44884	37921	CGHVYCGSCAKVLK	14	1	3 Carbamidomethyl (C),Pmt3_miss0	_C(ca)GHVYC(ca)GSC(ca)AK(pm)VLK_	C(1)GHVYC(1)GSC(1)AKVLK			CGHVYCGSCAK(0.61)VLK(0.39)			C(43.03)GHVYC(43.03)GSC(43.03)AKVLK			CGHVYCGSCAK(1.94)VLK(-1.94)			3	0	0	0	1	0	0	SPAC19A8.10	3	HCD	FTMS	MULTI-MSMS	8	5	964.466	2890.38	-0.33323	-0.00032139	-1730.08	86.411	0.014522	43.03	17.709	43.03	1	2	0	0	0	44876
Yeast_29952_LTA_250mM-R2-160702	44911	37947	CGHVYCGSCAKVLK	14	1	3 Carbamidomethyl (C),Pmt3_miss0	_C(ca)GHVYC(ca)GSC(ca)AKVLK(pm)_	C(1)GHVYC(1)GSC(1)AKVLK			CGHVYCGSCAK(0.428)VLK(0.572)			C(50.56)GHVYC(50.56)GSC(50.56)AKVLK			CGHVYCGSCAK(-1.25)VLK(1.25)			3	0	0	0	1	0	0	SPAC19A8.10	3	HCD	FTMS	MULTI-MSMS	14	6	964.466	2890.38	-0.33323	-0.00032139	1.48841	86.449	0.0063294	50.563	10.01	50.563	1	2	0	0	0	44897
Yeast_29952_LTA_250mM-R2-160702	44913	37949	CGHVYCGSCAKVLK	14	1	3 Carbamidomethyl (C),Pmt3_miss0	_C(ca)GHVYC(ca)GSC(ca)AK(pm)VLK_	C(1)GHVYC(1)GSC(1)AKVLK			CGHVYCGSCAK(0.856)VLK(0.144)			C(70.62)GHVYC(70.62)GSC(70.62)AKVLK			CGHVYCGSCAK(7.73)VLK(-7.73)			3	0	0	0	1	0	0	SPAC19A8.10	4	HCD	FTMS	MULTI-MSMS	16	2	723.602	2890.38	-0.39406	-0.00028514	694.423	86.452	0.001411	70.622	29.897	70.622	1	2	0	0	0	44897
Yeast_29952_LTA_250mM-R2-160702	44914	37950	CGHVYCGSCAKVLK	14	1	3 Carbamidomethyl (C),Pmt3_miss0	_C(ca)GHVYC(ca)GSC(ca)AK(pm)VLK_	C(1)GHVYC(1)GSC(1)AKVLK			CGHVYCGSCAK(0.945)VLK(0.055)			C(80.31)GHVYC(80.31)GSC(80.31)AKVLK			CGHVYCGSCAK(12.31)VLK(-12.31)			3	0	0	0	1	0	0	SPAC19A8.10	4	HCD	FTMS	MULTI-MSMS	17	1	723.602	2890.38	-0.39406	-0.00028514	347.518	86.453	0.00075134	80.312	30.889	80.312	1	2	0	0	0	44897
Yeast_29952_LTA_250mM-R2-160702	44917	37953	CGHVYCGSCAKVLK	14	1	3 Carbamidomethyl (C),Pmt3_miss0	_C(ca)GHVYC(ca)GSC(ca)AK(pm)VLK_	C(1)GHVYC(1)GSC(1)AKVLK			CGHVYCGSCAK(0.983)VLK(0.017)			C(80.47)GHVYC(80.47)GSC(80.47)AKVLK			CGHVYCGSCAK(17.58)VLK(-17.58)			3	0	0	0	1	0	0	SPAC19A8.10	4	HCD	FTMS	MULTI-MSMS	20	0	723.602	2890.38	-0.39406	-0.00028514	1.37357	86.458	0.00074767	80.469	37.086	80.469	1	2	0	0	0	44897
Yeast_29952_LTA_250mM-R2-160702	44920	37955	CGHVYCGSCAKVLK	14	1	3 Carbamidomethyl (C),Pmt3_miss0	_C(ca)GHVYC(ca)GSC(ca)AKVLK(pm)_	C(1)GHVYC(1)GSC(1)AKVLK			CGHVYCGSCAK(0.411)VLK(0.589)			C(69.6)GHVYC(69.6)GSC(69.6)AKVLK			CGHVYCGSCAK(-1.57)VLK(1.57)			3	0	0	0	1	0	0	SPAC19A8.10	4	HCD	FTMS	MULTI-MSMS	2	3	723.602	2890.38	-0.39406	-0.00028514	1041.33	86.465	0.0014889	69.602	22.07	69.602	1	2	0	0	0	44918
Yeast_29952_LTA_250mM-R2-160702	44921	37956	CGHVYCGSCAKVLK	14	1	3 Carbamidomethyl (C),Pmt3_miss0	_C(ca)GHVYC(ca)GSC(ca)AK(pm)VLK_	C(1)GHVYC(1)GSC(1)AKVLK			CGHVYCGSCAK(0.706)VLK(0.294)			C(58.32)GHVYC(58.32)GSC(58.32)AKVLK			CGHVYCGSCAK(3.8)VLK(-3.8)			3	0	0	0	1	0	0	SPAC19A8.10	4	HCD	FTMS	MULTI-MSMS	3	4	723.602	2890.38	-0.39406	-0.00028514	1388.99	86.466	0.0038401	58.32	25.696	58.32	1	2	0	0	0	44918
Yeast_29952_LTA_250mM-R2-160702	44925	37960	CGHVYCGSCAKVLK	14	1	3 Carbamidomethyl (C),Pmt3_miss0	_C(ca)GHVYC(ca)GSC(ca)AKVLK(pm)_	C(1)GHVYC(1)GSC(1)AKVLK			CGHVYCGSCAK(0.402)VLK(0.598)			C(63.76)GHVYC(63.76)GSC(63.76)AKVLK			CGHVYCGSCAK(-1.72)VLK(1.72)			3	0	0	0	1	0	0	SPAC19A8.10	4	HCD	FTMS	MULTI-MSMS	7	5	723.602	2890.38	-0.39406	-0.00028514	1.15058	86.472	0.0022387	63.76	25.571	63.76	1	2	0	0	0	44918
Yeast_29952_LTA_250mM-R2-160702	44952	37986	CGHVYCGSCAKVLK	14	1	3 Carbamidomethyl (C),Pmt3_miss0	_C(ca)GHVYC(ca)GSC(ca)AKVLK(pm)_	C(1)GHVYC(1)GSC(1)AKVLK			CGHVYCGSCAK(0.416)VLK(0.584)			C(44.51)GHVYC(44.51)GSC(44.51)AKVLK			CGHVYCGSCAK(-1.48)VLK(1.48)			3	0	0	0	1	0	0	SPAC19A8.10	4	HCD	FTMS	MULTI-MSMS	13	6	723.602	2890.38	-0.39406	-0.00028514	1.15058	86.511	0.014246	44.511	12.235	44.511	1	2	0	0	0	44939
Yeast_29952_LTA_50mM-R2-160702	51473	44270	CKGKGK	6	2	Pmt3_miss2	_CK(pm)GKGK_						CK(0.757)GK(0.121)GK(0.121)						CK(7.95)GK(-7.95)GK(-7.95)	0	0	0	0	0	0	1	SPAC19G12.10c	3	HCD	FTMS	MSMS	1		807.386	2419.14	NaN	NaN	11.514	93.195	0.048552	45.68	7.9526	7.9526	0.75731	3	0	0	0	51472
29952-L-T-A-160702	64666	58636	DADKSAITPTTG	12	2	Pmt3_miss2	_DADK(pm)SAITPTTG_						DADK(1)SAITPTTG						DADK(105.2)SAITPTTG	0	0	0	0	0	0	1	SPBC365.06	2	HCD	FTMS	MULTI-MSMS	4	1	1488.68	2975.36	-0.35651	-0.00053073	2.98838	102.48	0.018262	105.2	105.2	105.2	1	1	0	0	0	64662
29952-L-T-A-160702	64670	58640	DADKSAITPTTG	12	2	Pmt3_miss2	_DADK(pm)SAITPTTG_						DADK(1)SAITPTTG						DADK(107.79)SAITPTTG	0	0	0	0	0	0	1	SPBC365.06	2	HCD	FTMS	MULTI-MSMS	8	0	1488.68	2975.36	-0.35651	-0.00053073	2.98838	102.48	0.017	107.79	17.637	107.79	1	1	0	0	0	64662
Yeast_29952_LTA-25mM-R1-160702	62032	55085	DADKSAITPTTG	12	2	Pmt3_miss2	_DADK(pm)SAITPTTG_						DADK(1)SAITPTTG						DADK(74.84)SAITPTTG	0	0	0	0	0	0	1	SPBC365.06	2	HCD	FTMS	MULTI-MSMS	10	1	1488.68	2975.36	0.02944	4.38e-05	1.9801	102.28	0.040143	74.841	21.514	74.841	1	1	0	0	0	62022
Yeast_29952_LTA-25mM-R1-160702	59258	52443	DADKSAITPTTG	12	2	Pmt3_miss1	_DADK(pm)SAITPTTG_					DADK(1)SAITPTTG						DADK(86.62)SAITPTTG		0	0	0	0	0	1	0	SPBC365.06	2	HCD	FTMS	MULTI-MSMS	8	1	1301.13	2600.25	0.8116	0.001056	2.96597	98.156	0.0037976	86.624	7.69	86.624	1	1	0	0	0	59250
Yeast_29952_LTA-25mM-R1-160702	59261	52446	DADKSAITPTTG	12	2	Pmt3_miss1	_DADK(pm)SAITPTTG_					DADK(1)SAITPTTG						DADK(74.16)SAITPTTG		0	0	0	0	0	1	0	SPBC365.06	2	HCD	FTMS	MULTI-MSMS	11	2	1301.13	2600.25	0.8116	0.001056	2.96597	98.16	0.0061977	74.162	7.7275	74.162	1	1	0	0	0	59250
Yeast_29952_LTA-25mM-R1-160702	59262	52447	DADKSAITPTTG	12	2	Pmt3_miss1	_DADK(pm)SAITPTTG_					DADK(1)SAITPTTG						DADK(99.65)SAITPTTG		0	0	0	0	0	1	0	SPBC365.06	2	HCD	FTMS	MULTI-MSMS	12	0	1301.13	2600.25	0.8116	0.001056	2.96597	98.161	0.0029621	99.653	7.5905	99.653	1	1	0	0	0	59250
Yeast_29952_LTA-25mM-R1-160702	57072	50361	DADKSAITPTTG	12	2	Pmt3_miss0	_DADK(pm)SAITPTTG_				DADK(1)SAITPTTG						DADK(120.68)SAITPTTG			0	0	0	0	1	0	0	SPBC365.06	2	HCD	FTMS	MULTI-SECPEP	6	0	1215.11	2428.2	1.286	0.0015626	3.1789	94.931	0.0037904	120.68	11.468	120.68	1	1	0	0	0	57066
29952-L-T-A-160702	62041	56136	DAEIIKKEEELEAAKEEEEEIWR	23	3	Pmt3_miss0	_DAEIIK(pm)KEEELEAAKEEEEEIWR_				DAEIIK(0.891)K(0.109)EEELEAAKEEEEEIWR						DAEIIK(9.14)K(-9.14)EEELEAAK(-106.13)EEEEEIWR			0	0	0	0	1	0	0	SPBC83.15	4	HCD	FTMS	MULTI-MSMS	4	2	1018.01	4068.01	0.18446	0.00018778	1.23249	98.621	7.87e-17	164.58	164.58	9.139	0.89132	3	0	0	0	62037
29952-L-T-A-160702	62044	56139	DAEIIKKEEELEAAKEEEEEIWR	23	3	Pmt3_miss0	_DAEIIK(pm)KEEELEAAKEEEEEIWR_				DAEIIK(0.881)K(0.119)EEELEAAKEEEEEIWR						DAEIIK(8.7)K(-8.7)EEELEAAK(-75.26)EEEEEIWR			0	0	0	0	1	0	0	SPBC83.15	4	HCD	FTMS	MULTI-MSMS	7	3	1018.01	4068.01	0.18446	0.00018778	1.23249	98.625	4.35e-07	132.84	132.84	8.6962	0.88105	3	0	0	0	62037
29952-L-T-A-160702	62046	56141	DAEIIKKEEELEAAKEEEEEIWR	23	3	Pmt3_miss0	_DAEIIK(pm)KEEELEAAKEEEEEIWR_				DAEIIK(0.885)K(0.115)EEELEAAKEEEEEIWR						DAEIIK(8.85)K(-8.85)EEELEAAK(-81.12)EEEEEIWR			0	0	0	0	1	0	0	SPBC83.15	4	HCD	FTMS	MULTI-MSMS	9	1	1018.01	4068.01	0.18446	0.00018778	1.23249	98.628	2.78e-08	143.19	84.516	8.8527	0.88477	3	0	0	0	62037
29952-L-T-A-160702	62050	56145	DAEIIKKEEELEAAKEEEEEIWR	23	3	Pmt3_miss0	_DAEIIK(pm)KEEELEAAKEEEEEIWR_				DAEIIK(0.881)K(0.119)EEELEAAKEEEEEIWR						DAEIIK(8.7)K(-8.7)EEELEAAK(-73.92)EEEEEIWR			0	0	0	0	1	0	0	SPBC83.15	4	HCD	FTMS	MULTI-MSMS	13	4	1018.01	4068.01	0.18446	0.00018778	1.23249	98.633	4.35e-07	132.84	86.923	8.6962	0.88105	3	0	0	0	62037
29952-L-T-A-160702	62053	56148	DAEIIKKEEELEAAKEEEEEIWR	23	3	Pmt3_miss0	_DAEIIK(pm)KEEELEAAKEEEEEIWR_				DAEIIK(0.854)K(0.146)EEELEAAKEEEEEIWR						DAEIIK(7.68)K(-7.68)EEELEAAK(-81.97)EEEEEIWR			0	0	0	0	1	0	0	SPBC83.15	4	HCD	FTMS	MULTI-MSMS	16	0	1018.01	4068.01	0.18446	0.00018778	1.23249	98.637	1.37e-08	145.13	102.32	7.6827	0.85433	3	0	0	0	62037
29952-L-T-A-160702	62062	56156	DAEIIKKEEELEAAKEEEEEIWR	23	3	Pmt3_miss0	_DAEIIK(pm)KEEELEAAKEEEEEIWR_				DAEIIK(0.854)K(0.146)EEELEAAKEEEEEIWR						DAEIIK(7.68)K(-7.68)EEELEAAK(-84.14)EEEEEIWR			0	0	0	0	1	0	0	SPBC83.15	4	HCD	FTMS	MULTI-MSMS	4	5	1018.01	4068.01	0.18446	0.00018778	1.72414	98.652	1.37e-08	145.13	95.71	7.6827	0.85433	3	0	0	0	62058
29952-L-T-A-160702	62066	56160	DAEIIKKEEELEAAKEEEEEIWR	23	3	Pmt3_miss0	_DAEIIK(pm)KEEELEAAKEEEEEIWR_				DAEIIK(0.811)K(0.189)EEELEAAKEEEEEIWR						DAEIIK(6.33)K(-6.33)EEELEAAK(-61.02)EEEEEIWR			0	0	0	0	1	0	0	SPBC83.15	4	HCD	FTMS	MULTI-MSMS	8	6	1018.01	4068.01	0.18446	0.00018778	1.72414	98.658	2.84e-05	112.88	75.897	6.3299	0.81115	3	0	0	0	62058
29952-L-T-A-160702	62137	56228	DAEIIKKEEELEAAKEEEEEIWR	23	3	Pmt3_miss0	_DAEIIK(pm)KEEELEAAKEEEEEIWR_				DAEIIK(0.499)K(0.499)EEELEAAK(0.001)EEEEEIWR						DAEIIK(0)K(0)EEELEAAK(-26.21)EEEEEIWR			0	0	0	0	1	0	0	SPBC83.15	4	HCD	FTMS	MULTI-MSMS	16	7	1018.01	4068.01	0.18446	0.00018778	2.21578	98.764	0.0021849	81.949	50.423	0	0.4994	3	0	0	0	62121
29952-L-T-A-160702	62042	56137	DAEIIKKEEELEAAKEEEEEIWR	23	3	Pmt3_miss0	_DAEIIK(pm)KEEELEAAKEEEEEIWR_				DAEIIK(0.889)K(0.111)EEELEAAKEEEEEIWR						DAEIIK(9.03)K(-9.03)EEELEAAK(-77.56)EEEEEIWR			0	0	0	0	1	0	0	SPBC83.15	3	HCD	FTMS	MULTI-MSMS	5	2	1357.01	4068.01	1.0303	0.0013981	2.89829	98.622	2.06e-15	161.16	83.525	9.0315	0.8889	3	0	0	0	62037
29952-L-T-A-160702	62043	56138	DAEIIKKEEELEAAKEEEEEIWR	23	3	Pmt3_miss0	_DAEIIK(pm)KEEELEAAKEEEEEIWR_				DAEIIK(0.898)K(0.102)EEELEAAKEEEEEIWR						DAEIIK(9.46)K(-9.46)EEELEAAK(-103.37)EEEEEIWR			0	0	0	0	1	0	0	SPBC83.15	3	HCD	FTMS	MULTI-MSMS	6	1	1357.01	4068.01	1.0303	0.0013981	2.89829	98.624	1.13e-31	196.32	118.68	9.4596	0.89827	3	0	0	0	62037
29952-L-T-A-160702	62045	56140	DAEIIKKEEELEAAKEEEEEIWR	23	3	Pmt3_miss0	_DAEIIK(pm)KEEELEAAKEEEEEIWR_				DAEIIK(0.892)K(0.108)EEELEAAKEEEEEIWR						DAEIIK(9.16)K(-9.16)EEELEAAK(-73.34)EEEEEIWR			0	0	0	0	1	0	0	SPBC83.15	3	HCD	FTMS	MULTI-MSMS	8	3	1357.01	4068.01	1.0303	0.0013981	2.89829	98.626	3.56e-16	172.02	94.381	9.1643	0.89189	3	0	0	0	62037
29952-L-T-A-160702	62048	56143	DAEIIKKEEELEAAKEEEEEIWR	23	3	Pmt3_miss0	_DAEIIK(pm)KEEELEAAKEEEEEIWR_				DAEIIK(0.892)K(0.108)EEELEAAKEEEEEIWR						DAEIIK(9.15)K(-9.15)EEELEAAK(-87.87)EEEEEIWR			0	0	0	0	1	0	0	SPBC83.15	3	HCD	FTMS	MULTI-MSMS	11	4	1357.01	4068.01	1.0303	0.0013981	2.89829	98.63	7.67e-17	173.8	97.145	9.1514	0.8916	3	0	0	0	62037
29952-L-T-A-160702	62056	56151	DAEIIKKEEELEAAKEEEEEIWR	23	3	Pmt3_miss0	_DAEIIK(pm)KEEELEAAKEEEEEIWR_				DAEIIK(0.862)K(0.138)EEELEAAKEEEEEIWR						DAEIIK(7.96)K(-7.96)EEELEAAK(-87.85)EEEEEIWR			0	0	0	0	1	0	0	SPBC83.15	3	HCD	FTMS	MULTI-MSMS	19	0	1357.01	4068.01	1.0303	0.0013981	2.89829	98.641	2.63e-16	172.61	172.61	7.9645	0.86222	3	0	0	0	62037
29952-L-T-A-160702	62059	56153	DAEIIKKEEELEAAKEEEEEIWR	23	3	Pmt3_miss0	_DAEIIK(pm)KEEELEAAKEEEEEIWR_				DAEIIK(0.888)K(0.112)EEELEAAKEEEEEIWR						DAEIIK(9)K(-9)EEELEAAK(-69.01)EEEEEIWR			0	0	0	0	1	0	0	SPBC83.15	3	HCD	FTMS	MULTI-MSMS	1	5	1357.01	4068.01	1.0303	0.0013981	2.89829	98.648	2.32e-10	153.77	76.132	9.0001	0.88819	3	0	0	0	62058
29952-L-T-A-160702	62125	56216	DAEIIKKEEELEAAKEEEEEIWR	23	3	Pmt3_miss0	_DAEIIK(pm)KEEELEAAKEEEEEIWR_				DAEIIK(0.85)K(0.15)EEELEAAKEEEEEIWR						DAEIIK(7.54)K(-7.54)EEELEAAK(-50.86)EEEEEIWR			0	0	0	0	1	0	0	SPBC83.15	3	HCD	FTMS	MULTI-MSMS	4	6	1357.01	4068.01	1.0303	0.0013981	2.97204	98.748	4.57e-05	129.84	53.315	7.5384	0.85015	3	0	0	0	62121
29952-L-T-A-160702	62129	56220	DAEIIKKEEELEAAKEEEEEIWR	23	3	Pmt3_miss0	_DAEIIKKEEELEAAK(pm)EEEEEIWR_				DAEIIK(0.296)K(0.296)EEELEAAK(0.408)EEEEEIWR						DAEIIK(-1.39)K(-1.39)EEELEAAK(1.39)EEEEEIWR			0	0	0	0	1	0	0	SPBC83.15	3	HCD	FTMS	MULTI-MSMS	8	7	1357.01	4068.01	1.0303	0.0013981	2.97204	98.753	0.024971	87.326	20.173	1.3936	0.40799	3	0	0	0	62121
29952-L-T-A-160702	63491	57517	DAEIIKKEEELEAAKEEEEEIWR	23	3	Pmt3_miss0	_DAEIIKKEEELEAAK(pm)EEEEEIWR_				DAEIIKKEEELEAAK(1)EEEEEIWR						DAEIIK(-51.51)K(-51.51)EEELEAAK(51.51)EEEEEIWR			0	0	0	0	1	0	0	SPBC83.15	4	HCD	FTMS	MULTI-MSMS	5	3	1018.01	4068.01	1.2998	0.0013232	2.31411	100.72	6.96e-08	137.45	98.817	51.506	0.99999	3	0	0	0	63486
29952-L-T-A-160702	63492	57518	DAEIIKKEEELEAAKEEEEEIWR	23	3	Pmt3_miss0	_DAEIIKKEEELEAAK(pm)EEEEEIWR_				DAEIIKKEEELEAAK(0.999)EEEEEIWR						DAEIIK(-33.07)K(-33.07)EEELEAAK(33.07)EEEEEIWR			0	0	0	0	1	0	0	SPBC83.15	4	HCD	FTMS	MULTI-MSMS	6	1	1018.01	4068.01	1.2998	0.0013232	2.31411	100.72	1.09e-05	119.02	66.464	33.074	0.99902	3	0	0	0	63486
29952-L-T-A-160702	63497	57523	DAEIIKKEEELEAAKEEEEEIWR	23	3	Pmt3_miss0	_DAEIIKKEEELEAAK(pm)EEEEEIWR_				DAEIIK(0.001)K(0.001)EEELEAAK(0.999)EEEEEIWR						DAEIIK(-32.17)K(-32.17)EEELEAAK(32.17)EEEEEIWR			0	0	0	0	1	0	0	SPBC83.15	4	HCD	FTMS	MULTI-MSMS	11	4	1018.01	4068.01	1.2998	0.0013232	2.31411	100.73	3.46e-06	128.12	72.724	32.167	0.99879	3	0	0	0	63486
29952-L-T-A-160702	63512	57537	DAEIIKKEEELEAAKEEEEEIWR	23	3	Pmt3_miss0	_DAEIIKKEEELEAAK(pm)EEEEEIWR_				DAEIIKKEEELEAAK(1)EEEEEIWR						DAEIIK(-40.04)K(-40.04)EEELEAAK(40.04)EEEEEIWR			0	0	0	0	1	0	0	SPBC83.15	4	HCD	FTMS	MULTI-MSMS	5	5	1018.01	4068.01	1.2998	0.0013232	3.0024	100.75	1.09e-05	119.02	81.338	40.043	0.9998	3	0	0	0	63507
29952-L-T-A-160702	63540	57564	DAEIIKKEEELEAAKEEEEEIWR	23	3	Pmt3_miss0	_DAEIIKKEEELEAAK(pm)EEEEEIWR_				DAEIIKKEEELEAAK(1)EEEEEIWR						DAEIIK(-39.22)K(-39.22)EEELEAAK(39.22)EEEEEIWR			0	0	0	0	1	0	0	SPBC83.15	4	HCD	FTMS	MULTI-MSMS	12	6	1018.01	4068.01	1.2998	0.0013232	2.90407	100.79	3.62e-05	110.14	75.39	39.222	0.99976	3	0	0	0	63528
Yeast_29952_LTA_50mM-R1-160702	63737	57178	DAEIIKKEEELEAAKEEEEEIWR	23	3	Pmt3_miss0	_DAEIIK(pm)KEEELEAAKEEEEEIWR_				DAEIIK(0.887)K(0.113)EEELEAAKEEEEEIWR						DAEIIK(8.95)K(-8.95)EEELEAAK(-70.25)EEEEEIWR			0	0	0	0	1	0	0	SPBC83.15	4	HCD	FTMS	MULTI-MSMS	18	4	1018.01	4068.01	1.1845	0.0012059	-952.65	99.235	1.48e-11	152.13	97.791	8.9452	0.88693	3	0	0	0	63719
Yeast_29952_LTA_50mM-R1-160702	63767	57206	DAEIIKKEEELEAAKEEEEEIWR	23	3	Pmt3_miss0	_DAEIIK(pm)KEEELEAAKEEEEEIWR_				DAEIIK(0.882)K(0.118)EEELEAAKEEEEEIWR						DAEIIK(8.75)K(-8.75)EEELEAAK(-67.46)EEEEEIWR			0	0	0	0	1	0	0	SPBC83.15	4	HCD	FTMS	MULTI-MSMS	6	3	1018.01	4068.01	1.1845	0.0012059	2.21578	99.28	9.24e-08	134.34	134.34	8.7534	0.88242	3	0	0	0	63761
Yeast_29952_LTA_50mM-R1-160702	63768	57207	DAEIIKKEEELEAAKEEEEEIWR	23	3	Pmt3_miss0	_DAEIIK(pm)KEEELEAAKEEEEEIWR_				DAEIIK(0.925)K(0.075)EEELEAAKEEEEEIWR						DAEIIK(10.91)K(-10.91)EEELEAAK(-77.67)EEEEEIWR			0	0	0	0	1	0	0	SPBC83.15	4	HCD	FTMS	MULTI-MSMS	7	2	1018.01	4068.01	1.1845	0.0012059	2.21578	99.281	4.5e-08	140.84	98.027	10.912	0.92502	3	0	0	0	63761
Yeast_29952_LTA_50mM-R1-160702	63769	57208	DAEIIKKEEELEAAKEEEEEIWR	23	3	Pmt3_miss0	_DAEIIK(pm)KEEELEAAKEEEEEIWR_				DAEIIK(0.851)K(0.149)EEELEAAKEEEEEIWR						DAEIIK(7.56)K(-7.56)EEELEAAK(-72.52)EEEEEIWR			0	0	0	0	1	0	0	SPBC83.15	4	HCD	FTMS	MULTI-MSMS	8	1	1018.01	4068.01	1.1845	0.0012059	2.21578	99.282	8.25e-08	135.68	84.841	7.5595	0.85077	3	0	0	0	63761
Yeast_29952_LTA_50mM-R1-160702	63771	57210	DAEIIKKEEELEAAKEEEEEIWR	23	3	Pmt3_miss0	_DAEIIK(pm)KEEELEAAKEEEEEIWR_				DAEIIK(0.847)K(0.153)EEELEAAKEEEEEIWR						DAEIIK(7.43)K(-7.43)EEELEAAK(-63.28)EEEEEIWR			0	0	0	0	1	0	0	SPBC83.15	4	HCD	FTMS	MULTI-MSMS	10	0	1018.01	4068.01	1.1845	0.0012059	2.21578	99.284	4.53e-06	126.45	83.638	7.4292	0.84692	3	0	0	0	63761
Yeast_29952_LTA_50mM-R1-160702	63772	57211	DAEIIKKEEELEAAKEEEEEIWR	23	3	Pmt3_miss0	_DAEIIK(pm)KEEELEAAKEEEEEIWR_				DAEIIK(0.851)K(0.149)EEELEAAKEEEEEIWR						DAEIIK(7.56)K(-7.56)EEELEAAK(-68.81)EEEEEIWR			0	0	0	0	1	0	0	SPBC83.15	4	HCD	FTMS	MULTI-MSMS	11	5	1018.01	4068.01	1.1845	0.0012059	2.21578	99.285	8.25e-08	135.68	80.232	7.5595	0.85077	3	0	0	0	63761
Yeast_29952_LTA_75mM-R1-160702	59103	52735	DAEIIKKEEELEAAKEEEEEIWR	23	3	Pmt3_miss0	_DAEIIK(pm)KEEELEAAKEEEEEIWR_				DAEIIK(0.816)K(0.184)EEELEAAKEEEEEIWR						DAEIIK(6.47)K(-6.47)EEELEAAK(-57.42)EEEEEIWR			0	0	0	0	1	0	0	SPBC83.15	5	HCD	FTMS	MULTI-MSMS	4	2	814.609	4068.01	0.86167	0.00070192	2.29531	98.945	0.00084076	111.97	77.711	6.4685	0.81599	3	0	0	0	59099
Yeast_29952_LTA_75mM-R1-160702	59104	52736	DAEIIKKEEELEAAKEEEEEIWR	23	3	Pmt3_miss0	_DAEIIK(pm)KEEELEAAKEEEEEIWR_				DAEIIK(0.854)K(0.146)EEELEAAKEEEEEIWR						DAEIIK(7.67)K(-7.67)EEELEAAK(-83.52)EEEEEIWR			0	0	0	0	1	0	0	SPBC83.15	5	HCD	FTMS	MULTI-MSMS	5	1	814.609	4068.01	0.86167	0.00070192	2.29531	98.946	1.53e-06	139.26	98.78	7.667	0.85388	3	0	0	0	59099
Yeast_29952_LTA_75mM-R1-160702	59105	52737	DAEIIKKEEELEAAKEEEEEIWR	23	3	Pmt3_miss0	_DAEIIK(pm)KEEELEAAKEEEEEIWR_				DAEIIK(0.818)K(0.182)EEELEAAKEEEEEIWR						DAEIIK(6.54)K(-6.54)EEELEAAK(-57.17)EEEEEIWR			0	0	0	0	1	0	0	SPBC83.15	5	HCD	FTMS	MULTI-MSMS	6	3	814.609	4068.01	0.86167	0.00070192	2.29531	98.947	0.00033401	118.51	85.316	6.5363	0.81833	3	0	0	0	59099
Yeast_29952_LTA_75mM-R1-160702	59106	52738	DAEIIKKEEELEAAKEEEEEIWR	23	3	Pmt3_miss0	_DAEIIK(pm)KEEELEAAKEEEEEIWR_				DAEIIK(0.904)K(0.096)EEELEAAKEEEEEIWR						DAEIIK(9.75)K(-9.75)EEELEAAK(-74.21)EEEEEIWR			0	0	0	0	1	0	0	SPBC83.15	5	HCD	FTMS	MULTI-MSMS	7	4	814.609	4068.01	0.86167	0.00070192	2.29531	98.949	8.27e-05	128.77	89.97	9.7503	0.90423	3	0	0	0	59099
Yeast_29952_LTA_75mM-R1-160702	59107	52739	DAEIIKKEEELEAAKEEEEEIWR	23	3	Pmt3_miss0	_DAEIIK(pm)KEEELEAAKEEEEEIWR_				DAEIIK(0.884)K(0.116)EEELEAAKEEEEEIWR						DAEIIK(8.81)K(-8.81)EEELEAAK(-59.13)EEEEEIWR			0	0	0	0	1	0	0	SPBC83.15	5	HCD	FTMS	MULTI-MSMS	8	0	814.609	4068.01	0.86167	0.00070192	2.29531	98.95	2.21e-06	135.86	86.743	8.8113	0.88379	3	0	0	0	59099
Yeast_29952_LTA_75mM-R1-160702	59112	52744	DAEIIKKEEELEAAKEEEEEIWR	23	3	Pmt3_miss0	_DAEIIK(pm)KEEELEAAKEEEEEIWR_				DAEIIK(0.887)K(0.113)EEELEAAKEEEEEIWR						DAEIIK(8.97)K(-8.97)EEELEAAK(-61.28)EEEEEIWR			0	0	0	0	1	0	0	SPBC83.15	5	HCD	FTMS	MULTI-MSMS	13	5	814.609	4068.01	0.86167	0.00070192	2.29531	98.957	0.00022421	120.64	85.437	8.9687	0.88747	3	0	0	0	59099
Yeast_29952_LTA_75mM-R1-160702	59219	52846	DAEIIKKEEELEAAKEEEEEIWR	23	3	Pmt3_miss0	_DAEIIK(pm)KEEELEAAKEEEEEIWR_				DAEIIK(0.846)K(0.154)EEELEAAKEEEEEIWR						DAEIIK(7.4)K(-7.4)EEELEAAK(-57.48)EEEEEIWR			0	0	0	0	1	0	0	SPBC83.15	5	HCD	FTMS	MULTI-MSMS	15	6	814.609	4068.01	0.86167	0.00070192	2.78695	99.115	0.00022421	120.64	68.375	7.4022	0.84611	3	0	0	0	59204
Yeast_29952_LTA_75mM-R1-160702	59124	52755	DAEIIKKEEELEAAKEEEEEIWR	23	3	Pmt3_miss0	_DAEIIK(pm)KEEELEAAKEEEEEIWR_				DAEIIK(0.881)K(0.119)EEELEAAKEEEEEIWR						DAEIIK(8.7)K(-8.7)EEELEAAK(-64.29)EEEEEIWR			0	0	0	0	1	0	0	SPBC83.15	4	HCD	FTMS	MULTI-MSMS	4	2	1018.01	4068.01	0.4446	0.0004526	3.10073	98.975	4.35e-07	132.84	81.996	8.6962	0.88105	3	0	0	0	59120
Yeast_29952_LTA_75mM-R1-160702	59125	52756	DAEIIKKEEELEAAKEEEEEIWR	23	3	Pmt3_miss0	_DAEIIK(pm)KEEELEAAKEEEEEIWR_				DAEIIK(0.881)K(0.119)EEELEAAKEEEEEIWR						DAEIIK(8.7)K(-8.7)EEELEAAK(-65.97)EEEEEIWR			0	0	0	0	1	0	0	SPBC83.15	4	HCD	FTMS	MULTI-MSMS	5	1	1018.01	4068.01	0.4446	0.0004526	3.10073	98.976	4.35e-07	132.84	77.626	8.6962	0.88105	3	0	0	0	59120
Yeast_29952_LTA_75mM-R1-160702	59126	52757	DAEIIKKEEELEAAKEEEEEIWR	23	3	Pmt3_miss0	_DAEIIK(pm)KEEELEAAKEEEEEIWR_				DAEIIK(0.885)K(0.115)EEELEAAKEEEEEIWR						DAEIIK(8.85)K(-8.85)EEELEAAK(-76.32)EEEEEIWR			0	0	0	0	1	0	0	SPBC83.15	4	HCD	FTMS	MULTI-MSMS	6	3	1018.01	4068.01	0.4446	0.0004526	3.10073	98.977	2.78e-08	143.19	78.096	8.8527	0.88477	3	0	0	0	59120
Yeast_29952_LTA_75mM-R1-160702	59127	52758	DAEIIKKEEELEAAKEEEEEIWR	23	3	Pmt3_miss0	_DAEIIK(pm)KEEELEAAKEEEEEIWR_				DAEIIK(0.885)K(0.115)EEELEAAKEEEEEIWR						DAEIIK(8.85)K(-8.85)EEELEAAK(-77.29)EEEEEIWR			0	0	0	0	1	0	0	SPBC83.15	4	HCD	FTMS	MULTI-MSMS	7	4	1018.01	4068.01	0.4446	0.0004526	3.10073	98.978	2.78e-08	143.19	78.096	8.8527	0.88477	3	0	0	0	59120
Yeast_29952_LTA_75mM-R1-160702	59128	52759	DAEIIKKEEELEAAKEEEEEIWR	23	3	Pmt3_miss0	_DAEIIK(pm)KEEELEAAKEEEEEIWR_				DAEIIK(0.854)K(0.146)EEELEAAKEEEEEIWR						DAEIIK(7.68)K(-7.68)EEELEAAK(-86.21)EEEEEIWR			0	0	0	0	1	0	0	SPBC83.15	4	HCD	FTMS	MULTI-MSMS	8	5	1018.01	4068.01	0.4446	0.0004526	3.10073	98.979	1.37e-08	145.13	81.406	7.6827	0.85433	3	0	0	0	59120
Yeast_29952_LTA_75mM-R1-160702	59129	52760	DAEIIKKEEELEAAKEEEEEIWR	23	3	Pmt3_miss0	_DAEIIK(pm)KEEELEAAKEEEEEIWR_				DAEIIK(0.5)K(0.5)EEELEAAKEEEEEIWR						DAEIIK(0)K(0)EEELEAAK(-56.44)EEEEEIWR			0	0	0	0	1	0	0	SPBC83.15	4	HCD	FTMS	MULTI-MSMS	9	6	1018.01	4068.01	0.4446	0.0004526	3.10073	98.981	1.54e-05	117.43	64.179	0	0.5	3	0	0	0	59120
Yeast_29952_LTA_75mM-R1-160702	59138	52769	DAEIIKKEEELEAAKEEEEEIWR	23	3	Pmt3_miss0	_DAEIIK(pm)KEEELEAAKEEEEEIWR_				DAEIIK(0.5)K(0.5)EEELEAAKEEEEEIWR						DAEIIK(0)K(0)EEELEAAK(-38.15)EEEEEIWR			0	0	0	0	1	0	0	SPBC83.15	4	HCD	FTMS	MULTI-MSMS	18	7	1018.01	4068.01	0.4446	0.0004526	3.10073	98.993	0.00029217	97.509	58.74	0	0.49996	3	0	0	0	59120
Yeast_29952_LTA_75mM-R1-160702	61674	55184	DAEIIKKEEELEAAKEEEEEIWR	23	3	Pmt3_miss0	_DAEIIKKEEELEAAK(pm)EEEEEIWR_				DAEIIK(0.154)K(0.154)EEELEAAK(0.692)EEEEEIWR						DAEIIK(-6.52)K(-6.52)EEELEAAK(6.52)EEEEEIWR			0	0	0	0	1	0	0	SPBC83.15	4	HCD	FTMS	MULTI-MSMS	13	2	1018.01	4068.01	-0.1971	-0.00020065	0.937509	102.79	0.004103	69.133	42.506	6.5212	0.69177	3	0	0	0	61661
Yeast_29952_LTA_75mM-R1-160702	61680	55190	DAEIIKKEEELEAAKEEEEEIWR	23	3	Pmt3_miss0	_DAEIIK(pm)KEEELEAAKEEEEEIWR_				DAEIIK(0.497)K(0.497)EEELEAAK(0.005)EEEEEIWR						DAEIIK(0)K(0)EEELEAAK(-19.68)EEEEEIWR			0	0	0	0	1	0	0	SPBC83.15	4	HCD	FTMS	MULTI-MSMS	19	3	1018.01	4068.01	-0.1971	-0.00020065	0.937509	102.8	0.0043508	67.413	42.477	0	0.49733	3	0	0	0	61661
Yeast_29952_LTA_75mM-R1-160702	61693	55202	DAEIIKKEEELEAAKEEEEEIWR	23	3	Pmt3_miss0	_DAEIIK(pm)KEEELEAAKEEEEEIWR_				DAEIIK(0.809)K(0.177)EEELEAAK(0.013)EEEEEIWR						DAEIIK(6.59)K(-6.59)EEELEAAK(-17.87)EEEEEIWR			0	0	0	0	1	0	0	SPBC83.15	4	HCD	FTMS	MULTI-MSMS	11	1	1018.01	4068.01	-0.1971	-0.00020065	1.03584	102.82	0.0055968	58.952	34.677	6.5935	0.80943	3	0	0	0	61682
Yeast_29952_LTA_75mM-R1-160702	61795	55299	DAEIIKKEEELEAAKEEEEEIWR	23	3	Pmt3_miss0	_DAEIIKKEEELEAAK(pm)EEEEEIWR_				DAEIIKKEEELEAAK(1)EEEEEIWR						DAEIIK(-39.22)K(-39.22)EEELEAAK(39.22)EEEEEIWR			0	0	0	0	1	0	0	SPBC83.15	3	HCD	FTMS	MULTI-MSMS	8	3	1357.01	4068.01	0.57902	0.00078574	3.48826	102.97	0.00070127	110.14	61.399	39.222	0.99976	3	0	0	0	61787
Yeast_29952_LTA_75mM-R1-160702	62358	55835	DAEIIKKEEELEAAKEEEEEIWR	23	3	Pmt3_miss0	_DAEIIKKEEELEAAK(pm)EEEEEIWR_				DAEIIKKEEELEAAK(1)EEEEEIWR						DAEIIK(-38.56)K(-38.56)EEELEAAK(38.56)EEEEEIWR			0	0	0	0	1	0	0	SPBC83.15	4	HCD	FTMS	MULTI-MSMS	4	2	1018.01	4068.01	0.020981	2.14e-05	2.11745	103.82	2.46e-05	114.2	66.199	38.557	0.99972	3	0	0	0	62354
Yeast_29952_LTA_75mM-R1-160702	62359	55836	DAEIIKKEEELEAAKEEEEEIWR	23	3	Pmt3_miss0	_DAEIIKKEEELEAAK(pm)EEEEEIWR_				DAEIIKKEEELEAAK(1)EEEEEIWR						DAEIIK(-42.99)K(-42.99)EEELEAAK(42.99)EEEEEIWR			0	0	0	0	1	0	0	SPBC83.15	4	HCD	FTMS	MULTI-MSMS	5	3	1018.01	4068.01	0.020981	2.14e-05	2.11745	103.82	6.96e-08	137.45	77.881	42.987	0.9999	3	0	0	0	62354
Yeast_29952_LTA_75mM-R1-160702	62376	55852	DAEIIKKEEELEAAKEEEEEIWR	23	3	Pmt3_miss0	_DAEIIKKEEELEAAK(pm)EEEEEIWR_				DAEIIK(0.155)K(0.155)EEELEAAK(0.69)EEEEEIWR						DAEIIK(-6.49)K(-6.49)EEELEAAK(6.49)EEEEEIWR			0	0	0	0	1	0	0	SPBC83.15	4	HCD	FTMS	MULTI-MSMS	1	1	1018.01	4068.01	0.020981	2.14e-05	2.11745	103.85	0.0041866	68.552	50.858	6.4879	0.69013	3	0	0	0	62375
Yeast_29952_LTA_75mM-R1-160702	62377	55853	DAEIIKKEEELEAAKEEEEEIWR	23	3	Pmt3_miss0	_DAEIIKKEEELEAAK(pm)EEEEEIWR_				DAEIIK(0.192)K(0.192)EEELEAAK(0.616)EEEEEIWR						DAEIIK(-5.06)K(-5.06)EEELEAAK(5.06)EEEEEIWR			0	0	0	0	1	0	0	SPBC83.15	4	HCD	FTMS	MULTI-MSMS	2	4	1018.01	4068.01	0.020981	2.14e-05	2.11745	103.85	0.0065114	52.79	39.377	5.0621	0.61596	3	0	0	0	62375
Yeast_29952_LTA_75mM-R1-160702	62527	55996	DAEIIKKEEELEAAKEEEEEIWR	23	3	Pmt3_miss0	_DAEIIKKEEELEAAK(pm)EEEEEIWR_				DAEIIK(0.006)K(0.006)EEELEAAK(0.989)EEEEEIWR						DAEIIK(-22.38)K(-22.38)EEELEAAK(22.38)EEEEEIWR			0	0	0	0	1	0	0	SPBC83.15	4	HCD	FTMS	MULTI-MSMS	5	0	1018.01	4068.01	0.020981	2.14e-05	2.01912	104.07	0.0023706	80.835	57.743	22.379	0.98857	3	0	0	0	62522
Yeast_29952_LTA_75mM-R1-160702	62530	55999	DAEIIKKEEELEAAKEEEEEIWR	23	3	Pmt3_miss0	_DAEIIKKEEELEAAK(pm)EEEEEIWR_				DAEIIKKEEELEAAK(1)EEEEEIWR						DAEIIK(-47.59)K(-47.59)EEELEAAK(47.59)EEEEEIWR			0	0	0	0	1	0	0	SPBC83.15	4	HCD	FTMS	MULTI-MSMS	8	5	1018.01	4068.01	0.020981	2.14e-05	2.01912	104.08	1.23e-05	118.51	90.545	47.594	0.99997	3	0	0	0	62522
Yeast_29952_LTA_75mM-R1-160702	62361	55838	DAEIIKKEEELEAAKEEEEEIWR	23	3	Pmt3_miss0	_DAEIIKKEEELEAAK(pm)EEEEEIWR_				DAEIIKKEEELEAAK(1)EEEEEIWR						DAEIIK(-60.28)K(-60.28)EEELEAAK(60.28)EEEEEIWR			0	0	0	0	1	0	0	SPBC83.15	3	HCD	FTMS	MULTI-MSMS	7	0	1357.01	4068.01	1.1998	0.0016282	3.56201	103.82	1.09e-06	139.26	82.897	60.28	1	3	0	0	0	62354
Yeast_29952_LTA_75mM-R1-160702	62367	55844	DAEIIKKEEELEAAKEEEEEIWR	23	3	Pmt3_miss0	_DAEIIKKEEELEAAK(pm)EEEEEIWR_				DAEIIKKEEELEAAK(0.999)EEEEEIWR						DAEIIK(-34.33)K(-34.33)EEELEAAK(34.33)EEEEEIWR			0	0	0	0	1	0	0	SPBC83.15	3	HCD	FTMS	MULTI-MSMS	13	5	1357.01	4068.01	1.1998	0.0016282	3.56201	103.83	0.0056662	97.5	47.355	34.334	0.99926	3	0	0	0	62354
Yeast_29952_LTA_75mM-R1-160702	62508	55978	DAEIIKKEEELEAAKEEEEEIWR	23	3	Pmt3_miss0	_DAEIIKKEEELEAAK(pm)EEEEEIWR_				DAEIIKKEEELEAAK(1)EEEEEIWR						DAEIIK(-52.35)K(-52.35)EEELEAAK(52.35)EEEEEIWR			0	0	0	0	1	0	0	SPBC83.15	3	HCD	FTMS	MULTI-MSMS	7	2	1357.01	4068.01	1.1998	0.0016282	3.93074	104.04	6.7e-05	128.12	84.228	52.351	0.99999	3	0	0	0	62501
Yeast_29952_LTA_75mM-R1-160702	62509	55979	DAEIIKKEEELEAAKEEEEEIWR	23	3	Pmt3_miss0	_DAEIIKKEEELEAAK(pm)EEEEEIWR_				DAEIIKKEEELEAAK(1)EEEEEIWR						DAEIIK(-59.67)K(-59.67)EEELEAAK(59.67)EEEEEIWR			0	0	0	0	1	0	0	SPBC83.15	3	HCD	FTMS	MULTI-MSMS	8	1	1357.01	4068.01	1.1998	0.0016282	3.93074	104.05	2.4e-09	146.99	77.012	59.665	1	3	0	0	0	62501
Yeast_29952_LTA_75mM-R1-160702	62511	55981	DAEIIKKEEELEAAKEEEEEIWR	23	3	Pmt3_miss0	_DAEIIKKEEELEAAK(pm)EEEEEIWR_				DAEIIKKEEELEAAK(1)EEEEEIWR						DAEIIK(-57.21)K(-57.21)EEELEAAK(57.21)EEEEEIWR			0	0	0	0	1	0	0	SPBC83.15	3	HCD	FTMS	MULTI-MSMS	10	3	1357.01	4068.01	1.1998	0.0016282	3.93074	104.05	6.7e-05	128.12	89.49	57.207	1	3	0	0	0	62501
Yeast_29952_LTA_75mM-R1-160702	62521	55991	DAEIIKKEEELEAAKEEEEEIWR	23	3	Pmt3_miss0	_DAEIIKKEEELEAAK(pm)EEEEEIWR_				DAEIIKKEEELEAAK(1)EEEEEIWR						DAEIIK(-66.53)K(-58.48)EEELEAAK(58.48)EEEEEIWR			0	0	0	0	1	0	0	SPBC83.15	3	HCD	FTMS	MULTI-MSMS	20	4	1357.01	4068.01	1.1998	0.0016282	3.93074	104.06	1.35e-06	137.45	82.05	58.475	1	3	0	0	0	62501
Yeast_29952_LTA_75mM-R1-160702	62363	55840	DAEIIKKEEELEAAKEEEEEIWR	23	3	Pmt3_miss0	_DAEIIKKEEELEAAK(pm)EEEEEIWR_				DAEIIKKEEELEAAK(1)EEEEEIWR						DAEIIK(-37.64)K(-37.64)EEELEAAK(37.64)EEEEEIWR			0	0	0	0	1	0	0	SPBC83.15	5	HCD	FTMS	MULTI-MSMS	9	0	814.609	4068.01	0.46811	0.00038132	2.29531	103.82	0.0017415	105.51	67.553	37.643	0.99966	3	0	0	0	62354
Yeast_29952_LTA_75mM-R1-160702	61993	55488	DAEIIKKEEELEAAKEEEEEIWR	23	3	Pmt3_miss0	_DAEIIKKEEELEAAK(pm)EEEEEIWR_				DAEIIK(0.03)K(0.03)EEELEAAK(0.939)EEEEEIWR						DAEIIK(-14.91)K(-14.91)EEELEAAK(14.91)EEEEEIWR			0	0	0	0	1	0	0	SPBC83.15	5	HCD	FTMS	MULTI-SECPEP	17	1	814.609	4068.01	0.58269	0.00047466	1.80367	103.27	0.013538	46.273	29.598	14.913	0.93939	3	0	0	0	61976
Yeast_29952_LTA_75mM-R2-160702	55444	48000	DAEIIKKEEELEAAKEEEEEIWR	23	3	Pmt3_miss0	_DAEIIK(pm)KEEELEAAKEEEEEIWR_				DAEIIK(0.5)K(0.5)EEELEAAKEEEEEIWR						DAEIIK(0)K(0)EEELEAAK(-38.47)EEEEEIWR			0	0	0	0	1	0	0	SPBC83.15	4	HCD	FTMS	MULTI-MSMS	20	4	1018.01	4068.01	1.0366	0.0010552	988.327	101.33	0.00075405	90.534	54.797	0	0.49996	3	0	0	0	55424
Yeast_29952_LTA_75mM-R2-160702	56278	48794	DAEIIKKEEELEAAKEEEEEIWR	23	3	Pmt3_miss0	_DAEIIKKEEELEAAK(pm)EEEEEIWR_				DAEIIK(0.125)K(0.125)EEELEAAK(0.75)EEEEEIWR						DAEIIK(-7.78)K(-7.78)EEELEAAK(7.78)EEEEEIWR			0	0	0	0	1	0	0	SPBC83.15	4	HCD	FTMS	MULTI-MSMS	14	1	1018.01	4068.01	-0.86272	-0.00087826	248.525	102.58	0.0031643	75.646	75.646	7.7824	0.75004	3	0	0	0	56264
Yeast_29952_LTA_75mM-R2-160702	56280	48796	DAEIIKKEEELEAAKEEEEEIWR	23	3	Pmt3_miss0	_DAEIIKKEEELEAAK(pm)EEEEEIWR_				DAEIIK(0.131)K(0.131)EEELEAAK(0.738)EEEEEIWR						DAEIIK(-7.51)K(-7.51)EEELEAAK(7.51)EEEEEIWR			0	0	0	0	1	0	0	SPBC83.15	4	HCD	FTMS	MULTI-MSMS	16	2	1018.01	4068.01	-0.86272	-0.00087826	494.045	102.58	0.0044289	66.871	66.871	7.5149	0.73831	3	0	0	0	56264
Yeast_29952_LTA_75mM-R2-160702	56289	48804	DAEIIKKEEELEAAKEEEEEIWR	23	3	Pmt3_miss0	_DAEIIKKEEELEAAK(pm)EEEEEIWR_				DAEIIKKEEELEAAK(1)EEEEEIWR						DAEIIK(-40.21)K(-40.21)EEELEAAK(40.21)EEEEEIWR			0	0	0	0	1	0	0	SPBC83.15	4	HCD	FTMS	MULTI-MSMS	4	3	1018.01	4068.01	-0.86272	-0.00087826	1.42915	102.6	4.49e-05	107.08	107.08	40.213	0.99981	3	0	0	0	56285
Yeast_29952_LTA_75mM-R2-160702	56290	48805	DAEIIKKEEELEAAKEEEEEIWR	23	3	Pmt3_miss0	_DAEIIKKEEELEAAK(pm)EEEEEIWR_				DAEIIK(0.281)K(0.281)EEELEAAK(0.438)EEEEEIWR						DAEIIK(-1.93)K(-1.93)EEELEAAK(1.93)EEEEEIWR			0	0	0	0	1	0	0	SPBC83.15	4	HCD	FTMS	MULTI-MSMS	5	4	1018.01	4068.01	-0.86272	-0.00087826	1.42915	102.6	0.0037401	71.651	71.651	1.9304	0.43816	3	0	0	0	56285
Yeast_29952_LTA_75mM-R2-160702	56295	48810	DAEIIKKEEELEAAKEEEEEIWR	23	3	Pmt3_miss0	_DAEIIK(pm)KEEELEAAKEEEEEIWR_				DAEIIK(0.333)K(0.333)EEELEAAK(0.333)EEEEEIWR						DAEIIK(0)K(0)EEELEAAK(0)EEEEEIWR			0	0	0	0	1	0	0	SPBC83.15	4	HCD	FTMS	MULTI-MSMS	10	5	1018.01	4068.01	-0.86272	-0.00087826	1.42915	102.61	0.0028712	77.681	77.681	0	0.33333	3	0	0	0	56285
Yeast_29952_LTA_75mM-R2-160702	56298	48813	DAEIIKKEEELEAAKEEEEEIWR	23	3	Pmt3_miss0	_DAEIIK(pm)KEEELEAAKEEEEEIWR_				DAEIIK(0.333)K(0.333)EEELEAAK(0.333)EEEEEIWR						DAEIIK(0)K(0)EEELEAAK(0)EEEEEIWR			0	0	0	0	1	0	0	SPBC83.15	4	HCD	FTMS	MULTI-MSMS	13	0	1018.01	4068.01	-0.86272	-0.00087826	1.42915	102.61	0.0055369	59.356	59.356	0	0.33333	3	0	0	0	56285
Yeast_29952_LTA_75mM-R2-160702	56314	48828	DAEIIKKEEELEAAKEEEEEIWR	23	3	Pmt3_miss0	_DAEIIK(pm)KEEELEAAKEEEEEIWR_				DAEIIK(0.333)K(0.333)EEELEAAK(0.333)EEEEEIWR						DAEIIK(0)K(0)EEELEAAK(0)EEEEEIWR			0	0	0	0	1	0	0	SPBC83.15	4	HCD	FTMS	MULTI-MSMS	8	6	1018.01	4068.01	-0.86272	-0.00087826	0.34754	102.63	0.0059213	56.766	56.766	0	0.33333	3	0	0	0	56306
Yeast_29952_LTA_75mM-R2-160702	56611	49111	DAEIIKKEEELEAAKEEEEEIWR	23	3	Pmt3_miss0	_DAEIIK(pm)KEEELEAAKEEEEEIWR_				DAEIIK(0.333)K(0.333)EEELEAAK(0.333)EEEEEIWR						DAEIIK(0)K(0)EEELEAAK(0)EEEEEIWR			0	0	0	0	1	0	0	SPBC83.15	4	HCD	FTMS	MULTI-MSMS	11	8	1018.01	4068.01	-0.86272	-0.00087826	1975.39	103.08	0.023524	43.523	43.523	0	0.33333	3	0	0	0	56600
Yeast_29952_LTA_75mM-R2-160702	56321	48835	DAEIIKKEEELEAAKEEEEEIWR	23	3	Pmt3_miss0	_DAEIIKKEEELEAAK(pm)EEEEEIWR_				DAEIIK(0.001)K(0.001)EEELEAAK(0.998)EEEEEIWR						DAEIIK(-29.2)K(-29.2)EEELEAAK(29.2)EEEEEIWR			0	0	0	0	1	0	0	SPBC83.15	3	HCD	FTMS	MULTI-MSMS	15	2	1357.01	4068.01	0.0044563	6.05e-06	495.054	102.64	0.016508	89.946	60.606	29.2	0.9976	3	0	0	0	56306
Yeast_29952_LTA_75mM-R2-160702	56362	48874	DAEIIKKEEELEAAKEEEEEIWR	23	3	Pmt3_miss0	_DAEIIKKEEELEAAK(pm)EEEEEIWR_				DAEIIKKEEELEAAK(1)EEEEEIWR						DAEIIK(-42.96)K(-42.96)EEELEAAK(42.96)EEEEEIWR			0	0	0	0	1	0	0	SPBC83.15	3	HCD	FTMS	MULTI-MSMS	14	3	1357.01	4068.01	0.0044563	6.05e-06	741.625	102.71	0.00015994	120.64	72.975	42.96	0.9999	3	0	0	0	56348
Yeast_29952_LTA_75mM-R2-160702	56365	48877	DAEIIKKEEELEAAKEEEEEIWR	23	3	Pmt3_miss0	_DAEIIKKEEELEAAK(pm)EEEEEIWR_				DAEIIK(0.003)K(0.003)EEELEAAK(0.995)EEEEEIWR						DAEIIK(-25.96)K(-25.96)EEELEAAK(25.96)EEEEEIWR			0	0	0	0	1	0	0	SPBC83.15	3	HCD	FTMS	MULTI-MSMS	17	0	1357.01	4068.01	0.0044563	6.05e-06	2.72242	102.71	0.034655	84.327	28.102	25.961	0.99496	3	0	0	0	56348
Yeast_29952_LTA_75mM-R2-160702	56583	49084	DAEIIKKEEELEAAKEEEEEIWR	23	3	Pmt3_miss0	_DAEIIKKEEELEAAK(pm)EEEEEIWR_				DAEIIK(0.039)K(0.039)EEELEAAK(0.921)EEEEEIWR						DAEIIK(-13.69)K(-13.69)EEELEAAK(13.69)EEEEEIWR			0	0	0	0	1	0	0	SPBC83.15	5	HCD	FTMS	MULTI-MSMS	4	6	814.609	4068.01	0.054612	4.45e-05	2.29531	103.04	0.013797	92.01	53.71	13.687	0.92117	3	0	0	0	56579
Yeast_29952_LTA_75mM-R2-160702	56622	49121	DAEIIKKEEELEAAKEEEEEIWR	23	3	Pmt3_miss0	_DAEIIKKEEELEAAK(pm)EEEEEIWR_				DAEIIK(0.004)K(0.004)EEELEAAK(0.992)EEEEEIWR						DAEIIK(-23.69)K(-23.69)EEELEAAK(23.69)EEEEEIWR			0	0	0	0	1	0	0	SPBC83.15	5	HCD	FTMS	MULTI-MSMS	1	4	814.609	4068.01	0.054612	4.45e-05	2.1724	103.1	0.011113	93.407	56.96	23.687	0.99152	3	0	0	0	56621
Yeast_29952_LTA_75mM-R2-160702	57075	49553	DAEIIKKEEELEAAKEEEEEIWR	23	3	Pmt3_miss0	_DAEIIK(pm)KEEELEAAKEEEEEIWR_				DAEIIK(0.441)K(0.441)EEELEAAK(0.119)EEEEEIWR						DAEIIK(0)K(0)EEELEAAK(-5.69)EEEEEIWR			0	0	0	0	1	0	0	SPBC83.15	4	HCD	FTMS	MULTI-MSMS	13	4	1018.01	4068.01	-0.79387	-0.00080816	984.967	103.78	0.029821	40.533	20.524	0	0.44063	3	0	0	0	57062
Yeast_29952_LTA_100mM-R1-160702	57845	51481	DAEIIKKEEELEAAKEEEEEIWR	23	3	Pmt3_miss0	_DAEIIK(pm)KEEELEAAKEEEEEIWR_				DAEIIK(0.888)K(0.112)EEELEAAKEEEEEIWR						DAEIIK(9)K(-9)EEELEAAK(-77.04)EEEEEIWR			0	0	0	0	1	0	0	SPBC83.15	3	HCD	FTMS	MULTI-MSMS	5	0	1357.01	4068.01	0.50203	0.00068126	3.63575	100.36	2.32e-10	153.77	91.514	9.0001	0.88819	3	0	0	0	57840
Yeast_29952_LTA_100mM-R1-160702	57835	51472	DAEIIKKEEELEAAKEEEEEIWR	23	3	Pmt3_miss0	_DAEIIK(pm)KEEELEAAKEEEEEIWR_				DAEIIK(0.837)K(0.163)EEELEAAKEEEEEIWR						DAEIIK(7.1)K(-7.1)EEELEAAK(-47.2)EEEEEIWR			0	0	0	0	1	0	0	SPBC83.15	5	HCD	FTMS	MULTI-MSMS	16	5	814.609	4068.01	0.14027	0.00011426	1.43494	100.34	0.0037302	102.94	68.553	7.1038	0.83694	3	0	0	0	57819
Yeast_29952_LTA_100mM-R1-160702	57860	51496	DAEIIKKEEELEAAKEEEEEIWR	23	3	Pmt3_miss0	_DAEIIK(pm)KEEELEAAKEEEEEIWR_				DAEIIK(0.5)K(0.5)EEELEAAKEEEEEIWR						DAEIIK(0)K(0)EEELEAAK(-53)EEEEEIWR			0	0	0	0	1	0	0	SPBC83.15	5	HCD	FTMS	MULTI-MSMS	20	6	814.609	4068.01	0.14027	0.00011426	1.92658	100.38	0.0011831	107.56	73.295	0	0.5	3	0	0	0	57840
Yeast_29952_LTA_100mM-R1-160702	57913	51546	DAEIIKKEEELEAAKEEEEEIWR	23	3	Pmt3_miss0	_DAEIIK(pm)KEEELEAAKEEEEEIWR_				DAEIIK(0.88)K(0.12)EEELEAAKEEEEEIWR						DAEIIK(8.65)K(-8.65)EEELEAAK(-62.42)EEEEEIWR			0	0	0	0	1	0	0	SPBC83.15	5	HCD	FTMS	MULTI-MSMS	10	4	814.609	4068.01	0.14027	0.00011426	2.04949	100.46	0.00013818	125.58	86.158	8.6464	0.87984	3	0	0	0	57903
Yeast_29952_LTA_100mM-R1-160702	57907	51540	DAEIIKKEEELEAAKEEEEEIWR	23	3	Pmt3_miss0	_DAEIIK(pm)KEEELEAAKEEEEEIWR_				DAEIIK(0.885)K(0.115)EEELEAAKEEEEEIWR						DAEIIK(8.85)K(-8.85)EEELEAAK(-76.32)EEEEEIWR			0	0	0	0	1	0	0	SPBC83.15	4	HCD	FTMS	MULTI-MSMS	4	2	1018.01	4068.01	-0.54393	-0.00055373	2.01912	100.45	2.78e-08	143.19	87.736	8.8527	0.88477	3	0	0	0	57903
Yeast_29952_LTA_100mM-R1-160702	57908	51541	DAEIIKKEEELEAAKEEEEEIWR	23	3	Pmt3_miss0	_DAEIIK(pm)KEEELEAAKEEEEEIWR_				DAEIIK(0.894)K(0.106)EEELEAAKEEEEEIWR						DAEIIK(9.27)K(-9.27)EEELEAAK(-98.88)EEEEEIWR			0	0	0	0	1	0	0	SPBC83.15	4	HCD	FTMS	MULTI-MSMS	5	1	1018.01	4068.01	-0.54393	-0.00055373	2.01912	100.45	8.73e-24	175.61	110.52	9.2701	0.89421	3	0	0	0	57903
Yeast_29952_LTA_100mM-R1-160702	57909	51542	DAEIIKKEEELEAAKEEEEEIWR	23	3	Pmt3_miss0	_DAEIIK(pm)KEEELEAAKEEEEEIWR_				DAEIIK(0.854)K(0.146)EEELEAAKEEEEEIWR						DAEIIK(7.68)K(-7.68)EEELEAAK(-86.68)EEEEEIWR			0	0	0	0	1	0	0	SPBC83.15	4	HCD	FTMS	MULTI-MSMS	6	3	1018.01	4068.01	-0.54393	-0.00055373	2.01912	100.45	1.37e-08	145.13	102.34	7.6827	0.85433	3	0	0	0	57903
Yeast_29952_LTA_100mM-R1-160702	57910	51543	DAEIIKKEEELEAAKEEEEEIWR	23	3	Pmt3_miss0	_DAEIIK(pm)KEEELEAAKEEEEEIWR_				DAEIIK(0.858)K(0.142)EEELEAAKEEEEEIWR						DAEIIK(7.8)K(-7.8)EEELEAAK(-86.93)EEEEEIWR			0	0	0	0	1	0	0	SPBC83.15	4	HCD	FTMS	MULTI-MSMS	7	4	1018.01	4068.01	-0.54393	-0.00055373	2.01912	100.45	1.02e-11	154.79	99.577	7.7992	0.85764	3	0	0	0	57903
Yeast_29952_LTA_100mM-R1-160702	57911	51544	DAEIIKKEEELEAAKEEEEEIWR	23	3	Pmt3_miss0	_DAEIIK(pm)KEEELEAAKEEEEEIWR_				DAEIIK(0.851)K(0.149)EEELEAAKEEEEEIWR						DAEIIK(7.56)K(-7.56)EEELEAAK(-77.23)EEEEEIWR			0	0	0	0	1	0	0	SPBC83.15	4	HCD	FTMS	MULTI-MSMS	8	0	1018.01	4068.01	-0.54393	-0.00055373	2.01912	100.45	8.25e-08	135.68	80.471	7.5595	0.85077	3	0	0	0	57903
Yeast_29952_LTA_100mM-R1-160702	57912	51545	DAEIIKKEEELEAAKEEEEEIWR	23	3	Pmt3_miss0	_DAEIIK(pm)KEEELEAAKEEEEEIWR_				DAEIIK(0.858)K(0.142)EEELEAAKEEEEEIWR						DAEIIK(7.8)K(-7.8)EEELEAAK(-92.73)EEEEEIWR			0	0	0	0	1	0	0	SPBC83.15	4	HCD	FTMS	MULTI-MSMS	9	5	1018.01	4068.01	-0.54393	-0.00055373	2.01912	100.46	1.02e-11	154.79	91.063	7.7992	0.85764	3	0	0	0	57903
Yeast_29952_LTA_100mM-R1-160702	57914	51547	DAEIIKKEEELEAAKEEEEEIWR	23	3	Pmt3_miss0	_DAEIIK(pm)KEEELEAAKEEEEEIWR_				DAEIIK(0.846)K(0.154)EEELEAAKEEEEEIWR						DAEIIK(7.4)K(-7.4)EEELEAAK(-58.58)EEEEEIWR			0	0	0	0	1	0	0	SPBC83.15	4	HCD	FTMS	MULTI-MSMS	11	6	1018.01	4068.01	-0.54393	-0.00055373	2.01912	100.46	8.25e-06	120.64	71.218	7.4022	0.84611	3	0	0	0	57903
Yeast_29952_LTA_100mM-R1-160702	57915	51548	DAEIIKKEEELEAAKEEEEEIWR	23	3	Pmt3_miss0	_DAEIIK(pm)KEEELEAAKEEEEEIWR_				DAEIIK(0.498)K(0.498)EEELEAAK(0.005)EEEEEIWR						DAEIIK(0)K(0)EEELEAAK(-20.31)EEEEEIWR			0	0	0	0	1	0	0	SPBC83.15	4	HCD	FTMS	MULTI-MSMS	12	7	1018.01	4068.01	-0.54393	-0.00055373	2.01912	100.46	0.0037561	71.54	46.01	0	0.49768	3	0	0	0	57903
Yeast_29952_LTA_100mM-R1-160702	60214	53736	DAEIIKKEEELEAAKEEEEEIWR	23	3	Pmt3_miss0	_DAEIIK(pm)KEEELEAAKEEEEEIWR_				DAEIIK(0.333)K(0.333)EEELEAAK(0.333)EEEEEIWR						DAEIIK(0)K(0)EEELEAAK(0)EEEEEIWR			0	0	0	0	1	0	0	SPBC83.15	4	HCD	FTMS	MULTI-MSMS	12	4	1018.01	4068.01	0.047256	4.81e-05	0.937509	103.92	0.028399	41.208	30.153	0	0.33333	3	0	0	0	60202
Yeast_29952_LTA_100mM-R1-160702	60332	53848	DAEIIKKEEELEAAKEEEEEIWR	23	3	Pmt3_miss0	_DAEIIK(pm)KEEELEAAKEEEEEIWR_				DAEIIK(0.333)K(0.333)EEELEAAK(0.333)EEEEEIWR						DAEIIK(0)K(0)EEELEAAK(0)EEEEEIWR			0	0	0	0	1	0	0	SPBC83.15	4	HCD	FTMS	MULTI-MSMS	4	5	1018.01	4068.01	0.047256	4.81e-05	1.62581	104.1	0.0072877	51.234	35.011	0	0.33333	3	0	0	0	60328
Yeast_29952_LTA_100mM-R1-160702	60383	53897	DAEIIKKEEELEAAKEEEEEIWR	23	3	Pmt3_miss0	_DAEIIKKEEELEAAK(pm)EEEEEIWR_				DAEIIKKEEELEAAK(0.999)EEEEEIWR						DAEIIK(-35.63)K(-35.63)EEELEAAK(35.63)EEEEEIWR			0	0	0	0	1	0	0	SPBC83.15	4	HCD	FTMS	MULTI-MSMS	13	6	1018.01	4068.01	0.047256	4.81e-05	1.92079	104.18	1.24e-06	131.59	88.779	35.632	0.99945	3	0	0	0	60370
Yeast_29952_LTA_100mM-R1-160702	60390	53904	DAEIIKKEEELEAAKEEEEEIWR	23	3	Pmt3_miss0	_DAEIIKKEEELEAAK(pm)EEEEEIWR_				DAEIIKKEEELEAAK(1)EEEEEIWR						DAEIIK(-59.67)K(-59.67)EEELEAAK(59.67)EEEEEIWR			0	0	0	0	1	0	0	SPBC83.15	3	HCD	FTMS	MULTI-MSMS	20	0	1357.01	4068.01	0.56066	0.00076082	3.26256	104.19	2.4e-09	146.99	84.583	59.665	1	3	0	0	0	60370
Yeast_29952_LTA_100mM-R2-160702	52902	45348	DAEIIKKEEELEAAKEEEEEIWR	23	3	Pmt3_miss0	_DAEIIK(pm)KEEELEAAKEEEEEIWR_				DAEIIK(0.471)K(0.471)EEELEAAK(0.059)EEEEEIWR						DAEIIK(0)K(0)EEELEAAK(-9.03)EEEEEIWR			0	0	0	0	1	0	0	SPBC83.15	4	HCD	FTMS	MULTI-MSMS	20	0	1018.01	4068.01	0.30566	0.00031117	3.00423	99.461	0.0066815	51.645	16.441	0	0.4706	3	0	0	0	52882
Yeast_29952_LTA_100mM-R2-160702	52918	45363	DAEIIKKEEELEAAKEEEEEIWR	23	3	Pmt3_miss0	_DAEIIK(pm)KEEELEAAKEEEEEIWR_				DAEIIK(0.866)K(0.134)EEELEAAKEEEEEIWR						DAEIIK(8.09)K(-8.09)EEELEAAK(-46.5)EEEEEIWR			0	0	0	0	1	0	0	SPBC83.15	4	HCD	FTMS	MULTI-MSMS	15	3	1018.01	4068.01	0.30566	0.00031117	740.886	99.486	0.00065504	91.128	40.565	8.0893	0.86559	3	0	0	0	52903
Yeast_29952_LTA_100mM-R2-160702	52920	45365	DAEIIKKEEELEAAKEEEEEIWR	23	3	Pmt3_miss0	_DAEIIK(pm)KEEELEAAKEEEEEIWR_				DAEIIK(0.5)K(0.5)EEELEAAKEEEEEIWR						DAEIIK(0)K(0)EEELEAAK(-40.11)EEEEEIWR			0	0	0	0	1	0	0	SPBC83.15	4	HCD	FTMS	MULTI-MSMS	17	4	1018.01	4068.01	0.30566	0.00031117	987.127	99.489	0.00075405	90.534	56.148	0	0.49998	3	0	0	0	52903
[truncated: 1,576 more rows]
[truncated: 32 more columns]
