# Supplementary material for: Global Analysis of Protein and Small-Molecule Substrates of Ubiquitin-Like Proteins
Source: Mol Cell Proteomics. 2025 Apr 18;24(7):100975. doi: 10.1016/j.mcpro.2025.100975 (PMC12270671; doi:10.1016/j.mcpro.2025.100975)
Supplement: Supplemental_Table S5 [file mmc5.xlsx]

## Sheet: Legend
		Supplementary Table S5. Identification of SUMOylation sites using pLink-UBL from sample of HEK 293T cell line
		Cutoff: 5% False discovery rate (FDR) at spectra level; spectra number >= 2

## Sheet: SUMOylation sites
Site groups	Spectra number
sp|P78347-2|GTF2I_HUMAN(240), sp|P78347-3|GTF2I_HUMAN(240), sp|P78347-4|GTF2I_HUMAN(240), sp|P78347-5|GTF2I_HUMAN(240), sp|P78347|GTF2I_HUMAN(240)	271
sp|Q02880-2|TOP2B_HUMAN(1266), sp|Q02880|TOP2B_HUMAN(1271)	187
sp|Q14151|SAFB2_HUMAN(293), sp|Q15424-2|SAFB1_HUMAN(225), sp|Q15424-3|SAFB1_HUMAN(294), sp|Q15424-4|SAFB1_HUMAN(294), sp|Q15424|SAFB1_HUMAN(294)	185
sp|Q8ND82|Z280C_HUMAN(273), tr|Q9UJJ2|Q9UJJ2_HUMAN(273)	170
sp|Q5VZL5-2|ZMYM4_HUMAN(250), sp|Q5VZL5-4|ZMYM4_HUMAN(218), sp|Q5VZL5|ZMYM4_HUMAN(250)	156
sp|P29590-11|PML_HUMAN(442), sp|P29590-12|PML_HUMAN(442), sp|P29590-13|PML_HUMAN(442), sp|P29590-2|PML_HUMAN(490), sp|P29590-3|PML_HUMAN(490), sp|P29590-4|PML_HUMAN(490), sp|P29590-5|PML_HUMAN(490), sp|P29590-8|PML_HUMAN(490), sp|P29590-9|PML_HUMAN(490), sp|P29590|PML_HUMAN(490), tr|H3BRN3|H3BRN3_HUMAN(40), tr|H3BT57|H3BT57_HUMAN(442), tr|H3BUJ5|H3BUJ5_HUMAN(191), tr|H3BVD2|H3BVD2_HUMAN(134)	128
sp|P78347-2|GTF2I_HUMAN(950), sp|P78347-3|GTF2I_HUMAN(971), sp|P78347-4|GTF2I_HUMAN(970), sp|P78347|GTF2I_HUMAN(991)	118
sp|P07910-2|HNRPC_HUMAN(237), sp|P07910-3|HNRPC_HUMAN(170), sp|P07910-4|HNRPC_HUMAN(194), sp|P07910|HNRPC_HUMAN(250), tr|B2R5W2|B2R5W2_HUMAN(237), tr|B4DY08|B4DY08_HUMAN(237), tr|G3V2D6|G3V2D6_HUMAN(158), tr|G3V2Q1|G3V2Q1_HUMAN(249), tr|G3V4C1|G3V4C1_HUMAN(236), tr|G3V4W0|G3V4W0_HUMAN(237), tr|G3V5V7|G3V5V7_HUMAN(134)	116
sp|Q01780-2|EXOSX_HUMAN(583), sp|Q01780|EXOSX_HUMAN(583)	102
sp|P55854-2|SUMO3_HUMAN(41), sp|P55854|SUMO3_HUMAN(41), sp|P61956-2|SUMO2_HUMAN(42), sp|P61956|SUMO2_HUMAN(42), tr|A8MU27|A8MU27_HUMAN(41), tr|A8MUA9|A8MUA9_HUMAN(41)	101
sp|O15164-2|TIF1A_HUMAN(689), sp|O15164|TIF1A_HUMAN(723)	96
sp|Q8IX12-2|CCAR1_HUMAN(997), sp|Q8IX12|CCAR1_HUMAN(1012), tr|A0A0C4DGG8|A0A0C4DGG8_HUMAN(997)	94
sp|P49711-2|CTCF_HUMAN(361), sp|P49711|CTCF_HUMAN(689)	92
sp|Q96T23-2|RSF1_HUMAN(263), sp|Q96T23-3|RSF1_HUMAN(42), sp|Q96T23|RSF1_HUMAN(294), tr|H0YCN2|H0YCN2_HUMAN(95), tr|H0YER1|H0YER1_HUMAN(293)	76
sp|Q86U86-2|PB1_HUMAN(1293), sp|Q86U86-3|PB1_HUMAN(1261), sp|Q86U86-4|PB1_HUMAN(1268), sp|Q86U86-5|PB1_HUMAN(1293), sp|Q86U86-7|PB1_HUMAN(1308), sp|Q86U86-8|PB1_HUMAN(1308), sp|Q86U86-9|PB1_HUMAN(1268), sp|Q86U86|PB1_HUMAN(1293), tr|E7EVG2|E7EVG2_HUMAN(1292)	76
sp|Q14151|SAFB2_HUMAN(230), sp|Q15424-2|SAFB1_HUMAN(162), sp|Q15424-3|SAFB1_HUMAN(231), sp|Q15424-4|SAFB1_HUMAN(231), sp|Q15424|SAFB1_HUMAN(231)	70
sp|Q5T5X7|BEND3_HUMAN(20)	70
sp|P61956-2|SUMO2_HUMAN(11), sp|P61956|SUMO2_HUMAN(11)	69
sp|P55854-2|SUMO3_HUMAN(32), sp|P55854|SUMO3_HUMAN(32), sp|P61956-2|SUMO2_HUMAN(33), sp|P61956|SUMO2_HUMAN(33), sp|Q6EEV6|SUMO4_HUMAN(33), tr|A8MU27|A8MU27_HUMAN(32), tr|A8MUA9|A8MUA9_HUMAN(32)	65
sp|Q9UIS9-10|MBD1_HUMAN(488), sp|Q9UIS9-12|MBD1_HUMAN(538), sp|Q9UIS9-5|MBD1_HUMAN(489), sp|Q9UIS9-7|MBD1_HUMAN(482), sp|Q9UIS9-9|MBD1_HUMAN(563), sp|Q9UIS9|MBD1_HUMAN(538), tr|A0A0A0MS90|A0A0A0MS90_HUMAN(507), tr|K7EN65|K7EN65_HUMAN(173)	64
sp|Q9H0E9-2|BRD8_HUMAN(554), sp|Q9H0E9-3|BRD8_HUMAN(375), sp|Q9H0E9-4|BRD8_HUMAN(484), sp|Q9H0E9|BRD8_HUMAN(481), tr|B5MCW3|B5MCW3_HUMAN(481), tr|H0YAH7|H0YAH7_HUMAN(133), tr|H7C127|H7C127_HUMAN(510), tr|H7C128|H7C128_HUMAN(475), tr|H7C179|H7C179_HUMAN(479)	63
sp|P63165|SUMO1_HUMAN(7), tr|B8ZZJ0|B8ZZJ0_HUMAN(7), tr|B8ZZN6|B8ZZN6_HUMAN(7), tr|B9A032|B9A032_HUMAN(7)	62
sp|Q14151|SAFB2_HUMAN(225), sp|Q15424-2|SAFB1_HUMAN(157), sp|Q15424-3|SAFB1_HUMAN(226), sp|Q15424-4|SAFB1_HUMAN(226), sp|Q15424|SAFB1_HUMAN(226)	61
sp|P55854-2|SUMO3_HUMAN(44), sp|P55854|SUMO3_HUMAN(44), sp|P61956-2|SUMO2_HUMAN(45), sp|P61956|SUMO2_HUMAN(45), sp|Q6EEV6|SUMO4_HUMAN(45), tr|A8MU27|A8MU27_HUMAN(44), tr|A8MUA9|A8MUA9_HUMAN(44)	61
sp|Q14839-2|CHD4_HUMAN(1593), sp|Q14839|CHD4_HUMAN(1565), tr|A0A0C4DGG9|A0A0C4DGG9_HUMAN(1590), tr|F5GWX5|F5GWX5_HUMAN(1558)	60
sp|Q9Y4A5-2|TRRAP_HUMAN(2525), sp|Q9Y4A5|TRRAP_HUMAN(2543), tr|F2Z2U4|F2Z2U4_HUMAN(2525), tr|H0Y4W2|H0Y4W2_HUMAN(2265)	60
sp|Q14151|SAFB2_HUMAN(517)	59
sp|Q13263-2|TIF1B_HUMAN(722), sp|Q13263|TIF1B_HUMAN(804), tr|M0R0K9|M0R0K9_HUMAN(429)	59
sp|P63279|UBC9_HUMAN(48), tr|B0QYN7|B0QYN7_HUMAN(48), tr|H3BPC4|H3BPC4_HUMAN(44), tr|H3BQQ9|H3BQQ9_HUMAN(48)	59
sp|P05423|RPC4_HUMAN(302)	59
sp|Q9UPN9-2|TRI33_HUMAN(793), sp|Q9UPN9|TRI33_HUMAN(793), tr|H0Y612|H0Y612_HUMAN(554)	57
sp|Q96T23-2|RSF1_HUMAN(246), sp|Q96T23-3|RSF1_HUMAN(25), sp|Q96T23|RSF1_HUMAN(277), tr|H0YCN2|H0YCN2_HUMAN(78), tr|H0YER1|H0YER1_HUMAN(276)	55
sp|Q9UHL9-2|GT2D1_HUMAN(495), sp|Q9UHL9-3|GT2D1_HUMAN(527), sp|Q9UHL9|GT2D1_HUMAN(495), tr|E9PFE2|E9PFE2_HUMAN(495)	54
sp|P09874|PARP1_HUMAN(486)	54
sp|Q96T23-2|RSF1_HUMAN(278), sp|Q96T23-3|RSF1_HUMAN(57), sp|Q96T23|RSF1_HUMAN(309), tr|H0YCN2|H0YCN2_HUMAN(110), tr|H0YER1|H0YER1_HUMAN(308)	52
sp|O15164-2|TIF1A_HUMAN(707), sp|O15164|TIF1A_HUMAN(741)	52
sp|Q06265-2|EXOS9_HUMAN(297), sp|Q06265-3|EXOS9_HUMAN(213), sp|Q06265-4|EXOS9_HUMAN(213), sp|Q06265|EXOS9_HUMAN(297), tr|D6RIY6|D6RIY6_HUMAN(281)	50
sp|Q16649|NFIL3_HUMAN(219)	47
sp|Q96T23-2|RSF1_HUMAN(223), sp|Q96T23-3|RSF1_HUMAN(2), sp|Q96T23|RSF1_HUMAN(254), tr|H0YCN2|H0YCN2_HUMAN(55), tr|H0YER1|H0YER1_HUMAN(253)	46
sp|Q14676-2|MDC1_HUMAN(1576), sp|Q14676-3|MDC1_HUMAN(1553), sp|Q14676-4|MDC1_HUMAN(817), sp|Q14676|MDC1_HUMAN(1840)	45
sp|P55265-2|DSRAD_HUMAN(418), sp|P55265-3|DSRAD_HUMAN(418), sp|P55265-4|DSRAD_HUMAN(461), sp|P55265-5|DSRAD_HUMAN(123), sp|P55265|DSRAD_HUMAN(418), tr|H0YCK3|H0YCK3_HUMAN(413)	45
sp|Q92784-2|DPF3_HUMAN(99), sp|Q92784-3|DPF3_HUMAN(154), sp|Q92784-4|DPF3_HUMAN(99), sp|Q92784-5|DPF3_HUMAN(109), sp|Q92784|DPF3_HUMAN(99), tr|F8W7T1|F8W7T1_HUMAN(154)	45
sp|Q12830-2|BPTF_HUMAN(962), sp|Q12830-4|BPTF_HUMAN(1088), sp|Q12830|BPTF_HUMAN(1088), tr|E7ETD6|E7ETD6_HUMAN(949), tr|F5GXF5|F5GXF5_HUMAN(1025)	45
sp|O43290|SNUT1_HUMAN(141), tr|E9PQI8|E9PQI8_HUMAN(141)	44
sp|P29590-10|PML_HUMAN(160), sp|P29590-11|PML_HUMAN(160), sp|P29590-12|PML_HUMAN(160), sp|P29590-13|PML_HUMAN(160), sp|P29590-14|PML_HUMAN(160), sp|P29590-2|PML_HUMAN(160), sp|P29590-3|PML_HUMAN(160), sp|P29590-4|PML_HUMAN(160), sp|P29590-5|PML_HUMAN(160), sp|P29590-8|PML_HUMAN(160), sp|P29590-9|PML_HUMAN(160), sp|P29590|PML_HUMAN(160), tr|H3BT57|H3BT57_HUMAN(160)	44
sp|Q86V15-2|CASZ1_HUMAN(975), sp|Q86V15|CASZ1_HUMAN(975)	43
sp|Q9HCI6-2|K1586_HUMAN(69), sp|Q9HCI6|K1586_HUMAN(119), tr|F5H2N6|F5H2N6_HUMAN(92)	43
sp|Q70Z35-2|PREX2_HUMAN(617), sp|Q70Z35-3|PREX2_HUMAN(617), sp|Q70Z35-4|PREX2_HUMAN(552), sp|Q70Z35|PREX2_HUMAN(617)	43
sp|Q96T23-2|RSF1_HUMAN(292), sp|Q96T23-3|RSF1_HUMAN(71), sp|Q96T23|RSF1_HUMAN(323), tr|H0YCN2|H0YCN2_HUMAN(124), tr|H0YER1|H0YER1_HUMAN(322)	42
sp|P55854-2|SUMO3_HUMAN(20), sp|P55854|SUMO3_HUMAN(20), sp|P61956-2|SUMO2_HUMAN(21), sp|P61956|SUMO2_HUMAN(21), tr|A8MU27|A8MU27_HUMAN(20), tr|A8MUA9|A8MUA9_HUMAN(20)	42
sp|Q9UPN9-2|TRI33_HUMAN(839), sp|Q9UPN9|TRI33_HUMAN(839), tr|H0Y612|H0Y612_HUMAN(600)	42
sp|P11388-2|TOP2A_HUMAN(1266), sp|P11388-3|TOP2A_HUMAN(1276), sp|P11388-4|TOP2A_HUMAN(1321), sp|P11388|TOP2A_HUMAN(1240)	42
sp|Q9Y462-2|ZN711_HUMAN(250), sp|Q9Y462-3|ZN711_HUMAN(250), sp|Q9Y462|ZN711_HUMAN(250)	41
sp|Q96DT7-2|ZBT10_HUMAN(617), sp|Q96DT7-3|ZBT10_HUMAN(444), sp|Q96DT7-4|ZBT10_HUMAN(325), sp|Q96DT7|ZBT10_HUMAN(617)	41
sp|Q14149|MORC3_HUMAN(650)	41
sp|Q14149|MORC3_HUMAN(794), tr|H0YHQ4|H0YHQ4_HUMAN(46), tr|H0YIR5|H0YIR5_HUMAN(47)	40
sp|P78347-2|GTF2I_HUMAN(447), sp|P78347-3|GTF2I_HUMAN(468), sp|P78347-4|GTF2I_HUMAN(467), sp|P78347|GTF2I_HUMAN(488)	40
sp|P49792|RBP2_HUMAN(2792)	40
sp|Q13263-2|TIF1B_HUMAN(668), sp|Q13263|TIF1B_HUMAN(750), tr|M0R0K9|M0R0K9_HUMAN(375)	40
sp|P05423|RPC4_HUMAN(141), tr|E5RHT4|E5RHT4_HUMAN(141)	40
sp|Q9Y4E5-2|ZN451_HUMAN(706), sp|Q9Y4E5|ZN451_HUMAN(706), tr|E9PH99|E9PH99_HUMAN(706)	40
sp|Q9Y265-2|RUVB1_HUMAN(2), sp|Q9Y265|RUVB1_HUMAN(2)	39
sp|P63165|SUMO1_HUMAN(17), tr|B8ZZJ0|B8ZZJ0_HUMAN(17), tr|B8ZZN6|B8ZZN6_HUMAN(17), tr|B9A032|B9A032_HUMAN(17)	38
sp|Q9UIG0-2|BAZ1B_HUMAN(822), sp|Q9UIG0|BAZ1B_HUMAN(826)	38
sp|Q9Y230-2|RUVB2_HUMAN(411), sp|Q9Y230|RUVB2_HUMAN(456)	38
sp|P37275-2|ZEB1_HUMAN(348), sp|P37275-3|ZEB1_HUMAN(280), sp|P37275-4|ZEB1_HUMAN(327), sp|P37275-5|ZEB1_HUMAN(331), sp|P37275|ZEB1_HUMAN(347), tr|H0YMD3|H0YMD3_HUMAN(129), tr|H0YND9|H0YND9_HUMAN(273)	38
sp|Q96HW7-4|INT4_HUMAN(166), sp|Q96HW7|INT4_HUMAN(791)	38
sp|O43513|MED7_HUMAN(185), tr|E5RIE8|E5RIE8_HUMAN(185)	38
sp|Q96T23-2|RSF1_HUMAN(388), sp|Q96T23-3|RSF1_HUMAN(167), sp|Q96T23|RSF1_HUMAN(419), tr|H0YCN2|H0YCN2_HUMAN(220), tr|H0YER1|H0YER1_HUMAN(418)	37
sp|Q8IYH5-2|ZZZ3_HUMAN(646), sp|Q8IYH5-3|ZZZ3_HUMAN(153), sp|Q8IYH5|ZZZ3_HUMAN(647)	37
sp|Q13569|TDG_HUMAN(330), tr|B4E127|B4E127_HUMAN(187), tr|G8JL98|G8JL98_HUMAN(326)	37
sp|Q9NYF8-2|BCLF1_HUMAN(674), sp|Q9NYF8-3|BCLF1_HUMAN(674), sp|Q9NYF8-4|BCLF1_HUMAN(503), sp|Q9NYF8|BCLF1_HUMAN(676), tr|E9PK09|E9PK09_HUMAN(675), tr|E9PK91|E9PK91_HUMAN(676), tr|E9PKI6|E9PKI6_HUMAN(676), tr|E9PQN2|E9PQN2_HUMAN(674)	37
sp|Q07666-2|KHDR1_HUMAN(77), sp|Q07666-3|KHDR1_HUMAN(102), sp|Q07666|KHDR1_HUMAN(102)	37
sp|Q9ULU4-10|PKCB1_HUMAN(12), sp|Q9ULU4-12|PKCB1_HUMAN(12), sp|Q9ULU4-13|PKCB1_HUMAN(12), sp|Q9ULU4-14|PKCB1_HUMAN(12), sp|Q9ULU4-15|PKCB1_HUMAN(12), sp|Q9ULU4-16|PKCB1_HUMAN(12), sp|Q9ULU4-17|PKCB1_HUMAN(12), sp|Q9ULU4-18|PKCB1_HUMAN(12), sp|Q9ULU4-22|PKCB1_HUMAN(12), sp|Q9ULU4-5|PKCB1_HUMAN(12), sp|Q9ULU4-7|PKCB1_HUMAN(12), sp|Q9ULU4-8|PKCB1_HUMAN(12), tr|A0A087WVZ6|A0A087WVZ6_HUMAN(12)	36
sp|Q96T23-2|RSF1_HUMAN(425), sp|Q96T23-3|RSF1_HUMAN(204), sp|Q96T23|RSF1_HUMAN(456), tr|H0YCN2|H0YCN2_HUMAN(257), tr|H0YER1|H0YER1_HUMAN(455)	35
sp|Q13428-2|TCOF_HUMAN(678), sp|Q13428-3|TCOF_HUMAN(755), sp|Q13428-4|TCOF_HUMAN(755), sp|Q13428-5|TCOF_HUMAN(755), sp|Q13428-6|TCOF_HUMAN(755), sp|Q13428-7|TCOF_HUMAN(755), sp|Q13428-8|TCOF_HUMAN(678), sp|Q13428|TCOF_HUMAN(755), tr|E7ETY2|E7ETY2_HUMAN(755), tr|J3KQ96|J3KQ96_HUMAN(755)	35
sp|Q96T23-2|RSF1_HUMAN(639), sp|Q96T23-3|RSF1_HUMAN(418), sp|Q96T23|RSF1_HUMAN(670), tr|H0YCN2|H0YCN2_HUMAN(471), tr|H0YER1|H0YER1_HUMAN(669)	34
sp|Q969R5|LMBL2_HUMAN(675)	34
sp|Q12888-2|TP53B_HUMAN(989), sp|Q12888-3|TP53B_HUMAN(989), sp|Q12888|TP53B_HUMAN(984), tr|A6NNK5|A6NNK5_HUMAN(989), tr|C9JXV0|C9JXV0_HUMAN(949)	34
sp|Q5PSV4-2|BRM1L_HUMAN(192), sp|Q5PSV4|BRM1L_HUMAN(240), tr|H0YHD0|H0YHD0_HUMAN(155)	34
sp|P0CG47|UBB_HUMAN(11), sp|P0CG48|UBC_HUMAN(11), sp|P62979|RS27A_HUMAN(11), sp|P62987|RL40_HUMAN(11), tr|B4DV12|B4DV12_HUMAN(11), tr|F5GXK7|F5GXK7_HUMAN(11), tr|F5GYU3|F5GYU3_HUMAN(11), tr|F5GZ39|F5GZ39_HUMAN(11), tr|F5H265|F5H265_HUMAN(11), tr|F5H2Z3|F5H2Z3_HUMAN(11), tr|F5H388|F5H388_HUMAN(11), tr|F5H6Q2|F5H6Q2_HUMAN(11), tr|F5H747|F5H747_HUMAN(11), tr|J3QKN0|J3QKN0_HUMAN(11), tr|J3QS39|J3QS39…	34
sp|Q9H2Y7-2|ZN106_HUMAN(965), sp|Q9H2Y7|ZN106_HUMAN(1737), tr|A0A0C4DGM5|A0A0C4DGM5_HUMAN(922), tr|H3BRD4|H3BRD4_HUMAN(123), tr|H3BS99|H3BS99_HUMAN(704)	34
sp|P63165-2|SUMO1_HUMAN(12), sp|P63165|SUMO1_HUMAN(37), tr|B8ZZJ0|B8ZZJ0_HUMAN(37), tr|B8ZZN6|B8ZZN6_HUMAN(37), tr|B9A032|B9A032_HUMAN(37)	33
sp|P07910-2|HNRPC_HUMAN(216), sp|P07910-3|HNRPC_HUMAN(149), sp|P07910-4|HNRPC_HUMAN(173), sp|P07910|HNRPC_HUMAN(229), tr|B2R5W2|B2R5W2_HUMAN(216), tr|B4DY08|B4DY08_HUMAN(216), tr|G3V2D6|G3V2D6_HUMAN(137), tr|G3V4W0|G3V4W0_HUMAN(216), tr|G3V5V7|G3V5V7_HUMAN(113)	33
sp|P55854-2|SUMO3_HUMAN(11), sp|P55854|SUMO3_HUMAN(11), tr|A8MU27|A8MU27_HUMAN(11), tr|A8MUA9|A8MUA9_HUMAN(11)	32
sp|P63279|UBC9_HUMAN(49), tr|B0QYN7|B0QYN7_HUMAN(49), tr|H3BPC4|H3BPC4_HUMAN(45), tr|H3BQQ9|H3BQQ9_HUMAN(49)	32
sp|Q9NW64-2|RBM22_HUMAN(275), sp|Q9NW64|RBM22_HUMAN(324)	32
sp|P62316|SMD2_HUMAN(8), tr|K7ERG4|K7ERG4_HUMAN(8)	32
sp|P05423|RPC4_HUMAN(288)	32
sp|A6NHR9-2|SMHD1_HUMAN(1374), sp|A6NHR9-3|SMHD1_HUMAN(309), sp|A6NHR9|SMHD1_HUMAN(1374), tr|J3KTL8|J3KTL8_HUMAN(845)	32
sp|P55854-2|SUMO3_HUMAN(34), sp|P55854|SUMO3_HUMAN(34), sp|P61956-2|SUMO2_HUMAN(35), sp|P61956|SUMO2_HUMAN(35), tr|A8MU27|A8MU27_HUMAN(34), tr|A8MUA9|A8MUA9_HUMAN(34)	32
sp|O14529|CUX2_HUMAN(1299)	31
sp|Q86U86-2|PB1_HUMAN(638), sp|Q86U86-3|PB1_HUMAN(606), sp|Q86U86-4|PB1_HUMAN(638), sp|Q86U86-5|PB1_HUMAN(638), sp|Q86U86-6|PB1_HUMAN(638), sp|Q86U86-7|PB1_HUMAN(653), sp|Q86U86-8|PB1_HUMAN(653), sp|Q86U86-9|PB1_HUMAN(638), sp|Q86U86|PB1_HUMAN(638), tr|E7EVG2|E7EVG2_HUMAN(638), tr|H0Y5B5|H0Y5B5_HUMAN(597)	31
sp|P29374-2|ARI4A_HUMAN(759), sp|P29374-3|ARI4A_HUMAN(759), sp|P29374|ARI4A_HUMAN(759), tr|H7C485|H7C485_HUMAN(437)	31
sp|P46100-2|ATRX_HUMAN(1778), sp|P46100-3|ATRX_HUMAN(1865), sp|P46100-4|ATRX_HUMAN(1944), sp|P46100-5|ATRX_HUMAN(1827), sp|P46100|ATRX_HUMAN(1982)	31
sp|Q9UQR1|ZN148_HUMAN(115)	30
sp|Q6IQ21|ZN770_HUMAN(581)	30
sp|Q92618|ZN516_HUMAN(1043), tr|A0A087WUJ4|A0A087WUJ4_HUMAN(434)	30
sp|P46100-2|ATRX_HUMAN(800), sp|P46100-3|ATRX_HUMAN(887), sp|P46100-4|ATRX_HUMAN(966), sp|P46100-5|ATRX_HUMAN(849), sp|P46100-6|ATRX_HUMAN(936), sp|P46100|ATRX_HUMAN(1004), tr|A0A096LNL9|A0A096LNL9_HUMAN(936)	30
sp|Q49A26-2|GLYR1_HUMAN(201), sp|Q49A26-3|GLYR1_HUMAN(201), sp|Q49A26-4|GLYR1_HUMAN(132), sp|Q49A26-5|GLYR1_HUMAN(120), sp|Q49A26|GLYR1_HUMAN(201), tr|K7EMM8|K7EMM8_HUMAN(189), tr|K7EPU6|K7EPU6_HUMAN(103), tr|K7EQB2|K7EQB2_HUMAN(120)	30
sp|Q02880-2|TOP2B_HUMAN(1451), sp|Q02880|TOP2B_HUMAN(1456)	30
sp|Q9H0E9-2|BRD8_HUMAN(648), sp|Q9H0E9-3|BRD8_HUMAN(469), sp|Q9H0E9-4|BRD8_HUMAN(578), sp|Q9H0E9|BRD8_HUMAN(575), tr|B5MCW3|B5MCW3_HUMAN(575), tr|H0YAH7|H0YAH7_HUMAN(227), tr|H7C127|H7C127_HUMAN(604), tr|H7C128|H7C128_HUMAN(569), tr|H7C179|H7C179_HUMAN(573)	29
sp|Q969R5|LMBL2_HUMAN(700)	29
sp|Q8N680|ZBTB2_HUMAN(505)	29
sp|Q9Y4E5-2|ZN451_HUMAN(832), sp|Q9Y4E5|ZN451_HUMAN(832), tr|E9PH99|E9PH99_HUMAN(832)	29
sp|O60832-2|DKC1_HUMAN(413), sp|O60832|DKC1_HUMAN(413), tr|H7C2Q2|H7C2Q2_HUMAN(200)	29
sp|P05423|RPC4_HUMAN(206)	29
sp|P11474-2|ERR1_HUMAN(402), sp|P11474|ERR1_HUMAN(403), tr|H0YGT3|H0YGT3_HUMAN(184)	29
sp|Q9UKV3-5|ACINU_HUMAN(532), sp|Q9UKV3|ACINU_HUMAN(532), tr|E7EQT4|E7EQT4_HUMAN(492), tr|S4R3H4|S4R3H4_HUMAN(474)	29
sp|Q9H582-2|ZN644_HUMAN(1157), sp|Q9H582|ZN644_HUMAN(1157)	29
sp|Q9UBC3-2|DNM3B_HUMAN(597), sp|Q9UBC3-3|DNM3B_HUMAN(597), sp|Q9UBC3-4|DNM3B_HUMAN(597), sp|Q9UBC3-5|DNM3B_HUMAN(597), sp|Q9UBC3-6|DNM3B_HUMAN(609), sp|Q9UBC3-7|DNM3B_HUMAN(521), sp|Q9UBC3-8|DNM3B_HUMAN(555), sp|Q9UBC3|DNM3B_HUMAN(617)	29
sp|P37275-2|ZEB1_HUMAN(494), sp|P37275-3|ZEB1_HUMAN(426), sp|P37275-4|ZEB1_HUMAN(473), sp|P37275-5|ZEB1_HUMAN(477), sp|P37275|ZEB1_HUMAN(493)	29
sp|Q2TB10|ZN800_HUMAN(132), tr|A0A087WXB4|A0A087WXB4_HUMAN(132), tr|C9JHX9|C9JHX9_HUMAN(132)	29
sp|Q9UKL0|RCOR1_HUMAN(297)	29
sp|Q15911-2|ZFHX3_HUMAN(1892), sp|Q15911|ZFHX3_HUMAN(2806)	28
sp|P04908|H2A1B_HUMAN(120), sp|P0C0S8|H2A1_HUMAN(120), sp|P20671|H2A1D_HUMAN(120), sp|Q6FI13|H2A2A_HUMAN(120), sp|Q7L7L0|H2A3_HUMAN(120), sp|Q93077|H2A1C_HUMAN(120), sp|Q96KK5|H2A1H_HUMAN(120), sp|Q99878|H2A1J_HUMAN(120), tr|A0A0U1RR32|A0A0U1RR32_HUMAN(120), tr|A0A0U1RRH7|A0A0U1RRH7_HUMAN(120)	28
sp|O60814|H2B1K_HUMAN(117), sp|P06899|H2B1J_HUMAN(117), sp|P23527|H2B1O_HUMAN(117), sp|P33778|H2B1B_HUMAN(117), sp|P57053|H2BFS_HUMAN(117), sp|P58876|H2B1D_HUMAN(117), sp|P62807|H2B1C_HUMAN(117), sp|Q16778|H2B2E_HUMAN(117), sp|Q5QNW6-2|H2B2F_HUMAN(117), sp|Q5QNW6|H2B2F_HUMAN(117), sp|Q8N257|H2B3B_HUMAN(117), sp|Q93079|H2B1H_HUMAN(117), sp|Q96A08|H2B1A_HUMAN(118), sp|Q99877|H2B1N_HUMAN(117), sp|Q9…	28
sp|P0C0S8|H2A1_HUMAN(119), sp|P20671|H2A1D_HUMAN(119), sp|Q16777|H2A2C_HUMAN(119), sp|Q6FI13|H2A2A_HUMAN(119), sp|Q96KK5|H2A1H_HUMAN(119), sp|Q99878|H2A1J_HUMAN(119), sp|Q9BTM1|H2AJ_HUMAN(119), tr|A0A0U1RR32|A0A0U1RR32_HUMAN(119), tr|A0A0U1RRH7|A0A0U1RRH7_HUMAN(119), tr|H0YFX9|H0YFX9_HUMAN(82)	28
sp|Q9H7L9|SDS3_HUMAN(178)	28
sp|Q92610|ZN592_HUMAN(206), tr|H0YM74|H0YM74_HUMAN(206)	28
sp|O94864-2|ST65G_HUMAN(119), sp|O94864|ST65G_HUMAN(121)	28
sp|Q9UPN9-2|TRI33_HUMAN(776), sp|Q9UPN9|TRI33_HUMAN(776), tr|H0Y612|H0Y612_HUMAN(537)	28
sp|Q03933-2|HSF2_HUMAN(82), sp|Q03933|HSF2_HUMAN(82)	28
sp|Q9UKV3-5|ACINU_HUMAN(315), sp|Q9UKV3|ACINU_HUMAN(315), tr|E7EQT4|E7EQT4_HUMAN(275), tr|S4R3H4|S4R3H4_HUMAN(257)	28
sp|O75643-2|U520_HUMAN(46), sp|O75643|U520_HUMAN(46)	28
sp|Q5PSV4-2|BRM1L_HUMAN(198), sp|Q5PSV4|BRM1L_HUMAN(246), tr|H0YHD0|H0YHD0_HUMAN(161)	27
sp|O00267-2|SPT5H_HUMAN(139), sp|O00267|SPT5H_HUMAN(143), tr|M0QYL9|M0QYL9_HUMAN(54)	27
sp|Q9ULJ3-2|ZBT21_HUMAN(40), sp|Q9ULJ3|ZBT21_HUMAN(40), tr|E7EVF9|E7EVF9_HUMAN(40), tr|Q5KS07|Q5KS07_HUMAN(40)	27
sp|Q14151|SAFB2_HUMAN(385)	27
sp|P04637-2|P53_HUMAN(292), sp|P04637-3|P53_HUMAN(292), sp|P04637-4|P53_HUMAN(253), sp|P04637-5|P53_HUMAN(253), sp|P04637-6|P53_HUMAN(253), sp|P04637-7|P53_HUMAN(160), sp|P04637-8|P53_HUMAN(160), sp|P04637-9|P53_HUMAN(160), sp|P04637|P53_HUMAN(292), tr|A0A087WT22|A0A087WT22_HUMAN(133), tr|A0A087WXZ1|A0A087WXZ1_HUMAN(133), tr|A0A087WZU8|A0A087WZU8_HUMAN(281), tr|A0A087X1Q1|A0A087X1Q1_HUMAN(133), t…	27
sp|Q9H0E3-2|SP130_HUMAN(434), sp|Q9H0E3-3|SP130_HUMAN(904), sp|Q9H0E3|SP130_HUMAN(869), tr|H7BXF5|H7BXF5_HUMAN(877)	27
sp|Q9H2Y7-2|ZN106_HUMAN(428), sp|Q9H2Y7|ZN106_HUMAN(1200), tr|A0A0C4DGM5|A0A0C4DGM5_HUMAN(385), tr|H3BS99|H3BS99_HUMAN(254), tr|U3KQH7|U3KQH7_HUMAN(158)	26
sp|Q8IYB3-2|SRRM1_HUMAN(867), sp|Q8IYB3|SRRM1_HUMAN(869), tr|A9Z1X7|A9Z1X7_HUMAN(878)	26
sp|P46100-2|ATRX_HUMAN(419), sp|P46100-3|ATRX_HUMAN(506), sp|P46100-4|ATRX_HUMAN(585), sp|P46100-5|ATRX_HUMAN(468), sp|P46100-6|ATRX_HUMAN(555), sp|P46100|ATRX_HUMAN(623), tr|A0A096LNL9|A0A096LNL9_HUMAN(555), tr|A0A096LNW1|A0A096LNW1_HUMAN(594)	26
sp|Q99598|TSNAX_HUMAN(279)	26
sp|Q9H165-2|BC11A_HUMAN(123), sp|Q9H165-3|BC11A_HUMAN(123), sp|Q9H165-4|BC11A_HUMAN(157), sp|Q9H165-5|BC11A_HUMAN(157), sp|Q9H165|BC11A_HUMAN(123), tr|A0A0J9YXG2|A0A0J9YXG2_HUMAN(71)	26
sp|P08047-2|SP1_HUMAN(9), sp|P08047-3|SP1_HUMAN(16), sp|P08047|SP1_HUMAN(16), tr|H3BUU5|H3BUU5_HUMAN(16), tr|H3BVI2|H3BVI2_HUMAN(9)	26
sp|Q14151|SAFB2_HUMAN(94)	25
sp|Q12830-2|BPTF_HUMAN(1012), sp|Q12830-4|BPTF_HUMAN(1138), sp|Q12830|BPTF_HUMAN(1138), tr|E7ETD6|E7ETD6_HUMAN(999), tr|F5GXF5|F5GXF5_HUMAN(1075)	25
sp|Q9UIS9-10|MBD1_HUMAN(449), sp|Q9UIS9-12|MBD1_HUMAN(499), sp|Q9UIS9-5|MBD1_HUMAN(450), sp|Q9UIS9-7|MBD1_HUMAN(443), sp|Q9UIS9-9|MBD1_HUMAN(524), sp|Q9UIS9|MBD1_HUMAN(499), tr|A0A0A0MS90|A0A0A0MS90_HUMAN(468)	25
sp|Q9ULD5-2|ZN777_HUMAN(452), sp|Q9ULD5|ZN777_HUMAN(452)	25
sp|Q92766-2|RREB1_HUMAN(913), sp|Q92766-3|RREB1_HUMAN(913), sp|Q92766-5|RREB1_HUMAN(913), sp|Q92766|RREB1_HUMAN(913)	25
sp|P04908|H2A1B_HUMAN(126), sp|P0C0S8|H2A1_HUMAN(126), sp|P20671|H2A1D_HUMAN(126), sp|Q6FI13|H2A2A_HUMAN(126), sp|Q7L7L0|H2A3_HUMAN(126), sp|Q93077|H2A1C_HUMAN(126), sp|Q96KK5|H2A1H_HUMAN(126), tr|A0A0U1RR32|A0A0U1RR32_HUMAN(126), tr|A0A0U1RRH7|A0A0U1RRH7_HUMAN(126)	25
sp|Q8IX15-3|HOMEZ_HUMAN(184), sp|Q8IX15|HOMEZ_HUMAN(182)	25
sp|Q5T200-2|ZC3HD_HUMAN(194), sp|Q5T200|ZC3HD_HUMAN(194), tr|A0A087WX14|A0A087WX14_HUMAN(58)	25
sp|Q8IUE6|H2A2B_HUMAN(120)	25
sp|P11388-2|TOP2A_HUMAN(1411), sp|P11388-3|TOP2A_HUMAN(1421), sp|P11388-4|TOP2A_HUMAN(1466), sp|P11388|TOP2A_HUMAN(1385)	25
sp|Q14692|BMS1_HUMAN(415)	25
sp|Q86YP4-2|P66A_HUMAN(487), sp|Q86YP4-3|P66A_HUMAN(488), sp|Q86YP4|P66A_HUMAN(487)	25
sp|Q13129|RLF_HUMAN(1599)	25
sp|P04637-4|P53_HUMAN(347), sp|P04637-7|P53_HUMAN(254), sp|P04637|P53_HUMAN(386), tr|A0A087WZU8|A0A087WZU8_HUMAN(375), tr|A0A087X1Q1|A0A087X1Q1_HUMAN(227)	24
sp|P46060|RAGP1_HUMAN(524)	24
sp|Q8TD17-2|ZN398_HUMAN(63), sp|Q8TD17|ZN398_HUMAN(234)	24
sp|Q14839-2|CHD4_HUMAN(1698), sp|Q14839|CHD4_HUMAN(1670), tr|A0A0C4DGG9|A0A0C4DGG9_HUMAN(1695), tr|F5GWX5|F5GWX5_HUMAN(1663)	24
sp|Q5H9F3-2|BCORL_HUMAN(1050), sp|Q5H9F3-3|BCORL_HUMAN(1050), sp|Q5H9F3|BCORL_HUMAN(1050), tr|A0A075B6Q3|A0A075B6Q3_HUMAN(650), tr|H7C4B2|H7C4B2_HUMAN(486)	24
sp|Q9C091-3|GRB1L_HUMAN(1551), sp|Q9C091|GRB1L_HUMAN(1660), tr|J3KRT4|J3KRT4_HUMAN(55)	24
sp|Q8TAQ2-2|SMRC2_HUMAN(735), sp|Q8TAQ2-3|SMRC2_HUMAN(735), sp|Q8TAQ2|SMRC2_HUMAN(704), tr|F8VXC8|F8VXC8_HUMAN(735)	24
sp|P52272-2|HNRPM_HUMAN(659), sp|P52272|HNRPM_HUMAN(698), tr|A0A087X0X3|A0A087X0X3_HUMAN(698)	24
sp|P63165-2|SUMO1_HUMAN(14), sp|P63165|SUMO1_HUMAN(39), tr|B8ZZJ0|B8ZZJ0_HUMAN(39), tr|B8ZZN6|B8ZZN6_HUMAN(39), tr|B9A032|B9A032_HUMAN(39)	24
sp|Q13129|RLF_HUMAN(839)	24
sp|Q9H2Y7-2|ZN106_HUMAN(732), sp|Q9H2Y7|ZN106_HUMAN(1504), tr|A0A0C4DGM5|A0A0C4DGM5_HUMAN(689), tr|H3BS99|H3BS99_HUMAN(471)	24
sp|A6NHR9-2|SMHD1_HUMAN(965), sp|A6NHR9|SMHD1_HUMAN(965), tr|J3KTL8|J3KTL8_HUMAN(436)	23
sp|Q8NC51-2|PAIRB_HUMAN(102), sp|Q8NC51-3|PAIRB_HUMAN(102), sp|Q8NC51-4|PAIRB_HUMAN(102), sp|Q8NC51|PAIRB_HUMAN(102)	23
sp|Q15428|SF3A2_HUMAN(103), tr|K7EMT0|K7EMT0_HUMAN(103)	23
sp|Q96C00|ZBTB9_HUMAN(286)	23
sp|O60814|H2B1K_HUMAN(109), sp|P06899|H2B1J_HUMAN(109), sp|P23527|H2B1O_HUMAN(109), sp|P33778|H2B1B_HUMAN(109), sp|P57053|H2BFS_HUMAN(109), sp|P58876|H2B1D_HUMAN(109), sp|P62807|H2B1C_HUMAN(109), sp|Q16778|H2B2E_HUMAN(109), sp|Q5QNW6-2|H2B2F_HUMAN(109), sp|Q5QNW6|H2B2F_HUMAN(109), sp|Q93079|H2B1H_HUMAN(109), sp|Q99877|H2B1N_HUMAN(109), sp|Q99879|H2B1M_HUMAN(109), sp|Q99880|H2B1L_HUMAN(109), tr|U3…	23
sp|Q99590-2|SCAFB_HUMAN(286), sp|Q99590|SCAFB_HUMAN(601), tr|A0A0A0MTP7|A0A0A0MTP7_HUMAN(541), tr|F8VXG7|F8VXG7_HUMAN(409)	23
sp|Q9Y3B9|RRP15_HUMAN(239)	23
sp|Q9UBW7|ZMYM2_HUMAN(649)	23
sp|Q9Y2K1-2|ZBTB1_HUMAN(328), sp|Q9Y2K1|ZBTB1_HUMAN(328)	23
sp|Q14676-2|MDC1_HUMAN(616), sp|Q14676-3|MDC1_HUMAN(616), sp|Q14676-4|MDC1_HUMAN(616), sp|Q14676|MDC1_HUMAN(616)	23
sp|Q9UIS9-10|MBD1_HUMAN(390), sp|Q9UIS9-11|MBD1_HUMAN(384), sp|Q9UIS9-12|MBD1_HUMAN(440), sp|Q9UIS9-2|MBD1_HUMAN(417), sp|Q9UIS9-4|MBD1_HUMAN(384), sp|Q9UIS9-5|MBD1_HUMAN(391), sp|Q9UIS9-6|MBD1_HUMAN(440), sp|Q9UIS9-7|MBD1_HUMAN(384), sp|Q9UIS9-8|MBD1_HUMAN(417), sp|Q9UIS9-9|MBD1_HUMAN(465), sp|Q9UIS9|MBD1_HUMAN(440), tr|A0A0A0MS90|A0A0A0MS90_HUMAN(409), tr|K7EMA9|K7EMA9_HUMAN(229), tr|K7EN65|K7E…	23
sp|P16104|H2AX_HUMAN(128)	23
sp|O60814|H2B1K_HUMAN(21), sp|P06899|H2B1J_HUMAN(21), sp|P23527|H2B1O_HUMAN(21), sp|P57053|H2BFS_HUMAN(21), sp|P58876|H2B1D_HUMAN(21), sp|P62807|H2B1C_HUMAN(21), sp|Q16778|H2B2E_HUMAN(21), sp|Q6DN03|H2B2C_HUMAN(21), sp|Q6DRA6|H2B2D_HUMAN(21), sp|Q8N257|H2B3B_HUMAN(21), sp|Q93079|H2B1H_HUMAN(21), sp|Q99877|H2B1N_HUMAN(21), sp|Q99880|H2B1L_HUMAN(21), tr|U3KQK0|U3KQK0_HUMAN(21)	23
sp|P29590-2|PML_HUMAN(460), sp|P29590-3|PML_HUMAN(460), sp|P29590-4|PML_HUMAN(460), sp|P29590-5|PML_HUMAN(460), sp|P29590-8|PML_HUMAN(460), sp|P29590-9|PML_HUMAN(460), sp|P29590|PML_HUMAN(460), tr|H3BVD2|H3BVD2_HUMAN(104)	23
sp|Q8WUU4|ZN296_HUMAN(35), tr|Q8IX33|Q8IX33_HUMAN(11)	23
sp|Q9NP72-2|RAB18_HUMAN(171), sp|Q9NP72-3|RAB18_HUMAN(78), sp|Q9NP72|RAB18_HUMAN(142), tr|A0A087X163|A0A087X163_HUMAN(118), tr|H0Y6T8|H0Y6T8_HUMAN(255), tr|Q5W0J0|Q5W0J0_HUMAN(97)	22
sp|Q96T23-2|RSF1_HUMAN(432), sp|Q96T23-3|RSF1_HUMAN(211), sp|Q96T23|RSF1_HUMAN(463), tr|H0YCN2|H0YCN2_HUMAN(264), tr|H0YER1|H0YER1_HUMAN(462)	22
sp|Q92766-2|RREB1_HUMAN(615), sp|Q92766-3|RREB1_HUMAN(615), sp|Q92766-5|RREB1_HUMAN(615), sp|Q92766|RREB1_HUMAN(615), tr|C9JU34|C9JU34_HUMAN(615)	22
sp|Q9H972-2|CN093_HUMAN(493), sp|Q9H972|CN093_HUMAN(533), tr|A0A0C4DFZ6|A0A0C4DFZ6_HUMAN(353)	22
sp|P07910-2|HNRPC_HUMAN(230), sp|P07910-3|HNRPC_HUMAN(163), sp|P07910-4|HNRPC_HUMAN(187), sp|P07910|HNRPC_HUMAN(243), tr|B2R5W2|B2R5W2_HUMAN(230), tr|B4DY08|B4DY08_HUMAN(230), tr|G3V2D6|G3V2D6_HUMAN(151), tr|G3V2Q1|G3V2Q1_HUMAN(242), tr|G3V4C1|G3V4C1_HUMAN(229), tr|G3V4W0|G3V4W0_HUMAN(230), tr|G3V5V7|G3V5V7_HUMAN(127)	22
sp|Q9UGU0-2|TCF20_HUMAN(1510), sp|Q9UGU0|TCF20_HUMAN(1510)	22
sp|O60814|H2B1K_HUMAN(6), sp|P06899|H2B1J_HUMAN(6), sp|P57053|H2BFS_HUMAN(6), sp|P62807|H2B1C_HUMAN(6), sp|Q16778|H2B2E_HUMAN(6)	22
sp|Q8IWI9-3|MGAP_HUMAN(382), sp|Q8IWI9-4|MGAP_HUMAN(382), sp|Q8IWI9|MGAP_HUMAN(382), tr|H3BP52|H3BP52_HUMAN(382), tr|H3BTF4|H3BTF4_HUMAN(382)	22
sp|Q12830-2|BPTF_HUMAN(1604), sp|Q12830-4|BPTF_HUMAN(1730), sp|Q12830|BPTF_HUMAN(1730), tr|E7ETD6|E7ETD6_HUMAN(1591), tr|F5GXF5|F5GXF5_HUMAN(1667)	22
sp|Q9Y4E5-2|ZN451_HUMAN(464), sp|Q9Y4E5|ZN451_HUMAN(464), tr|E9PH99|E9PH99_HUMAN(464)	22
sp|Q9UKX7-2|NUP50_HUMAN(325), sp|Q9UKX7|NUP50_HUMAN(353), tr|B0QY21|B0QY21_HUMAN(132)	22
sp|Q8IY92-2|SLX4_HUMAN(1263), sp|Q8IY92|SLX4_HUMAN(1575)	22
sp|Q96K83|ZN521_HUMAN(1146), tr|H7BYU6|H7BYU6_HUMAN(1146), tr|J3KTI4|J3KTI4_HUMAN(926), tr|J3QQI2|J3QQI2_HUMAN(104)	22
sp|O75533|SF3B1_HUMAN(413)	22
sp|P49792|RBP2_HUMAN(1605)	22
sp|Q96T23-2|RSF1_HUMAN(646), sp|Q96T23-3|RSF1_HUMAN(425), sp|Q96T23|RSF1_HUMAN(677), tr|H0YCN2|H0YCN2_HUMAN(478), tr|H0YER1|H0YER1_HUMAN(676)	22
sp|Q9H307-2|PININ_HUMAN(232), sp|Q9H307|PININ_HUMAN(365)	22
sp|P23527|H2B1O_HUMAN(6), sp|Q5QNW6-2|H2B2F_HUMAN(6), sp|Q5QNW6|H2B2F_HUMAN(6), sp|Q93079|H2B1H_HUMAN(6)	22
sp|Q96SB8-2|SMC6_HUMAN(799), sp|Q96SB8|SMC6_HUMAN(773)	22
sp|P24278|ZBT25_HUMAN(204)	21
sp|Q9Y4Z0|LSM4_HUMAN(80), tr|U3KQK1|U3KQK1_HUMAN(66), tr|V9GZ56|V9GZ56_HUMAN(80)	21
sp|P59923|ZN445_HUMAN(374)	21
sp|Q9Y4E5-2|ZN451_HUMAN(777), sp|Q9Y4E5|ZN451_HUMAN(777), tr|E9PH99|E9PH99_HUMAN(777)	21
sp|Q9ULV3-2|CIZ1_HUMAN(676), sp|Q9ULV3-3|CIZ1_HUMAN(625), sp|Q9ULV3-4|CIZ1_HUMAN(649), sp|Q9ULV3-5|CIZ1_HUMAN(604), sp|Q9ULV3|CIZ1_HUMAN(705), tr|A0A0U1RQR2|A0A0U1RQR2_HUMAN(140), tr|F5H2X7|F5H2X7_HUMAN(761), tr|H0Y5D5|H0Y5D5_HUMAN(627), tr|Q5SYW2|Q5SYW2_HUMAN(677), tr|Q9BTG3|Q9BTG3_HUMAN(644)	21
sp|Q9BUJ2-2|HNRL1_HUMAN(117), sp|Q9BUJ2-3|HNRL1_HUMAN(74), sp|Q9BUJ2-4|HNRL1_HUMAN(17), sp|Q9BUJ2|HNRL1_HUMAN(117), tr|A0A0A0MRA5|A0A0A0MRA5_HUMAN(17), tr|B7Z4B8|B7Z4B8_HUMAN(28), tr|M0QYZ0|M0QYZ0_HUMAN(17), tr|M0QZV6|M0QZV6_HUMAN(17), tr|M0R0K8|M0R0K8_HUMAN(17), tr|M0R203|M0R203_HUMAN(17)	21
sp|Q9NWK9|BCD1_HUMAN(79)	21
sp|P28370-2|SMCA1_HUMAN(716), sp|P28370|SMCA1_HUMAN(728), tr|A0A0A0MRP6|A0A0A0MRP6_HUMAN(716), tr|B7ZLQ5|B7ZLQ5_HUMAN(728)	21
sp|Q14151|SAFB2_HUMAN(252), sp|Q15424-2|SAFB1_HUMAN(184), sp|Q15424-3|SAFB1_HUMAN(253), sp|Q15424-4|SAFB1_HUMAN(253), sp|Q15424|SAFB1_HUMAN(253)	21
sp|Q12800-2|TFCP2_HUMAN(50), sp|Q12800-3|TFCP2_HUMAN(50), sp|Q12800-4|TFCP2_HUMAN(50), sp|Q12800|TFCP2_HUMAN(50), tr|F8VX55|F8VX55_HUMAN(50)	21
sp|Q8N1G0-2|ZN687_HUMAN(285), sp|Q8N1G0|ZN687_HUMAN(285), tr|F8WCX2|F8WCX2_HUMAN(285)	21
sp|P63165-2|SUMO1_HUMAN(53), sp|P63165|SUMO1_HUMAN(78), tr|B8ZZ67|B8ZZ67_HUMAN(39)	21
sp|Q9UQR0|SCML2_HUMAN(536), tr|H0Y6S1|H0Y6S1_HUMAN(52)	21
sp|P52272-2|HNRPM_HUMAN(17), sp|P52272|HNRPM_HUMAN(17), tr|A0A087X0X3|A0A087X0X3_HUMAN(17), tr|M0QYQ7|M0QYQ7_HUMAN(17), tr|M0R019|M0R019_HUMAN(17), tr|M0R0N3|M0R0N3_HUMAN(17), tr|M0R0Y6|M0R0Y6_HUMAN(17), tr|M0R2T0|M0R2T0_HUMAN(17)	20
sp|P12956-2|XRCC6_HUMAN(9), sp|P12956|XRCC6_HUMAN(9)	20
sp|O75691|UTP20_HUMAN(2456)	20
sp|Q9H307-2|PININ_HUMAN(264), sp|Q9H307|PININ_HUMAN(397)	20
sp|P43243-2|MATR3_HUMAN(431), sp|P43243|MATR3_HUMAN(719), tr|A0A0R4J2E8|A0A0R4J2E8_HUMAN(719), tr|B3KM87|B3KM87_HUMAN(381), tr|D6REM6|D6REM6_HUMAN(719)	20
sp|Q9BQI6|SLF1_HUMAN(931)	20
sp|O00422|SAP18_HUMAN(13)	20
sp|Q9NZI6|TF2L1_HUMAN(30)	20
sp|O15015-2|ZN646_HUMAN(1168), sp|O15015|ZN646_HUMAN(1168)	20
sp|Q8NEM1|ZN680_HUMAN(264)	20
sp|Q13263-2|TIF1B_HUMAN(493), sp|Q13263|TIF1B_HUMAN(575), tr|M0R0K9|M0R0K9_HUMAN(200)	20
sp|Q5QNW6-2|H2B2F_HUMAN(21), sp|Q5QNW6|H2B2F_HUMAN(21)	20
sp|Q8WWQ0|PHIP_HUMAN(1670)	20
sp|O76021-2|RL1D1_HUMAN(215), sp|O76021|RL1D1_HUMAN(435)	20
sp|Q14149|MORC3_HUMAN(651)	20
sp|O94916-2|NFAT5_HUMAN(527), sp|O94916-3|NFAT5_HUMAN(556), sp|O94916-4|NFAT5_HUMAN(620), sp|O94916-5|NFAT5_HUMAN(621), sp|O94916|NFAT5_HUMAN(603)	20
sp|Q6AHZ1-2|Z518A_HUMAN(464), sp|Q6AHZ1|Z518A_HUMAN(994)	20
sp|P49959-2|MRE11_HUMAN(255), sp|P49959-3|MRE11_HUMAN(258), sp|P49959|MRE11_HUMAN(255), tr|F8W7U8|F8W7U8_HUMAN(255)	20
sp|Q5T5X7|BEND3_HUMAN(512)	20
sp|Q9NYF8-2|BCLF1_HUMAN(489), sp|Q9NYF8-3|BCLF1_HUMAN(489), sp|Q9NYF8|BCLF1_HUMAN(491), tr|E9PK09|E9PK09_HUMAN(491), tr|E9PK91|E9PK91_HUMAN(491), tr|E9PKI6|E9PKI6_HUMAN(491), tr|E9PQN2|E9PQN2_HUMAN(489)	20
sp|O94880|PHF14_HUMAN(98), tr|A0A0U1RRH6|A0A0U1RRH6_HUMAN(98)	20
sp|O95718-2|ERR2_HUMAN(90), sp|O95718-3|ERR2_HUMAN(90), sp|O95718|ERR2_HUMAN(90), tr|E7EWD9|E7EWD9_HUMAN(95)	20
sp|Q9BYE7|PCGF6_HUMAN(223)	20
sp|Q8WYB5-2|KAT6B_HUMAN(490), sp|Q8WYB5-3|KAT6B_HUMAN(381), sp|Q8WYB5|KAT6B_HUMAN(673)	19
sp|P18848|ATF4_HUMAN(209)	19
sp|Q9NYF8-2|BCLF1_HUMAN(578), sp|Q9NYF8-3|BCLF1_HUMAN(578), sp|Q9NYF8-4|BCLF1_HUMAN(407), sp|Q9NYF8|BCLF1_HUMAN(580), tr|E9PJA7|E9PJA7_HUMAN(405), tr|E9PK09|E9PK09_HUMAN(580), tr|E9PK91|E9PK91_HUMAN(580), tr|E9PKI6|E9PKI6_HUMAN(580), tr|E9PQN2|E9PQN2_HUMAN(578)	19
sp|Q9UBW7|ZMYM2_HUMAN(529)	19
sp|Q13263-2|TIF1B_HUMAN(308), sp|Q13263|TIF1B_HUMAN(390), tr|M0R0K9|M0R0K9_HUMAN(23)	19
sp|P43243-2|MATR3_HUMAN(448), sp|P43243|MATR3_HUMAN(736), tr|A0A0R4J2E8|A0A0R4J2E8_HUMAN(736), tr|A8MXP9|A8MXP9_HUMAN(784), tr|B3KM87|B3KM87_HUMAN(398), tr|D6REM6|D6REM6_HUMAN(736), tr|Q68E03|Q68E03_HUMAN(172)	19
sp|P39880-2|CUX1_HUMAN(789), sp|P39880-3|CUX1_HUMAN(822), sp|P39880-4|CUX1_HUMAN(709), sp|P39880-5|CUX1_HUMAN(755), sp|P39880-6|CUX1_HUMAN(653), sp|P39880|CUX1_HUMAN(811)	19
sp|Q5H9F3-2|BCORL_HUMAN(1092), sp|Q5H9F3-3|BCORL_HUMAN(1092), sp|Q5H9F3|BCORL_HUMAN(1092), tr|A0A075B6Q3|A0A075B6Q3_HUMAN(692), tr|H7C4B2|H7C4B2_HUMAN(528)	19
sp|Q9BUA3|CK084_HUMAN(18)	19
sp|Q5TAP6|UT14C_HUMAN(193), sp|Q9BVJ6|UT14A_HUMAN(194)	19
sp|Q9UHL9-2|GT2D1_HUMAN(638), sp|Q9UHL9-3|GT2D1_HUMAN(670), sp|Q9UHL9|GT2D1_HUMAN(638), tr|E9PFE2|E9PFE2_HUMAN(638)	19
sp|Q16649|NFIL3_HUMAN(337)	19
sp|Q9NX24|NHP2_HUMAN(5), tr|D6RC52|D6RC52_HUMAN(5), tr|D6RCB9|D6RCB9_HUMAN(5), tr|J3QSY4|J3QSY4_HUMAN(5)	19
sp|P05423|RPC4_HUMAN(68), tr|E5RHT4|E5RHT4_HUMAN(68), tr|E7EQ68|E7EQ68_HUMAN(68)	19
tr|A8MXP9|A8MXP9_HUMAN(764), tr|Q68E03|Q68E03_HUMAN(152)	19
tr|A0A0C4DFN0|A0A0C4DFN0_HUMAN(15)	19
sp|P11474-2|ERR1_HUMAN(14), sp|P11474|ERR1_HUMAN(14), tr|F5GWT5|F5GWT5_HUMAN(14)	19
sp|Q15910-2|EZH2_HUMAN(639), sp|Q15910-3|EZH2_HUMAN(595), sp|Q15910-4|EZH2_HUMAN(625), sp|Q15910-5|EZH2_HUMAN(583), sp|Q15910|EZH2_HUMAN(634)	19
sp|Q8IWI9-2|MGAP_HUMAN(409), sp|Q8IWI9-3|MGAP_HUMAN(2029), sp|Q8IWI9-4|MGAP_HUMAN(2238), sp|Q8IWI9|MGAP_HUMAN(2199), tr|H3BU53|H3BU53_HUMAN(886)	19
sp|O75486-2|SUPT3_HUMAN(163), sp|O75486-3|SUPT3_HUMAN(174), sp|O75486|SUPT3_HUMAN(245), tr|A0A0A0MR19|A0A0A0MR19_HUMAN(130), tr|A0A1B0GTZ3|A0A1B0GTZ3_HUMAN(101), tr|B4E1H0|B4E1H0_HUMAN(11)	19
sp|P09651-2|ROA1_HUMAN(113), sp|P09651-3|ROA1_HUMAN(113), sp|P09651|ROA1_HUMAN(113), sp|P51991-2|ROA3_HUMAN(112), sp|P51991|ROA3_HUMAN(134), sp|Q32P51|RA1L2_HUMAN(113), tr|F8VTQ5|F8VTQ5_HUMAN(64), tr|F8VYN5|F8VYN5_HUMAN(68), tr|F8VZ49|F8VZ49_HUMAN(132), tr|F8W6I7|F8W6I7_HUMAN(113)	19
sp|Q13506-2|NAB1_HUMAN(451), sp|Q13506|NAB1_HUMAN(480), tr|B8ZZS2|B8ZZS2_HUMAN(479), tr|H0Y4C5|H0Y4C5_HUMAN(233)	19
sp|P05423|RPC4_HUMAN(152), tr|E5RHT4|E5RHT4_HUMAN(152)	19
sp|P51610-2|HCFC1_HUMAN(282), sp|P51610-3|HCFC1_HUMAN(282), sp|P51610-4|HCFC1_HUMAN(282), sp|P51610|HCFC1_HUMAN(282), tr|A6NEM2|A6NEM2_HUMAN(282)	19
sp|Q12888-2|TP53B_HUMAN(222), sp|Q12888-3|TP53B_HUMAN(222), sp|Q12888|TP53B_HUMAN(217), tr|A6NNK5|A6NNK5_HUMAN(222), tr|C9JXV0|C9JXV0_HUMAN(222)	19
sp|Q8N5C6|SRBD1_HUMAN(166)	18
sp|Q9Y4E5-2|ZN451_HUMAN(288), sp|Q9Y4E5|ZN451_HUMAN(288), tr|E9PH99|E9PH99_HUMAN(288)	18
sp|O15015-2|ZN646_HUMAN(534), sp|O15015|ZN646_HUMAN(534)	18
sp|Q5T0B9|ZN362_HUMAN(198)	18
sp|Q8ND82|Z280C_HUMAN(266), tr|Q9UJJ2|Q9UJJ2_HUMAN(266)	18
sp|P26358-2|DNMT1_HUMAN(1625), sp|P26358-3|DNMT1_HUMAN(1273), sp|P26358|DNMT1_HUMAN(1609)	18
sp|Q9ULM3|YETS2_HUMAN(552)	18
sp|Q9H0E9-2|BRD8_HUMAN(582), sp|Q9H0E9-3|BRD8_HUMAN(403), sp|Q9H0E9-4|BRD8_HUMAN(512), sp|Q9H0E9|BRD8_HUMAN(509), tr|B5MCW3|B5MCW3_HUMAN(509), tr|H0YAH7|H0YAH7_HUMAN(161), tr|H7C127|H7C127_HUMAN(538), tr|H7C128|H7C128_HUMAN(503), tr|H7C179|H7C179_HUMAN(507)	18
sp|P11388-2|TOP2A_HUMAN(1222), sp|P11388-3|TOP2A_HUMAN(1232), sp|P11388-4|TOP2A_HUMAN(1277), sp|P11388|TOP2A_HUMAN(1196)	18
sp|Q8TDN6|BRX1_HUMAN(322)	18
sp|O75717-2|WDHD1_HUMAN(1004), sp|O75717|WDHD1_HUMAN(1127)	18
sp|P20700|LMNB1_HUMAN(241), tr|A0A0D9SFE5|A0A0D9SFE5_HUMAN(241), tr|E9PBF6|E9PBF6_HUMAN(241)	18
sp|P68431|H31_HUMAN(19), sp|P84243|H33_HUMAN(19), sp|Q16695|H31T_HUMAN(19), sp|Q6NXT2|H3C_HUMAN(19), sp|Q71DI3|H32_HUMAN(19), tr|B4DEB1|B4DEB1_HUMAN(19), tr|K7EK07|K7EK07_HUMAN(19), tr|K7EMV3|K7EMV3_HUMAN(19), tr|K7EP01|K7EP01_HUMAN(19), tr|K7ES00|K7ES00_HUMAN(19), tr|Q5TEC6|Q5TEC6_HUMAN(19)	18
sp|Q8IWI9-3|MGAP_HUMAN(1184), sp|Q8IWI9-4|MGAP_HUMAN(1184), sp|Q8IWI9|MGAP_HUMAN(1184)	18
sp|Q92786|PROX1_HUMAN(556)	18
sp|Q9ULM3|YETS2_HUMAN(1110)	18
sp|Q4LE39-2|ARI4B_HUMAN(429), sp|Q4LE39-3|ARI4B_HUMAN(429), sp|Q4LE39-4|ARI4B_HUMAN(110), sp|Q4LE39|ARI4B_HUMAN(429), tr|X6RCR8|X6RCR8_HUMAN(429)	18
sp|Q13111-2|CAF1A_HUMAN(182), sp|Q13111-3|CAF1A_HUMAN(182), sp|Q13111|CAF1A_HUMAN(182)	18
sp|P51991|ROA3_HUMAN(4)	18
sp|P09874|PARP1_HUMAN(203)	17
sp|O60315-2|ZEB2_HUMAN(842), sp|O60315|ZEB2_HUMAN(866), tr|A0A1B0GV02|A0A1B0GV02_HUMAN(891), tr|A0A1B0GVV8|A0A1B0GVV8_HUMAN(754), tr|A0A1B0GW50|A0A1B0GW50_HUMAN(866), tr|A0A1B0GWI0|A0A1B0GWI0_HUMAN(607), tr|A0JP08|A0JP08_HUMAN(865)	17
sp|Q8N9N5-7|BANP_HUMAN(141), sp|Q8N9N5|BANP_HUMAN(133)	17
sp|Q96T23-2|RSF1_HUMAN(727), sp|Q96T23-3|RSF1_HUMAN(506), sp|Q96T23|RSF1_HUMAN(758), tr|H0YCN2|H0YCN2_HUMAN(559), tr|H0YEX0|H0YEX0_HUMAN(15)	17
sp|Q08945|SSRP1_HUMAN(457), tr|A0A0U1RRK2|A0A0U1RRK2_HUMAN(53)	17
sp|Q9Y4E5-2|ZN451_HUMAN(434), sp|Q9Y4E5|ZN451_HUMAN(434), tr|E9PH99|E9PH99_HUMAN(434)	17
sp|Q06265-2|EXOS9_HUMAN(436), sp|Q06265-3|EXOS9_HUMAN(335), sp|Q06265-4|EXOS9_HUMAN(352), sp|Q06265|EXOS9_HUMAN(419), tr|D6RIY6|D6RIY6_HUMAN(403)	17
sp|Q49A26-2|GLYR1_HUMAN(252), sp|Q49A26-3|GLYR1_HUMAN(269), sp|Q49A26-4|GLYR1_HUMAN(200), sp|Q49A26-5|GLYR1_HUMAN(188), sp|Q49A26|GLYR1_HUMAN(269), tr|K7EMM8|K7EMM8_HUMAN(240)	17
sp|Q86UP3-2|ZFHX4_HUMAN(2757), sp|Q86UP3-4|ZFHX4_HUMAN(2729), sp|Q86UP3-5|ZFHX4_HUMAN(2774), sp|Q86UP3|ZFHX4_HUMAN(2729), tr|E7EVZ1|E7EVZ1_HUMAN(2748)	17
sp|P20585|MSH3_HUMAN(349)	17
sp|O43390-2|HNRPR_HUMAN(13), sp|O43390-3|HNRPR_HUMAN(13), sp|O43390|HNRPR_HUMAN(13)	17
sp|O15212|PFD6_HUMAN(66), tr|A2AB88|A2AB88_HUMAN(66)	17
sp|O60216|RAD21_HUMAN(48), tr|E5RFV8|E5RFV8_HUMAN(48), tr|E5RIN7|E5RIN7_HUMAN(48), tr|E5RJK5|E5RJK5_HUMAN(48), tr|E5RJW1|E5RJW1_HUMAN(48)	17
sp|Q96T23-2|RSF1_HUMAN(289), sp|Q96T23-3|RSF1_HUMAN(68), sp|Q96T23|RSF1_HUMAN(320), tr|H0YCN2|H0YCN2_HUMAN(121), tr|H0YER1|H0YER1_HUMAN(319)	17
sp|P63165|SUMO1_HUMAN(23), tr|B8ZZJ0|B8ZZJ0_HUMAN(23), tr|B8ZZN6|B8ZZN6_HUMAN(23), tr|B9A032|B9A032_HUMAN(23)	17
sp|Q14692|BMS1_HUMAN(646)	17
sp|Q7Z5J4-2|RAI1_HUMAN(854), sp|Q7Z5J4-3|RAI1_HUMAN(901), sp|Q7Z5J4-4|RAI1_HUMAN(901), sp|Q7Z5J4|RAI1_HUMAN(901), tr|A8MXE8|A8MXE8_HUMAN(901)	17
sp|Q8TAD8|SNIP1_HUMAN(30)	17
sp|Q9Y4E5-2|ZN451_HUMAN(817), sp|Q9Y4E5|ZN451_HUMAN(817), tr|E9PH99|E9PH99_HUMAN(817)	17
sp|P46087-2|NOP2_HUMAN(611), sp|P46087-4|NOP2_HUMAN(648), sp|P46087|NOP2_HUMAN(615)	17
sp|P21333-2|FLNA_HUMAN(299), sp|P21333|FLNA_HUMAN(299), tr|A0A087WWY3|A0A087WWY3_HUMAN(272), tr|F8WE98|F8WE98_HUMAN(285), tr|Q5HY54|Q5HY54_HUMAN(299), tr|Q60FE5|Q60FE5_HUMAN(272)	17
sp|Q13838-2|DX39B_HUMAN(36), sp|Q13838|DX39B_HUMAN(36), tr|A0A0A0MT12|A0A0A0MT12_HUMAN(36), tr|A0A0G2JHN7|A0A0G2JHN7_HUMAN(36), tr|A0A0G2JJL7|A0A0G2JJL7_HUMAN(59), tr|F6QYI9|F6QYI9_HUMAN(59), tr|F6R6M7|F6R6M7_HUMAN(36), tr|F6S2B7|F6S2B7_HUMAN(36), tr|F6S4E6|F6S4E6_HUMAN(36), tr|F6SXL5|F6SXL5_HUMAN(51), tr|F6TRA5|F6TRA5_HUMAN(36), tr|F6U6E2|F6U6E2_HUMAN(36), tr|F6WLT2|F6WLT2_HUMAN(36), tr|Q5STU3|Q…	17
sp|Q92793-2|CBP_HUMAN(995), sp|Q92793|CBP_HUMAN(1033), tr|I3L466|I3L466_HUMAN(568)	17
sp|P29374-2|ARI4A_HUMAN(943), sp|P29374-3|ARI4A_HUMAN(943), sp|P29374|ARI4A_HUMAN(943), tr|H7C485|H7C485_HUMAN(621)	17
sp|Q6NT76-3|HMBX1_HUMAN(411), sp|Q6NT76-5|HMBX1_HUMAN(436), sp|Q6NT76|HMBX1_HUMAN(413), tr|H0YBM8|H0YBM8_HUMAN(38)	17
sp|Q9ULM3|YETS2_HUMAN(592)	17
sp|Q6PJP8|DCR1A_HUMAN(517)	17
sp|P29374-2|ARI4A_HUMAN(481), sp|P29374-3|ARI4A_HUMAN(481), sp|P29374|ARI4A_HUMAN(481), tr|H7C485|H7C485_HUMAN(159)	17
sp|P11388-2|TOP2A_HUMAN(1285), sp|P11388-3|TOP2A_HUMAN(1295), sp|P11388-4|TOP2A_HUMAN(1340), sp|P11388|TOP2A_HUMAN(1259)	17
sp|P78347-2|GTF2I_HUMAN(221), sp|P78347-3|GTF2I_HUMAN(221), sp|P78347-4|GTF2I_HUMAN(221), sp|P78347-5|GTF2I_HUMAN(221), sp|P78347|GTF2I_HUMAN(221)	16
sp|Q02880-2|TOP2B_HUMAN(1209), sp|Q02880|TOP2B_HUMAN(1214)	16
sp|Q96QE3-2|ATAD5_HUMAN(127), sp|Q96QE3|ATAD5_HUMAN(127), tr|A0A075B754|A0A075B754_HUMAN(127)	16
sp|Q9P2K3-2|RCOR3_HUMAN(132), sp|Q9P2K3-3|RCOR3_HUMAN(132), sp|Q9P2K3-4|RCOR3_HUMAN(132), sp|Q9P2K3|RCOR3_HUMAN(74), sp|Q9UKL0|RCOR1_HUMAN(180), tr|B4DV59|B4DV59_HUMAN(164), tr|E9PQE5|E9PQE5_HUMAN(74), tr|E9PR63|E9PR63_HUMAN(74)	16
sp|Q5SVZ6|ZMYM1_HUMAN(545)	16
sp|Q05BQ5|MBTD1_HUMAN(596)	16
sp|Q8N5C6|SRBD1_HUMAN(185)	16
sp|Q9H9B1-3|EHMT1_HUMAN(22), sp|Q9H9B1-4|EHMT1_HUMAN(22), sp|Q9H9B1|EHMT1_HUMAN(22), tr|A0A0D9SFX4|A0A0D9SFX4_HUMAN(59), tr|A0A1B0GUD1|A0A1B0GUD1_HUMAN(22), tr|A0A1B0GW79|A0A1B0GW79_HUMAN(14)	16
sp|Q86V15-2|CASZ1_HUMAN(910), sp|Q86V15|CASZ1_HUMAN(910)	16
sp|Q9NYF8-2|BCLF1_HUMAN(829), sp|Q9NYF8-4|BCLF1_HUMAN(658), sp|Q9NYF8|BCLF1_HUMAN(831), tr|H0YF14|H0YF14_HUMAN(98)	16
sp|Q9Y2X3|NOP58_HUMAN(422)	16
sp|Q08211|DHX9_HUMAN(120)	16
sp|Q9Y4E5-2|ZN451_HUMAN(945), sp|Q9Y4E5|ZN451_HUMAN(993), tr|E9PH99|E9PH99_HUMAN(993)	16
sp|Q6PJP8|DCR1A_HUMAN(202)	16
sp|P31948-2|STIP1_HUMAN(170), sp|P31948-3|STIP1_HUMAN(99), sp|P31948|STIP1_HUMAN(123), tr|F5H783|F5H783_HUMAN(123)	16
sp|Q9BQI6|SLF1_HUMAN(365)	16
sp|Q9H040|SPRTN_HUMAN(423)	16
sp|Q9UPW6|SATB2_HUMAN(161), tr|C9JR56|C9JR56_HUMAN(102)	16
sp|Q9NSC2-2|SALL1_HUMAN(989), sp|Q9NSC2|SALL1_HUMAN(1086), tr|H3BSM9|H3BSM9_HUMAN(989)	16
sp|Q9UHX1-5|PUF60_HUMAN(14), sp|Q9UHX1-6|PUF60_HUMAN(14)	16
sp|Q14149|MORC3_HUMAN(280)	16
sp|Q96N64-2|PWP2A_HUMAN(232), sp|Q96N64-3|PWP2A_HUMAN(232), sp|Q96N64|PWP2A_HUMAN(232)	16
sp|P11388-2|TOP2A_HUMAN(688), sp|P11388-3|TOP2A_HUMAN(698), sp|P11388-4|TOP2A_HUMAN(743), sp|P11388|TOP2A_HUMAN(662), sp|Q02880-2|TOP2B_HUMAN(678), sp|Q02880|TOP2B_HUMAN(683), tr|E9PCY5|E9PCY5_HUMAN(678)	16
sp|Q8NI36|WDR36_HUMAN(830), tr|A0A0A0MTB8|A0A0A0MTB8_HUMAN(774)	16
sp|Q17R98-2|ZN827_HUMAN(673), sp|Q17R98-3|ZN827_HUMAN(323), sp|Q17R98|ZN827_HUMAN(673), tr|G5E9Z1|G5E9Z1_HUMAN(323)	16
sp|Q9NYV4-2|CDK12_HUMAN(452), sp|Q9NYV4-3|CDK12_HUMAN(451), sp|Q9NYV4|CDK12_HUMAN(452), tr|J3QSD7|J3QSD7_HUMAN(451)	16
sp|Q96DT7-2|ZBT10_HUMAN(468), sp|Q96DT7-3|ZBT10_HUMAN(295), sp|Q96DT7-4|ZBT10_HUMAN(176), sp|Q96DT7|ZBT10_HUMAN(468)	16
sp|Q92797-2|SYMPK_HUMAN(483), sp|Q92797|SYMPK_HUMAN(483), tr|A0A087WUE9|A0A087WUE9_HUMAN(483), tr|M0R3C7|M0R3C7_HUMAN(483)	16
sp|P60709|ACTB_HUMAN(113), sp|P63261|ACTG_HUMAN(113), tr|E7EVS6|E7EVS6_HUMAN(113), tr|G5E9R0|G5E9R0_HUMAN(113), tr|I3L1U9|I3L1U9_HUMAN(113), tr|I3L3I0|I3L3I0_HUMAN(113), tr|I3L3R2|I3L3R2_HUMAN(113), tr|I3L4N8|I3L4N8_HUMAN(104), tr|J3KT65|J3KT65_HUMAN(113)	16
sp|Q149N8-4|SHPRH_HUMAN(62), sp|Q149N8-5|SHPRH_HUMAN(62), sp|Q149N8|SHPRH_HUMAN(62), tr|A0A0D9SFM0|A0A0D9SFM0_HUMAN(62), tr|H7C2W2|H7C2W2_HUMAN(40)	16
sp|Q6P4R8-2|NFRKB_HUMAN(513), sp|Q6P4R8-3|NFRKB_HUMAN(488), sp|Q6P4R8|NFRKB_HUMAN(488)	16
sp|P12004|PCNA_HUMAN(254)	16
sp|P18847-2|ATF3_HUMAN(78), sp|P18847-3|ATF3_HUMAN(78), sp|P18847-4|ATF3_HUMAN(49), sp|P18847-5|ATF3_HUMAN(21), sp|P18847|ATF3_HUMAN(78), tr|A0A0A0MRJ2|A0A0A0MRJ2_HUMAN(50), tr|Q5VTZ4|Q5VTZ4_HUMAN(78)	16
sp|Q8TDN6|BRX1_HUMAN(314)	16
sp|Q8IWI9-3|MGAP_HUMAN(349), sp|Q8IWI9-4|MGAP_HUMAN(349), sp|Q8IWI9|MGAP_HUMAN(349), tr|H3BP52|H3BP52_HUMAN(349), tr|H3BTF4|H3BTF4_HUMAN(349)	16
sp|O75486-2|SUPT3_HUMAN(123), sp|O75486-3|SUPT3_HUMAN(134), sp|O75486|SUPT3_HUMAN(205), tr|A0A0A0MR19|A0A0A0MR19_HUMAN(90), tr|A0A1B0GTZ3|A0A1B0GTZ3_HUMAN(61)	16
sp|Q96J92-2|WNK4_HUMAN(173), sp|Q96J92-3|WNK4_HUMAN(401), sp|Q96J92|WNK4_HUMAN(401)	16
tr|A0A140TA70|A0A140TA70_HUMAN(516), tr|A0A140TA74|A0A140TA74_HUMAN(512), tr|A9JR48|A9JR48_HUMAN(247)	16
sp|Q9H9B1-3|EHMT1_HUMAN(684), sp|Q9H9B1-4|EHMT1_HUMAN(684), sp|Q9H9B1|EHMT1_HUMAN(684), tr|A0A0C4DGF8|A0A0C4DGF8_HUMAN(303), tr|A0A1B0GU48|A0A1B0GU48_HUMAN(646), tr|A0A1B0GV09|A0A1B0GV09_HUMAN(653)	15
sp|Q92769-3|HDAC2_HUMAN(432), sp|Q92769|HDAC2_HUMAN(462)	15
sp|Q9H9B1-3|EHMT1_HUMAN(528), sp|Q9H9B1-4|EHMT1_HUMAN(528), sp|Q9H9B1|EHMT1_HUMAN(528), tr|A0A0C4DGF8|A0A0C4DGF8_HUMAN(147), tr|A0A0D9SF38|A0A0D9SF38_HUMAN(92), tr|A0A1B0GU48|A0A1B0GU48_HUMAN(490), tr|A0A1B0GUD1|A0A1B0GUD1_HUMAN(528), tr|A0A1B0GV09|A0A1B0GV09_HUMAN(497), tr|A0A1B0GVZ8|A0A1B0GVZ8_HUMAN(510)	15
sp|P11388-2|TOP2A_HUMAN(1088), sp|P11388-3|TOP2A_HUMAN(1098), sp|P11388-4|TOP2A_HUMAN(1143), sp|P11388|TOP2A_HUMAN(1062)	15
sp|Q9UGU0-2|TCF20_HUMAN(1446), sp|Q9UGU0|TCF20_HUMAN(1446)	15
sp|Q52LR7|EPC2_HUMAN(135), tr|C9J1X4|C9J1X4_HUMAN(64), tr|E7ETK1|E7ETK1_HUMAN(111)	15
sp|P63165-2|SUMO1_HUMAN(20), sp|P63165|SUMO1_HUMAN(45), tr|B8ZZ67|B8ZZ67_HUMAN(6), tr|B8ZZJ0|B8ZZJ0_HUMAN(45), tr|B8ZZN6|B8ZZN6_HUMAN(45), tr|B9A032|B9A032_HUMAN(45)	15
sp|Q13263|TIF1B_HUMAN(185), tr|M0QZE6|M0QZE6_HUMAN(51), tr|M0R2I3|M0R2I3_HUMAN(97), tr|M0R3C0|M0R3C0_HUMAN(51)	15
sp|Q8N5C6|SRBD1_HUMAN(134)	15
sp|O15164-2|TIF1A_HUMAN(767), sp|O15164|TIF1A_HUMAN(801)	15
sp|Q9NQV5-2|PRD11_HUMAN(24), sp|Q9NQV5|PRD11_HUMAN(58), tr|A0A087WWZ6|A0A087WWZ6_HUMAN(24), tr|E9PJ09|E9PJ09_HUMAN(24)	15
sp|Q9ULU4-10|PKCB1_HUMAN(657), sp|Q9ULU4-11|PKCB1_HUMAN(637), sp|Q9ULU4-12|PKCB1_HUMAN(657), sp|Q9ULU4-13|PKCB1_HUMAN(657), sp|Q9ULU4-14|PKCB1_HUMAN(632), sp|Q9ULU4-15|PKCB1_HUMAN(585), sp|Q9ULU4-16|PKCB1_HUMAN(632), sp|Q9ULU4-17|PKCB1_HUMAN(632), sp|Q9ULU4-18|PKCB1_HUMAN(585), sp|Q9ULU4-19|PKCB1_HUMAN(664), sp|Q9ULU4-20|PKCB1_HUMAN(637), sp|Q9ULU4-21|PKCB1_HUMAN(612), sp|Q9ULU4-22|PKCB1_HUMAN(65…	15
sp|Q9H582-2|ZN644_HUMAN(762), sp|Q9H582|ZN644_HUMAN(762), tr|A0A087WZL9|A0A087WZL9_HUMAN(334)	15
sp|A6NHR9-2|SMHD1_HUMAN(784), sp|A6NHR9|SMHD1_HUMAN(784), tr|J3KTL8|J3KTL8_HUMAN(255), tr|J3QSH1|J3QSH1_HUMAN(106)	15
sp|Q96T23-2|RSF1_HUMAN(253), sp|Q96T23-3|RSF1_HUMAN(32), sp|Q96T23|RSF1_HUMAN(284), tr|H0YCN2|H0YCN2_HUMAN(85), tr|H0YER1|H0YER1_HUMAN(283)	15
sp|O95785-2|WIZ_HUMAN(666), sp|O95785-3|WIZ_HUMAN(837), sp|O95785-4|WIZ_HUMAN(707), sp|O95785|WIZ_HUMAN(1523), tr|B9EGQ5|B9EGQ5_HUMAN(704), tr|M0QXA7|M0QXA7_HUMAN(840)	15
sp|O15015-2|ZN646_HUMAN(557), sp|O15015|ZN646_HUMAN(557)	15
sp|Q13111-2|CAF1A_HUMAN(162), sp|Q13111-3|CAF1A_HUMAN(162), sp|Q13111|CAF1A_HUMAN(162), tr|K7EJF1|K7EJF1_HUMAN(145)	15
sp|Q49A26-3|GLYR1_HUMAN(227), sp|Q49A26-4|GLYR1_HUMAN(158), sp|Q49A26-5|GLYR1_HUMAN(146), sp|Q49A26|GLYR1_HUMAN(227), tr|K7EPU6|K7EPU6_HUMAN(129)	15
sp|Q15424-2|SAFB1_HUMAN(414), sp|Q15424-3|SAFB1_HUMAN(483), sp|Q15424-4|SAFB1_HUMAN(483), sp|Q15424|SAFB1_HUMAN(483)	15
sp|Q9UBT2-2|SAE2_HUMAN(161), sp|Q9UBT2|SAE2_HUMAN(257), tr|K7EPL2|K7EPL2_HUMAN(229)	15
sp|Q1ED39|KNOP1_HUMAN(455), tr|H3BNU8|H3BNU8_HUMAN(134)	15
sp|P61254|RL26_HUMAN(136)	15
sp|Q9H0E3-2|SP130_HUMAN(350), sp|Q9H0E3-3|SP130_HUMAN(820), sp|Q9H0E3|SP130_HUMAN(785), tr|H7BXF5|H7BXF5_HUMAN(793)	15
sp|P41229-2|KDM5C_HUMAN(274), sp|P41229-3|KDM5C_HUMAN(233), sp|P41229-4|KDM5C_HUMAN(207), sp|P41229-5|KDM5C_HUMAN(273), sp|P41229|KDM5C_HUMAN(274)	15
sp|Q8IXK0-2|PHC2_HUMAN(306), sp|Q8IXK0-4|PHC2_HUMAN(812), sp|Q8IXK0-5|PHC2_HUMAN(842), sp|Q8IXK0|PHC2_HUMAN(841), sp|Q8NDX5-2|PHC3_HUMAN(947), sp|Q8NDX5-7|PHC3_HUMAN(978), sp|Q8NDX5|PHC3_HUMAN(966), tr|A0A0A0MSI2|A0A0A0MSI2_HUMAN(813), tr|B3KPJ4|B3KPJ4_HUMAN(447), tr|H7C528|H7C528_HUMAN(144)	15
sp|P39880-2|CUX1_HUMAN(763), sp|P39880-3|CUX1_HUMAN(796), sp|P39880-4|CUX1_HUMAN(683), sp|P39880-5|CUX1_HUMAN(729), sp|P39880-6|CUX1_HUMAN(627), sp|P39880|CUX1_HUMAN(785)	15
sp|Q86TE4-4|LUZP2_HUMAN(239), sp|Q86TE4|LUZP2_HUMAN(325)	15
sp|Q12888-2|TP53B_HUMAN(935), sp|Q12888-3|TP53B_HUMAN(935), sp|Q12888|TP53B_HUMAN(930), tr|A6NNK5|A6NNK5_HUMAN(935), tr|H7C3N7|H7C3N7_HUMAN(177)	15
sp|Q6P2D0-2|ZFP1_HUMAN(90), sp|Q6P2D0|ZFP1_HUMAN(145), tr|J3KNQ1|J3KNQ1_HUMAN(112)	15
sp|Q15029-2|U5S1_HUMAN(29), sp|Q15029-3|U5S1_HUMAN(64), sp|Q15029|U5S1_HUMAN(64), tr|K7EIT3|K7EIT3_HUMAN(64), tr|K7EIV5|K7EIV5_HUMAN(64)	15
sp|O75367-2|H2AY_HUMAN(123), sp|O75367-3|H2AY_HUMAN(123), sp|O75367|H2AY_HUMAN(123), tr|D6RCF2|D6RCF2_HUMAN(123)	15
sp|Q6PKG0-3|LARP1_HUMAN(234), sp|Q6PKG0|LARP1_HUMAN(311), tr|A0A0B4J210|A0A0B4J210_HUMAN(311), tr|E5RH50|E5RH50_HUMAN(106), tr|H0YAN4|H0YAN4_HUMAN(73)	15
sp|Q14676-2|MDC1_HUMAN(1149), sp|Q14676|MDC1_HUMAN(1413)	15
sp|Q86U86-2|PB1_HUMAN(425), sp|Q86U86-3|PB1_HUMAN(393), sp|Q86U86-4|PB1_HUMAN(425), sp|Q86U86-5|PB1_HUMAN(425), sp|Q86U86-6|PB1_HUMAN(425), sp|Q86U86-7|PB1_HUMAN(425), sp|Q86U86-8|PB1_HUMAN(425), sp|Q86U86-9|PB1_HUMAN(425), sp|Q86U86|PB1_HUMAN(425), tr|E7EVG2|E7EVG2_HUMAN(425), tr|H0Y5B5|H0Y5B5_HUMAN(369)	15
sp|O15164-2|TIF1A_HUMAN(841), sp|O15164|TIF1A_HUMAN(875)	15
sp|Q5VZL5-2|ZMYM4_HUMAN(430), sp|Q5VZL5-3|ZMYM4_HUMAN(106), sp|Q5VZL5-4|ZMYM4_HUMAN(398), sp|Q5VZL5|ZMYM4_HUMAN(430), tr|H7C1I7|H7C1I7_HUMAN(179)	15
sp|Q9HCK0|ZBT26_HUMAN(184)	15
sp|Q9Y4E5-2|ZN451_HUMAN(843), sp|Q9Y4E5|ZN451_HUMAN(843), tr|E9PH99|E9PH99_HUMAN(843)	15
sp|P17014-2|ZNF12_HUMAN(179), sp|P17014-4|ZNF12_HUMAN(105), sp|P17014-5|ZNF12_HUMAN(141), sp|P17014|ZNF12_HUMAN(179)	15
sp|O60832-2|DKC1_HUMAN(39), sp|O60832|DKC1_HUMAN(39), tr|C9IYT0|C9IYT0_HUMAN(39), tr|H7C0M1|H7C0M1_HUMAN(25), tr|H7C2Q9|H7C2Q9_HUMAN(25)	15
sp|Q9Y4E5-2|ZN451_HUMAN(585), sp|Q9Y4E5|ZN451_HUMAN(585), tr|E9PH99|E9PH99_HUMAN(585)	15
sp|Q92793-2|CBP_HUMAN(1018), sp|Q92793|CBP_HUMAN(1056), tr|I3L466|I3L466_HUMAN(591)	15
sp|P11388-2|TOP2A_HUMAN(1114), sp|P11388-3|TOP2A_HUMAN(1124), sp|P11388-4|TOP2A_HUMAN(1169), sp|P11388|TOP2A_HUMAN(1088)	15
sp|Q96QT6-2|PHF12_HUMAN(467), sp|Q96QT6-3|PHF12_HUMAN(467), sp|Q96QT6-4|PHF12_HUMAN(53), sp|Q96QT6-5|PHF12_HUMAN(467), sp|Q96QT6|PHF12_HUMAN(467), tr|C9J9G2|C9J9G2_HUMAN(467)	15
sp|Q9Y4E5-2|ZN451_HUMAN(731), sp|Q9Y4E5|ZN451_HUMAN(731), tr|E9PH99|E9PH99_HUMAN(731)	15
sp|Q02880-2|TOP2B_HUMAN(368), sp|Q02880|TOP2B_HUMAN(373), tr|E9PCY5|E9PCY5_HUMAN(368)	14
sp|O00232-2|PSD12_HUMAN(15), sp|O00232|PSD12_HUMAN(15), tr|J3KSK1|J3KSK1_HUMAN(15), tr|J3KTJ5|J3KTJ5_HUMAN(15)	14
sp|Q6PJP8|DCR1A_HUMAN(533)	14
sp|P20585|MSH3_HUMAN(187)	14
sp|Q8IX12-2|CCAR1_HUMAN(1052), sp|Q8IX12|CCAR1_HUMAN(1067)	14
sp|O75152|ZC11A_HUMAN(478), tr|E9PBY7|E9PBY7_HUMAN(478), tr|E9PQ61|E9PQ61_HUMAN(478)	14
sp|Q9BUA3|CK084_HUMAN(4)	14
sp|Q9Y4E5-2|ZN451_HUMAN(845), sp|Q9Y4E5|ZN451_HUMAN(845), tr|E9PH99|E9PH99_HUMAN(845)	14
sp|Q9UGU0-2|TCF20_HUMAN(1524), sp|Q9UGU0|TCF20_HUMAN(1524)	14
sp|P05423|RPC4_HUMAN(220)	14
sp|O60885|BRD4_HUMAN(1111)	14
sp|Q8IWI9-2|MGAP_HUMAN(284), sp|Q8IWI9-3|MGAP_HUMAN(1904), sp|Q8IWI9-4|MGAP_HUMAN(2113), sp|Q8IWI9|MGAP_HUMAN(2074), tr|H3BU53|H3BU53_HUMAN(761)	14
sp|Q9Y4E5-2|ZN451_HUMAN(790), sp|Q9Y4E5|ZN451_HUMAN(790), tr|E9PH99|E9PH99_HUMAN(790)	14
sp|P40938-2|RFC3_HUMAN(81), sp|P40938|RFC3_HUMAN(81)	14
sp|P09874|PARP1_HUMAN(467)	14
sp|P42568-2|AF9_HUMAN(336), sp|P42568|AF9_HUMAN(339)	14
sp|Q6PJT7-10|ZC3HE_HUMAN(138), sp|Q6PJT7-11|ZC3HE_HUMAN(156), sp|Q6PJT7-2|ZC3HE_HUMAN(175), sp|Q6PJT7-3|ZC3HE_HUMAN(175), sp|Q6PJT7-4|ZC3HE_HUMAN(141), sp|Q6PJT7-5|ZC3HE_HUMAN(175), sp|Q6PJT7-9|ZC3HE_HUMAN(175), sp|Q6PJT7|ZC3HE_HUMAN(175), tr|G3V256|G3V256_HUMAN(175), tr|G3V3R9|G3V3R9_HUMAN(162), tr|G3V3Y4|G3V3Y4_HUMAN(141), tr|G3V5I6|G3V5I6_HUMAN(20), tr|H0YJA2|H0YJA2_HUMAN(91)	14
sp|Q12906-2|ILF3_HUMAN(489), sp|Q12906-3|ILF3_HUMAN(489), sp|Q12906-4|ILF3_HUMAN(489), sp|Q12906-5|ILF3_HUMAN(489), sp|Q12906-6|ILF3_HUMAN(489), sp|Q12906-7|ILF3_HUMAN(489), sp|Q12906|ILF3_HUMAN(489)	14
sp|O43491-2|E41L2_HUMAN(140), sp|O43491-3|E41L2_HUMAN(140), sp|O43491-4|E41L2_HUMAN(140), sp|O43491|E41L2_HUMAN(140), tr|E9PHY5|E9PHY5_HUMAN(140), tr|E9PIG0|E9PIG0_HUMAN(140), tr|E9PII3|E9PII3_HUMAN(140), tr|E9PK52|E9PK52_HUMAN(140), tr|E9PQD2|E9PQD2_HUMAN(140), tr|E9PRG1|E9PRG1_HUMAN(140)	14
sp|P12757-3|SKIL_HUMAN(383), sp|P12757-4|SKIL_HUMAN(383), sp|P12757-5|SKIL_HUMAN(363), sp|P12757|SKIL_HUMAN(383), tr|H7C4V3|H7C4V3_HUMAN(90)	14
sp|Q9Y2X3|NOP58_HUMAN(415)	14
sp|Q96T23-2|RSF1_HUMAN(105), sp|Q96T23|RSF1_HUMAN(136), tr|H0YER1|H0YER1_HUMAN(135), tr|H7C306|H7C306_HUMAN(103)	14
sp|P29590-10|PML_HUMAN(65), sp|P29590-11|PML_HUMAN(65), sp|P29590-12|PML_HUMAN(65), sp|P29590-13|PML_HUMAN(65), sp|P29590-14|PML_HUMAN(65), sp|P29590-2|PML_HUMAN(65), sp|P29590-3|PML_HUMAN(65), sp|P29590-4|PML_HUMAN(65), sp|P29590-5|PML_HUMAN(65), sp|P29590-8|PML_HUMAN(65), sp|P29590-9|PML_HUMAN(65), sp|P29590|PML_HUMAN(65), tr|H3BT57|H3BT57_HUMAN(65)	14
sp|Q8IYH5-2|ZZZ3_HUMAN(276), sp|Q8IYH5-4|ZZZ3_HUMAN(276), sp|Q8IYH5|ZZZ3_HUMAN(276)	14
sp|Q9Y520-2|PRC2C_HUMAN(890), sp|Q9Y520-3|PRC2C_HUMAN(1133), sp|Q9Y520-4|PRC2C_HUMAN(1133), sp|Q9Y520-5|PRC2C_HUMAN(1133), sp|Q9Y520-6|PRC2C_HUMAN(1133), sp|Q9Y520-7|PRC2C_HUMAN(1135), sp|Q9Y520|PRC2C_HUMAN(1133), tr|E7EPN9|E7EPN9_HUMAN(1135)	14
sp|P46013-2|KI67_HUMAN(2374), sp|P46013|KI67_HUMAN(2734)	14
sp|Q8N0Y2-2|ZN444_HUMAN(8), sp|Q8N0Y2|ZN444_HUMAN(8), tr|K7EJ91|K7EJ91_HUMAN(8), tr|K7EJH4|K7EJH4_HUMAN(8), tr|K7EK55|K7EK55_HUMAN(8), tr|K7ELZ3|K7ELZ3_HUMAN(8), tr|K7EMV5|K7EMV5_HUMAN(8), tr|K7ESL2|K7ESL2_HUMAN(8)	14
sp|P15622-2|ZN250_HUMAN(157), sp|P15622-3|ZN250_HUMAN(157), sp|P15622|ZN250_HUMAN(162), tr|E9PL28|E9PL28_HUMAN(157), tr|E9PPG5|E9PPG5_HUMAN(136)	14
sp|Q9H0E9-2|BRD8_HUMAN(685), sp|Q9H0E9-3|BRD8_HUMAN(506), sp|Q9H0E9-4|BRD8_HUMAN(615), sp|Q9H0E9|BRD8_HUMAN(612), tr|B5MCW3|B5MCW3_HUMAN(612), tr|H0YA84|H0YA84_HUMAN(80), tr|H0YAH7|H0YAH7_HUMAN(264), tr|H7C127|H7C127_HUMAN(641), tr|H7C128|H7C128_HUMAN(606), tr|H7C179|H7C179_HUMAN(610)	14
sp|Q9UIF9-2|BAZ2A_HUMAN(1145), sp|Q9UIF9-3|BAZ2A_HUMAN(1172), sp|Q9UIF9|BAZ2A_HUMAN(1172), tr|A0A0C4DGI9|A0A0C4DGI9_HUMAN(108), tr|F8VU39|F8VU39_HUMAN(1170), tr|J3KPG5|J3KPG5_HUMAN(1142)	14
sp|O60341-2|KDM1A_HUMAN(291), sp|O60341|KDM1A_HUMAN(271)	14
sp|Q07666-2|KHDR1_HUMAN(71), sp|Q07666-3|KHDR1_HUMAN(96), sp|Q07666|KHDR1_HUMAN(96)	14
sp|Q93009-3|UBP7_HUMAN(853), sp|Q93009|UBP7_HUMAN(869), tr|H3BND8|H3BND8_HUMAN(770)	14
sp|Q5SVZ6|ZMYM1_HUMAN(671)	14
sp|P18848|ATF4_HUMAN(267)	14
sp|P49792|RBP2_HUMAN(2612)	14
sp|Q9UHL9-2|GT2D1_HUMAN(271), sp|Q9UHL9-3|GT2D1_HUMAN(303), sp|Q9UHL9|GT2D1_HUMAN(271), tr|E9PFE2|E9PFE2_HUMAN(271)	14
sp|O75486-2|SUPT3_HUMAN(112), sp|O75486-3|SUPT3_HUMAN(123), sp|O75486|SUPT3_HUMAN(194), tr|A0A0A0MR19|A0A0A0MR19_HUMAN(79), tr|A0A1B0GTZ3|A0A1B0GTZ3_HUMAN(50)	14
sp|Q9Y2W1|TR150_HUMAN(705)	14
sp|Q8NF99-2|ZN397_HUMAN(25), sp|Q8NF99-3|ZN397_HUMAN(25), sp|Q8NF99|ZN397_HUMAN(25), tr|K7EIM5|K7EIM5_HUMAN(25), tr|K7ERU5|K7ERU5_HUMAN(25), tr|M0R288|M0R288_HUMAN(25), tr|Q96K65|Q96K65_HUMAN(25)	14
sp|Q13547|HDAC1_HUMAN(476)	14
sp|O95785-2|WIZ_HUMAN(425), sp|O95785-3|WIZ_HUMAN(596), sp|O95785-4|WIZ_HUMAN(466), sp|O95785|WIZ_HUMAN(1282), tr|B9EGQ5|B9EGQ5_HUMAN(463), tr|M0QXA7|M0QXA7_HUMAN(599)	14
sp|Q15424-2|SAFB1_HUMAN(312), sp|Q15424-3|SAFB1_HUMAN(381), sp|Q15424-4|SAFB1_HUMAN(381), sp|Q15424|SAFB1_HUMAN(381)	13
sp|P47897-2|SYQ_HUMAN(169), sp|P47897|SYQ_HUMAN(180), tr|A0A0U1RQE9|A0A0U1RQE9_HUMAN(178), tr|A0A0U1RQJ6|A0A0U1RQJ6_HUMAN(35), tr|A0A0U1RQL2|A0A0U1RQL2_HUMAN(157), tr|A0A0U1RQT0|A0A0U1RQT0_HUMAN(180), tr|A0A0U1RR66|A0A0U1RR66_HUMAN(33), tr|A0A0U1RRI9|A0A0U1RRI9_HUMAN(168), tr|A0A0U1RRJ7|A0A0U1RRJ7_HUMAN(33), tr|A0A1B0GVU9|A0A1B0GVU9_HUMAN(124), tr|B4DDN1|B4DDN1_HUMAN(35), tr|C9J165|C9J165_HUMAN(2…	13
sp|Q96FV9-2|THOC1_HUMAN(31), sp|Q96FV9|THOC1_HUMAN(31), tr|A0A087WWS1|A0A087WWS1_HUMAN(31), tr|A0A087WY84|A0A087WY84_HUMAN(14), tr|J3KRD7|J3KRD7_HUMAN(31), tr|J3KT14|J3KT14_HUMAN(31), tr|J3QQZ3|J3QQZ3_HUMAN(31)	13
sp|P60896|SEM1_HUMAN(66)	13
sp|O75925-2|PIAS1_HUMAN(240), sp|O75925-3|PIAS1_HUMAN(238), sp|O75925|PIAS1_HUMAN(238)	13
sp|Q96JM2-2|ZN462_HUMAN(849)	13
sp|O60832|DKC1_HUMAN(467)	13
sp|Q86YP4-2|P66A_HUMAN(30), sp|Q86YP4-3|P66A_HUMAN(30), sp|Q86YP4|P66A_HUMAN(30), tr|C9JGN4|C9JGN4_HUMAN(30), tr|C9JHD7|C9JHD7_HUMAN(30), tr|C9JJK9|C9JJK9_HUMAN(30), tr|C9JMI3|C9JMI3_HUMAN(30), tr|C9JVY3|C9JVY3_HUMAN(30), tr|H7C3H1|H7C3H1_HUMAN(30), tr|V9GY85|V9GY85_HUMAN(30), tr|V9GYX5|V9GYX5_HUMAN(30)	13
tr|A0A140TA70|A0A140TA70_HUMAN(595), tr|A0A140TA74|A0A140TA74_HUMAN(591), tr|A9JR48|A9JR48_HUMAN(326)	13
sp|P83916|CBX1_HUMAN(99), tr|B5MD17|B5MD17_HUMAN(99), tr|C9JWS9|C9JWS9_HUMAN(99), tr|J3KS05|J3KS05_HUMAN(99), tr|K7ELA4|K7ELA4_HUMAN(99)	13
sp|Q9UPN9-2|TRI33_HUMAN(769), sp|Q9UPN9|TRI33_HUMAN(769), tr|H0Y612|H0Y612_HUMAN(530)	13
sp|O95785-2|WIZ_HUMAN(703), sp|O95785-3|WIZ_HUMAN(874), sp|O95785-4|WIZ_HUMAN(744), sp|O95785|WIZ_HUMAN(1560), tr|B9EGQ5|B9EGQ5_HUMAN(741), tr|M0QXA7|M0QXA7_HUMAN(877)	13
sp|Q99592-2|ZBT18_HUMAN(282), sp|Q99592|ZBT18_HUMAN(273)	13
sp|A6NKT7|RGPD3_HUMAN(1596), sp|O14715|RGPD8_HUMAN(1595), sp|P49792|RBP2_HUMAN(2571), sp|Q7Z3J3|RGPD4_HUMAN(1596), sp|Q99666|RGPD5_HUMAN(1595), tr|H7BZ48|H7BZ48_HUMAN(137), tr|J3KNE0|J3KNE0_HUMAN(1590), tr|J3KQ37|J3KQ37_HUMAN(1455)	13
sp|Q96T23-2|RSF1_HUMAN(359), sp|Q96T23-3|RSF1_HUMAN(138), sp|Q96T23|RSF1_HUMAN(390), tr|H0YCN2|H0YCN2_HUMAN(191), tr|H0YER1|H0YER1_HUMAN(389)	13
sp|O43290|SNUT1_HUMAN(188)	13
sp|P29374-2|ARI4A_HUMAN(513), sp|P29374-3|ARI4A_HUMAN(513), sp|P29374|ARI4A_HUMAN(513), tr|H7C485|H7C485_HUMAN(191)	13
sp|P07910-2|HNRPC_HUMAN(210), sp|P07910-3|HNRPC_HUMAN(143), sp|P07910-4|HNRPC_HUMAN(167), sp|P07910|HNRPC_HUMAN(223), tr|B2R5W2|B2R5W2_HUMAN(210), tr|B4DY08|B4DY08_HUMAN(210), tr|G3V2D6|G3V2D6_HUMAN(131), tr|G3V4W0|G3V4W0_HUMAN(210), tr|G3V5V7|G3V5V7_HUMAN(107)	13
sp|Q01831-2|XPC_HUMAN(81), sp|Q01831-3|XPC_HUMAN(81), sp|Q01831|XPC_HUMAN(81), tr|E7EUB5|E7EUB5_HUMAN(75)	13
sp|Q9Y4E5-2|ZN451_HUMAN(944), sp|Q9Y4E5|ZN451_HUMAN(992), tr|E9PH99|E9PH99_HUMAN(992)	13
sp|Q9BQG0-2|MBB1A_HUMAN(1148), sp|Q9BQG0|MBB1A_HUMAN(1148), tr|I3L1L3|I3L1L3_HUMAN(1068)	13
sp|P21675-10|TAF1_HUMAN(1317), sp|P21675-11|TAF1_HUMAN(1317), sp|P21675-12|TAF1_HUMAN(1338), sp|P21675-2|TAF1_HUMAN(1338), sp|P21675-3|TAF1_HUMAN(1317), sp|P21675-4|TAF1_HUMAN(1317), sp|P21675-5|TAF1_HUMAN(1317), sp|P21675-6|TAF1_HUMAN(1317), sp|P21675-7|TAF1_HUMAN(1317), sp|P21675-8|TAF1_HUMAN(1317), sp|P21675-9|TAF1_HUMAN(1317), sp|P21675|TAF1_HUMAN(1317), sp|Q8IZX4|TAF1L_HUMAN(1336), tr|H0Y9L7…	13
sp|Q9UGU0-2|TCF20_HUMAN(929), sp|Q9UGU0|TCF20_HUMAN(929)	13
sp|Q9H2P0|ADNP_HUMAN(745)	13
sp|Q6P1R3-2|MSD2_HUMAN(38), sp|Q6P1R3-3|MSD2_HUMAN(216), sp|Q6P1R3|MSD2_HUMAN(268)	13
sp|P29375-2|KDM5A_HUMAN(1007), sp|P29375|KDM5A_HUMAN(1007), tr|E7EV89|E7EV89_HUMAN(626)	13
sp|P49750-3|YLPM1_HUMAN(788), sp|P49750-4|YLPM1_HUMAN(983), sp|P49750|YLPM1_HUMAN(788), tr|H0YIQ2|H0YIQ2_HUMAN(536)	13
sp|Q9UPW6-2|SATB2_HUMAN(24), sp|Q9UPW6|SATB2_HUMAN(24), tr|C9JR56|C9JR56_HUMAN(24), tr|F8WCV6|F8WCV6_HUMAN(24)	13
sp|Q9Y2W1|TR150_HUMAN(451)	13
sp|Q9UBW7|ZMYM2_HUMAN(700)	13
sp|Q12830-2|BPTF_HUMAN(1023), sp|Q12830-4|BPTF_HUMAN(1149), sp|Q12830|BPTF_HUMAN(1149), tr|E7ETD6|E7ETD6_HUMAN(1010), tr|F5GXF5|F5GXF5_HUMAN(1086)	13
sp|Q13111-2|CAF1A_HUMAN(90), sp|Q13111-3|CAF1A_HUMAN(90), sp|Q13111|CAF1A_HUMAN(90), tr|K7EJF1|K7EJF1_HUMAN(73)	13
sp|P12956-2|XRCC6_HUMAN(515), sp|P12956|XRCC6_HUMAN(556), tr|B1AHC9|B1AHC9_HUMAN(506)	13
sp|Q92794|KAT6A_HUMAN(834), tr|C9K0F9|C9K0F9_HUMAN(414)	13
sp|Q969J2|ZKSC4_HUMAN(26)	13
sp|Q5SVZ6|ZMYM1_HUMAN(25), tr|Q5SVZ7|Q5SVZ7_HUMAN(25)	13
sp|P78347-2|GTF2I_HUMAN(331), sp|P78347-3|GTF2I_HUMAN(352), sp|P78347-4|GTF2I_HUMAN(351), sp|P78347|GTF2I_HUMAN(372)	13
sp|Q9H582-2|ZN644_HUMAN(346), sp|Q9H582|ZN644_HUMAN(346)	13
sp|Q92785-2|REQU_HUMAN(99), sp|Q92785|REQU_HUMAN(99), tr|J3KMZ8|J3KMZ8_HUMAN(99)	13
sp|P51532-2|SMCA4_HUMAN(711), sp|P51532-3|SMCA4_HUMAN(711), sp|P51532-4|SMCA4_HUMAN(711), sp|P51532-5|SMCA4_HUMAN(711), sp|P51532|SMCA4_HUMAN(711), tr|A0A0A0MT49|A0A0A0MT49_HUMAN(775), tr|Q9HBD4|Q9HBD4_HUMAN(711)	12
sp|Q14839-2|CHD4_HUMAN(711), sp|Q14839|CHD4_HUMAN(711), tr|A0A0C4DGG9|A0A0C4DGG9_HUMAN(708), tr|F5GWX5|F5GWX5_HUMAN(704)	12
sp|Q5VZL5-2|ZMYM4_HUMAN(1342), sp|Q5VZL5-3|ZMYM4_HUMAN(1107), sp|Q5VZL5-4|ZMYM4_HUMAN(1399), sp|Q5VZL5|ZMYM4_HUMAN(1431), tr|H7C1I7|H7C1I7_HUMAN(1090)	12
sp|O95785-2|WIZ_HUMAN(320), sp|O95785-3|WIZ_HUMAN(491), sp|O95785-4|WIZ_HUMAN(361), sp|O95785|WIZ_HUMAN(1177), tr|B9EGQ5|B9EGQ5_HUMAN(358), tr|M0QXA7|M0QXA7_HUMAN(494)	12
sp|Q9H410-2|DSN1_HUMAN(186), sp|Q9H410-3|DSN1_HUMAN(146), sp|Q9H410-4|DSN1_HUMAN(237), sp|Q9H410|DSN1_HUMAN(253), tr|Q5JW54|Q5JW54_HUMAN(181)	12
sp|Q13435|SF3B2_HUMAN(443), tr|E9PPJ0|E9PPJ0_HUMAN(426)	12
sp|Q9UHF7-2|TRPS1_HUMAN(779), sp|Q9UHF7-3|TRPS1_HUMAN(770), sp|Q9UHF7|TRPS1_HUMAN(766), tr|E5RFF3|E5RFF3_HUMAN(520), tr|E5RJ97|E5RJ97_HUMAN(766), tr|H0YC29|H0YC29_HUMAN(570)	12
sp|P30414|NKTR_HUMAN(1057), tr|A0A087WYW3|A0A087WYW3_HUMAN(757)	12
sp|Q96T23-2|RSF1_HUMAN(285), sp|Q96T23-3|RSF1_HUMAN(64), sp|Q96T23|RSF1_HUMAN(316), tr|H0YCN2|H0YCN2_HUMAN(117), tr|H0YER1|H0YER1_HUMAN(315)	12
sp|P29590-2|PML_HUMAN(426), sp|P29590-3|PML_HUMAN(426), sp|P29590-4|PML_HUMAN(426), sp|P29590-5|PML_HUMAN(426), sp|P29590-8|PML_HUMAN(426), sp|P29590-9|PML_HUMAN(426), sp|P29590|PML_HUMAN(426), tr|H3BT29|H3BT29_HUMAN(198), tr|H3BVD2|H3BVD2_HUMAN(70)	12
sp|Q9Y5S9-2|RBM8A_HUMAN(27), sp|Q9Y5S9|RBM8A_HUMAN(27)	12
sp|P68431|H31_HUMAN(24), sp|P84243|H33_HUMAN(24), sp|Q6NXT2|H3C_HUMAN(24), sp|Q71DI3|H32_HUMAN(24), tr|B4DEB1|B4DEB1_HUMAN(24), tr|K7EK07|K7EK07_HUMAN(24), tr|K7EMV3|K7EMV3_HUMAN(24), tr|K7EP01|K7EP01_HUMAN(24), tr|K7ES00|K7ES00_HUMAN(24), tr|Q5TEC6|Q5TEC6_HUMAN(24)	12
sp|Q9NS91|RAD18_HUMAN(376), tr|H7C3I2|H7C3I2_HUMAN(13)	12
sp|Q15596|NCOA2_HUMAN(765), tr|E7EWM1|E7EWM1_HUMAN(765)	12
sp|Q9C0K0-2|BC11B_HUMAN(816), sp|Q9C0K0|BC11B_HUMAN(887), tr|D3YTK1|D3YTK1_HUMAN(693)	12
sp|Q13111-2|CAF1A_HUMAN(168), sp|Q13111-3|CAF1A_HUMAN(168), sp|Q13111|CAF1A_HUMAN(168)	12
sp|O94916-2|NFAT5_HUMAN(480), sp|O94916-3|NFAT5_HUMAN(509), sp|O94916-5|NFAT5_HUMAN(574), sp|O94916|NFAT5_HUMAN(556)	12
sp|Q96T23-2|RSF1_HUMAN(212), sp|Q96T23|RSF1_HUMAN(243), tr|H0YCN2|H0YCN2_HUMAN(44), tr|H0YER1|H0YER1_HUMAN(242)	12
sp|Q14151|SAFB2_HUMAN(163), tr|K7EQU4|K7EQU4_HUMAN(31), tr|K7ERX3|K7ERX3_HUMAN(69)	12
sp|Q14592-2|ZN460_HUMAN(131), sp|Q14592|ZN460_HUMAN(172)	12
sp|Q9Y462-2|ZN711_HUMAN(214), sp|Q9Y462-3|ZN711_HUMAN(214), sp|Q9Y462|ZN711_HUMAN(214)	12
sp|Q9BYW2-2|SETD2_HUMAN(637), sp|Q9BYW2-3|SETD2_HUMAN(637), sp|Q9BYW2|SETD2_HUMAN(637), tr|C9JG86|C9JG86_HUMAN(593), tr|H7BXT4|H7BXT4_HUMAN(509), tr|H7BZ93|H7BZ93_HUMAN(355), tr|H7C3H4|H7C3H4_HUMAN(271)	12
sp|P05423|RPC4_HUMAN(199), tr|E5RHT4|E5RHT4_HUMAN(199)	12
sp|P22102|PUR2_HUMAN(1008)	12
sp|O95785-2|WIZ_HUMAN(513), sp|O95785-3|WIZ_HUMAN(684), sp|O95785-4|WIZ_HUMAN(554), sp|O95785|WIZ_HUMAN(1370), tr|B9EGQ5|B9EGQ5_HUMAN(551), tr|M0QXA7|M0QXA7_HUMAN(687)	12
sp|O60814|H2B1K_HUMAN(12), sp|P06899|H2B1J_HUMAN(12), sp|P23527|H2B1O_HUMAN(12), sp|P33778|H2B1B_HUMAN(12), sp|P57053|H2BFS_HUMAN(12), sp|P58876|H2B1D_HUMAN(12), sp|P62807|H2B1C_HUMAN(12), sp|Q16778|H2B2E_HUMAN(12), sp|Q5QNW6-2|H2B2F_HUMAN(12), sp|Q5QNW6|H2B2F_HUMAN(12), sp|Q8N257|H2B3B_HUMAN(12), sp|Q93079|H2B1H_HUMAN(12), sp|Q99877|H2B1N_HUMAN(12), sp|Q99880|H2B1L_HUMAN(12), tr|U3KQK0|U3KQK0_HU…	12
sp|Q13263-2|TIF1B_HUMAN(190), sp|Q13263|TIF1B_HUMAN(272), tr|M0R3C0|M0R3C0_HUMAN(138)	12
sp|Q13838-2|DX39B_HUMAN(32), sp|Q13838|DX39B_HUMAN(32), tr|A0A0A0MT12|A0A0A0MT12_HUMAN(32), tr|A0A0G2JHN7|A0A0G2JHN7_HUMAN(32), tr|A0A0G2JJL7|A0A0G2JJL7_HUMAN(55), tr|F6QYI9|F6QYI9_HUMAN(55), tr|F6R6M7|F6R6M7_HUMAN(32), tr|F6S2B7|F6S2B7_HUMAN(32), tr|F6S4E6|F6S4E6_HUMAN(32), tr|F6SXL5|F6SXL5_HUMAN(47), tr|F6TRA5|F6TRA5_HUMAN(32), tr|F6U6E2|F6U6E2_HUMAN(32), tr|F6WLT2|F6WLT2_HUMAN(32), tr|Q5STU3|Q…	12
sp|Q9UBW7-2|ZMYM2_HUMAN(416), sp|Q9UBW7|ZMYM2_HUMAN(503)	12
sp|Q9UHF7-2|TRPS1_HUMAN(1214), sp|Q9UHF7-3|TRPS1_HUMAN(1205), sp|Q9UHF7|TRPS1_HUMAN(1201), tr|E5RFF3|E5RFF3_HUMAN(955)	12
sp|Q9ULU4-10|PKCB1_HUMAN(410), sp|Q9ULU4-11|PKCB1_HUMAN(390), sp|Q9ULU4-12|PKCB1_HUMAN(410), sp|Q9ULU4-13|PKCB1_HUMAN(410), sp|Q9ULU4-14|PKCB1_HUMAN(385), sp|Q9ULU4-15|PKCB1_HUMAN(385), sp|Q9ULU4-16|PKCB1_HUMAN(385), sp|Q9ULU4-17|PKCB1_HUMAN(385), sp|Q9ULU4-18|PKCB1_HUMAN(385), sp|Q9ULU4-19|PKCB1_HUMAN(417), sp|Q9ULU4-20|PKCB1_HUMAN(390), sp|Q9ULU4-21|PKCB1_HUMAN(365), sp|Q9ULU4-22|PKCB1_HUMAN(41…	12
sp|Q5UIP0-2|RIF1_HUMAN(1591), sp|Q5UIP0|RIF1_HUMAN(1591)	12
sp|O75376-2|NCOR1_HUMAN(1122), sp|O75376|NCOR1_HUMAN(1106), tr|A0A088AWL3|A0A088AWL3_HUMAN(1013)	12
sp|P07910-2|HNRPC_HUMAN(231), sp|P07910-3|HNRPC_HUMAN(164), sp|P07910-4|HNRPC_HUMAN(188), sp|P07910|HNRPC_HUMAN(244), tr|B2R5W2|B2R5W2_HUMAN(231), tr|B4DY08|B4DY08_HUMAN(231), tr|G3V2D6|G3V2D6_HUMAN(152), tr|G3V2Q1|G3V2Q1_HUMAN(243), tr|G3V4C1|G3V4C1_HUMAN(230), tr|G3V4W0|G3V4W0_HUMAN(231), tr|G3V5V7|G3V5V7_HUMAN(128)	12
sp|Q9NVC6|MED17_HUMAN(356)	12
sp|P27816-2|MAP4_HUMAN(665), sp|P27816-4|MAP4_HUMAN(573), sp|P27816-5|MAP4_HUMAN(565), sp|P27816-6|MAP4_HUMAN(838), sp|P27816|MAP4_HUMAN(838), tr|B5MEG9|B5MEG9_HUMAN(622), tr|E7EVA0|E7EVA0_HUMAN(1983), tr|H0Y2V1|H0Y2V1_HUMAN(204), tr|H7C4C5|H7C4C5_HUMAN(249)	12
sp|Q96T23-2|RSF1_HUMAN(534), sp|Q96T23-3|RSF1_HUMAN(313), sp|Q96T23|RSF1_HUMAN(565), tr|H0YCN2|H0YCN2_HUMAN(366), tr|H0YER1|H0YER1_HUMAN(564)	12
sp|Q53GS9-3|SNUT2_HUMAN(73), sp|Q53GS9|SNUT2_HUMAN(73), tr|B9A018|B9A018_HUMAN(73), tr|F8WC91|F8WC91_HUMAN(73)	12
sp|P07910-2|HNRPC_HUMAN(219), sp|P07910-3|HNRPC_HUMAN(152), sp|P07910-4|HNRPC_HUMAN(176), sp|P07910|HNRPC_HUMAN(232), tr|B2R5W2|B2R5W2_HUMAN(219), tr|B4DY08|B4DY08_HUMAN(219), tr|G3V2D6|G3V2D6_HUMAN(140), tr|G3V2Q1|G3V2Q1_HUMAN(231), tr|G3V4C1|G3V4C1_HUMAN(218), tr|G3V4W0|G3V4W0_HUMAN(219), tr|G3V5V7|G3V5V7_HUMAN(116)	12
sp|Q86T24|KAISO_HUMAN(618)	12
sp|O60506-2|HNRPQ_HUMAN(572), sp|O60506|HNRPQ_HUMAN(607)	12
sp|Q9UBW7-2|ZMYM2_HUMAN(98), sp|Q9UBW7|ZMYM2_HUMAN(98), tr|A0A087X151|A0A087X151_HUMAN(98)	12
sp|Q8N163-2|CCAR2_HUMAN(591), sp|Q8N163|CCAR2_HUMAN(591), tr|A0A087X2B6|A0A087X2B6_HUMAN(54), tr|G3V119|G3V119_HUMAN(266), tr|H0YB24|H0YB24_HUMAN(283)	12
sp|Q9Y2X3|NOP58_HUMAN(444)	12
sp|Q9UKV3-2|ACINU_HUMAN(152), sp|Q9UKV3-3|ACINU_HUMAN(121), sp|Q9UKV3|ACINU_HUMAN(879), tr|E7EQT4|E7EQT4_HUMAN(839), tr|G3V3B0|G3V3B0_HUMAN(120), tr|S4R3H4|S4R3H4_HUMAN(821)	12
sp|Q9Y4E5-2|ZN451_HUMAN(423), sp|Q9Y4E5|ZN451_HUMAN(423), tr|E9PH99|E9PH99_HUMAN(423)	12
sp|Q9Y5A6|ZSC21_HUMAN(27), tr|C9JHD9|C9JHD9_HUMAN(27), tr|G3V0F4|G3V0F4_HUMAN(27), tr|G3V1M0|G3V1M0_HUMAN(27)	12
sp|Q8IWI9-2|MGAP_HUMAN(306), sp|Q8IWI9-3|MGAP_HUMAN(1926), sp|Q8IWI9-4|MGAP_HUMAN(2135), sp|Q8IWI9|MGAP_HUMAN(2096), tr|H3BU53|H3BU53_HUMAN(783)	12
sp|Q4VC05-2|BCL7A_HUMAN(19), sp|Q4VC05|BCL7A_HUMAN(19)	12
sp|Q02880-2|TOP2B_HUMAN(1391), sp|Q02880|TOP2B_HUMAN(1396)	12
sp|P0CG47|UBB_HUMAN(48), sp|P0CG48|UBC_HUMAN(48), sp|P62979|RS27A_HUMAN(48), sp|P62987|RL40_HUMAN(48), tr|B4DV12|B4DV12_HUMAN(48), tr|F5GXK7|F5GXK7_HUMAN(48), tr|F5GYU3|F5GYU3_HUMAN(48), tr|F5GZ39|F5GZ39_HUMAN(48), tr|F5H265|F5H265_HUMAN(48), tr|F5H2Z3|F5H2Z3_HUMAN(48), tr|F5H388|F5H388_HUMAN(48), tr|F5H6Q2|F5H6Q2_HUMAN(48), tr|F5H747|F5H747_HUMAN(48), tr|J3QKN0|J3QKN0_HUMAN(48), tr|J3QS39|J3QS39…	12
sp|P37275-2|ZEB1_HUMAN(516), sp|P37275-3|ZEB1_HUMAN(448), sp|P37275-4|ZEB1_HUMAN(495), sp|P37275-5|ZEB1_HUMAN(499), sp|P37275|ZEB1_HUMAN(515)	12
sp|Q86UP3-2|ZFHX4_HUMAN(1344), sp|Q86UP3-4|ZFHX4_HUMAN(1299), sp|Q86UP3-5|ZFHX4_HUMAN(1344), sp|Q86UP3|ZFHX4_HUMAN(1299), tr|E7EVZ1|E7EVZ1_HUMAN(1318)	12
sp|O60934|NBN_HUMAN(571), tr|A0A0C4DG07|A0A0C4DG07_HUMAN(489)	11
sp|Q9NVI1-1|FANCI_HUMAN(16), sp|Q9NVI1-2|FANCI_HUMAN(16), sp|Q9NVI1-4|FANCI_HUMAN(16), sp|Q9NVI1|FANCI_HUMAN(16), tr|F8W7R3|F8W7R3_HUMAN(16), tr|H3BMG4|H3BMG4_HUMAN(16), tr|H3BQE2|H3BQE2_HUMAN(16), tr|H3BS60|H3BS60_HUMAN(16), tr|H3BT54|H3BT54_HUMAN(16)	11
sp|Q9UPW6-2|SATB2_HUMAN(357), sp|Q9UPW6|SATB2_HUMAN(475), tr|C9JR56|C9JR56_HUMAN(416)	11
sp|P29375-2|KDM5A_HUMAN(141), sp|P29375|KDM5A_HUMAN(141), tr|F5GZ99|F5GZ99_HUMAN(100)	11
sp|Q8IWI9-2|MGAP_HUMAN(365), sp|Q8IWI9-3|MGAP_HUMAN(1985), sp|Q8IWI9-4|MGAP_HUMAN(2194), sp|Q8IWI9|MGAP_HUMAN(2155), tr|H3BU53|H3BU53_HUMAN(842)	11
sp|Q92782-2|DPF1_HUMAN(133), sp|Q92782-3|DPF1_HUMAN(51), sp|Q92782|DPF1_HUMAN(133), tr|C8C3P2|C8C3P2_HUMAN(106), tr|C9IZH8|C9IZH8_HUMAN(51), tr|C9JGC1|C9JGC1_HUMAN(51), tr|E9PDV3|E9PDV3_HUMAN(107), tr|J3KQY6|J3KQY6_HUMAN(107), tr|K7EJD5|K7EJD5_HUMAN(51)	11
sp|P04908|H2A1B_HUMAN(6), sp|P0C0S8|H2A1_HUMAN(6), sp|P20671|H2A1D_HUMAN(6), sp|Q16777|H2A2C_HUMAN(6), sp|Q6FI13|H2A2A_HUMAN(6), sp|Q7L7L0|H2A3_HUMAN(6), sp|Q8IUE6|H2A2B_HUMAN(6), sp|Q93077|H2A1C_HUMAN(6), sp|Q96KK5|H2A1H_HUMAN(6), sp|Q96QV6|H2A1A_HUMAN(6), sp|Q99878|H2A1J_HUMAN(6), sp|Q9BTM1-2|H2AJ_HUMAN(6), sp|Q9BTM1|H2AJ_HUMAN(6), tr|A0A0U1RR32|A0A0U1RR32_HUMAN(6), tr|A0A0U1RRH7|A0A0U1RRH7_HUM…	11
sp|Q9UGL1-2|KDM5B_HUMAN(314), sp|Q9UGL1|KDM5B_HUMAN(278), tr|B3KV94|B3KV94_HUMAN(120)	11
sp|Q9ULM3|YETS2_HUMAN(189)	11
sp|Q9NSC2-2|SALL1_HUMAN(474), sp|Q9NSC2|SALL1_HUMAN(571), tr|H3BSM9|H3BSM9_HUMAN(474)	11
sp|P39880-2|CUX1_HUMAN(379), sp|P39880-3|CUX1_HUMAN(390), sp|P39880-4|CUX1_HUMAN(379), sp|P39880-5|CUX1_HUMAN(379), sp|P39880-6|CUX1_HUMAN(379), sp|P39880-9|CUX1_HUMAN(344), sp|P39880|CUX1_HUMAN(379), sp|Q13948-10|CASP_HUMAN(374), sp|Q13948-2|CASP_HUMAN(388), sp|Q13948-9|CASP_HUMAN(351), sp|Q13948|CASP_HUMAN(390)	11
sp|Q9NP72-2|RAB18_HUMAN(212), sp|Q9NP72-3|RAB18_HUMAN(119), sp|Q9NP72|RAB18_HUMAN(183), tr|A0A087X163|A0A087X163_HUMAN(159), tr|Q5W0J0|Q5W0J0_HUMAN(138)	11
sp|Q9NTI5-2|PDS5B_HUMAN(379), sp|Q9NTI5-3|PDS5B_HUMAN(379), sp|Q9NTI5|PDS5B_HUMAN(379)	11
sp|P12757-2|SKIL_HUMAN(50), sp|P12757-3|SKIL_HUMAN(50), sp|P12757-4|SKIL_HUMAN(50), sp|P12757-5|SKIL_HUMAN(30), sp|P12757|SKIL_HUMAN(50), tr|C9J8R9|C9J8R9_HUMAN(50)	11
sp|Q8ND82|Z280C_HUMAN(126), tr|Q9UJJ2|Q9UJJ2_HUMAN(126)	11
sp|Q9UQR1|ZN148_HUMAN(291)	11
sp|Q96JM2-3|ZN462_HUMAN(20), sp|Q96JM2|ZN462_HUMAN(20), tr|U3KQU3|U3KQU3_HUMAN(20)	11
sp|Q9NYF8-2|BCLF1_HUMAN(499), sp|Q9NYF8-3|BCLF1_HUMAN(499), sp|Q9NYF8|BCLF1_HUMAN(501), tr|E9PK09|E9PK09_HUMAN(501), tr|E9PK91|E9PK91_HUMAN(501), tr|E9PKI6|E9PKI6_HUMAN(501), tr|E9PQN2|E9PQN2_HUMAN(499)	11
sp|P13682|ZNF35_HUMAN(125), tr|C9JGR2|C9JGR2_HUMAN(125)	11
sp|Q8IWI9-3|MGAP_HUMAN(654), sp|Q8IWI9-4|MGAP_HUMAN(654), sp|Q8IWI9|MGAP_HUMAN(654), tr|H3BP52|H3BP52_HUMAN(654), tr|H3BTF4|H3BTF4_HUMAN(654)	11
sp|Q8ND82|Z280C_HUMAN(5), tr|Q9UJJ2|Q9UJJ2_HUMAN(5)	11
sp|Q9UKY1|ZHX1_HUMAN(159)	11
sp|Q03112-3|EVI1_HUMAN(249), sp|Q03112-4|EVI1_HUMAN(125), sp|Q03112-5|EVI1_HUMAN(61), sp|Q03112-6|EVI1_HUMAN(61), sp|Q03112|EVI1_HUMAN(61), tr|A0A0C3SFZ7|A0A0C3SFZ7_HUMAN(61), tr|E7EPY2|E7EPY2_HUMAN(61), tr|E7EQ57|E7EQ57_HUMAN(249), tr|E7ERX0|E7ERX0_HUMAN(61), tr|E7EU48|E7EU48_HUMAN(61), tr|E7EUL6|E7EUL6_HUMAN(61), tr|H9KVD4|H9KVD4_HUMAN(36)	11
sp|Q9NPF5|DMAP1_HUMAN(214), tr|Q5TG38|Q5TG38_HUMAN(214), tr|Q5TG39|Q5TG39_HUMAN(240), tr|Q5TG40|Q5TG40_HUMAN(214)	11
sp|P46100-2|ATRX_HUMAN(1521), sp|P46100-3|ATRX_HUMAN(1608), sp|P46100-4|ATRX_HUMAN(1687), sp|P46100-5|ATRX_HUMAN(1570), sp|P46100|ATRX_HUMAN(1725), tr|H0Y3T0|H0Y3T0_HUMAN(52)	11
sp|Q13129|RLF_HUMAN(1423)	11
sp|O75400-2|PR40A_HUMAN(348), sp|O75400-3|PR40A_HUMAN(357), sp|O75400|PR40A_HUMAN(375), tr|F5H578|F5H578_HUMAN(375)	11
sp|Q6UN15-3|FIP1_HUMAN(216), sp|Q6UN15-4|FIP1_HUMAN(239), sp|Q6UN15-5|FIP1_HUMAN(239), sp|Q6UN15|FIP1_HUMAN(254), tr|A0A0B4J203|A0A0B4J203_HUMAN(254)	11
sp|O75030-10|MITF_HUMAN(310), sp|O75030-11|MITF_HUMAN(254), sp|O75030-12|MITF_HUMAN(365), sp|O75030-2|MITF_HUMAN(417), sp|O75030-3|MITF_HUMAN(398), sp|O75030-4|MITF_HUMAN(392), sp|O75030-5|MITF_HUMAN(422), sp|O75030-6|MITF_HUMAN(416), sp|O75030-7|MITF_HUMAN(407), sp|O75030-8|MITF_HUMAN(401), sp|O75030-9|MITF_HUMAN(316), sp|O75030|MITF_HUMAN(423)	11
sp|P06748-2|NPM_HUMAN(32), sp|P06748-3|NPM_HUMAN(32), sp|P06748|NPM_HUMAN(32), tr|E5RGW4|E5RGW4_HUMAN(24)	11
sp|P07910-2|HNRPC_HUMAN(94), sp|P07910-4|HNRPC_HUMAN(94), sp|P07910|HNRPC_HUMAN(94), tr|B2R5W2|B2R5W2_HUMAN(94), tr|B4DSU6|B4DSU6_HUMAN(94), tr|B4DY08|B4DY08_HUMAN(94), tr|G3V251|G3V251_HUMAN(94), tr|G3V2D6|G3V2D6_HUMAN(15), tr|G3V2Q1|G3V2Q1_HUMAN(94), tr|G3V3K6|G3V3K6_HUMAN(94), tr|G3V4C1|G3V4C1_HUMAN(94), tr|G3V4W0|G3V4W0_HUMAN(94), tr|G3V555|G3V555_HUMAN(94), tr|G3V575|G3V575_HUMAN(94), tr|G3V…	11
sp|Q70SY1-2|CR3L2_HUMAN(178), sp|Q70SY1-3|CR3L2_HUMAN(178), sp|Q70SY1|CR3L2_HUMAN(178), tr|C9JPH0|C9JPH0_HUMAN(115), tr|H7C1W8|H7C1W8_HUMAN(171)	11
sp|Q14151-2|SAFB2_HUMAN(65), sp|Q14151|SAFB2_HUMAN(65)	11
sp|P50990-2|TCPQ_HUMAN(235), sp|P50990-3|TCPQ_HUMAN(181), sp|P50990|TCPQ_HUMAN(254)	11
sp|Q6P2Q9|PRP8_HUMAN(366), tr|I3L0J9|I3L0J9_HUMAN(311)	11
sp|P82970|HMGN5_HUMAN(101), tr|Q5JSK6|Q5JSK6_HUMAN(91), tr|Q5JSK9|Q5JSK9_HUMAN(81), tr|Q5JSL0|Q5JSL0_HUMAN(101)	11
sp|P0C0S8|H2A1_HUMAN(96), sp|P20671|H2A1D_HUMAN(96), sp|Q16777|H2A2C_HUMAN(96), sp|Q6FI13|H2A2A_HUMAN(96), sp|Q96KK5|H2A1H_HUMAN(96), sp|Q99878|H2A1J_HUMAN(96), sp|Q9BTM1-2|H2AJ_HUMAN(96), sp|Q9BTM1|H2AJ_HUMAN(96), tr|A0A0U1RR32|A0A0U1RR32_HUMAN(96), tr|A0A0U1RRH7|A0A0U1RRH7_HUMAN(96), tr|H0YFX9|H0YFX9_HUMAN(59)	11
sp|Q5UIP0-2|RIF1_HUMAN(1512), sp|Q5UIP0|RIF1_HUMAN(1512)	11
sp|Q1KMD3|HNRL2_HUMAN(58), tr|H3BQZ7|H3BQZ7_HUMAN(58)	11
sp|Q5VUA4-2|ZN318_HUMAN(578), sp|Q5VUA4|ZN318_HUMAN(578)	11
sp|O00567|NOP56_HUMAN(540)	11
sp|O15015-2|ZN646_HUMAN(1157), sp|O15015|ZN646_HUMAN(1157)	11
sp|Q9NSC2-2|SALL1_HUMAN(448), sp|Q9NSC2|SALL1_HUMAN(545), tr|H3BSM9|H3BSM9_HUMAN(448)	11
sp|A8MTY0|ZN724_HUMAN(199), tr|A0A087WUU8|A0A087WUU8_HUMAN(193)	11
sp|Q5VWN6-2|F208B_HUMAN(1098), sp|Q5VWN6|F208B_HUMAN(1903)	11
sp|Q9Y4A5-2|TRRAP_HUMAN(3082), sp|Q9Y4A5|TRRAP_HUMAN(3111), tr|F2Z2U4|F2Z2U4_HUMAN(3082), tr|H0Y4W2|H0Y4W2_HUMAN(2822)	11
sp|P43243-2|MATR3_HUMAN(329), sp|P43243|MATR3_HUMAN(617), tr|A0A0R4J2E8|A0A0R4J2E8_HUMAN(617), tr|A8MXP9|A8MXP9_HUMAN(617), tr|B3KM87|B3KM87_HUMAN(279), tr|D6REM6|D6REM6_HUMAN(617)	11
sp|Q9UGL1|KDM5B_HUMAN(242), tr|B3KV94|B3KV94_HUMAN(84)	11
sp|Q9C0J8|WDR33_HUMAN(560)	11
sp|P52701-3|MSH6_HUMAN(1161), sp|P52701-4|MSH6_HUMAN(989), sp|P52701|MSH6_HUMAN(1291), tr|A0A087WYT6|A0A087WYT6_HUMAN(258)	11
sp|Q96T23-2|RSF1_HUMAN(184), sp|Q96T23|RSF1_HUMAN(215), tr|H0YCN2|H0YCN2_HUMAN(16), tr|H0YER1|H0YER1_HUMAN(214), tr|H7C306|H7C306_HUMAN(182)	11
sp|Q15022|SUZ12_HUMAN(223), tr|J3QQW9|J3QQW9_HUMAN(200)	11
sp|P61964|WDR5_HUMAN(46), tr|V9GYQ5|V9GYQ5_HUMAN(46), tr|V9GZ59|V9GZ59_HUMAN(46)	11
sp|P43487-2|RANG_HUMAN(189), sp|P43487|RANG_HUMAN(190), tr|C9JXG8|C9JXG8_HUMAN(139), tr|F6WQW2|F6WQW2_HUMAN(267)	11
sp|Q9Y2K7-2|KDM2A_HUMAN(199), sp|Q9Y2K7-3|KDM2A_HUMAN(505), sp|Q9Y2K7-5|KDM2A_HUMAN(66), sp|Q9Y2K7|KDM2A_HUMAN(505), tr|I3VM54|I3VM54_HUMAN(488)	11
sp|Q12830-2|BPTF_HUMAN(894), sp|Q12830-4|BPTF_HUMAN(1020), sp|Q12830|BPTF_HUMAN(1020), tr|E7ETD6|E7ETD6_HUMAN(881), tr|F5GXF5|F5GXF5_HUMAN(957)	11
sp|P42167-2|LAP2B_HUMAN(191), sp|P42167-3|LAP2B_HUMAN(191), sp|P42167|LAP2B_HUMAN(191), tr|G5E972|G5E972_HUMAN(191), tr|H0YJH7|H0YJH7_HUMAN(98)	11
sp|Q9UBW7-2|ZMYM2_HUMAN(88), sp|Q9UBW7|ZMYM2_HUMAN(88), tr|A0A087X151|A0A087X151_HUMAN(88)	11
sp|Q13185|CBX3_HUMAN(154)	11
sp|Q14839-2|CHD4_HUMAN(1304), sp|Q14839|CHD4_HUMAN(1304), tr|A0A0C4DGG9|A0A0C4DGG9_HUMAN(1301), tr|F5GWX5|F5GWX5_HUMAN(1297)	11
sp|O75182-2|SIN3B_HUMAN(150), sp|O75182-3|SIN3B_HUMAN(150), sp|O75182|SIN3B_HUMAN(150)	11
sp|P37275-2|ZEB1_HUMAN(505), sp|P37275-3|ZEB1_HUMAN(437), sp|P37275-4|ZEB1_HUMAN(484), sp|P37275-5|ZEB1_HUMAN(488), sp|P37275|ZEB1_HUMAN(504)	11
sp|Q9H9B1-3|EHMT1_HUMAN(559), sp|Q9H9B1-4|EHMT1_HUMAN(559), sp|Q9H9B1|EHMT1_HUMAN(559), tr|A0A0C4DGF8|A0A0C4DGF8_HUMAN(178), tr|A0A1B0GU48|A0A1B0GU48_HUMAN(521), tr|A0A1B0GV09|A0A1B0GV09_HUMAN(528)	10
sp|P61247|RS3A_HUMAN(249), tr|D6R9B6|D6R9B6_HUMAN(130), tr|D6RAT0|D6RAT0_HUMAN(212), tr|H0Y9Y4|H0Y9Y4_HUMAN(193)	10
sp|Q9Y4A5-2|TRRAP_HUMAN(932), sp|Q9Y4A5|TRRAP_HUMAN(932), tr|F2Z2U4|F2Z2U4_HUMAN(931), tr|H0Y4W2|H0Y4W2_HUMAN(647)	10
sp|Q13129|RLF_HUMAN(1036)	10
sp|Q15424-2|SAFB1_HUMAN(117), sp|Q15424-3|SAFB1_HUMAN(186), sp|Q15424-4|SAFB1_HUMAN(186), sp|Q15424|SAFB1_HUMAN(186)	10
sp|P11388-2|TOP2A_HUMAN(555), sp|P11388-3|TOP2A_HUMAN(565), sp|P11388-4|TOP2A_HUMAN(610), sp|P11388|TOP2A_HUMAN(529)	10
sp|Q7L590-2|MCM10_HUMAN(761), sp|Q7L590|MCM10_HUMAN(762), tr|Q5T670|Q5T670_HUMAN(761)	10
sp|Q6ZN30-2|BNC2_HUMAN(396), sp|Q6ZN30|BNC2_HUMAN(396), tr|B1APH0|B1APH0_HUMAN(329), tr|F5H586|F5H586_HUMAN(222), tr|H0Y6W5|H0Y6W5_HUMAN(353)	10
sp|Q96DT7-3|ZBT10_HUMAN(511), sp|Q96DT7-4|ZBT10_HUMAN(392), sp|Q96DT7|ZBT10_HUMAN(684)	10
sp|Q86U86-2|PB1_HUMAN(154), sp|Q86U86-3|PB1_HUMAN(154), sp|Q86U86-4|PB1_HUMAN(154), sp|Q86U86-5|PB1_HUMAN(154), sp|Q86U86-6|PB1_HUMAN(154), sp|Q86U86-7|PB1_HUMAN(154), sp|Q86U86-8|PB1_HUMAN(154), sp|Q86U86-9|PB1_HUMAN(154), sp|Q86U86|PB1_HUMAN(154), tr|C9JPI5|C9JPI5_HUMAN(154), tr|E7EVG2|E7EVG2_HUMAN(154), tr|H0Y5B5|H0Y5B5_HUMAN(98)	10
sp|O94880|PHF14_HUMAN(77), tr|A0A0U1RRH6|A0A0U1RRH6_HUMAN(77)	10
sp|Q7L4I2-2|RSRC2_HUMAN(327), sp|Q7L4I2|RSRC2_HUMAN(375)	10
sp|Q15047-3|SETB1_HUMAN(1149), sp|Q15047|SETB1_HUMAN(1149), tr|E9PRF4|E9PRF4_HUMAN(1149)	10
sp|P23246-2|SFPQ_HUMAN(338), sp|P23246|SFPQ_HUMAN(338)	10
sp|Q9UBT2-2|SAE2_HUMAN(324), sp|Q9UBT2|SAE2_HUMAN(420)	10
sp|P61956-2|SUMO2_HUMAN(7), sp|P61956|SUMO2_HUMAN(7)	10
sp|Q9Y4E5-4|ZN451_HUMAN(130), tr|D6RAS1|D6RAS1_HUMAN(102)	10
sp|P49792|RBP2_HUMAN(1350)	10
sp|Q9BZE4-2|NOG1_HUMAN(285), sp|Q9BZE4-3|NOG1_HUMAN(216), sp|Q9BZE4|NOG1_HUMAN(332)	10
tr|H0Y4C5|H0Y4C5_HUMAN(2)	10
sp|Q96T23-2|RSF1_HUMAN(632), sp|Q96T23-3|RSF1_HUMAN(411), sp|Q96T23|RSF1_HUMAN(663), tr|H0YCN2|H0YCN2_HUMAN(464), tr|H0YER1|H0YER1_HUMAN(662)	10
sp|Q13111-2|CAF1A_HUMAN(135), sp|Q13111-3|CAF1A_HUMAN(135), sp|Q13111|CAF1A_HUMAN(135), tr|K7EJF1|K7EJF1_HUMAN(118)	10
sp|Q14839-2|CHD4_HUMAN(1212), sp|Q14839|CHD4_HUMAN(1212), tr|A0A0C4DGG9|A0A0C4DGG9_HUMAN(1209), tr|F5GWX5|F5GWX5_HUMAN(1205)	10
sp|P04637-4|P53_HUMAN(342), sp|P04637-7|P53_HUMAN(249), sp|P04637|P53_HUMAN(381), tr|A0A087WZU8|A0A087WZU8_HUMAN(370), tr|A0A087X1Q1|A0A087X1Q1_HUMAN(222)	10
sp|O75131|CPNE3_HUMAN(211), tr|A0A087WYQ3|A0A087WYQ3_HUMAN(211), tr|H0YB26|H0YB26_HUMAN(100)	10
sp|P17676-2|CEBPB_HUMAN(237), sp|P17676-3|CEBPB_HUMAN(62), sp|P17676|CEBPB_HUMAN(260)	10
sp|Q8N0Y2-2|ZN444_HUMAN(156), sp|Q8N0Y2|ZN444_HUMAN(157)	10
sp|Q86U86-2|PB1_HUMAN(653), sp|Q86U86-3|PB1_HUMAN(621), sp|Q86U86-4|PB1_HUMAN(653), sp|Q86U86-5|PB1_HUMAN(653), sp|Q86U86-6|PB1_HUMAN(653), sp|Q86U86-7|PB1_HUMAN(668), sp|Q86U86-8|PB1_HUMAN(668), sp|Q86U86-9|PB1_HUMAN(653), sp|Q86U86|PB1_HUMAN(653), tr|E7EVG2|E7EVG2_HUMAN(653), tr|H0Y5B5|H0Y5B5_HUMAN(612)	10
sp|P49711|CTCF_HUMAN(74)	10
sp|Q96CB8|INT12_HUMAN(68), tr|A0A087WXN4|A0A087WXN4_HUMAN(68), tr|A0A1B0GX90|A0A1B0GX90_HUMAN(68), tr|C9J0M6|C9J0M6_HUMAN(68), tr|C9JDP3|C9JDP3_HUMAN(68), tr|E9PGI3|E9PGI3_HUMAN(68)	10
sp|P49792|RBP2_HUMAN(2594)	10
sp|Q8N8K9-2|K1958_HUMAN(204), sp|Q8N8K9-3|K1958_HUMAN(204), sp|Q8N8K9|K1958_HUMAN(204)	10
sp|Q92618|ZN516_HUMAN(681), tr|A0A087WUJ4|A0A087WUJ4_HUMAN(72)	10
sp|Q13111-2|CAF1A_HUMAN(254), sp|Q13111-3|CAF1A_HUMAN(254), sp|Q13111|CAF1A_HUMAN(254), tr|K7EPA1|K7EPA1_HUMAN(39)	10
sp|Q01780-2|EXOSX_HUMAN(19), sp|Q01780|EXOSX_HUMAN(19), tr|K7EJ37|K7EJ37_HUMAN(19)	10
sp|P68431|H31_HUMAN(15), sp|P84243|H33_HUMAN(15), sp|Q16695|H31T_HUMAN(15), sp|Q6NXT2|H3C_HUMAN(15), sp|Q71DI3|H32_HUMAN(15), tr|B4DEB1|B4DEB1_HUMAN(15), tr|K7EK07|K7EK07_HUMAN(15), tr|K7EMV3|K7EMV3_HUMAN(15), tr|K7EP01|K7EP01_HUMAN(15), tr|K7ES00|K7ES00_HUMAN(15), tr|Q5TEC6|Q5TEC6_HUMAN(15)	10
sp|O60765|Z354A_HUMAN(139)	10
sp|Q149N8-2|SHPRH_HUMAN(312), sp|Q149N8-4|SHPRH_HUMAN(423), sp|Q149N8-5|SHPRH_HUMAN(423), sp|Q149N8|SHPRH_HUMAN(423), tr|A0A0D9SFM0|A0A0D9SFM0_HUMAN(423), tr|H7C2W2|H7C2W2_HUMAN(401), tr|K4DI94|K4DI94_HUMAN(312)	10
sp|P19532|TFE3_HUMAN(330)	10
sp|P49959-2|MRE11_HUMAN(327), sp|P49959-3|MRE11_HUMAN(330), sp|P49959|MRE11_HUMAN(327), tr|F8W7U8|F8W7U8_HUMAN(327)	10
sp|P35226|BMI1_HUMAN(88), tr|Q5T8Z4|Q5T8Z4_HUMAN(88), tr|Q5T8Z6|Q5T8Z6_HUMAN(88), tr|R4GMX3|R4GMX3_HUMAN(231)	10
sp|P62805|H4_HUMAN(78)	10
sp|O95785-2|WIZ_HUMAN(773), sp|O95785-3|WIZ_HUMAN(944), sp|O95785-4|WIZ_HUMAN(814), sp|O95785|WIZ_HUMAN(1630), tr|B9EGQ5|B9EGQ5_HUMAN(811), tr|M0QXA7|M0QXA7_HUMAN(947)	10
sp|Q15054-2|DPOD3_HUMAN(394), sp|Q15054-3|DPOD3_HUMAN(327), sp|Q15054|DPOD3_HUMAN(433), tr|H0YEX7|H0YEX7_HUMAN(56)	10
sp|Q14839-2|CHD4_HUMAN(1675), sp|Q14839|CHD4_HUMAN(1647), tr|A0A0C4DGG9|A0A0C4DGG9_HUMAN(1672), tr|F5GWX5|F5GWX5_HUMAN(1640)	10
sp|P37275-2|ZEB1_HUMAN(549), sp|P37275-3|ZEB1_HUMAN(481), sp|P37275-4|ZEB1_HUMAN(528), sp|P37275-5|ZEB1_HUMAN(532), sp|P37275|ZEB1_HUMAN(548)	10
sp|Q9Y4E5-2|ZN451_HUMAN(446), sp|Q9Y4E5|ZN451_HUMAN(446), tr|E9PH99|E9PH99_HUMAN(446)	10
sp|P06748-2|NPM_HUMAN(134), sp|P06748-3|NPM_HUMAN(134), sp|P06748|NPM_HUMAN(134), tr|E5RI98|E5RI98_HUMAN(70)	10
sp|P04637-4|P53_HUMAN(331), sp|P04637-7|P53_HUMAN(238), sp|P04637|P53_HUMAN(370), tr|A0A087WZU8|A0A087WZU8_HUMAN(359), tr|A0A087X1Q1|A0A087X1Q1_HUMAN(211)	10
sp|Q5VZL5-2|ZMYM4_HUMAN(260), sp|Q5VZL5-4|ZMYM4_HUMAN(228), sp|Q5VZL5|ZMYM4_HUMAN(260), tr|H7C1I7|H7C1I7_HUMAN(9)	10
sp|Q9Y3L3-2|3BP1_HUMAN(192), sp|Q9Y3L3|3BP1_HUMAN(192)	10
sp|Q8NB50-2|ZFP62_HUMAN(82), sp|Q8NB50-3|ZFP62_HUMAN(49), sp|Q8NB50|ZFP62_HUMAN(82), tr|D6R9C0|D6R9C0_HUMAN(49), tr|D6RBG3|D6RBG3_HUMAN(49), tr|D6RCF6|D6RCF6_HUMAN(49)	10
sp|Q03112-3|EVI1_HUMAN(721), sp|Q03112-4|EVI1_HUMAN(598), sp|Q03112-5|EVI1_HUMAN(533), sp|Q03112-6|EVI1_HUMAN(534), sp|Q03112|EVI1_HUMAN(533), tr|A0A0C3SFZ7|A0A0C3SFZ7_HUMAN(534), tr|E7EQ57|E7EQ57_HUMAN(721), tr|E7EUL6|E7EUL6_HUMAN(533), tr|H9KVD4|H9KVD4_HUMAN(184)	10
sp|P17482|HXB9_HUMAN(117)	10
sp|O60264|SMCA5_HUMAN(160)	10
sp|O95625|ZBT11_HUMAN(1043)	10
sp|Q13428-2|TCOF_HUMAN(523), sp|Q13428-3|TCOF_HUMAN(600), sp|Q13428-4|TCOF_HUMAN(600), sp|Q13428-5|TCOF_HUMAN(600), sp|Q13428-6|TCOF_HUMAN(600), sp|Q13428-7|TCOF_HUMAN(600), sp|Q13428-8|TCOF_HUMAN(523), sp|Q13428|TCOF_HUMAN(600), tr|E7ETY2|E7ETY2_HUMAN(600), tr|J3KQ96|J3KQ96_HUMAN(600)	10
sp|P05388-2|RLA0_HUMAN(235), sp|P05388|RLA0_HUMAN(297), tr|F8VWS0|F8VWS0_HUMAN(261), tr|F8W1K8|F8W1K8_HUMAN(87)	10
sp|Q6PJT7-10|ZC3HE_HUMAN(376), sp|Q6PJT7-11|ZC3HE_HUMAN(394), sp|Q6PJT7-2|ZC3HE_HUMAN(413), sp|Q6PJT7-3|ZC3HE_HUMAN(413), sp|Q6PJT7-4|ZC3HE_HUMAN(379), sp|Q6PJT7-5|ZC3HE_HUMAN(413), sp|Q6PJT7-9|ZC3HE_HUMAN(413), sp|Q6PJT7|ZC3HE_HUMAN(413), tr|A0A087WTC9|A0A087WTC9_HUMAN(86), tr|G3V256|G3V256_HUMAN(413), tr|G3V5I6|G3V5I6_HUMAN(258), tr|H0YJA2|H0YJA2_HUMAN(329)	10
sp|Q9Y4E5-2|ZN451_HUMAN(827), sp|Q9Y4E5|ZN451_HUMAN(827), tr|E9PH99|E9PH99_HUMAN(827)	10
sp|Q12830-2|BPTF_HUMAN(626), sp|Q12830-4|BPTF_HUMAN(752), sp|Q12830|BPTF_HUMAN(752), tr|A0A0A0MR81|A0A0A0MR81_HUMAN(613), tr|E7ETD6|E7ETD6_HUMAN(613), tr|F5GXF5|F5GXF5_HUMAN(689), tr|F5H176|F5H176_HUMAN(102)	10
sp|Q13523|PRP4B_HUMAN(117)	10
sp|Q8WVM7|STAG1_HUMAN(1161), tr|Q68DW7|Q68DW7_HUMAN(901)	10
sp|O75444-1|MAF_HUMAN(33), sp|O75444|MAF_HUMAN(33), tr|H3BP11|H3BP11_HUMAN(33)	10
sp|O15060|ZBT39_HUMAN(183)	10
sp|Q4G0J3-2|LARP7_HUMAN(42), sp|Q4G0J3-3|LARP7_HUMAN(417), sp|Q4G0J3|LARP7_HUMAN(410), tr|D6R9Z6|D6R9Z6_HUMAN(78), tr|H0YA82|H0YA82_HUMAN(204)	10
sp|Q8N257|H2B3B_HUMAN(109)	10
sp|O14978|ZN263_HUMAN(17), tr|I3L2X3|I3L2X3_HUMAN(17), tr|I3L393|I3L393_HUMAN(17), tr|I3NI39|I3NI39_HUMAN(17)	10
sp|Q9NRL2-2|BAZ1A_HUMAN(193), sp|Q9NRL2|BAZ1A_HUMAN(193)	10
sp|P0CG47|UBB_HUMAN(6), sp|P0CG48|UBC_HUMAN(6), sp|P62979|RS27A_HUMAN(6), sp|P62987|RL40_HUMAN(6), tr|B4DV12|B4DV12_HUMAN(6), tr|F5GXK7|F5GXK7_HUMAN(6), tr|F5GYU3|F5GYU3_HUMAN(6), tr|F5GZ39|F5GZ39_HUMAN(6), tr|F5H265|F5H265_HUMAN(6), tr|F5H2Z3|F5H2Z3_HUMAN(6), tr|F5H388|F5H388_HUMAN(6), tr|F5H6Q2|F5H6Q2_HUMAN(6), tr|F5H747|F5H747_HUMAN(6), tr|J3QKN0|J3QKN0_HUMAN(6), tr|J3QS39|J3QS39_HUMAN(6), tr|…	10
sp|Q92769-3|HDAC2_HUMAN(451), sp|Q92769|HDAC2_HUMAN(481)	10
sp|Q14151|SAFB2_HUMAN(380)	10
sp|P58876|H2B1D_HUMAN(6)	10
sp|Q9BYG3|MK67I_HUMAN(264), tr|H7BZL0|H7BZL0_HUMAN(73)	10
sp|Q9NZM4-2|GSCR1_HUMAN(1071), sp|Q9NZM4|GSCR1_HUMAN(1313), tr|A0A087WWH3|A0A087WWH3_HUMAN(1261)	10
sp|Q9H9B1-3|EHMT1_HUMAN(734), sp|Q9H9B1-4|EHMT1_HUMAN(734), sp|Q9H9B1|EHMT1_HUMAN(734), tr|A0A0C4DGF8|A0A0C4DGF8_HUMAN(353), tr|A0A1B0GU48|A0A1B0GU48_HUMAN(696), tr|A0A1B0GV09|A0A1B0GV09_HUMAN(703), tr|A0A1B0GWF6|A0A1B0GWF6_HUMAN(32)	10
sp|Q15029-2|U5S1_HUMAN(60), sp|Q15029-3|U5S1_HUMAN(95), sp|Q15029|U5S1_HUMAN(95), tr|K7EIT3|K7EIT3_HUMAN(95), tr|K7EIV5|K7EIV5_HUMAN(95)	10
sp|O95218-2|ZRAB2_HUMAN(146), sp|O95218|ZRAB2_HUMAN(146)	10
sp|Q6KC79-2|NIPBL_HUMAN(643), sp|Q6KC79-3|NIPBL_HUMAN(643), sp|Q6KC79|NIPBL_HUMAN(643)	10
sp|P52701-2|MSH6_HUMAN(334), sp|P52701-3|MSH6_HUMAN(204), sp|P52701-4|MSH6_HUMAN(32), sp|P52701|MSH6_HUMAN(334), tr|A0A087WWJ1|A0A087WWJ1_HUMAN(333)	10
sp|P11388-2|TOP2A_HUMAN(1293), sp|P11388-3|TOP2A_HUMAN(1303), sp|P11388-4|TOP2A_HUMAN(1348), sp|P11388|TOP2A_HUMAN(1267)	10
sp|Q9UIG0-2|BAZ1B_HUMAN(1103), sp|Q9UIG0|BAZ1B_HUMAN(1107)	10
sp|Q8N3X1-2|FNBP4_HUMAN(350), sp|Q8N3X1|FNBP4_HUMAN(348)	10
sp|Q86UP3-2|ZFHX4_HUMAN(3186), sp|Q86UP3-4|ZFHX4_HUMAN(3158), sp|Q86UP3-5|ZFHX4_HUMAN(3203), sp|Q86UP3|ZFHX4_HUMAN(3154), tr|E7EVZ1|E7EVZ1_HUMAN(3177)	10
sp|Q12888-2|TP53B_HUMAN(822), sp|Q12888-3|TP53B_HUMAN(822), sp|Q12888|TP53B_HUMAN(817), tr|A6NNK5|A6NNK5_HUMAN(822), tr|C9JXV0|C9JXV0_HUMAN(822), tr|H7C3N7|H7C3N7_HUMAN(64)	9
sp|P31948-2|STIP1_HUMAN(257), sp|P31948-3|STIP1_HUMAN(186), sp|P31948|STIP1_HUMAN(210), tr|F5H783|F5H783_HUMAN(210)	9
sp|Q9Y6X2|PIAS3_HUMAN(230), tr|E7ESB4|E7ESB4_HUMAN(221), tr|E9PHH8|E9PHH8_HUMAN(195)	9
sp|Q86U86-2|PB1_HUMAN(1587), sp|Q86U86-3|PB1_HUMAN(1555), sp|Q86U86-4|PB1_HUMAN(1535), sp|Q86U86-5|PB1_HUMAN(1535), sp|Q86U86-7|PB1_HUMAN(1550), sp|Q86U86-8|PB1_HUMAN(1605), sp|Q86U86-9|PB1_HUMAN(1562), sp|Q86U86|PB1_HUMAN(1642)	9
sp|Q09028-2|RBBP4_HUMAN(306), sp|Q09028-3|RBBP4_HUMAN(307), sp|Q09028-4|RBBP4_HUMAN(272), sp|Q09028|RBBP4_HUMAN(307), sp|Q16576-2|RBBP7_HUMAN(350), sp|Q16576|RBBP7_HUMAN(306), tr|E9PC52|E9PC52_HUMAN(297), tr|H0YCT5|H0YCT5_HUMAN(62), tr|H0YDK2|H0YDK2_HUMAN(67), tr|H0YEU5|H0YEU5_HUMAN(45), tr|H0YF10|H0YF10_HUMAN(110), tr|Q5JP02|Q5JP02_HUMAN(110)	9
sp|Q8N283|ANR35_HUMAN(788), tr|F6XZD3|F6XZD3_HUMAN(698)	9
sp|Q02040-2|AK17A_HUMAN(118), sp|Q02040-3|AK17A_HUMAN(118), sp|Q02040|AK17A_HUMAN(118), tr|X6RAJ1|X6RAJ1_HUMAN(118)	9
sp|Q14202-2|ZMYM3_HUMAN(849), sp|Q14202|ZMYM3_HUMAN(861), tr|A6NHB5|A6NHB5_HUMAN(863), tr|A6NHN7|A6NHN7_HUMAN(863)	9
sp|P49792|RBP2_HUMAN(1414)	9
sp|Q4VC05-2|BCL7A_HUMAN(106), sp|Q4VC05|BCL7A_HUMAN(106)	9
sp|O00267-2|SPT5H_HUMAN(143), sp|O00267|SPT5H_HUMAN(147), tr|M0QYL9|M0QYL9_HUMAN(58)	9
sp|Q8TDY8-2|IGDC4_HUMAN(426), sp|Q8TDY8|IGDC4_HUMAN(696)	9
sp|Q6PJP8|DCR1A_HUMAN(236)	9
sp|Q9H4L7-2|SMRCD_HUMAN(77), sp|Q9H4L7|SMRCD_HUMAN(77), tr|D6RAY8|D6RAY8_HUMAN(77)	9
sp|O75928-2|PIAS2_HUMAN(249), sp|O75928-3|PIAS2_HUMAN(253), sp|O75928|PIAS2_HUMAN(249), tr|A0A087WUY7|A0A087WUY7_HUMAN(278)	9
sp|P38919|IF4A3_HUMAN(19), tr|I3L3H2|I3L3H2_HUMAN(19)	9
sp|Q9NS73-5|MBIP1_HUMAN(301), sp|Q9NS73|MBIP1_HUMAN(301)	9
sp|P04818-2|TYSY_HUMAN(274), sp|P04818-3|TYSY_HUMAN(225), sp|P04818|TYSY_HUMAN(308)	9
sp|O60832-2|DKC1_HUMAN(43), sp|O60832|DKC1_HUMAN(43), tr|C9IYT0|C9IYT0_HUMAN(43), tr|H7C0M1|H7C0M1_HUMAN(29), tr|H7C2Q9|H7C2Q9_HUMAN(29)	9
sp|O60315-2|ZEB2_HUMAN(367), sp|O60315|ZEB2_HUMAN(391), tr|A0A1B0GV02|A0A1B0GV02_HUMAN(416), tr|A0A1B0GVV8|A0A1B0GVV8_HUMAN(279), tr|A0A1B0GW50|A0A1B0GW50_HUMAN(391), tr|A0A1B0GWI0|A0A1B0GWI0_HUMAN(132), tr|A0JP08|A0JP08_HUMAN(390), tr|E7ESP8|E7ESP8_HUMAN(419), tr|E7EUW9|E7EUW9_HUMAN(420)	9
sp|P83916|CBX1_HUMAN(150), tr|B5MD17|B5MD17_HUMAN(154), tr|J3KS05|J3KS05_HUMAN(150)	9
sp|O15060|ZBT39_HUMAN(208)	9
sp|P15622-2|ZN250_HUMAN(120), sp|P15622-3|ZN250_HUMAN(120), sp|P15622|ZN250_HUMAN(125), tr|E9PL28|E9PL28_HUMAN(120), tr|E9PQX5|E9PQX5_HUMAN(120)	9
sp|P07910-2|HNRPC_HUMAN(42), sp|P07910-4|HNRPC_HUMAN(42), sp|P07910|HNRPC_HUMAN(42), sp|Q86SE5-3|RALYL_HUMAN(60), sp|Q86SE5|RALYL_HUMAN(47), tr|B2R5W2|B2R5W2_HUMAN(42), tr|B3KT61|B3KT61_HUMAN(47), tr|B4DSU6|B4DSU6_HUMAN(42), tr|B4DY08|B4DY08_HUMAN(42), tr|E5RG71|E5RG71_HUMAN(47), tr|G3V251|G3V251_HUMAN(42), tr|G3V2H6|G3V2H6_HUMAN(42), tr|G3V2Q1|G3V2Q1_HUMAN(42), tr|G3V3K6|G3V3K6_HUMAN(42), tr|G3V…	9
sp|Q9UNY4-2|TTF2_HUMAN(143), sp|Q9UNY4|TTF2_HUMAN(143)	9
sp|Q99496-2|RING2_HUMAN(177), sp|Q99496|RING2_HUMAN(249)	9
sp|O94864-2|ST65G_HUMAN(93), sp|O94864|ST65G_HUMAN(95)	9
sp|Q7Z3K3-2|POGZ_HUMAN(923), sp|Q7Z3K3-3|POGZ_HUMAN(932), sp|Q7Z3K3-5|POGZ_HUMAN(881), sp|Q7Z3K3-6|POGZ_HUMAN(967), sp|Q7Z3K3-7|POGZ_HUMAN(914), sp|Q7Z3K3|POGZ_HUMAN(976)	9
sp|Q14151|SAFB2_HUMAN(284), sp|Q15424-2|SAFB1_HUMAN(216), sp|Q15424-3|SAFB1_HUMAN(285), sp|Q15424-4|SAFB1_HUMAN(285), sp|Q15424|SAFB1_HUMAN(285)	9
sp|Q9H1D9|RPC6_HUMAN(5)	9
sp|Q9UPW6|SATB2_HUMAN(233), tr|C9JR56|C9JR56_HUMAN(174)	9
sp|O60264|SMCA5_HUMAN(314), sp|P28370-2|SMCA1_HUMAN(317), sp|P28370|SMCA1_HUMAN(317), tr|A0A0A0MRP6|A0A0A0MRP6_HUMAN(317), tr|B7ZLQ5|B7ZLQ5_HUMAN(317)	9
sp|O00566|MPP10_HUMAN(382), tr|U3KQ48|U3KQ48_HUMAN(382)	9
sp|P68431|H31_HUMAN(5), sp|P84243|H33_HUMAN(5), sp|Q16695|H31T_HUMAN(5), sp|Q6NXT2|H3C_HUMAN(5), sp|Q71DI3|H32_HUMAN(5), tr|B4DEB1|B4DEB1_HUMAN(5), tr|K7EK07|K7EK07_HUMAN(5), tr|K7EMV3|K7EMV3_HUMAN(5), tr|K7EP01|K7EP01_HUMAN(5), tr|K7ES00|K7ES00_HUMAN(5), tr|Q5TEC6|Q5TEC6_HUMAN(5)	9
sp|Q9Y6K1-2|DNM3A_HUMAN(49), sp|Q9Y6K1|DNM3A_HUMAN(238), tr|F8WE91|F8WE91_HUMAN(238)	9
sp|Q9H2Y7|ZN106_HUMAN(671), tr|H3BNX5|H3BNX5_HUMAN(454)	9
sp|Q9UKV3-5|ACINU_HUMAN(305), sp|Q9UKV3|ACINU_HUMAN(305), tr|E7EQT4|E7EQT4_HUMAN(265), tr|S4R3H4|S4R3H4_HUMAN(247)	9
sp|P62424|RL7A_HUMAN(252), tr|Q5T8U2|Q5T8U2_HUMAN(137)	9
sp|A6NKT7|RGPD3_HUMAN(1206), sp|O14715|RGPD8_HUMAN(1205), sp|P0DJD0|RGPD1_HUMAN(1190), sp|P0DJD1|RGPD2_HUMAN(1198), sp|P49792|RBP2_HUMAN(2181), sp|Q7Z3J3|RGPD4_HUMAN(1206), sp|Q99666|RGPD5_HUMAN(1205), tr|F8VYC4|F8VYC4_HUMAN(1198), tr|J3KNE0|J3KNE0_HUMAN(1200), tr|J3KQ37|J3KQ37_HUMAN(1065)	9
sp|Q9UGU0-2|TCF20_HUMAN(1495), sp|Q9UGU0|TCF20_HUMAN(1495)	9
sp|P41229-2|KDM5C_HUMAN(282), sp|P41229-3|KDM5C_HUMAN(241), sp|P41229-4|KDM5C_HUMAN(215), sp|P41229-5|KDM5C_HUMAN(281), sp|P41229|KDM5C_HUMAN(282)	9
sp|O75925-2|PIAS1_HUMAN(119), sp|O75925-3|PIAS1_HUMAN(117), sp|O75925|PIAS1_HUMAN(117), tr|H3BSI8|H3BSI8_HUMAN(117)	9
sp|P46013-2|KI67_HUMAN(2492), sp|P46013|KI67_HUMAN(2852)	9
sp|Q9BQ39|DDX50_HUMAN(150), sp|Q9NR30-2|DDX21_HUMAN(131), sp|Q9NR30|DDX21_HUMAN(199), tr|A0A087WVC1|A0A087WVC1_HUMAN(149)	9
sp|Q9NRL2-2|BAZ1A_HUMAN(991), sp|Q9NRL2|BAZ1A_HUMAN(1023)	9
sp|Q14CX7-2|NAA25_HUMAN(827), sp|Q14CX7|NAA25_HUMAN(827), tr|F5GWI9|F5GWI9_HUMAN(169)	9
sp|P18887|XRCC1_HUMAN(176), tr|F5H8D7|F5H8D7_HUMAN(145), tr|M0QYS5|M0QYS5_HUMAN(183), tr|M0QZ96|M0QZ96_HUMAN(105), tr|M0R0D2|M0R0D2_HUMAN(139), tr|M0R1U8|M0R1U8_HUMAN(152)	9
sp|Q96T23-2|RSF1_HUMAN(667), sp|Q96T23-3|RSF1_HUMAN(446), sp|Q96T23|RSF1_HUMAN(698), tr|H0YCN2|H0YCN2_HUMAN(499), tr|H0YER1|H0YER1_HUMAN(697)	9
sp|P10412|H14_HUMAN(46), sp|P16402|H13_HUMAN(47), sp|P16403|H12_HUMAN(46)	9
sp|Q6P4R8-2|NFRKB_HUMAN(352), sp|Q6P4R8-3|NFRKB_HUMAN(327), sp|Q6P4R8|NFRKB_HUMAN(327), tr|E9PQ59|E9PQ59_HUMAN(339)	9
sp|P11388-2|TOP2A_HUMAN(1164), sp|P11388-3|TOP2A_HUMAN(1174), sp|P11388-4|TOP2A_HUMAN(1219), sp|P11388|TOP2A_HUMAN(1138)	9
sp|Q96DT7-2|ZBT10_HUMAN(515), sp|Q96DT7-3|ZBT10_HUMAN(342), sp|Q96DT7-4|ZBT10_HUMAN(223), sp|Q96DT7|ZBT10_HUMAN(515)	9
sp|Q16576-2|RBBP7_HUMAN(203), sp|Q16576|RBBP7_HUMAN(159), tr|E9PC52|E9PC52_HUMAN(150), tr|Q5JP01|Q5JP01_HUMAN(79)	9
sp|O75643|U520_HUMAN(1404)	9
sp|Q8ND82|Z280C_HUMAN(33), tr|Q9UJJ2|Q9UJJ2_HUMAN(33)	9
sp|P29375-2|KDM5A_HUMAN(1382), sp|P29375|KDM5A_HUMAN(1382)	9
sp|P08238|HS90B_HUMAN(249), sp|Q58FF8|H90B2_HUMAN(171)	9
sp|Q86UP3-2|ZFHX4_HUMAN(1194), sp|Q86UP3-5|ZFHX4_HUMAN(1194), tr|E7EVZ1|E7EVZ1_HUMAN(1168)	9
sp|O75937|DNJC8_HUMAN(248)	9
sp|Q9Y4E5-2|ZN451_HUMAN(139), sp|Q9Y4E5|ZN451_HUMAN(139), tr|D6RIA1|D6RIA1_HUMAN(111), tr|E9PH99|E9PH99_HUMAN(139)	9
sp|Q9NU22|MDN1_HUMAN(616), tr|Q5T795|Q5T795_HUMAN(543)	9
sp|Q9H2Y7-2|ZN106_HUMAN(139), sp|Q9H2Y7|ZN106_HUMAN(911), tr|A0A0C4DGM5|A0A0C4DGM5_HUMAN(96), tr|H3BNX5|H3BNX5_HUMAN(694)	9
sp|Q96RU2-2|UBP28_HUMAN(759), tr|B4E3L3|B4E3L3_HUMAN(634), tr|G3V1N5|G3V1N5_HUMAN(467)	9
sp|O14529|CUX2_HUMAN(1269), sp|Q9Y5Y9|SCNAA_HUMAN(1179)	9
sp|Q9UIG0-2|BAZ1B_HUMAN(1085), sp|Q9UIG0|BAZ1B_HUMAN(1089)	9
sp|Q9H040|SPRTN_HUMAN(484)	9
sp|Q03112-3|EVI1_HUMAN(99), sp|Q13465|MDS1_HUMAN(99), tr|E7EQ57|E7EQ57_HUMAN(99)	9
sp|Q68DK7-2|MSL1_HUMAN(100), sp|Q68DK7-3|MSL1_HUMAN(38), sp|Q68DK7|MSL1_HUMAN(301), tr|J3KRQ4|J3KRQ4_HUMAN(81), tr|J3KSZ8|J3KSZ8_HUMAN(301), tr|J3QQY0|J3QQY0_HUMAN(301)	9
sp|Q9NPI1-2|BRD7_HUMAN(307), sp|Q9NPI1|BRD7_HUMAN(307)	9
sp|Q9Y265-2|RUVB1_HUMAN(225), sp|Q9Y265|RUVB1_HUMAN(225), tr|E7ETR0|E7ETR0_HUMAN(165), tr|H7C4G5|H7C4G5_HUMAN(24), tr|H7C4I3|H7C4I3_HUMAN(45)	9
sp|Q9BSM1|PCGF1_HUMAN(88)	9
sp|Q9UQE7|SMC3_HUMAN(592)	9
sp|Q13129|RLF_HUMAN(1396)	9
sp|P63167|DYL1_HUMAN(5), tr|F8VRV5|F8VRV5_HUMAN(5), tr|F8VXI7|F8VXI7_HUMAN(5), tr|F8VXL2|F8VXL2_HUMAN(5)	9
sp|Q9H2X6-2|HIPK2_HUMAN(32), sp|Q9H2X6-3|HIPK2_HUMAN(32), sp|Q9H2X6|HIPK2_HUMAN(32), tr|H7BXX9|H7BXX9_HUMAN(25)	9
sp|P13797-2|PLST_HUMAN(287), sp|P13797-3|PLST_HUMAN(255), sp|P13797|PLST_HUMAN(300), tr|A0A0A0MSQ0|A0A0A0MSQ0_HUMAN(287), tr|H7C4N2|H7C4N2_HUMAN(21)	9
sp|Q9BQI6|SLF1_HUMAN(1020)	9
sp|Q13111-2|CAF1A_HUMAN(236), sp|Q13111-3|CAF1A_HUMAN(236), sp|Q13111|CAF1A_HUMAN(236), tr|K7EPA1|K7EPA1_HUMAN(21)	9
sp|Q99590-2|SCAFB_HUMAN(361), sp|Q99590|SCAFB_HUMAN(676), tr|A0A0A0MTP7|A0A0A0MTP7_HUMAN(616), tr|F8VXG7|F8VXG7_HUMAN(484)	9
sp|Q8N680|ZBTB2_HUMAN(240)	9
sp|Q9UBW7|ZMYM2_HUMAN(709)	9
sp|Q96RL1-2|UIMC1_HUMAN(20), sp|Q96RL1-5|UIMC1_HUMAN(20), sp|Q96RL1|UIMC1_HUMAN(20), tr|D6R9M3|D6R9M3_HUMAN(20), tr|D6RC40|D6RC40_HUMAN(20), tr|D6RCQ3|D6RCQ3_HUMAN(20), tr|D6RDZ5|D6RDZ5_HUMAN(20)	9
sp|Q8IWA0|WDR75_HUMAN(676)	9
sp|Q03252|LMNB2_HUMAN(275)	9
sp|P18621-2|RL17_HUMAN(121), sp|P18621-3|RL17_HUMAN(159), sp|P18621|RL17_HUMAN(159), tr|A0A087WXM6|A0A087WXM6_HUMAN(159), tr|A0A0A0MRF8|A0A0A0MRF8_HUMAN(121), tr|A0A0A6YYL6|A0A0A6YYL6_HUMAN(159), tr|J3KRX5|J3KRX5_HUMAN(159), tr|J3QLC8|J3QLC8_HUMAN(149), tr|J3QQT2|J3QQT2_HUMAN(159)	9
sp|Q12830-2|BPTF_HUMAN(1083), sp|Q12830-4|BPTF_HUMAN(1209), sp|Q12830|BPTF_HUMAN(1209), tr|E7ETD6|E7ETD6_HUMAN(1070), tr|F5GXF5|F5GXF5_HUMAN(1146)	9
sp|P29590-10|PML_HUMAN(380), sp|P29590-11|PML_HUMAN(380), sp|P29590-12|PML_HUMAN(380), sp|P29590-13|PML_HUMAN(380), sp|P29590-14|PML_HUMAN(380), sp|P29590-2|PML_HUMAN(380), sp|P29590-3|PML_HUMAN(380), sp|P29590-4|PML_HUMAN(380), sp|P29590-5|PML_HUMAN(380), sp|P29590-8|PML_HUMAN(380), sp|P29590-9|PML_HUMAN(380), sp|P29590|PML_HUMAN(380), tr|H3BT29|H3BT29_HUMAN(152), tr|H3BT57|H3BT57_HUMAN(380), tr…	9
sp|Q9H165-2|BC11A_HUMAN(637), sp|Q9H165-4|BC11A_HUMAN(660), sp|Q9H165-6|BC11A_HUMAN(603), sp|Q9H165|BC11A_HUMAN(637)	9
sp|P09874|PARP1_HUMAN(761)	9
sp|O60832|DKC1_HUMAN(424)	9
sp|A5PLK6-2|RGSL_HUMAN(130), sp|A5PLK6-3|RGSL_HUMAN(31), sp|A5PLK6-4|RGSL_HUMAN(31), sp|A5PLK6-5|RGSL_HUMAN(130), sp|A5PLK6|RGSL_HUMAN(607), tr|H3BU64|H3BU64_HUMAN(642)	9
sp|P11388-2|TOP2A_HUMAN(1101), sp|P11388-3|TOP2A_HUMAN(1111), sp|P11388-4|TOP2A_HUMAN(1156), sp|P11388|TOP2A_HUMAN(1075)	9
sp|Q8WXI9|P66B_HUMAN(432), tr|A0A0U1RR30|A0A0U1RR30_HUMAN(184), tr|A0A0U1RRM1|A0A0U1RRM1_HUMAN(416)	9
sp|P11388-2|TOP2A_HUMAN(1312), sp|P11388-3|TOP2A_HUMAN(1322), sp|P11388-4|TOP2A_HUMAN(1367), sp|P11388|TOP2A_HUMAN(1286)	9
sp|Q9ULI0-2|ATD2B_HUMAN(1153), sp|Q9ULI0|ATD2B_HUMAN(1158), tr|H7BYF1|H7BYF1_HUMAN(434)	9
sp|Q9UQ35-2|SRRM2_HUMAN(1352), sp|Q9UQ35|SRRM2_HUMAN(1352)	9
sp|Q09028-2|RBBP4_HUMAN(101), sp|Q09028-3|RBBP4_HUMAN(102), sp|Q09028-4|RBBP4_HUMAN(67), sp|Q09028|RBBP4_HUMAN(102), tr|C9JPP3|C9JPP3_HUMAN(67)	9
sp|Q86YI8|PHF13_HUMAN(193)	9
sp|P78347-2|GTF2I_HUMAN(394), sp|P78347-3|GTF2I_HUMAN(415), sp|P78347-4|GTF2I_HUMAN(414), sp|P78347|GTF2I_HUMAN(435)	8
sp|Q99708-2|CTIP_HUMAN(578), sp|Q99708-3|CTIP_HUMAN(578), sp|Q99708|CTIP_HUMAN(578), tr|I6L8A6|I6L8A6_HUMAN(578), tr|J3QSH7|J3QSH7_HUMAN(26)	8
sp|P04637-2|P53_HUMAN(132), sp|P04637-3|P53_HUMAN(132), sp|P04637-4|P53_HUMAN(93), sp|P04637-5|P53_HUMAN(93), sp|P04637-6|P53_HUMAN(93), sp|P04637|P53_HUMAN(132), tr|A0A0U1RQC9|A0A0U1RQC9_HUMAN(93), tr|E7EMR6|E7EMR6_HUMAN(132), tr|E7EQX7|E7EQX7_HUMAN(132), tr|J3KP33|J3KP33_HUMAN(132)	8
sp|Q9UBT2-2|SAE2_HUMAN(57), sp|Q9UBT2|SAE2_HUMAN(153), tr|K7EPL2|K7EPL2_HUMAN(125)	8
sp|Q00613-2|HSF1_HUMAN(91), sp|Q00613|HSF1_HUMAN(91), tr|A0A087X1F9|A0A087X1F9_HUMAN(15), tr|E9PI02|E9PI02_HUMAN(26), tr|E9PMQ6|E9PMQ6_HUMAN(91)	8
sp|P11388-2|TOP2A_HUMAN(1302), sp|P11388-3|TOP2A_HUMAN(1312), sp|P11388-4|TOP2A_HUMAN(1357), sp|P11388|TOP2A_HUMAN(1276)	8
sp|Q9H2Y7|ZN106_HUMAN(69), tr|H3BNJ4|H3BNJ4_HUMAN(92), tr|H3BSS6|H3BSS6_HUMAN(92)	8
sp|Q92797-2|SYMPK_HUMAN(473), sp|Q92797|SYMPK_HUMAN(473), tr|A0A087WUE9|A0A087WUE9_HUMAN(473), tr|M0R3C7|M0R3C7_HUMAN(473)	8
sp|O75533|SF3B1_HUMAN(468)	8
sp|Q02880-2|TOP2B_HUMAN(600), sp|Q02880|TOP2B_HUMAN(605), tr|E9PCY5|E9PCY5_HUMAN(600)	8
sp|Q7L014|DDX46_HUMAN(186), tr|A0A0C4DG89|A0A0C4DG89_HUMAN(186), tr|D6RJA6|D6RJA6_HUMAN(138)	8
sp|Q9NRL2-2|BAZ1A_HUMAN(313), sp|Q9NRL2|BAZ1A_HUMAN(313)	8
sp|P17861-2|XBP1_HUMAN(302)	8
sp|O76021|RL1D1_HUMAN(120), tr|I3L234|I3L234_HUMAN(54), tr|I3L3C4|I3L3C4_HUMAN(86), tr|I3L3U9|I3L3U9_HUMAN(120), tr|J3QSV6|J3QSV6_HUMAN(120)	8
sp|Q9H4A3-2|WNK1_HUMAN(1748), sp|Q9H4A3-4|WNK1_HUMAN(1588), sp|Q9H4A3-5|WNK1_HUMAN(2247), sp|Q9H4A3-6|WNK1_HUMAN(2255), sp|Q9H4A3-7|WNK1_HUMAN(2408), sp|Q9H4A3|WNK1_HUMAN(1995), tr|F5GWT4|F5GWT4_HUMAN(1747)	8
sp|Q9UQR0-2|SCML2_HUMAN(37), sp|Q9UQR0|SCML2_HUMAN(599), tr|H0Y6S1|H0Y6S1_HUMAN(115)	8
sp|P78347-2|GTF2I_HUMAN(219), sp|P78347-3|GTF2I_HUMAN(219), sp|P78347-4|GTF2I_HUMAN(219), sp|P78347-5|GTF2I_HUMAN(219), sp|P78347|GTF2I_HUMAN(219)	8
sp|P57682-2|KLF3_HUMAN(198), sp|P57682|KLF3_HUMAN(198)	8
sp|A8MPP1|D11L8_HUMAN(305), sp|H3BTG2-2|CA234_HUMAN(39), sp|Q05682-2|CALD1_HUMAN(197), sp|Q05682-3|CALD1_HUMAN(191), sp|Q05682-4|CALD1_HUMAN(197), sp|Q05682-5|CALD1_HUMAN(191), sp|Q05682-6|CALD1_HUMAN(197), sp|Q05682|CALD1_HUMAN(197), sp|Q92771|DDX12_HUMAN(322), sp|Q96FC9-2|DDX11_HUMAN(303), sp|Q96FC9-3|DDX11_HUMAN(277), sp|Q96FC9-4|DDX11_HUMAN(303), sp|Q96FC9|DDX11_HUMAN(303), sp|Q9NUW8|TYDP1_HU…	8
sp|O75367-2|H2AY_HUMAN(189), sp|O75367-3|H2AY_HUMAN(188), sp|O75367|H2AY_HUMAN(189)	8
sp|Q9BWT1-2|CDCA7_HUMAN(443), sp|Q9BWT1-3|CDCA7_HUMAN(314), sp|Q9BWT1-5|CDCA7_HUMAN(322), sp|Q9BWT1-6|CDCA7_HUMAN(399), sp|Q9BWT1|CDCA7_HUMAN(364)	8
sp|Q9UNX3|RL26L_HUMAN(136)	8
sp|Q86Z02-2|HIPK1_HUMAN(25), sp|Q86Z02|HIPK1_HUMAN(25), tr|D6RC95|D6RC95_HUMAN(25), tr|D6RF28|D6RF28_HUMAN(25), tr|J3KP92|J3KP92_HUMAN(25), tr|Q5SQL3|Q5SQL3_HUMAN(25)	8
sp|Q96JN0-3|LCOR_HUMAN(969), tr|A0A1B0GUH9|A0A1B0GUH9_HUMAN(941)	8
sp|Q6ZN30-2|BNC2_HUMAN(641), sp|Q6ZN30|BNC2_HUMAN(641), tr|B1APH0|B1APH0_HUMAN(574), tr|F5H586|F5H586_HUMAN(467), tr|H0Y4J1|H0Y4J1_HUMAN(34), tr|H0Y6W5|H0Y6W5_HUMAN(598)	8
sp|O95983-2|MBD3_HUMAN(41), sp|O95983|MBD3_HUMAN(73), tr|A0A087WT34|A0A087WT34_HUMAN(17), tr|A0A087WZ12|A0A087WZ12_HUMAN(17), tr|A0A087X1H1|A0A087X1H1_HUMAN(17), tr|A0A0A0MTS6|A0A0A0MTS6_HUMAN(17), tr|K7EIE8|K7EIE8_HUMAN(17)	8
sp|Q14202-2|ZMYM3_HUMAN(645), sp|Q14202|ZMYM3_HUMAN(645), tr|A6NHB5|A6NHB5_HUMAN(647), tr|A6NHN7|A6NHN7_HUMAN(647)	8
sp|Q92995-2|UBP13_HUMAN(340), sp|Q92995|UBP13_HUMAN(405), tr|H7C5J3|H7C5J3_HUMAN(51)	8
sp|Q8TD17-2|ZN398_HUMAN(94), sp|Q8TD17|ZN398_HUMAN(265)	8
sp|P16104|H2AX_HUMAN(135)	8
sp|Q9Y2X3|NOP58_HUMAN(441)	8
sp|Q99081-2|HTF4_HUMAN(349), sp|Q99081-3|HTF4_HUMAN(543), sp|Q99081-4|HTF4_HUMAN(283), sp|Q99081|HTF4_HUMAN(519), tr|B4DGI9|B4DGI9_HUMAN(539), tr|B4DZP2|B4DZP2_HUMAN(153), tr|F5GY10|F5GY10_HUMAN(373), tr|H0YNP8|H0YNP8_HUMAN(177)	8
sp|O60264|SMCA5_HUMAN(735)	8
sp|P55265-2|DSRAD_HUMAN(580), sp|P55265-3|DSRAD_HUMAN(580), sp|P55265-4|DSRAD_HUMAN(623), sp|P55265-5|DSRAD_HUMAN(285), sp|P55265|DSRAD_HUMAN(580), tr|H0YCK3|H0YCK3_HUMAN(575)	8
sp|Q12888-2|TP53B_HUMAN(1568), sp|Q12888-3|TP53B_HUMAN(1568), sp|Q12888|TP53B_HUMAN(1563), tr|A6NNK5|A6NNK5_HUMAN(1518), tr|H7BZY0|H7BZY0_HUMAN(31)	8
sp|Q4VC05-2|BCL7A_HUMAN(220), sp|Q4VC05|BCL7A_HUMAN(199)	8
sp|Q9Y223-2|GLCNE_HUMAN(464), sp|Q9Y223-3|GLCNE_HUMAN(428), sp|Q9Y223-4|GLCNE_HUMAN(433), sp|Q9Y223-5|GLCNE_HUMAN(323), sp|Q9Y223|GLCNE_HUMAN(433)	8
sp|P14316-2|IRF2_HUMAN(137), sp|P14316|IRF2_HUMAN(137), tr|D6RB08|D6RB08_HUMAN(137), tr|K4DIA4|K4DIA4_HUMAN(36), tr|K4DIA5|K4DIA5_HUMAN(137)	8
sp|P09884|DPOLA_HUMAN(284), tr|A0A087WU64|A0A087WU64_HUMAN(284), tr|A6NMQ1|A6NMQ1_HUMAN(290)	8
sp|P55854-2|SUMO3_HUMAN(7), sp|P55854|SUMO3_HUMAN(7), tr|A8MU27|A8MU27_HUMAN(7), tr|A8MUA9|A8MUA9_HUMAN(7)	8
sp|P43246-2|MSH2_HUMAN(183), sp|P43246|MSH2_HUMAN(249), tr|E9PHA6|E9PHA6_HUMAN(249)	8
sp|Q9Y2W1|TR150_HUMAN(470)	8
sp|Q7Z6I8|CE024_HUMAN(184)	8
sp|Q15459-2|SF3A1_HUMAN(37), sp|Q15459|SF3A1_HUMAN(37), tr|F8WB66|F8WB66_HUMAN(37)	8
sp|P0C0S5|H2AZ_HUMAN(116), sp|Q71UI9-3|H2AV_HUMAN(78), sp|Q71UI9-4|H2AV_HUMAN(90), sp|Q71UI9|H2AV_HUMAN(116)	8
sp|Q92878-2|RAD50_HUMAN(217), sp|Q92878-3|RAD50_HUMAN(72), sp|Q92878|RAD50_HUMAN(211), tr|E7EN38|E7EN38_HUMAN(211), tr|E7ESD9|E7ESD9_HUMAN(211)	8
sp|Q9NRG0|CHRC1_HUMAN(105), tr|H0YBP8|H0YBP8_HUMAN(71)	8
sp|P61221|ABCE1_HUMAN(165), tr|D6R9I9|D6R9I9_HUMAN(165), tr|D6RGF4|D6RGF4_HUMAN(165), tr|H0Y990|H0Y990_HUMAN(98)	8
sp|Q9H6U6-2|BCAS3_HUMAN(215), sp|Q9H6U6-3|BCAS3_HUMAN(215), sp|Q9H6U6-7|BCAS3_HUMAN(215), sp|Q9H6U6-8|BCAS3_HUMAN(215), sp|Q9H6U6|BCAS3_HUMAN(215)	8
sp|Q9P0M6|H2AW_HUMAN(239), tr|Q5SQT3|Q5SQT3_HUMAN(173)	8
sp|P10071|GLI3_HUMAN(462)	8
sp|Q8IY18|SMC5_HUMAN(414)	8
sp|P42167-2|LAP2B_HUMAN(195), sp|P42167-3|LAP2B_HUMAN(195), sp|P42167|LAP2B_HUMAN(195), tr|G5E972|G5E972_HUMAN(195), tr|H0YJH7|H0YJH7_HUMAN(102)	8
sp|Q8NAF0|ZN579_HUMAN(551)	8
sp|O43290|SNUT1_HUMAN(709)	8
sp|P38159-2|RBMX_HUMAN(22), sp|P38159-3|RBMX_HUMAN(22), sp|P38159|RBMX_HUMAN(22), tr|H0Y6E7|H0Y6E7_HUMAN(24), tr|H3BNC1|H3BNC1_HUMAN(22), tr|H3BR27|H3BR27_HUMAN(22), tr|H3BT71|H3BT71_HUMAN(22)	8
sp|Q5SVZ6|ZMYM1_HUMAN(98), sp|Q5VZL5-2|ZMYM4_HUMAN(350), sp|Q5VZL5-3|ZMYM4_HUMAN(26), sp|Q5VZL5-4|ZMYM4_HUMAN(318), sp|Q5VZL5|ZMYM4_HUMAN(350), tr|H7C1I7|H7C1I7_HUMAN(99), tr|Q5SVZ7|Q5SVZ7_HUMAN(98)	8
sp|Q9BVP2-2|GNL3_HUMAN(102), sp|Q9BVP2|GNL3_HUMAN(114), tr|B4DMU5|B4DMU5_HUMAN(114), tr|C9JZT7|C9JZT7_HUMAN(102)	8
sp|O00567|NOP56_HUMAN(564)	8
sp|Q9BWT1-2|CDCA7_HUMAN(283), sp|Q9BWT1-3|CDCA7_HUMAN(204), sp|Q9BWT1-5|CDCA7_HUMAN(162), sp|Q9BWT1-6|CDCA7_HUMAN(239), sp|Q9BWT1|CDCA7_HUMAN(204)	8
sp|Q9UBW7|ZMYM2_HUMAN(658)	8
sp|P30414|NKTR_HUMAN(1258), tr|A0A087WYW3|A0A087WYW3_HUMAN(958)	8
sp|P60709|ACTB_HUMAN(328), sp|P62736|ACTA_HUMAN(330), sp|P63261|ACTG_HUMAN(328), sp|P63267-2|ACTH_HUMAN(286), sp|P63267|ACTH_HUMAN(329), sp|P68032|ACTC_HUMAN(330), sp|P68133|ACTS_HUMAN(330), sp|Q562R1|ACTBL_HUMAN(329), tr|A6NL76|A6NL76_HUMAN(207)	8
sp|P0C1Z6|TFPT_HUMAN(216), tr|G5E9B5|G5E9B5_HUMAN(207)	8
sp|Q9NY12-2|GAR1_HUMAN(134), sp|Q9NY12|GAR1_HUMAN(134)	8
sp|Q96HW7-2|INT4_HUMAN(32), sp|Q96HW7|INT4_HUMAN(32), tr|E9PIM3|E9PIM3_HUMAN(32), tr|F8WAA7|F8WAA7_HUMAN(32)	8
sp|Q9H2Y7-2|ZN106_HUMAN(801), sp|Q9H2Y7|ZN106_HUMAN(1573), tr|A0A0C4DGM5|A0A0C4DGM5_HUMAN(758), tr|H3BS99|H3BS99_HUMAN(540)	8
sp|P0CG47|UBB_HUMAN(27), sp|P0CG48|UBC_HUMAN(27), sp|P62979|RS27A_HUMAN(27), sp|P62987|RL40_HUMAN(27), tr|B4DV12|B4DV12_HUMAN(27), tr|F5GXK7|F5GXK7_HUMAN(27), tr|F5GYU3|F5GYU3_HUMAN(27), tr|F5GZ39|F5GZ39_HUMAN(27), tr|F5H265|F5H265_HUMAN(27), tr|F5H2Z3|F5H2Z3_HUMAN(27), tr|F5H388|F5H388_HUMAN(27), tr|F5H6Q2|F5H6Q2_HUMAN(27), tr|F5H747|F5H747_HUMAN(27), tr|J3QKN0|J3QKN0_HUMAN(27), tr|J3QS39|J3QS39…	8
sp|O75150-3|BRE1B_HUMAN(578), sp|O75150-4|BRE1B_HUMAN(478), sp|O75150|BRE1B_HUMAN(578), tr|H3BP71|H3BP71_HUMAN(538)	8
sp|Q9Y2W1|TR150_HUMAN(396)	8
sp|Q96HW7-2|INT4_HUMAN(26), sp|Q96HW7|INT4_HUMAN(26), tr|E9PIM3|E9PIM3_HUMAN(26), tr|F8WAA7|F8WAA7_HUMAN(26)	8
sp|Q5UIP0-2|RIF1_HUMAN(1036), sp|Q5UIP0|RIF1_HUMAN(1036)	8
sp|Q9Y230|RUVB2_HUMAN(9), tr|M0QXZ7|M0QXZ7_HUMAN(9), tr|M0R0Z0|M0R0Z0_HUMAN(9), tr|X6R2L4|X6R2L4_HUMAN(9)	8
sp|Q9H583|HEAT1_HUMAN(1489), tr|Q5T3Q7|Q5T3Q7_HUMAN(1408)	8
sp|Q9UHD9|UBQL2_HUMAN(43), sp|Q9UMX0-2|UBQL1_HUMAN(47), sp|Q9UMX0-4|UBQL1_HUMAN(47), sp|Q9UMX0|UBQL1_HUMAN(47)	8
sp|P05423|RPC4_HUMAN(78), tr|E5RHT4|E5RHT4_HUMAN(78), tr|E7EQ68|E7EQ68_HUMAN(78)	8
sp|P11388-2|TOP2A_HUMAN(610), sp|P11388-3|TOP2A_HUMAN(620), sp|P11388-4|TOP2A_HUMAN(665), sp|P11388|TOP2A_HUMAN(584)	8
sp|P18847-2|ATF3_HUMAN(42), sp|P18847-3|ATF3_HUMAN(42), sp|P18847|ATF3_HUMAN(42), tr|Q5VTZ4|Q5VTZ4_HUMAN(42)	8
sp|P17676-2|CEBPB_HUMAN(151), sp|P17676|CEBPB_HUMAN(174)	8
sp|O75925-2|PIAS1_HUMAN(48), sp|O75925-3|PIAS1_HUMAN(46), sp|O75925|PIAS1_HUMAN(46), tr|H3BSI8|H3BSI8_HUMAN(46)	8
sp|Q9HAW4-2|CLSPN_HUMAN(403), sp|Q9HAW4-3|CLSPN_HUMAN(403), sp|Q9HAW4|CLSPN_HUMAN(403), tr|E7ESG2|E7ESG2_HUMAN(403)	8
sp|O76021-2|RL1D1_HUMAN(34), sp|O76021|RL1D1_HUMAN(254), tr|I3L3U9|I3L3U9_HUMAN(220), tr|J3QSV6|J3QSV6_HUMAN(253)	8
sp|O75152|ZC11A_HUMAN(140), tr|E9PBY7|E9PBY7_HUMAN(140), tr|E9PQ61|E9PQ61_HUMAN(140)	8
sp|P46087-2|NOP2_HUMAN(198), sp|P46087-3|NOP2_HUMAN(198), sp|P46087-4|NOP2_HUMAN(235), sp|P46087|NOP2_HUMAN(202), tr|F5GYR3|F5GYR3_HUMAN(78), tr|F5H5X6|F5H5X6_HUMAN(198)	8
sp|P39023|RL3_HUMAN(399), tr|G5E9G0|G5E9G0_HUMAN(347)	8
sp|P06748-2|NPM_HUMAN(24), sp|P06748-3|NPM_HUMAN(24), sp|P06748|NPM_HUMAN(24)	8
sp|Q86U86-2|PB1_HUMAN(96), sp|Q86U86-3|PB1_HUMAN(96), sp|Q86U86-4|PB1_HUMAN(96), sp|Q86U86-5|PB1_HUMAN(96), sp|Q86U86-6|PB1_HUMAN(96), sp|Q86U86-7|PB1_HUMAN(96), sp|Q86U86-8|PB1_HUMAN(96), sp|Q86U86-9|PB1_HUMAN(96), sp|Q86U86|PB1_HUMAN(96), tr|C9J053|C9J053_HUMAN(96), tr|C9JPI5|C9JPI5_HUMAN(96), tr|C9JQF1|C9JQF1_HUMAN(96), tr|E7EVG2|E7EVG2_HUMAN(96), tr|H0Y5B5|H0Y5B5_HUMAN(40)	8
sp|P13010|XRCC5_HUMAN(532)	8
sp|Q9H4W6-2|COE3_HUMAN(16), sp|Q9H4W6|COE3_HUMAN(16)	8
sp|Q8WUB8-2|PHF10_HUMAN(239), sp|Q8WUB8-3|PHF10_HUMAN(194), sp|Q8WUB8|PHF10_HUMAN(241), tr|S5FZ81|S5FZ81_HUMAN(241)	8
sp|Q9UGL1-2|KDM5B_HUMAN(805), sp|Q9UGL1|KDM5B_HUMAN(769), tr|B3KV94|B3KV94_HUMAN(611)	8
sp|Q5T5X7|BEND3_HUMAN(176)	8
sp|Q8WYQ5-3|DGCR8_HUMAN(674), sp|Q8WYQ5|DGCR8_HUMAN(707)	8
sp|P11388-2|TOP2A_HUMAN(444), sp|P11388-3|TOP2A_HUMAN(454), sp|P11388-4|TOP2A_HUMAN(499), sp|P11388|TOP2A_HUMAN(418)	8
sp|Q96JM7-2|LMBL3_HUMAN(679), sp|Q96JM7|LMBL3_HUMAN(704)	8
sp|Q8NCY6|MSD4_HUMAN(114), tr|E9PLV2|E9PLV2_HUMAN(114)	8
sp|Q9UBT2-2|SAE2_HUMAN(331), sp|Q9UBT2|SAE2_HUMAN(427)	8
sp|Q9H307-2|PININ_HUMAN(403), sp|Q9H307|PININ_HUMAN(536)	8
sp|O15164-2|TIF1A_HUMAN(776), sp|O15164|TIF1A_HUMAN(810)	8
sp|P26373-2|RL13_HUMAN(115), sp|P26373|RL13_HUMAN(162)	8
sp|Q8ND82|Z280C_HUMAN(497), tr|Q9UJJ2|Q9UJJ2_HUMAN(448)	8
sp|Q9Y4E5-2|ZN451_HUMAN(852), sp|Q9Y4E5|ZN451_HUMAN(852), tr|E9PH99|E9PH99_HUMAN(852)	8
sp|P51523|ZNF84_HUMAN(169), tr|F5H1B1|F5H1B1_HUMAN(169), tr|F5H630|F5H630_HUMAN(168)	8
sp|O14776-2|TCRG1_HUMAN(587), sp|O14776|TCRG1_HUMAN(608), tr|G3V220|G3V220_HUMAN(608)	8
sp|Q13547|HDAC1_HUMAN(89), sp|Q92769-3|HDAC2_HUMAN(60), sp|Q92769|HDAC2_HUMAN(90), tr|E5RFP9|E5RFP9_HUMAN(97), tr|E5RG37|E5RG37_HUMAN(60), tr|E5RGV4|E5RGV4_HUMAN(60), tr|E5RH52|E5RH52_HUMAN(60), tr|E5RHE7|E5RHE7_HUMAN(60), tr|H3BM24|H3BM24_HUMAN(80)	8
sp|Q8IYH5-2|ZZZ3_HUMAN(704), sp|Q8IYH5-3|ZZZ3_HUMAN(211), sp|Q8IYH5|ZZZ3_HUMAN(705)	8
sp|Q9UBW7|ZMYM2_HUMAN(603)	8
sp|Q9ULU4-10|PKCB1_HUMAN(665), sp|Q9ULU4-11|PKCB1_HUMAN(645), sp|Q9ULU4-12|PKCB1_HUMAN(665), sp|Q9ULU4-13|PKCB1_HUMAN(665), sp|Q9ULU4-14|PKCB1_HUMAN(640), sp|Q9ULU4-15|PKCB1_HUMAN(593), sp|Q9ULU4-16|PKCB1_HUMAN(640), sp|Q9ULU4-17|PKCB1_HUMAN(640), sp|Q9ULU4-18|PKCB1_HUMAN(593), sp|Q9ULU4-19|PKCB1_HUMAN(672), sp|Q9ULU4-20|PKCB1_HUMAN(645), sp|Q9ULU4-21|PKCB1_HUMAN(620), sp|Q9ULU4-22|PKCB1_HUMAN(66…	8
sp|Q8ND82|Z280C_HUMAN(723)	8
sp|P23527|H2B1O_HUMAN(121), sp|P33778|H2B1B_HUMAN(121), sp|P58876|H2B1D_HUMAN(121), sp|P62807|H2B1C_HUMAN(121), sp|Q16778|H2B2E_HUMAN(121), sp|Q5QNW6-2|H2B2F_HUMAN(121), sp|Q5QNW6|H2B2F_HUMAN(121), sp|Q8N257|H2B3B_HUMAN(121), sp|Q93079|H2B1H_HUMAN(121), sp|Q96A08|H2B1A_HUMAN(122), sp|Q99877|H2B1N_HUMAN(121), sp|Q99879|H2B1M_HUMAN(121), sp|Q99880|H2B1L_HUMAN(121), tr|U3KQK0|U3KQK0_HUMAN(121)	8
sp|Q8WUZ0-2|BCL7C_HUMAN(165), sp|Q8WUZ0|BCL7C_HUMAN(165), tr|I3L1Q2|I3L1Q2_HUMAN(165)	8
sp|Q8WYK2-2|JDP2_HUMAN(76), sp|Q8WYK2|JDP2_HUMAN(65), tr|H0YKE4|H0YKE4_HUMAN(65)	8
sp|P15622-2|ZN250_HUMAN(131), sp|P15622-3|ZN250_HUMAN(131), sp|P15622|ZN250_HUMAN(136), tr|E9PL28|E9PL28_HUMAN(131), tr|E9PPG5|E9PPG5_HUMAN(110)	8
sp|Q13111-2|CAF1A_HUMAN(47), sp|Q13111-3|CAF1A_HUMAN(47), sp|Q13111|CAF1A_HUMAN(47), tr|K7EJF1|K7EJF1_HUMAN(30)	8
sp|Q3L8U1-2|CHD9_HUMAN(2048), sp|Q3L8U1-3|CHD9_HUMAN(2048), sp|Q3L8U1|CHD9_HUMAN(2048)	8
sp|P11388-2|TOP2A_HUMAN(538), sp|P11388-3|TOP2A_HUMAN(548), sp|P11388-4|TOP2A_HUMAN(593), sp|P11388|TOP2A_HUMAN(512), sp|Q02880-2|TOP2B_HUMAN(528), sp|Q02880|TOP2B_HUMAN(533), tr|E9PCY5|E9PCY5_HUMAN(528)	8
sp|P78316-2|NOP14_HUMAN(238), sp|P78316|NOP14_HUMAN(238), tr|E9PFK5|E9PFK5_HUMAN(238)	8
sp|P46100-3|ATRX_HUMAN(36), sp|P46100|ATRX_HUMAN(153), tr|A0A087WWG0|A0A087WWG0_HUMAN(153), tr|A0A096LNL6|A0A096LNL6_HUMAN(93), tr|A0A096LNN3|A0A096LNN3_HUMAN(98), tr|A0A096LNW1|A0A096LNW1_HUMAN(153)	8
sp|O60315-2|ZEB2_HUMAN(587), sp|O60315|ZEB2_HUMAN(611), tr|A0A1B0GV02|A0A1B0GV02_HUMAN(636), tr|A0A1B0GVV8|A0A1B0GVV8_HUMAN(499), tr|A0A1B0GW50|A0A1B0GW50_HUMAN(611), tr|A0A1B0GWI0|A0A1B0GWI0_HUMAN(352), tr|A0JP08|A0JP08_HUMAN(610), tr|E7EUW9|E7EUW9_HUMAN(640)	8
sp|P49756|RBM25_HUMAN(697)	8
sp|P63279|UBC9_HUMAN(30), tr|B0QYN7|B0QYN7_HUMAN(30), tr|H3BPC4|H3BPC4_HUMAN(26), tr|H3BQQ9|H3BQQ9_HUMAN(30)	8
sp|Q8IY18|SMC5_HUMAN(719)	7
sp|O76021|RL1D1_HUMAN(116), tr|I3L234|I3L234_HUMAN(50), tr|I3L3C4|I3L3C4_HUMAN(82), tr|I3L3U9|I3L3U9_HUMAN(116), tr|J3QSV6|J3QSV6_HUMAN(116)	7
sp|P18583-10|SON_HUMAN(2149), sp|P18583-2|SON_HUMAN(1830), sp|P18583-3|SON_HUMAN(2149), sp|P18583-4|SON_HUMAN(2149), sp|P18583-5|SON_HUMAN(2149), sp|P18583-7|SON_HUMAN(2109), sp|P18583-9|SON_HUMAN(2189), sp|P18583|SON_HUMAN(2149), tr|H7C1M2|H7C1M2_HUMAN(1144), tr|H7C2G8|H7C2G8_HUMAN(210), tr|J3QSZ5|J3QSZ5_HUMAN(177)	7
sp|P11388-2|TOP2A_HUMAN(261), sp|P11388-3|TOP2A_HUMAN(261), sp|P11388-4|TOP2A_HUMAN(261), sp|P11388|TOP2A_HUMAN(261)	7
sp|Q9H2Y7-2|ZN106_HUMAN(813), sp|Q9H2Y7|ZN106_HUMAN(1585), tr|A0A0C4DGM5|A0A0C4DGM5_HUMAN(770), tr|H3BS99|H3BS99_HUMAN(552)	7
sp|Q96DT7-3|ZBT10_HUMAN(499), sp|Q96DT7-4|ZBT10_HUMAN(380), sp|Q96DT7|ZBT10_HUMAN(672)	7
sp|Q9Y2K1-2|ZBTB1_HUMAN(265), sp|Q9Y2K1|ZBTB1_HUMAN(265)	7
sp|Q14692|BMS1_HUMAN(659)	7
sp|Q9Y4A5-2|TRRAP_HUMAN(568), sp|Q9Y4A5|TRRAP_HUMAN(568), tr|H0Y4W2|H0Y4W2_HUMAN(283)	7
sp|O43795-2|MYO1B_HUMAN(287), sp|O43795|MYO1B_HUMAN(287), tr|E7EQD9|E7EQD9_HUMAN(287), tr|E9PDF6|E9PDF6_HUMAN(287)	7
sp|Q92794|KAT6A_HUMAN(1342)	7
sp|Q5SSJ5-2|HP1B3_HUMAN(26), sp|Q5SSJ5-5|HP1B3_HUMAN(64), sp|Q5SSJ5|HP1B3_HUMAN(64), tr|B0QZK5|B0QZK5_HUMAN(26), tr|B0QZK6|B0QZK6_HUMAN(26), tr|B0QZK8|B0QZK8_HUMAN(64), tr|B0QZK9|B0QZK9_HUMAN(64), tr|Q5SWC8|Q5SWC8_HUMAN(26), tr|X6RGJ2|X6RGJ2_HUMAN(64)	7
sp|Q9C091-3|GRB1L_HUMAN(1299), sp|Q9C091|GRB1L_HUMAN(1408)	7
sp|Q14692|BMS1_HUMAN(762)	7
sp|Q12830-2|BPTF_HUMAN(701), sp|Q12830-4|BPTF_HUMAN(827), sp|Q12830|BPTF_HUMAN(827), tr|A0A0A0MR81|A0A0A0MR81_HUMAN(688), tr|E7ETD6|E7ETD6_HUMAN(688), tr|F5GXF5|F5GXF5_HUMAN(764)	7
sp|Q9ULM3|YETS2_HUMAN(1130)	7
sp|Q09472|EP300_HUMAN(981)	7
sp|P62424|RL7A_HUMAN(20), tr|Q5T8U3|Q5T8U3_HUMAN(47)	7
sp|P63279|UBC9_HUMAN(74), tr|B0QYN7|B0QYN7_HUMAN(74), tr|H3BQQ9|H3BQQ9_HUMAN(74)	7
sp|Q96N64-2|PWP2A_HUMAN(208), sp|Q96N64-3|PWP2A_HUMAN(208), sp|Q96N64|PWP2A_HUMAN(208)	7
sp|Q96MF7|NSE2_HUMAN(125), tr|A0A087WTZ8|A0A087WTZ8_HUMAN(125), tr|E5RFJ1|E5RFJ1_HUMAN(65), tr|E5RHW9|E5RHW9_HUMAN(125), tr|E5RIM1|E5RIM1_HUMAN(125)	7
sp|Q68CP9-3|ARID2_HUMAN(119), sp|Q68CP9|ARID2_HUMAN(119)	7
sp|P11474-2|ERR1_HUMAN(68), sp|P11474|ERR1_HUMAN(68), tr|F5GWT5|F5GWT5_HUMAN(68)	7
sp|Q69YH5|CDCA2_HUMAN(762), tr|E9PEI0|E9PEI0_HUMAN(747)	7
sp|O00232-2|PSD12_HUMAN(72), sp|O00232|PSD12_HUMAN(92)	7
sp|Q96DT7-2|ZBT10_HUMAN(682), sp|Q96DT7-3|ZBT10_HUMAN(533), sp|Q96DT7-4|ZBT10_HUMAN(414), sp|Q96DT7|ZBT10_HUMAN(706)	7
sp|Q14683|SMC1A_HUMAN(1000), tr|G8JLG1|G8JLG1_HUMAN(978), tr|V9GY57|V9GY57_HUMAN(97)	7
sp|Q05BQ5|MBTD1_HUMAN(625)	7
sp|O00287|RFXAP_HUMAN(198)	7
sp|Q8IX21-2|SLF2_HUMAN(903), sp|Q8IX21|SLF2_HUMAN(903)	7
sp|P61978-2|HNRPK_HUMAN(422), sp|P61978-3|HNRPK_HUMAN(398), sp|P61978|HNRPK_HUMAN(422), tr|S4R359|S4R359_HUMAN(66)	7
sp|Q96BD5-2|PF21A_HUMAN(65), sp|Q96BD5-3|PF21A_HUMAN(65), sp|Q96BD5|PF21A_HUMAN(65), tr|A0A1B0GX09|A0A1B0GX09_HUMAN(72), tr|E9PLU5|E9PLU5_HUMAN(72), tr|E9PLV4|E9PLV4_HUMAN(42), tr|E9PQM3|E9PQM3_HUMAN(65)	7
sp|Q8NEM1|ZN680_HUMAN(519)	7
sp|Q14202-2|ZMYM3_HUMAN(908), sp|Q14202|ZMYM3_HUMAN(920), tr|A6NHB5|A6NHB5_HUMAN(922), tr|A6NHN7|A6NHN7_HUMAN(922)	7
sp|Q12873-2|CHD3_HUMAN(1230), sp|Q12873-3|CHD3_HUMAN(1289), sp|Q12873|CHD3_HUMAN(1230), sp|Q14839-2|CHD4_HUMAN(1220), sp|Q14839|CHD4_HUMAN(1220), sp|Q8TDI0|CHD5_HUMAN(1194), tr|A0A0C4DGG9|A0A0C4DGG9_HUMAN(1217), tr|F5GWX5|F5GWX5_HUMAN(1213), tr|K7EMY3|K7EMY3_HUMAN(577)	7
sp|P37231-2|PPARG_HUMAN(35), sp|P37231-3|PPARG_HUMAN(35), sp|P37231|PPARG_HUMAN(63), tr|E7EU07|E7EU07_HUMAN(35), tr|E7EUD1|E7EUD1_HUMAN(35), tr|E9PFJ1|E9PFJ1_HUMAN(35), tr|E9PFV2|E9PFV2_HUMAN(41), tr|E9PFX5|E9PFX5_HUMAN(35)	7
sp|O95073|FSBP_HUMAN(94), tr|J3KSW4|J3KSW4_HUMAN(94)	7
sp|Q92766-2|RREB1_HUMAN(857), sp|Q92766-3|RREB1_HUMAN(857), sp|Q92766-5|RREB1_HUMAN(857), sp|Q92766|RREB1_HUMAN(857)	7
sp|Q9NSC2-2|SALL1_HUMAN(576), sp|Q9NSC2|SALL1_HUMAN(673), tr|H3BSM9|H3BSM9_HUMAN(576)	7
sp|P16104|H2AX_HUMAN(120)	7
sp|O00148-2|DX39A_HUMAN(35), sp|O00148-3|DX39A_HUMAN(35), sp|O00148|DX39A_HUMAN(35), tr|K7EIL8|K7EIL8_HUMAN(35), tr|K7EL56|K7EL56_HUMAN(35), tr|K7EN69|K7EN69_HUMAN(35), tr|K7ENP6|K7ENP6_HUMAN(35), tr|K7EPJ3|K7EPJ3_HUMAN(23), tr|K7EQN7|K7EQN7_HUMAN(35)	7
sp|Q02880-2|TOP2B_HUMAN(1087), sp|Q02880|TOP2B_HUMAN(1092), tr|E9PCY5|E9PCY5_HUMAN(1087)	7
sp|Q9H2P0|ADNP_HUMAN(865)	7
sp|P49711|CTCF_HUMAN(18)	7
sp|Q9BXA9-2|SALL3_HUMAN(62), sp|Q9BXA9|SALL3_HUMAN(62), tr|A0A087WXW6|A0A087WXW6_HUMAN(62), tr|A0A140TA70|A0A140TA70_HUMAN(62), tr|A0A140TA74|A0A140TA74_HUMAN(58), tr|A9JR48|A9JR48_HUMAN(62)	7
sp|P0DMV8-2|HS71A_HUMAN(573), sp|P0DMV8|HS71A_HUMAN(628), sp|P0DMV9|HS71B_HUMAN(628), tr|A0A0G2JIW1|A0A0G2JIW1_HUMAN(629), tr|V9GZ37|V9GZ37_HUMAN(463)	7
sp|Q5VWQ0|RSBN1_HUMAN(740), tr|A0A087WWP8|A0A087WWP8_HUMAN(692), tr|A0A0C4DGT8|A0A0C4DGT8_HUMAN(623)	7
sp|Q5VWQ0|RSBN1_HUMAN(781), tr|A0A087WWP8|A0A087WWP8_HUMAN(733), tr|A0A0C4DGT8|A0A0C4DGT8_HUMAN(664)	7
sp|P04150-10|GCR_HUMAN(293), sp|P04150-11|GCR_HUMAN(208), sp|P04150-12|GCR_HUMAN(204), sp|P04150-13|GCR_HUMAN(196), sp|P04150-2|GCR_HUMAN(293), sp|P04150-3|GCR_HUMAN(293), sp|P04150-5|GCR_HUMAN(293), sp|P04150-6|GCR_HUMAN(293), sp|P04150-7|GCR_HUMAN(293), sp|P04150-8|GCR_HUMAN(267), sp|P04150-9|GCR_HUMAN(267), sp|P04150|GCR_HUMAN(293)	7
sp|Q86YI8|PHF13_HUMAN(141)	7
sp|O76021-2|RL1D1_HUMAN(241), sp|O76021|RL1D1_HUMAN(461)	7
sp|Q9H2P0|ADNP_HUMAN(728)	7
sp|P06748-2|NPM_HUMAN(150), sp|P06748-3|NPM_HUMAN(150), sp|P06748|NPM_HUMAN(150), tr|E5RI98|E5RI98_HUMAN(86)	7
sp|Q9NYD6|HXC10_HUMAN(254)	7
sp|Q8ND82|Z280C_HUMAN(289), tr|Q9UJJ2|Q9UJJ2_HUMAN(289)	7
sp|Q7Z4V5-2|HDGR2_HUMAN(554), sp|Q7Z4V5-3|HDGR2_HUMAN(554), sp|Q7Z4V5-4|HDGR2_HUMAN(554), sp|Q7Z4V5|HDGR2_HUMAN(554), tr|K7EPS6|K7EPS6_HUMAN(68), tr|K7ERA4|K7ERA4_HUMAN(136)	7
sp|Q9H2Y7-2|ZN106_HUMAN(608), sp|Q9H2Y7|ZN106_HUMAN(1380), tr|A0A0C4DGM5|A0A0C4DGM5_HUMAN(565), tr|H3BS99|H3BS99_HUMAN(347)	7
sp|Q9Y6K1|DNM3A_HUMAN(162), tr|F8WE91|F8WE91_HUMAN(162)	7
sp|Q5VZL5-2|ZMYM4_HUMAN(695), sp|Q5VZL5-3|ZMYM4_HUMAN(460), sp|Q5VZL5-4|ZMYM4_HUMAN(752), sp|Q5VZL5|ZMYM4_HUMAN(784), tr|H7C1I7|H7C1I7_HUMAN(444)	7
sp|Q5H9M0|MUML1_HUMAN(255)	7
sp|Q96JN0-3|LCOR_HUMAN(345), tr|A0A1B0GUH9|A0A1B0GUH9_HUMAN(317)	7
sp|O15226-2|NKRF_HUMAN(689), sp|O15226|NKRF_HUMAN(674)	7
sp|P17029|ZKSC1_HUMAN(228), tr|B3KRF7|B3KRF7_HUMAN(15), tr|E9PC66|E9PC66_HUMAN(192)	7
sp|P27816-2|MAP4_HUMAN(882), sp|P27816-4|MAP4_HUMAN(775), sp|P27816-5|MAP4_HUMAN(713), sp|P27816-6|MAP4_HUMAN(1055), sp|P27816|MAP4_HUMAN(1055), tr|E7EVA0|E7EVA0_HUMAN(2200), tr|F8W9U4|F8W9U4_HUMAN(748), tr|H0Y2V1|H0Y2V1_HUMAN(383), tr|H7C4C5|H7C4C5_HUMAN(397)	7
sp|P49756|RBM25_HUMAN(722)	7
sp|P29590-11|PML_HUMAN(430), sp|P29590-12|PML_HUMAN(430), sp|P29590-13|PML_HUMAN(430), sp|P29590-2|PML_HUMAN(478), sp|P29590-3|PML_HUMAN(478), sp|P29590-4|PML_HUMAN(478), sp|P29590-5|PML_HUMAN(478), sp|P29590-8|PML_HUMAN(478), sp|P29590-9|PML_HUMAN(478), sp|P29590|PML_HUMAN(478), tr|H3BRN3|H3BRN3_HUMAN(28), tr|H3BT57|H3BT57_HUMAN(430), tr|H3BUJ5|H3BUJ5_HUMAN(179), tr|H3BVD2|H3BVD2_HUMAN(122)	7
sp|Q9UJQ4|SALL4_HUMAN(475)	7
sp|Q9UHL9-2|GT2D1_HUMAN(772), sp|Q9UHL9-3|GT2D1_HUMAN(804), sp|Q9UHL9|GT2D1_HUMAN(787), tr|E9PFE2|E9PFE2_HUMAN(772), tr|H7C4Q8|H7C4Q8_HUMAN(150)	7
sp|P04908|H2A1B_HUMAN(14), sp|P0C0S8|H2A1_HUMAN(14), sp|P16104|H2AX_HUMAN(14), sp|P20671|H2A1D_HUMAN(14), sp|Q16777|H2A2C_HUMAN(14), sp|Q6FI13|H2A2A_HUMAN(14), sp|Q7L7L0|H2A3_HUMAN(14), sp|Q8IUE6|H2A2B_HUMAN(14), sp|Q8IV32|CCD71_HUMAN(312), sp|Q93077|H2A1C_HUMAN(14), sp|Q96KK5|H2A1H_HUMAN(14), sp|Q99878|H2A1J_HUMAN(14), tr|A0A0U1RR32|A0A0U1RR32_HUMAN(14), tr|A0A0U1RRH7|A0A0U1RRH7_HUMAN(14)	7
sp|Q4LE39-2|ARI4B_HUMAN(517), sp|Q4LE39-3|ARI4B_HUMAN(517), sp|Q4LE39-4|ARI4B_HUMAN(198), sp|Q4LE39|ARI4B_HUMAN(517)	7
sp|Q15022|SUZ12_HUMAN(75), tr|J3QQW9|J3QQW9_HUMAN(75)	7
sp|Q93100-2|KPBB_HUMAN(344), sp|Q93100-3|KPBB_HUMAN(351), sp|Q93100-4|KPBB_HUMAN(344), sp|Q93100|KPBB_HUMAN(351)	7
sp|Q9H2Y7-2|ZN106_HUMAN(493), sp|Q9H2Y7|ZN106_HUMAN(1265), tr|A0A0C4DGM5|A0A0C4DGM5_HUMAN(450)	7
sp|Q14149|MORC3_HUMAN(597)	7
sp|O43290|SNUT1_HUMAN(147)	7
sp|O15042-2|SR140_HUMAN(828), sp|O15042-3|SR140_HUMAN(420), sp|O15042|SR140_HUMAN(829), tr|E7ET15|E7ET15_HUMAN(828), tr|H7C4V2|H7C4V2_HUMAN(149)	7
sp|Q5VZL5-2|ZMYM4_HUMAN(668), sp|Q5VZL5-3|ZMYM4_HUMAN(433), sp|Q5VZL5-4|ZMYM4_HUMAN(725), sp|Q5VZL5|ZMYM4_HUMAN(757), tr|H7C1I7|H7C1I7_HUMAN(417)	7
sp|P30414|NKTR_HUMAN(1177), tr|A0A087WYW3|A0A087WYW3_HUMAN(877)	7
sp|O95785-2|WIZ_HUMAN(329), sp|O95785-3|WIZ_HUMAN(500), sp|O95785-4|WIZ_HUMAN(370), sp|O95785|WIZ_HUMAN(1186), tr|B9EGQ5|B9EGQ5_HUMAN(367), tr|M0QXA7|M0QXA7_HUMAN(503)	7
sp|Q9UHF7-2|TRPS1_HUMAN(658), sp|Q9UHF7-3|TRPS1_HUMAN(649), sp|Q9UHF7|TRPS1_HUMAN(645), tr|E5RFF3|E5RFF3_HUMAN(399), tr|E5RJ97|E5RJ97_HUMAN(645), tr|H0YC29|H0YC29_HUMAN(449)	7
sp|Q13129|RLF_HUMAN(648)	7
sp|Q96SB8-2|SMC6_HUMAN(36), sp|Q96SB8|SMC6_HUMAN(36), tr|A0A087WWI9|A0A087WWI9_HUMAN(36), tr|A0A0A0MRY1|A0A0A0MRY1_HUMAN(36), tr|C9JEF0|C9JEF0_HUMAN(36), tr|C9JMN1|C9JMN1_HUMAN(36)	7
sp|Q96C00|ZBTB9_HUMAN(293)	7
sp|Q93009-3|UBP7_HUMAN(1083), sp|Q93009|UBP7_HUMAN(1099)	7
sp|Q6PJP8|DCR1A_HUMAN(536)	7
sp|P04908|H2A1B_HUMAN(10), sp|P0C0S8|H2A1_HUMAN(10), sp|P20671|H2A1D_HUMAN(10), sp|Q16777|H2A2C_HUMAN(10), sp|Q6FI13|H2A2A_HUMAN(10), sp|Q7L7L0|H2A3_HUMAN(10), sp|Q8IUE6|H2A2B_HUMAN(10), sp|Q93077|H2A1C_HUMAN(10), sp|Q96KK5|H2A1H_HUMAN(10), sp|Q96QV6|H2A1A_HUMAN(10), sp|Q99878|H2A1J_HUMAN(10), tr|A0A0U1RR32|A0A0U1RR32_HUMAN(10), tr|A0A0U1RRH7|A0A0U1RRH7_HUMAN(10)	7
sp|P04637-2|P53_HUMAN(319), sp|P04637-3|P53_HUMAN(319), sp|P04637-4|P53_HUMAN(280), sp|P04637-5|P53_HUMAN(280), sp|P04637-6|P53_HUMAN(280), sp|P04637-7|P53_HUMAN(187), sp|P04637-8|P53_HUMAN(187), sp|P04637-9|P53_HUMAN(187), sp|P04637|P53_HUMAN(319), tr|A0A087WT22|A0A087WT22_HUMAN(160), tr|A0A087WXZ1|A0A087WXZ1_HUMAN(160), tr|A0A087WZU8|A0A087WZU8_HUMAN(308), tr|A0A087X1Q1|A0A087X1Q1_HUMAN(160), t…	7
sp|Q5VZL5-2|ZMYM4_HUMAN(149), sp|Q5VZL5-4|ZMYM4_HUMAN(117), sp|Q5VZL5|ZMYM4_HUMAN(149)	7
sp|Q8N3J9|ZN664_HUMAN(257)	7
sp|Q02880-2|TOP2B_HUMAN(28), tr|E9PCY5|E9PCY5_HUMAN(28)	7
sp|A6NK75|ZNF98_HUMAN(161), sp|A8MXY4|ZNF99_HUMAN(152), sp|P17019|ZN708_HUMAN(83), sp|Q03936-2|ZNF92_HUMAN(83), sp|Q03936-3|ZNF92_HUMAN(120), sp|Q03936|ZNF92_HUMAN(152), sp|Q6ZMV8|ZN730_HUMAN(152), sp|Q6ZR52-2|ZN493_HUMAN(161), sp|Q6ZR52|ZN493_HUMAN(33), sp|Q8NEM1|ZN680_HUMAN(161), sp|Q8TF32|ZN431_HUMAN(183), sp|Q9P255|ZN492_HUMAN(120), tr|A0A0A0MS76|A0A0A0MS76_HUMAN(173), tr|C9IZS8|C9IZS8_HUMAN(…	7
sp|P46013-2|KI67_HUMAN(2132), sp|P46013|KI67_HUMAN(2492)	7
sp|Q8NAP3|ZBT38_HUMAN(572), tr|A0A1B0GV48|A0A1B0GV48_HUMAN(572), tr|D6RBC4|D6RBC4_HUMAN(572)	7
sp|O75533|SF3B1_HUMAN(298)	7
sp|P38398-3|BRCA1_HUMAN(109), sp|P38398-4|BRCA1_HUMAN(92), sp|P38398-5|BRCA1_HUMAN(109), sp|P38398-6|BRCA1_HUMAN(109), sp|P38398-7|BRCA1_HUMAN(109), sp|P38398-8|BRCA1_HUMAN(62), sp|P38398|BRCA1_HUMAN(109), tr|A0A0U1RRA9|A0A0U1RRA9_HUMAN(109), tr|B7ZA85|B7ZA85_HUMAN(62), tr|E7ENB7|E7ENB7_HUMAN(83), tr|E7EQW4|E7EQW4_HUMAN(109), tr|E7EUM2|E7EUM2_HUMAN(109), tr|E7EWN5|E7EWN5_HUMAN(109), tr|E9PH68|E9P…	7
sp|P11388-2|TOP2A_HUMAN(1309), sp|P11388-3|TOP2A_HUMAN(1319), sp|P11388-4|TOP2A_HUMAN(1364), sp|P11388|TOP2A_HUMAN(1283)	7
sp|Q4LE39-2|ARI4B_HUMAN(466), sp|Q4LE39-3|ARI4B_HUMAN(466), sp|Q4LE39-4|ARI4B_HUMAN(147), sp|Q4LE39|ARI4B_HUMAN(466), tr|X6RCR8|X6RCR8_HUMAN(466)	7
sp|A6NHR9|SMHD1_HUMAN(1976), tr|J3KTK7|J3KTK7_HUMAN(20)	7
sp|Q5UIP0-2|RIF1_HUMAN(1596), sp|Q5UIP0|RIF1_HUMAN(1596)	7
sp|P55347-2|PKNX1_HUMAN(25), sp|P55347|PKNX1_HUMAN(25), tr|H0YM69|H0YM69_HUMAN(25)	7
sp|Q09028-2|RBBP4_HUMAN(159), sp|Q09028-3|RBBP4_HUMAN(160), sp|Q09028-4|RBBP4_HUMAN(125), sp|Q09028|RBBP4_HUMAN(160)	7
sp|Q92922|SMRC1_HUMAN(387)	7
sp|Q09028-2|RBBP4_HUMAN(211), sp|Q09028-3|RBBP4_HUMAN(212), sp|Q09028-4|RBBP4_HUMAN(177), sp|Q09028|RBBP4_HUMAN(212)	7
sp|P58317|ZN121_HUMAN(366)	7
sp|P51531-2|SMCA2_HUMAN(437), sp|P51531|SMCA2_HUMAN(437), sp|P51532-2|SMCA4_HUMAN(461), sp|P51532-3|SMCA4_HUMAN(461), sp|P51532-4|SMCA4_HUMAN(461), sp|P51532-5|SMCA4_HUMAN(461), sp|P51532|SMCA4_HUMAN(461), tr|A0A0A0MT49|A0A0A0MT49_HUMAN(461), tr|A0A0U1RQZ9|A0A0U1RQZ9_HUMAN(437), tr|F6VDE0|F6VDE0_HUMAN(437), tr|Q9HBD4|Q9HBD4_HUMAN(461)	7
sp|Q01954|BNC1_HUMAN(545), tr|F5GY04|F5GY04_HUMAN(538)	7
sp|Q9BVP2-2|GNL3_HUMAN(87), sp|Q9BVP2|GNL3_HUMAN(99), tr|B4DMU5|B4DMU5_HUMAN(99), tr|C9JYH9|C9JYH9_HUMAN(87), tr|C9JZT7|C9JZT7_HUMAN(87)	7
sp|Q9Y2X3|NOP58_HUMAN(426)	7
sp|Q8WXI9|P66B_HUMAN(353), tr|A0A0U1RR30|A0A0U1RR30_HUMAN(105), tr|A0A0U1RRM1|A0A0U1RRM1_HUMAN(337)	7
sp|O94916-4|NFAT5_HUMAN(573)	7
sp|Q15596|NCOA2_HUMAN(785), tr|E7EWM1|E7EWM1_HUMAN(785)	7
sp|Q8NEY8-3|PPHLN_HUMAN(429), sp|Q8NEY8|PPHLN_HUMAN(453), tr|F8W6A0|F8W6A0_HUMAN(358)	7
sp|Q9H307-2|PININ_HUMAN(420), sp|Q9H307|PININ_HUMAN(553)	7
sp|B2RPK0|HGB1A_HUMAN(177), sp|P09429|HMGB1_HUMAN(177)	7
sp|P49959-2|MRE11_HUMAN(645), sp|P49959-3|MRE11_HUMAN(676), sp|P49959|MRE11_HUMAN(673), tr|F8W7U8|F8W7U8_HUMAN(672)	7
sp|O15164-2|TIF1A_HUMAN(978), sp|O15164|TIF1A_HUMAN(1012)	7
sp|Q9UBW7-2|ZMYM2_HUMAN(354), sp|Q9UBW7|ZMYM2_HUMAN(441)	7
sp|Q12905|ILF2_HUMAN(186), tr|B4DY09|B4DY09_HUMAN(148)	7
sp|Q86U86-2|PB1_HUMAN(549), sp|Q86U86-3|PB1_HUMAN(517), sp|Q86U86-4|PB1_HUMAN(549), sp|Q86U86-5|PB1_HUMAN(549), sp|Q86U86-6|PB1_HUMAN(549), sp|Q86U86-7|PB1_HUMAN(564), sp|Q86U86-8|PB1_HUMAN(564), sp|Q86U86-9|PB1_HUMAN(549), sp|Q86U86|PB1_HUMAN(549), tr|E7EVG2|E7EVG2_HUMAN(549), tr|H0Y5B5|H0Y5B5_HUMAN(508)	7
sp|Q86UP3-2|ZFHX4_HUMAN(1591), sp|Q86UP3-4|ZFHX4_HUMAN(1546), sp|Q86UP3-5|ZFHX4_HUMAN(1591), sp|Q86UP3|ZFHX4_HUMAN(1546), tr|E7EVZ1|E7EVZ1_HUMAN(1565)	7
sp|Q969G3-2|SMCE1_HUMAN(277), sp|Q969G3-3|SMCE1_HUMAN(207), sp|Q969G3-4|SMCE1_HUMAN(242), sp|Q969G3-5|SMCE1_HUMAN(242), sp|Q969G3-6|SMCE1_HUMAN(207), sp|Q969G3|SMCE1_HUMAN(277), tr|B4DGM3|B4DGM3_HUMAN(259), tr|H7C048|H7C048_HUMAN(71), tr|J3QKS7|J3QKS7_HUMAN(261), tr|K7EMQ8|K7EMQ8_HUMAN(91)	7
sp|O95218-2|ZRAB2_HUMAN(46), sp|O95218|ZRAB2_HUMAN(46)	7
sp|Q9Y3M9-2|ZN337_HUMAN(426), sp|Q9Y3M9|ZN337_HUMAN(458)	7
sp|P16104|H2AX_HUMAN(10)	7
sp|Q92878-2|RAD50_HUMAN(138), sp|Q92878|RAD50_HUMAN(132), tr|C9JNH8|C9JNH8_HUMAN(33), tr|E7EN38|E7EN38_HUMAN(132), tr|E7ESD9|E7ESD9_HUMAN(132)	7
sp|Q9P0M6|H2AW_HUMAN(123)	7
sp|Q13315|ATM_HUMAN(2456)	7
sp|Q9BQI6|SLF1_HUMAN(235)	7
sp|P78347-2|GTF2I_HUMAN(92), sp|P78347-3|GTF2I_HUMAN(92), sp|P78347-4|GTF2I_HUMAN(92), sp|P78347-5|GTF2I_HUMAN(92), sp|P78347|GTF2I_HUMAN(92), tr|C9J6M0|C9J6M0_HUMAN(92)	7
sp|Q9C0K0-2|BC11B_HUMAN(137)	7
sp|P49711|CTCF_HUMAN(250)	7
sp|P09874|PARP1_HUMAN(23), tr|Q5VX84|Q5VX84_HUMAN(23), tr|Q5VX85|Q5VX85_HUMAN(23)	7
sp|P09651-2|ROA1_HUMAN(106), sp|P09651-3|ROA1_HUMAN(106), sp|P09651|ROA1_HUMAN(106), sp|P51991-2|ROA3_HUMAN(105), sp|P51991|ROA3_HUMAN(127), sp|Q32P51|RA1L2_HUMAN(106), tr|F8VTQ5|F8VTQ5_HUMAN(57), tr|F8VYN5|F8VYN5_HUMAN(61), tr|F8VZ49|F8VZ49_HUMAN(125), tr|F8W6I7|F8W6I7_HUMAN(106)	7
sp|Q99459|CDC5L_HUMAN(219)	7
sp|P12004|PCNA_HUMAN(164)	7
sp|Q86UP3-2|ZFHX4_HUMAN(3383), sp|Q86UP3-4|ZFHX4_HUMAN(3355), sp|Q86UP3-5|ZFHX4_HUMAN(3400), sp|Q86UP3|ZFHX4_HUMAN(3351), tr|E7EVZ1|E7EVZ1_HUMAN(3374)	7
sp|O15015-2|ZN646_HUMAN(1178), sp|O15015|ZN646_HUMAN(1178)	7
sp|Q9UBW7|ZMYM2_HUMAN(638)	7
sp|Q13127-4|REST_HUMAN(739), sp|Q13127|REST_HUMAN(762)	7
sp|Q14839-2|CHD4_HUMAN(964), sp|Q14839|CHD4_HUMAN(964), tr|A0A0C4DGG9|A0A0C4DGG9_HUMAN(961), tr|F5GWX5|F5GWX5_HUMAN(957)	7
sp|O60216|RAD21_HUMAN(418)	7
sp|P11388-2|TOP2A_HUMAN(545), sp|P11388-3|TOP2A_HUMAN(555), sp|P11388-4|TOP2A_HUMAN(600), sp|P11388|TOP2A_HUMAN(519), sp|Q02880-2|TOP2B_HUMAN(535), sp|Q02880|TOP2B_HUMAN(540), tr|E9PCY5|E9PCY5_HUMAN(535)	7
sp|O95983-2|MBD3_HUMAN(77), sp|O95983|MBD3_HUMAN(109), tr|A0A087WT34|A0A087WT34_HUMAN(53), tr|A0A087X1H1|A0A087X1H1_HUMAN(53), tr|A0A0A0MTS6|A0A0A0MTS6_HUMAN(53), tr|K7EIE8|K7EIE8_HUMAN(53)	7
sp|Q9Y4E5-2|ZN451_HUMAN(796), sp|Q9Y4E5|ZN451_HUMAN(796), tr|E9PH99|E9PH99_HUMAN(796)	7
sp|Q3B820-3|F161A_HUMAN(98), sp|Q3B820|F161A_HUMAN(98), tr|F8WCZ8|F8WCZ8_HUMAN(98), tr|H7C4C9|H7C4C9_HUMAN(94)	7
sp|P11388-2|TOP2A_HUMAN(1094), sp|P11388-3|TOP2A_HUMAN(1104), sp|P11388-4|TOP2A_HUMAN(1149), sp|P11388|TOP2A_HUMAN(1068)	7
sp|Q9BRD0-2|BUD13_HUMAN(65), sp|Q9BRD0|BUD13_HUMAN(65)	7
sp|P62805|H4_HUMAN(6)	7
sp|Q9H582-2|ZN644_HUMAN(1222), sp|Q9H582|ZN644_HUMAN(1222)	7
sp|Q13428-2|TCOF_HUMAN(393), sp|Q13428-3|TCOF_HUMAN(470), sp|Q13428-4|TCOF_HUMAN(470), sp|Q13428-5|TCOF_HUMAN(470), sp|Q13428-6|TCOF_HUMAN(470), sp|Q13428-7|TCOF_HUMAN(470), sp|Q13428-8|TCOF_HUMAN(393), sp|Q13428|TCOF_HUMAN(470), tr|E7ETY2|E7ETY2_HUMAN(470), tr|J3KQ96|J3KQ96_HUMAN(470)	7
sp|Q6AHZ1-2|Z518A_HUMAN(183), sp|Q6AHZ1|Z518A_HUMAN(713)	7
sp|O94864-2|ST65G_HUMAN(274), sp|O94864-4|ST65G_HUMAN(141), sp|O94864|ST65G_HUMAN(276)	7
sp|Q8IYB3-2|SRRM1_HUMAN(249), sp|Q8IYB3|SRRM1_HUMAN(249), tr|A9Z1X7|A9Z1X7_HUMAN(249), tr|E9PCT1|E9PCT1_HUMAN(249), tr|M0R088|M0R088_HUMAN(210)	6
sp|P09651-2|ROA1_HUMAN(3), sp|P09651-3|ROA1_HUMAN(3), sp|P09651|ROA1_HUMAN(3), tr|F8VTQ5|F8VTQ5_HUMAN(3), tr|F8W646|F8W646_HUMAN(3), tr|F8W6I7|F8W6I7_HUMAN(3)	6
sp|Q9NWK9-2|BCD1_HUMAN(123), sp|Q9NWK9|BCD1_HUMAN(162)	6
sp|Q9ULU4-10|PKCB1_HUMAN(700), sp|Q9ULU4-11|PKCB1_HUMAN(680), sp|Q9ULU4-12|PKCB1_HUMAN(700), sp|Q9ULU4-13|PKCB1_HUMAN(700), sp|Q9ULU4-14|PKCB1_HUMAN(675), sp|Q9ULU4-15|PKCB1_HUMAN(628), sp|Q9ULU4-16|PKCB1_HUMAN(675), sp|Q9ULU4-17|PKCB1_HUMAN(675), sp|Q9ULU4-18|PKCB1_HUMAN(628), sp|Q9ULU4-19|PKCB1_HUMAN(707), sp|Q9ULU4-20|PKCB1_HUMAN(680), sp|Q9ULU4-21|PKCB1_HUMAN(655), sp|Q9ULU4-22|PKCB1_HUMAN(70…	6
sp|Q9UMX0-2|UBQL1_HUMAN(35), sp|Q9UMX0-3|UBQL1_HUMAN(35), sp|Q9UMX0-4|UBQL1_HUMAN(35), sp|Q9UMX0|UBQL1_HUMAN(35)	6
sp|Q9H0C8|ILKAP_HUMAN(71), tr|E9PC05|E9PC05_HUMAN(71), tr|F8SNU6|F8SNU6_HUMAN(71)	6
sp|P33991|MCM4_HUMAN(149), tr|E5RFJ8|E5RFJ8_HUMAN(99)	6
sp|Q9NSC2-2|SALL1_HUMAN(495), sp|Q9NSC2|SALL1_HUMAN(592), tr|H3BSM9|H3BSM9_HUMAN(495)	6
sp|Q8WUQ7-2|CATIN_HUMAN(469), sp|Q8WUQ7|CATIN_HUMAN(469)	6
sp|Q99547|MPH6_HUMAN(37), tr|H3BNK8|H3BNK8_HUMAN(37), tr|H3BNT4|H3BNT4_HUMAN(19), tr|H3BU96|H3BU96_HUMAN(37)	6
sp|Q9UKY1|ZHX1_HUMAN(215)	6
sp|Q8IX21-2|SLF2_HUMAN(722), sp|Q8IX21|SLF2_HUMAN(722)	6
sp|P45973|CBX5_HUMAN(154)	6
sp|P55854-2|SUMO3_HUMAN(5), sp|P55854|SUMO3_HUMAN(5), tr|A8MU27|A8MU27_HUMAN(5), tr|A8MUA9|A8MUA9_HUMAN(5)	6
sp|P10412|H14_HUMAN(97), sp|P16401|H15_HUMAN(100), sp|P16402|H13_HUMAN(98), sp|P16403|H12_HUMAN(97), sp|Q02539|H11_HUMAN(100)	6
sp|Q86UP3-2|ZFHX4_HUMAN(1329), sp|Q86UP3-4|ZFHX4_HUMAN(1284), sp|Q86UP3-5|ZFHX4_HUMAN(1329), sp|Q86UP3|ZFHX4_HUMAN(1284), tr|E7EVZ1|E7EVZ1_HUMAN(1303)	6
sp|P05423|RPC4_HUMAN(190), tr|E5RHT4|E5RHT4_HUMAN(190)	6
sp|Q96JM3|CHAP1_HUMAN(638)	6
sp|O60264|SMCA5_HUMAN(402)	6
sp|Q6W2J9-2|BCOR_HUMAN(1379), sp|Q6W2J9-4|BCOR_HUMAN(1361), sp|Q6W2J9|BCOR_HUMAN(1413), tr|A6NE70|A6NE70_HUMAN(256), tr|H7BZ37|H7BZ37_HUMAN(86), tr|H7C231|H7C231_HUMAN(108), tr|H7C2V9|H7C2V9_HUMAN(283)	6
sp|Q6UN15-3|FIP1_HUMAN(89), sp|Q6UN15-4|FIP1_HUMAN(89), sp|Q6UN15-5|FIP1_HUMAN(89), sp|Q6UN15|FIP1_HUMAN(104), tr|A0A0B4J203|A0A0B4J203_HUMAN(104)	6
sp|Q12906-2|ILF3_HUMAN(348), sp|Q12906-3|ILF3_HUMAN(348), sp|Q12906-4|ILF3_HUMAN(348), sp|Q12906-5|ILF3_HUMAN(348), sp|Q12906-6|ILF3_HUMAN(348), sp|Q12906-7|ILF3_HUMAN(348), sp|Q12906|ILF3_HUMAN(348)	6
sp|Q96LW1|Z354B_HUMAN(175)	6
tr|S5FZ81|S5FZ81_HUMAN(371)	6
sp|Q8ND82|Z280C_HUMAN(167), tr|Q9UJJ2|Q9UJJ2_HUMAN(167)	6
sp|Q7Z6I8-2|CE024_HUMAN(49), sp|Q7Z6I8|CE024_HUMAN(49), tr|H0YAE0|H0YAE0_HUMAN(33)	6
sp|O15446-2|RPA34_HUMAN(272), sp|O15446|RPA34_HUMAN(270)	6
sp|Q9H582-2|ZN644_HUMAN(39), sp|Q9H582|ZN644_HUMAN(39)	6
sp|Q149N8-4|SHPRH_HUMAN(85), sp|Q149N8-5|SHPRH_HUMAN(85), sp|Q149N8|SHPRH_HUMAN(85), tr|A0A0D9SFM0|A0A0D9SFM0_HUMAN(85), tr|H7C2W2|H7C2W2_HUMAN(63)	6
sp|Q9H2Y7|ZN106_HUMAN(739), tr|H3BNX5|H3BNX5_HUMAN(522)	6
sp|O95785-2|WIZ_HUMAN(515), sp|O95785-3|WIZ_HUMAN(686), sp|O95785-4|WIZ_HUMAN(556), sp|O95785|WIZ_HUMAN(1372), tr|B9EGQ5|B9EGQ5_HUMAN(553), tr|M0QXA7|M0QXA7_HUMAN(689)	6
sp|Q9UNS2-2|CSN3_HUMAN(136), sp|Q9UNS2|CSN3_HUMAN(156), tr|C9JLV5|C9JLV5_HUMAN(156), tr|H7C3P9|H7C3P9_HUMAN(136)	6
sp|O00541-2|PESC_HUMAN(512), sp|O00541|PESC_HUMAN(517), tr|B3KXD6|B3KXD6_HUMAN(378), tr|B5MCF9|B5MCF9_HUMAN(500)	6
sp|Q6NUN9-2|ZN746_HUMAN(287), sp|Q6NUN9-3|ZN746_HUMAN(101), sp|Q6NUN9|ZN746_HUMAN(286)	6
sp|Q9H8H0|NOL11_HUMAN(573)	6
sp|Q9UKY1|ZHX1_HUMAN(441)	6
sp|Q8IWI9-3|MGAP_HUMAN(329), sp|Q8IWI9-4|MGAP_HUMAN(329), sp|Q8IWI9|MGAP_HUMAN(329), tr|H3BP52|H3BP52_HUMAN(329), tr|H3BTF4|H3BTF4_HUMAN(329), tr|H3BTN2|H3BTN2_HUMAN(53)	6
sp|Q9HAF1-2|EAF6_HUMAN(151), sp|Q9HAF1-3|EAF6_HUMAN(151), sp|Q9HAF1-4|EAF6_HUMAN(151), sp|Q9HAF1|EAF6_HUMAN(151), tr|B1AK63|B1AK63_HUMAN(129)	6
sp|Q9UQ35-2|SRRM2_HUMAN(1186), sp|Q9UQ35|SRRM2_HUMAN(1186)	6
sp|Q96JM2-2|ZN462_HUMAN(791), sp|Q96JM2-3|ZN462_HUMAN(1946), sp|Q96JM2|ZN462_HUMAN(1946), tr|H3BLX4|H3BLX4_HUMAN(829)	6
sp|Q9UJK0|TSR3_HUMAN(226)	6
sp|Q86UP3-2|ZFHX4_HUMAN(1869), sp|Q86UP3-4|ZFHX4_HUMAN(1824), sp|Q86UP3-5|ZFHX4_HUMAN(1869), sp|Q86UP3|ZFHX4_HUMAN(1824), tr|E7EVZ1|E7EVZ1_HUMAN(1843)	6
sp|Q96DT7-2|ZBT10_HUMAN(672), sp|Q96DT7-3|ZBT10_HUMAN(523), sp|Q96DT7-4|ZBT10_HUMAN(404), sp|Q96DT7|ZBT10_HUMAN(696)	6
sp|Q12888-2|TP53B_HUMAN(813), sp|Q12888-3|TP53B_HUMAN(813), sp|Q12888|TP53B_HUMAN(808), tr|A6NNK5|A6NNK5_HUMAN(813), tr|C9JXV0|C9JXV0_HUMAN(813), tr|H7C3N7|H7C3N7_HUMAN(55)	6
sp|Q8IWI9-3|MGAP_HUMAN(465), sp|Q8IWI9-4|MGAP_HUMAN(465), sp|Q8IWI9|MGAP_HUMAN(465), tr|H3BP52|H3BP52_HUMAN(465), tr|H3BTF4|H3BTF4_HUMAN(465)	6
sp|Q86UP3-2|ZFHX4_HUMAN(403), sp|Q86UP3-3|ZFHX4_HUMAN(403), sp|Q86UP3-4|ZFHX4_HUMAN(403), sp|Q86UP3-5|ZFHX4_HUMAN(403), sp|Q86UP3|ZFHX4_HUMAN(403), tr|E7EVZ1|E7EVZ1_HUMAN(403)	6
sp|Q9NX58|LYAR_HUMAN(14), tr|D6RDJ1|D6RDJ1_HUMAN(14)	6
sp|Q6AHZ1-2|Z518A_HUMAN(916), sp|Q6AHZ1|Z518A_HUMAN(1446)	6
sp|O00267|SPT5H_HUMAN(102), tr|M0QYL9|M0QYL9_HUMAN(13)	6
sp|P62841|RS15_HUMAN(108), tr|A0A0B4J2B4|A0A0B4J2B4_HUMAN(81), tr|K7ELC2|K7ELC2_HUMAN(115), tr|K7EM56|K7EM56_HUMAN(75), tr|S4R417|S4R417_HUMAN(98)	6
sp|Q4LE39-2|ARI4B_HUMAN(492), sp|Q4LE39-3|ARI4B_HUMAN(492), sp|Q4LE39-4|ARI4B_HUMAN(173), sp|Q4LE39|ARI4B_HUMAN(492)	6
sp|P11388-2|TOP2A_HUMAN(506), sp|P11388-3|TOP2A_HUMAN(516), sp|P11388-4|TOP2A_HUMAN(561), sp|P11388|TOP2A_HUMAN(480)	6
sp|P29590-10|PML_HUMAN(401), sp|P29590-11|PML_HUMAN(401), sp|P29590-12|PML_HUMAN(401), sp|P29590-13|PML_HUMAN(401), sp|P29590-14|PML_HUMAN(401), sp|P29590-2|PML_HUMAN(401), sp|P29590-3|PML_HUMAN(401), sp|P29590-4|PML_HUMAN(401), sp|P29590-5|PML_HUMAN(401), sp|P29590-8|PML_HUMAN(401), sp|P29590-9|PML_HUMAN(401), sp|P29590|PML_HUMAN(401), tr|H3BT29|H3BT29_HUMAN(173), tr|H3BT57|H3BT57_HUMAN(401), tr…	6
sp|Q9UNX4|WDR3_HUMAN(474)	6
sp|P17022-2|ZNF18_HUMAN(17), sp|P17022|ZNF18_HUMAN(17), tr|J3KSC1|J3KSC1_HUMAN(17)	6
sp|Q9Y5B6-2|PAXB1_HUMAN(149), sp|Q9Y5B6-3|PAXB1_HUMAN(149), sp|Q9Y5B6-4|PAXB1_HUMAN(149), sp|Q9Y5B6|PAXB1_HUMAN(149)	6
sp|Q02880-2|TOP2B_HUMAN(545), sp|Q02880|TOP2B_HUMAN(550), tr|E9PCY5|E9PCY5_HUMAN(545)	6
sp|Q15424-2|SAFB1_HUMAN(509), sp|Q15424-3|SAFB1_HUMAN(578), sp|Q15424-4|SAFB1_HUMAN(578), sp|Q15424|SAFB1_HUMAN(578)	6
sp|Q9NUU7|DD19A_HUMAN(26), tr|H3BSL8|H3BSL8_HUMAN(26), tr|H3BTB3|H3BTB3_HUMAN(26), tr|I3L0H8|I3L0H8_HUMAN(26), tr|J3QRH0|J3QRH0_HUMAN(26)	6
sp|P62937-2|PPIA_HUMAN(71), sp|P62937|PPIA_HUMAN(131)	6
sp|Q8TED0-2|UTP15_HUMAN(179), sp|Q8TED0-3|UTP15_HUMAN(350), sp|Q8TED0|UTP15_HUMAN(369), tr|H0Y8P4|H0Y8P4_HUMAN(396)	6
sp|O96028-2|NSD2_HUMAN(414), sp|O96028-4|NSD2_HUMAN(285), sp|O96028|NSD2_HUMAN(1066)	6
sp|Q969J2|ZKSC4_HUMAN(222)	6
sp|Q9H2Y7-2|ZN106_HUMAN(612), sp|Q9H2Y7|ZN106_HUMAN(1384), tr|A0A0C4DGM5|A0A0C4DGM5_HUMAN(569), tr|H3BS99|H3BS99_HUMAN(351)	6
sp|Q14683|SMC1A_HUMAN(294), tr|G8JLG1|G8JLG1_HUMAN(272)	6
sp|Q13263-2|TIF1B_HUMAN(237), sp|Q13263|TIF1B_HUMAN(319)	6
sp|Q9BQI6|SLF1_HUMAN(266)	6
sp|Q9Y2X3|NOP58_HUMAN(221), tr|H7BZ72|H7BZ72_HUMAN(91)	6
sp|Q7L4P6-2|BEND5_HUMAN(89), sp|Q7L4P6|BEND5_HUMAN(258)	6
sp|Q92797-2|SYMPK_HUMAN(361), sp|Q92797|SYMPK_HUMAN(361), tr|A0A087WUE9|A0A087WUE9_HUMAN(361), tr|M0R3C7|M0R3C7_HUMAN(361)	6
sp|Q7KZ85-3|SPT6H_HUMAN(201), sp|Q7KZ85|SPT6H_HUMAN(201)	6
sp|Q8N806|UBR7_HUMAN(274), tr|E9PCJ7|E9PCJ7_HUMAN(198)	6
sp|P11388-2|TOP2A_HUMAN(462), sp|P11388-3|TOP2A_HUMAN(472), sp|P11388-4|TOP2A_HUMAN(517), sp|P11388|TOP2A_HUMAN(436)	6
sp|Q02880-2|TOP2B_HUMAN(638), sp|Q02880|TOP2B_HUMAN(643), tr|E9PCY5|E9PCY5_HUMAN(638)	6
sp|Q8IY81|SPB1_HUMAN(579)	6
sp|Q12888-2|TP53B_HUMAN(532), sp|Q12888-3|TP53B_HUMAN(532), sp|Q12888|TP53B_HUMAN(527), tr|A6NNK5|A6NNK5_HUMAN(532), tr|C9JXV0|C9JXV0_HUMAN(532)	6
sp|Q9NWK9-2|BCD1_HUMAN(420), sp|Q9NWK9|BCD1_HUMAN(459)	6
sp|Q86U86-2|PB1_HUMAN(1308), sp|Q86U86-3|PB1_HUMAN(1276), sp|Q86U86-4|PB1_HUMAN(1283), sp|Q86U86-5|PB1_HUMAN(1308), sp|Q86U86-7|PB1_HUMAN(1323), sp|Q86U86-8|PB1_HUMAN(1323), sp|Q86U86-9|PB1_HUMAN(1283), sp|Q86U86|PB1_HUMAN(1308), tr|E7EVG2|E7EVG2_HUMAN(1307)	6
sp|Q8N1G0-2|ZN687_HUMAN(451), sp|Q8N1G0|ZN687_HUMAN(451), tr|F8WCX2|F8WCX2_HUMAN(451), tr|H0Y5I5|H0Y5I5_HUMAN(54)	6
sp|Q96HR8-2|NAF1_HUMAN(167), sp|Q96HR8|NAF1_HUMAN(167)	6
sp|O60264|SMCA5_HUMAN(644)	6
sp|Q96BV0|ZN775_HUMAN(19), tr|C9JAM7|C9JAM7_HUMAN(19), tr|C9JVG2|C9JVG2_HUMAN(19)	6
sp|Q76FK4-2|NOL8_HUMAN(154), sp|Q76FK4-4|NOL8_HUMAN(222), sp|Q76FK4|NOL8_HUMAN(222), tr|A0A0A0MSJ1|A0A0A0MSJ1_HUMAN(222), tr|F5GWN9|F5GWN9_HUMAN(222), tr|F5H101|F5H101_HUMAN(222), tr|F8WE42|F8WE42_HUMAN(222)	6
sp|P62316|SMD2_HUMAN(6), tr|K7ERG4|K7ERG4_HUMAN(6)	6
sp|O94826|TOM70_HUMAN(275)	6
sp|P46013-2|KI67_HUMAN(1649), sp|P46013|KI67_HUMAN(2009)	6
sp|Q03252|LMNB2_HUMAN(504)	6
sp|Q86UZ6|ZBT46_HUMAN(229)	6
sp|Q8IXT5|RB12B_HUMAN(114), tr|B9ZVT1|B9ZVT1_HUMAN(114), tr|E5RJ83|E5RJ83_HUMAN(114), tr|E5RJV8|E5RJV8_HUMAN(114)	6
sp|Q9Y4E5-2|ZN451_HUMAN(923), sp|Q9Y4E5|ZN451_HUMAN(971), tr|E9PH99|E9PH99_HUMAN(971)	6
sp|P78347-2|GTF2I_HUMAN(160), sp|P78347-3|GTF2I_HUMAN(160), sp|P78347-4|GTF2I_HUMAN(160), sp|P78347-5|GTF2I_HUMAN(160), sp|P78347|GTF2I_HUMAN(160)	6
sp|Q6ZN30-2|BNC2_HUMAN(775), sp|Q6ZN30|BNC2_HUMAN(775), tr|B1APH0|B1APH0_HUMAN(708), tr|F5H586|F5H586_HUMAN(601), tr|H0Y4J1|H0Y4J1_HUMAN(168), tr|H0Y6W5|H0Y6W5_HUMAN(732)	6
sp|Q13111-2|CAF1A_HUMAN(64), sp|Q13111-3|CAF1A_HUMAN(64), sp|Q13111|CAF1A_HUMAN(64), tr|K7EJF1|K7EJF1_HUMAN(47)	6
sp|P48444-2|COPD_HUMAN(155), sp|P48444|COPD_HUMAN(243), tr|B0YIW6|B0YIW6_HUMAN(284)	6
sp|Q96JN0-3|LCOR_HUMAN(781), tr|A0A1B0GUH9|A0A1B0GUH9_HUMAN(753)	6
sp|P16403|H12_HUMAN(168)	6
sp|Q86UP3-2|ZFHX4_HUMAN(2846), sp|Q86UP3-4|ZFHX4_HUMAN(2818), sp|Q86UP3-5|ZFHX4_HUMAN(2863), sp|Q86UP3|ZFHX4_HUMAN(2818), tr|E7EVZ1|E7EVZ1_HUMAN(2837)	6
sp|Q01826-2|SATB1_HUMAN(776), sp|Q01826|SATB1_HUMAN(744)	6
sp|O00566|MPP10_HUMAN(555)	6
sp|Q8ND82|Z280C_HUMAN(467), tr|Q9UJJ2|Q9UJJ2_HUMAN(418)	6
sp|P11142|HSP7C_HUMAN(601), tr|A8K7Q2|A8K7Q2_HUMAN(365), tr|E9PKE3|E9PKE3_HUMAN(582), tr|E9PNE6|E9PNE6_HUMAN(455), tr|E9PS65|E9PS65_HUMAN(192)	6
sp|Q96RL1-3|UIMC1_HUMAN(304), sp|Q96RL1|UIMC1_HUMAN(382)	6
sp|Q16777|H2A2C_HUMAN(125)	6
sp|Q9H9L4-4|KANL2_HUMAN(78), sp|Q9H9L4|KANL2_HUMAN(78), tr|F8VRX7|F8VRX7_HUMAN(78), tr|F8VX10|F8VX10_HUMAN(261), tr|F8VXI8|F8VXI8_HUMAN(78), tr|H0YIQ8|H0YIQ8_HUMAN(71)	6
sp|Q92793-2|CBP_HUMAN(960), sp|Q92793|CBP_HUMAN(998), tr|I3L466|I3L466_HUMAN(533)	6
sp|O95602|RPA1_HUMAN(1355), tr|B9ZVN9|B9ZVN9_HUMAN(1355)	6
sp|Q8IY92-2|SLX4_HUMAN(590), sp|Q8IY92|SLX4_HUMAN(902)	6
sp|P78347-2|GTF2I_HUMAN(140), sp|P78347-3|GTF2I_HUMAN(140), sp|P78347-4|GTF2I_HUMAN(140), sp|P78347-5|GTF2I_HUMAN(140), sp|P78347|GTF2I_HUMAN(140)	6
sp|Q52LR7|EPC2_HUMAN(342)	6
sp|Q9Y4E5-2|ZN451_HUMAN(144), sp|Q9Y4E5|ZN451_HUMAN(144), tr|D6RAV4|D6RAV4_HUMAN(5), tr|D6RIA1|D6RIA1_HUMAN(116), tr|E9PH99|E9PH99_HUMAN(144)	6
sp|Q9H2P0|ADNP_HUMAN(606)	6
sp|Q8IWA0|WDR75_HUMAN(427)	6
sp|Q9NPI1-2|BRD7_HUMAN(212), sp|Q9NPI1|BRD7_HUMAN(212)	6
sp|Q9HAZ2-2|PRD16_HUMAN(783), sp|Q9HAZ2-3|PRD16_HUMAN(784), sp|Q9HAZ2-4|PRD16_HUMAN(599), sp|Q9HAZ2|PRD16_HUMAN(783), tr|D6RDW0|D6RDW0_HUMAN(784), tr|D6RFY3|D6RFY3_HUMAN(784), tr|H0YA13|H0YA13_HUMAN(592)	6
sp|Q14980-2|NUMA1_HUMAN(1752), sp|Q14980-5|NUMA1_HUMAN(630), sp|Q14980|NUMA1_HUMAN(1766), tr|A0A087WY61|A0A087WY61_HUMAN(1750), tr|H0YFY6|H0YFY6_HUMAN(615)	6
sp|Q2TB10|ZN800_HUMAN(476)	6
sp|Q9H2G2-2|SLK_HUMAN(487), sp|Q9H2G2|SLK_HUMAN(487)	6
sp|Q17R98-2|ZN827_HUMAN(466), sp|Q17R98-3|ZN827_HUMAN(116), sp|Q17R98|ZN827_HUMAN(466), tr|G5E9Z1|G5E9Z1_HUMAN(116)	6
sp|Q9H582-2|ZN644_HUMAN(1088), sp|Q9H582|ZN644_HUMAN(1088)	6
sp|P0CG47|UBB_HUMAN(63), sp|P0CG48|UBC_HUMAN(63), sp|P62979|RS27A_HUMAN(63), sp|P62987|RL40_HUMAN(63), tr|B4DV12|B4DV12_HUMAN(63), tr|F5GXK7|F5GXK7_HUMAN(63), tr|F5GYU3|F5GYU3_HUMAN(63), tr|F5H265|F5H265_HUMAN(63), tr|F5H2Z3|F5H2Z3_HUMAN(63), tr|F5H388|F5H388_HUMAN(63), tr|F5H6Q2|F5H6Q2_HUMAN(63), tr|F5H747|F5H747_HUMAN(63), tr|J3QKN0|J3QKN0_HUMAN(63), tr|J3QS39|J3QS39_HUMAN(63), tr|J3QTR3|J3QTR3…	6
sp|P11388-2|TOP2A_HUMAN(131), sp|P11388-3|TOP2A_HUMAN(131), sp|P11388-4|TOP2A_HUMAN(131), sp|P11388|TOP2A_HUMAN(131), sp|Q02880-2|TOP2B_HUMAN(147), sp|Q02880|TOP2B_HUMAN(152), tr|E9PCY5|E9PCY5_HUMAN(147), tr|J3KTB7|J3KTB7_HUMAN(119)	6
sp|Q96SB8-2|SMC6_HUMAN(294), sp|Q96SB8|SMC6_HUMAN(268), tr|A0A0A0MRY1|A0A0A0MRY1_HUMAN(268), tr|C9JMN1|C9JMN1_HUMAN(294)	6
sp|Q969R5-2|LMBL2_HUMAN(151), sp|Q969R5-3|LMBL2_HUMAN(151), sp|Q969R5|LMBL2_HUMAN(151), tr|H0Y5M2|H0Y5M2_HUMAN(99), tr|H7C228|H7C228_HUMAN(143)	6
sp|O60315-2|ZEB2_HUMAN(608), sp|O60315|ZEB2_HUMAN(632), tr|A0A1B0GV02|A0A1B0GV02_HUMAN(657), tr|A0A1B0GVV8|A0A1B0GVV8_HUMAN(520), tr|A0A1B0GW50|A0A1B0GW50_HUMAN(632), tr|A0A1B0GWI0|A0A1B0GWI0_HUMAN(373), tr|A0JP08|A0JP08_HUMAN(631), tr|E7EUW9|E7EUW9_HUMAN(661)	6
sp|Q96JN0-3|LCOR_HUMAN(1260), tr|A0A1B0GUH9|A0A1B0GUH9_HUMAN(1232)	6
sp|O94864-2|ST65G_HUMAN(341), sp|O94864-4|ST65G_HUMAN(208), sp|O94864|ST65G_HUMAN(343)	6
sp|Q8TEQ6|GEMI5_HUMAN(754)	6
sp|Q9NXR8|ING3_HUMAN(167), tr|E7ET07|E7ET07_HUMAN(152)	6
sp|P78527-2|PRKDC_HUMAN(3608), sp|P78527|PRKDC_HUMAN(3608)	6
sp|O15042-2|SR140_HUMAN(729), sp|O15042-3|SR140_HUMAN(321), sp|O15042|SR140_HUMAN(730), tr|E7ET15|E7ET15_HUMAN(729), tr|H7C4V2|H7C4V2_HUMAN(50)	6
sp|Q9NS73-2|MBIP1_HUMAN(118), sp|Q9NS73-3|MBIP1_HUMAN(118), sp|Q9NS73-5|MBIP1_HUMAN(118), sp|Q9NS73|MBIP1_HUMAN(118), tr|A0A087X1L0|A0A087X1L0_HUMAN(118), tr|S4R2X9|S4R2X9_HUMAN(115), tr|S4R3N2|S4R3N2_HUMAN(125), tr|S4R3P6|S4R3P6_HUMAN(78), tr|S4R3Y0|S4R3Y0_HUMAN(76)	6
sp|Q8NI36|WDR36_HUMAN(839), tr|A0A0A0MTB8|A0A0A0MTB8_HUMAN(783)	6
sp|Q13547|HDAC1_HUMAN(403)	6
sp|P78347-2|GTF2I_HUMAN(623), sp|P78347-3|GTF2I_HUMAN(644), sp|P78347-4|GTF2I_HUMAN(643), sp|P78347|GTF2I_HUMAN(664)	6
sp|Q9H2P0|ADNP_HUMAN(807)	6
sp|Q9Y4W2-2|LAS1L_HUMAN(135), sp|Q9Y4W2-3|LAS1L_HUMAN(93), sp|Q9Y4W2-4|LAS1L_HUMAN(135), sp|Q9Y4W2|LAS1L_HUMAN(135)	6
sp|P11388-2|TOP2A_HUMAN(451), sp|P11388-3|TOP2A_HUMAN(461), sp|P11388-4|TOP2A_HUMAN(506), sp|P11388|TOP2A_HUMAN(425)	6
sp|Q99728-2|BARD1_HUMAN(151), sp|Q99728-3|BARD1_HUMAN(73), sp|Q99728|BARD1_HUMAN(170)	6
sp|Q9H8E8-2|CSR2B_HUMAN(283), sp|Q9H8E8|CSR2B_HUMAN(411), tr|A0A075B6H4|A0A075B6H4_HUMAN(410)	6
sp|Q8WUB8-2|PHF10_HUMAN(188), sp|Q8WUB8-3|PHF10_HUMAN(143), sp|Q8WUB8|PHF10_HUMAN(190), tr|S5FZ81|S5FZ81_HUMAN(190)	6
sp|Q149N8-2|SHPRH_HUMAN(389), sp|Q149N8-4|SHPRH_HUMAN(500), sp|Q149N8|SHPRH_HUMAN(500), tr|A0A0D9SFM0|A0A0D9SFM0_HUMAN(500), tr|K4DI94|K4DI94_HUMAN(389)	6
sp|Q15233|NONO_HUMAN(5), tr|C9IZL7|C9IZL7_HUMAN(5), tr|C9J4X2|C9J4X2_HUMAN(5), tr|C9JJ13|C9JJ13_HUMAN(5), tr|C9JYS8|C9JYS8_HUMAN(5)	6
sp|Q6PJP8|DCR1A_HUMAN(361)	6
sp|Q14978-2|NOLC1_HUMAN(193), sp|Q14978-3|NOLC1_HUMAN(194), sp|Q14978|NOLC1_HUMAN(193), tr|A0A0A0MRM9|A0A0A0MRM9_HUMAN(192), tr|S4R349|S4R349_HUMAN(86), tr|S4R3C2|S4R3C2_HUMAN(174)	6
sp|Q9NS73-2|MBIP1_HUMAN(129), sp|Q9NS73-3|MBIP1_HUMAN(129), sp|Q9NS73-5|MBIP1_HUMAN(129), sp|Q9NS73|MBIP1_HUMAN(129), tr|A0A087X1L0|A0A087X1L0_HUMAN(129), tr|S4R2X9|S4R2X9_HUMAN(126), tr|S4R3N2|S4R3N2_HUMAN(136), tr|S4R3P6|S4R3P6_HUMAN(89), tr|S4R3Y0|S4R3Y0_HUMAN(87)	6
sp|Q8WV22|NSE1_HUMAN(241)	6
sp|Q13263-2|TIF1B_HUMAN(692), sp|Q13263|TIF1B_HUMAN(774), tr|M0R0K9|M0R0K9_HUMAN(399)	6
sp|Q9C0J8|WDR33_HUMAN(530)	6
sp|Q9HAF1-2|EAF6_HUMAN(113), sp|Q9HAF1-3|EAF6_HUMAN(113), sp|Q9HAF1-4|EAF6_HUMAN(113), sp|Q9HAF1|EAF6_HUMAN(113), tr|B1AK63|B1AK63_HUMAN(91)	6
sp|Q5VZL5-2|ZMYM4_HUMAN(511), sp|Q5VZL5-3|ZMYM4_HUMAN(187), sp|Q5VZL5-4|ZMYM4_HUMAN(479), sp|Q5VZL5|ZMYM4_HUMAN(511), tr|H7C1I7|H7C1I7_HUMAN(260)	6
sp|Q13129|RLF_HUMAN(1696)	6
sp|Q9Y230-2|RUVB2_HUMAN(399), sp|Q9Y230|RUVB2_HUMAN(444)	6
sp|P11388-2|TOP2A_HUMAN(352), sp|P11388-3|TOP2A_HUMAN(388), sp|P11388|TOP2A_HUMAN(352)	6
sp|Q8N8K9-3|K1958_HUMAN(654), sp|Q8N8K9|K1958_HUMAN(626)	6
sp|Q7Z5J4-2|RAI1_HUMAN(1281), sp|Q7Z5J4-3|RAI1_HUMAN(1328), sp|Q7Z5J4|RAI1_HUMAN(1328), sp|Q9UGU0-2|TCF20_HUMAN(1351), sp|Q9UGU0|TCF20_HUMAN(1351)	6
sp|Q8N680|ZBTB2_HUMAN(154)	6
sp|Q13428-2|TCOF_HUMAN(1171), sp|Q13428-3|TCOF_HUMAN(1249), sp|Q13428-4|TCOF_HUMAN(1284), sp|Q13428-6|TCOF_HUMAN(1210), sp|Q13428-7|TCOF_HUMAN(1211), sp|Q13428-8|TCOF_HUMAN(1172), sp|Q13428|TCOF_HUMAN(1248), tr|E7ETY2|E7ETY2_HUMAN(1248), tr|J3KQ96|J3KQ96_HUMAN(1210)	6
sp|Q14739|LBR_HUMAN(186), tr|C9JXK0|C9JXK0_HUMAN(186)	6
sp|Q9NVI1-1|FANCI_HUMAN(148), sp|Q9NVI1-2|FANCI_HUMAN(148), sp|Q9NVI1-4|FANCI_HUMAN(148), sp|Q9NVI1|FANCI_HUMAN(148), tr|F8W7R3|F8W7R3_HUMAN(148), tr|H3BMG4|H3BMG4_HUMAN(148), tr|H3BQE2|H3BQE2_HUMAN(148), tr|H3BT54|H3BT54_HUMAN(148)	6
sp|Q96T23-2|RSF1_HUMAN(257), sp|Q96T23-3|RSF1_HUMAN(36), sp|Q96T23|RSF1_HUMAN(288), tr|H0YCN2|H0YCN2_HUMAN(89), tr|H0YER1|H0YER1_HUMAN(287)	6
sp|O75179-2|ANR17_HUMAN(318), sp|O75179-3|ANR17_HUMAN(318), sp|O75179-4|ANR17_HUMAN(318), sp|O75179-5|ANR17_HUMAN(318), sp|O75179-6|ANR17_HUMAN(318), sp|O75179-7|ANR17_HUMAN(205), sp|O75179|ANR17_HUMAN(318), tr|H0YM23|H0YM23_HUMAN(203)	6
sp|P54132|BLM_HUMAN(344), tr|H0YLV8|H0YLV8_HUMAN(344), tr|H0YNU5|H0YNU5_HUMAN(344)	6
sp|Q9BYJ9|YTHD1_HUMAN(521)	6
sp|P52732|KIF11_HUMAN(477)	6
sp|P49792|RBP2_HUMAN(1860)	6
sp|Q9NYD6|HXC10_HUMAN(215), tr|D6RAG4|D6RAG4_HUMAN(103), tr|V9GYH0|V9GYH0_HUMAN(20)	6
sp|O15164-2|TIF1A_HUMAN(903), sp|O15164|TIF1A_HUMAN(937), sp|O60885-2|BRD4_HUMAN(99), sp|O60885-3|BRD4_HUMAN(99), sp|O60885|BRD4_HUMAN(99), tr|M0QYW0|M0QYW0_HUMAN(99), tr|M0QZD9|M0QZD9_HUMAN(99), tr|M0R0H4|M0R0H4_HUMAN(99)	6
sp|Q96RL1-2|UIMC1_HUMAN(90), sp|Q96RL1-5|UIMC1_HUMAN(90), sp|Q96RL1|UIMC1_HUMAN(90), tr|D6RC40|D6RC40_HUMAN(90), tr|D6RCQ3|D6RCQ3_HUMAN(90)	6
sp|Q9H2P0|ADNP_HUMAN(716)	6
sp|Q9NTI5-2|PDS5B_HUMAN(380), sp|Q9NTI5-3|PDS5B_HUMAN(380), sp|Q9NTI5|PDS5B_HUMAN(380)	6
sp|Q6ZRS2-2|SRCAP_HUMAN(2199), sp|Q6ZRS2-3|SRCAP_HUMAN(2103), sp|Q6ZRS2|SRCAP_HUMAN(2261), tr|A0A0A0MS59|A0A0A0MS59_HUMAN(2002), tr|A0A0C4DFX4|A0A0C4DFX4_HUMAN(2084)	6
sp|Q9H307-2|PININ_HUMAN(24), sp|Q9H307|PININ_HUMAN(157)	6
sp|Q9NV56|MRGBP_HUMAN(127)	6
sp|Q9NPI1-2|BRD7_HUMAN(21), sp|Q9NPI1|BRD7_HUMAN(21)	6
sp|Q16514|TAF12_HUMAN(19)	6
sp|P11388-2|TOP2A_HUMAN(492), sp|P11388-3|TOP2A_HUMAN(502), sp|P11388-4|TOP2A_HUMAN(547), sp|P11388|TOP2A_HUMAN(466)	6
sp|Q86U86-2|PB1_HUMAN(1366), sp|Q86U86-3|PB1_HUMAN(1334), sp|Q86U86-5|PB1_HUMAN(1366), sp|Q86U86-7|PB1_HUMAN(1381), sp|Q86U86-8|PB1_HUMAN(1381), sp|Q86U86-9|PB1_HUMAN(1341), sp|Q86U86|PB1_HUMAN(1366), tr|E7EVG2|E7EVG2_HUMAN(1365)	6
sp|P11388-2|TOP2A_HUMAN(648), sp|P11388-3|TOP2A_HUMAN(658), sp|P11388-4|TOP2A_HUMAN(703), sp|P11388|TOP2A_HUMAN(622)	6
tr|Q9UHS2|Q9UHS2_HUMAN(8)	6
sp|P20700|LMNB1_HUMAN(271), tr|A0A0D9SFE5|A0A0D9SFE5_HUMAN(271), tr|E9PBF6|E9PBF6_HUMAN(271)	6
sp|P45973|CBX5_HUMAN(32), tr|F8VNY3|F8VNY3_HUMAN(32)	6
sp|Q9Y4E5-2|ZN451_HUMAN(302), sp|Q9Y4E5|ZN451_HUMAN(302), tr|E9PH99|E9PH99_HUMAN(302)	6
sp|Q6AHZ1-2|Z518A_HUMAN(485), sp|Q6AHZ1|Z518A_HUMAN(1015)	6
sp|Q6P1J9|CDC73_HUMAN(301)	6
sp|Q9UBT2-2|SAE2_HUMAN(140), sp|Q9UBT2|SAE2_HUMAN(236), tr|K7EPL2|K7EPL2_HUMAN(208)	6
sp|Q96JP5-2|ZFP91_HUMAN(183), sp|Q96JP5|ZFP91_HUMAN(183), tr|A0A0A6YYC7|A0A0A6YYC7_HUMAN(183), tr|H3BTR0|H3BTR0_HUMAN(10)	6
sp|Q9P2F9|ZN319_HUMAN(130)	6
sp|O75691|UTP20_HUMAN(2235)	6
sp|Q9H165-2|BC11A_HUMAN(437), sp|Q9H165-4|BC11A_HUMAN(471), sp|Q9H165-6|BC11A_HUMAN(403), sp|Q9H165|BC11A_HUMAN(437)	6
sp|Q03252|LMNB2_HUMAN(81)	6
sp|Q15061|WDR43_HUMAN(309), tr|C9IZK7|C9IZK7_HUMAN(128)	6
sp|Q9Y462-2|ZN711_HUMAN(224), sp|Q9Y462-3|ZN711_HUMAN(224), sp|Q9Y462|ZN711_HUMAN(224)	6
sp|P11388-2|TOP2A_HUMAN(665), sp|P11388-3|TOP2A_HUMAN(675), sp|P11388-4|TOP2A_HUMAN(720), sp|P11388|TOP2A_HUMAN(639)	6
sp|P55201-2|BRPF1_HUMAN(580), sp|P55201-3|BRPF1_HUMAN(580), sp|P55201-4|BRPF1_HUMAN(580), sp|P55201|BRPF1_HUMAN(580)	6
sp|Q12888-2|TP53B_HUMAN(785), sp|Q12888-3|TP53B_HUMAN(785), sp|Q12888|TP53B_HUMAN(780), tr|A6NNK5|A6NNK5_HUMAN(785), tr|C9JXV0|C9JXV0_HUMAN(785), tr|H7C3N7|H7C3N7_HUMAN(27)	6
sp|Q16576-2|RBBP7_HUMAN(145), sp|Q16576|RBBP7_HUMAN(101), tr|Q5JP01|Q5JP01_HUMAN(21)	6
sp|P78347-2|GTF2I_HUMAN(86), sp|P78347-3|GTF2I_HUMAN(86), sp|P78347-4|GTF2I_HUMAN(86), sp|P78347-5|GTF2I_HUMAN(86), sp|P78347|GTF2I_HUMAN(86), tr|C9J6M0|C9J6M0_HUMAN(86)	6
sp|Q9BWT1-2|CDCA7_HUMAN(202), sp|Q9BWT1-3|CDCA7_HUMAN(123), sp|Q9BWT1-4|CDCA7_HUMAN(123), sp|Q9BWT1-5|CDCA7_HUMAN(81), sp|Q9BWT1-6|CDCA7_HUMAN(158), sp|Q9BWT1|CDCA7_HUMAN(123)	6
sp|Q99880|H2B1L_HUMAN(6)	6
sp|Q8IX21-2|SLF2_HUMAN(500), sp|Q8IX21|SLF2_HUMAN(500), tr|B1AL16|B1AL16_HUMAN(500)	6
sp|Q9UJX5-3|APC4_HUMAN(799), sp|Q9UJX5|APC4_HUMAN(798)	6
sp|P11388-2|TOP2A_HUMAN(561), sp|P11388-3|TOP2A_HUMAN(571), sp|P11388-4|TOP2A_HUMAN(616), sp|P11388|TOP2A_HUMAN(535), sp|Q02880-2|TOP2B_HUMAN(551), sp|Q02880|TOP2B_HUMAN(556), tr|E9PCY5|E9PCY5_HUMAN(551)	6
sp|Q9H307-2|PININ_HUMAN(147), sp|Q9H307|PININ_HUMAN(280)	6
sp|O43298|ZBT43_HUMAN(247)	6
sp|Q07955-2|SRSF1_HUMAN(174), sp|Q07955-3|SRSF1_HUMAN(174), sp|Q07955|SRSF1_HUMAN(174), tr|J3KSR8|J3KSR8_HUMAN(69), tr|J3KTL2|J3KTL2_HUMAN(174)	6
sp|P43246-2|MSH2_HUMAN(44), sp|P43246|MSH2_HUMAN(110), tr|C9J809|C9J809_HUMAN(44), tr|E9PHA6|E9PHA6_HUMAN(110)	6
sp|Q93009-3|UBP7_HUMAN(866), sp|Q93009|UBP7_HUMAN(882), tr|H3BND8|H3BND8_HUMAN(783)	6
sp|Q6PJP8|DCR1A_HUMAN(543)	6
sp|Q9UHL9-2|GT2D1_HUMAN(212), sp|Q9UHL9-3|GT2D1_HUMAN(244), sp|Q9UHL9|GT2D1_HUMAN(212), tr|E9PFE2|E9PFE2_HUMAN(212)	6
sp|Q8IWI9-3|MGAP_HUMAN(2420), sp|Q8IWI9-4|MGAP_HUMAN(2629), sp|Q8IWI9|MGAP_HUMAN(2590)	6
sp|P62979|RS27A_HUMAN(152)	6
sp|P09874|PARP1_HUMAN(512)	6
sp|P11388-2|TOP2A_HUMAN(651), sp|P11388-3|TOP2A_HUMAN(661), sp|P11388-4|TOP2A_HUMAN(706), sp|P11388|TOP2A_HUMAN(625), sp|Q02880-2|TOP2B_HUMAN(641), sp|Q02880|TOP2B_HUMAN(646), tr|E9PCY5|E9PCY5_HUMAN(641)	5
sp|Q9Y4E5-2|ZN451_HUMAN(779), sp|Q9Y4E5|ZN451_HUMAN(779), tr|E9PH99|E9PH99_HUMAN(779)	5
sp|P62191|PRS4_HUMAN(24)	5
sp|O75367-2|H2AY_HUMAN(292), sp|O75367-3|H2AY_HUMAN(294), sp|O75367|H2AY_HUMAN(295), tr|B4DJC3|B4DJC3_HUMAN(123)	5
sp|P18621-3|RL17_HUMAN(43), sp|P18621|RL17_HUMAN(43), tr|A0A087WWH0|A0A087WWH0_HUMAN(43), tr|A0A087WXM6|A0A087WXM6_HUMAN(43), tr|A0A087WY81|A0A087WY81_HUMAN(43), tr|A0A0A6YYL6|A0A0A6YYL6_HUMAN(43), tr|J3KRB3|J3KRB3_HUMAN(43), tr|J3KRX5|J3KRX5_HUMAN(43), tr|J3KSJ0|J3KSJ0_HUMAN(43), tr|J3QLC8|J3QLC8_HUMAN(33), tr|J3QQT2|J3QQT2_HUMAN(43), tr|J3QS96|J3QS96_HUMAN(43)	5
sp|P17676-2|CEBPB_HUMAN(219), sp|P17676-3|CEBPB_HUMAN(44), sp|P17676|CEBPB_HUMAN(242)	5
sp|Q6AHZ1|Z518A_HUMAN(392)	5
sp|Q8IX21-2|SLF2_HUMAN(282), sp|Q8IX21|SLF2_HUMAN(282), tr|B1AL16|B1AL16_HUMAN(282)	5
sp|P17025-2|ZN182_HUMAN(108), sp|P17025|ZN182_HUMAN(127)	5
sp|Q9UIL4-2|KIF25_HUMAN(146), sp|Q9UIL4|KIF25_HUMAN(146)	5
sp|Q96HR8|NAF1_HUMAN(338)	5
sp|Q01538-2|MYT1_HUMAN(801), sp|Q01538|MYT1_HUMAN(774), tr|A0A0G2JS52|A0A0G2JS52_HUMAN(482), tr|Q6P6D5|Q6P6D5_HUMAN(476)	5
sp|O60341-2|KDM1A_HUMAN(493), sp|O60341|KDM1A_HUMAN(469)	5
sp|Q99766-2|ATP5S_HUMAN(30), sp|Q99766-3|ATP5S_HUMAN(30), sp|Q99766|ATP5S_HUMAN(30)	5
sp|Q7Z6E9-2|RBBP6_HUMAN(1135), sp|Q7Z6E9|RBBP6_HUMAN(1169)	5
sp|Q15050|RRS1_HUMAN(12)	5
sp|P13639|EF2_HUMAN(571)	5
sp|O95292-2|VAPB_HUMAN(3), sp|O95292|VAPB_HUMAN(3), tr|E5RK64|E5RK64_HUMAN(3)	5
sp|O60264|SMCA5_HUMAN(176)	5
sp|Q14781|CBX2_HUMAN(153)	5
sp|Q9H2P0|ADNP_HUMAN(1035)	5
sp|O60814|H2B1K_HUMAN(121), sp|P06899|H2B1J_HUMAN(121), sp|P57053|H2BFS_HUMAN(121)	5
sp|O15164-2|TIF1A_HUMAN(1016), sp|O15164|TIF1A_HUMAN(1050)	5
sp|Q15029-2|U5S1_HUMAN(721), sp|Q15029-3|U5S1_HUMAN(746), sp|Q15029|U5S1_HUMAN(756), tr|K7EJ74|K7EJ74_HUMAN(39), tr|K7EP67|K7EP67_HUMAN(90)	5
sp|Q9UK61-2|TASOR_HUMAN(436), sp|Q9UK61-3|TASOR_HUMAN(832), sp|Q9UK61-4|TASOR_HUMAN(832), sp|Q9UK61|TASOR_HUMAN(832), tr|A0A087X0F1|A0A087X0F1_HUMAN(258)	5
sp|Q9UHL9-2|GT2D1_HUMAN(443), sp|Q9UHL9-3|GT2D1_HUMAN(475), sp|Q9UHL9|GT2D1_HUMAN(443), tr|E9PFE2|E9PFE2_HUMAN(443)	5
sp|P51608-2|MECP2_HUMAN(426), sp|P51608|MECP2_HUMAN(414)	5
sp|Q13435|SF3B2_HUMAN(843), tr|E9PPJ0|E9PPJ0_HUMAN(826), tr|H0YEX5|H0YEX5_HUMAN(263)	5
sp|Q14596-2|NBR1_HUMAN(515), sp|Q14596|NBR1_HUMAN(515), tr|B7Z5R6|B7Z5R6_HUMAN(494)	5
sp|Q14103-2|HNRPD_HUMAN(110), sp|Q14103-3|HNRPD_HUMAN(129), sp|Q14103-4|HNRPD_HUMAN(110), sp|Q14103|HNRPD_HUMAN(129), tr|D6RAF8|D6RAF8_HUMAN(129), tr|D6RBQ9|D6RBQ9_HUMAN(110), tr|D6RD83|D6RD83_HUMAN(83), tr|D6RF44|D6RF44_HUMAN(31), tr|H0Y8G5|H0Y8G5_HUMAN(62), tr|H0YA96|H0YA96_HUMAN(33)	5
sp|Q9NSC2-2|SALL1_HUMAN(593), sp|Q9NSC2|SALL1_HUMAN(690), tr|H3BSM9|H3BSM9_HUMAN(593)	5
sp|Q6PKG0-3|LARP1_HUMAN(626), sp|Q6PKG0|LARP1_HUMAN(703), tr|A0A0B4J210|A0A0B4J210_HUMAN(703), tr|E5RH50|E5RH50_HUMAN(498), tr|H0YC33|H0YC33_HUMAN(17)	5
sp|Q6IQ32|ADNP2_HUMAN(858)	5
sp|P20700|LMNB1_HUMAN(367), sp|Q03252|LMNB2_HUMAN(381), tr|E9PBF6|E9PBF6_HUMAN(367)	5
sp|Q7Z5J4-3|RAI1_HUMAN(1425), sp|Q7Z5J4|RAI1_HUMAN(1425)	5
sp|Q8IX21-2|SLF2_HUMAN(472), sp|Q8IX21|SLF2_HUMAN(472), tr|B1AL16|B1AL16_HUMAN(472)	5
sp|Q9H2Y7|ZN106_HUMAN(287), tr|H3BNX5|H3BNX5_HUMAN(70), tr|H3BSS6|H3BSS6_HUMAN(310)	5
sp|Q8TED0-2|UTP15_HUMAN(59), sp|Q8TED0-3|UTP15_HUMAN(230), sp|Q8TED0|UTP15_HUMAN(249), tr|H0Y8P4|H0Y8P4_HUMAN(276)	5
sp|Q9BWU0|NADAP_HUMAN(495), tr|A0A087X0M4|A0A087X0M4_HUMAN(441)	5
sp|Q9UHL9-2|GT2D1_HUMAN(294), sp|Q9UHL9-3|GT2D1_HUMAN(326), sp|Q9UHL9|GT2D1_HUMAN(294), tr|E9PFE2|E9PFE2_HUMAN(294)	5
sp|Q6PJP8|DCR1A_HUMAN(670)	5
sp|O14967-2|CLGN_HUMAN(327), sp|O14967|CLGN_HUMAN(532)	5
sp|Q86U86-2|PB1_HUMAN(640), sp|Q86U86-3|PB1_HUMAN(608), sp|Q86U86-4|PB1_HUMAN(640), sp|Q86U86-5|PB1_HUMAN(640), sp|Q86U86-6|PB1_HUMAN(640), sp|Q86U86-7|PB1_HUMAN(655), sp|Q86U86-8|PB1_HUMAN(655), sp|Q86U86-9|PB1_HUMAN(640), sp|Q86U86|PB1_HUMAN(640), tr|E7EVG2|E7EVG2_HUMAN(640), tr|H0Y5B5|H0Y5B5_HUMAN(599)	5
sp|Q12962|TAF10_HUMAN(108)	5
sp|Q92794|KAT6A_HUMAN(463), tr|A5PLL3|A5PLL3_HUMAN(463)	5
sp|Q9Y4A5-2|TRRAP_HUMAN(2706), sp|Q9Y4A5|TRRAP_HUMAN(2724), tr|F2Z2U4|F2Z2U4_HUMAN(2706), tr|H0Y4W2|H0Y4W2_HUMAN(2446)	5
sp|Q49A26-3|GLYR1_HUMAN(240), sp|Q49A26-4|GLYR1_HUMAN(171), sp|Q49A26-5|GLYR1_HUMAN(159), sp|Q49A26|GLYR1_HUMAN(240), tr|K7EPU6|K7EPU6_HUMAN(142)	5
sp|P07910-2|HNRPC_HUMAN(163), sp|P07910-3|HNRPC_HUMAN(96), sp|P07910|HNRPC_HUMAN(176), tr|B2R5W2|B2R5W2_HUMAN(163), tr|B4DY08|B4DY08_HUMAN(163), tr|G3V2D6|G3V2D6_HUMAN(84), tr|G3V2Q1|G3V2Q1_HUMAN(176), tr|G3V4C1|G3V4C1_HUMAN(163), tr|G3V4W0|G3V4W0_HUMAN(163), tr|G3V575|G3V575_HUMAN(176), tr|G3V576|G3V576_HUMAN(176), tr|G3V5V7|G3V5V7_HUMAN(60)	5
sp|Q92800-2|EZH1_HUMAN(333), sp|Q92800-3|EZH1_HUMAN(287), sp|Q92800-4|EZH1_HUMAN(257), sp|Q92800-5|EZH1_HUMAN(188), sp|Q92800|EZH1_HUMAN(327), tr|A0A0A0MSY9|A0A0A0MSY9_HUMAN(318), tr|K7EIH5|K7EIH5_HUMAN(278)	5
sp|Q9UKJ3-2|GPTC8_HUMAN(499), sp|Q9UKJ3|GPTC8_HUMAN(577)	5
sp|Q13123|RED_HUMAN(408), tr|A0A0C4DGW5|A0A0C4DGW5_HUMAN(93)	5
sp|Q0JRZ9-2|FCHO2_HUMAN(297), sp|Q0JRZ9-3|FCHO2_HUMAN(264), sp|Q0JRZ9|FCHO2_HUMAN(297), tr|H7BXJ4|H7BXJ4_HUMAN(297)	5
sp|P84090|ERH_HUMAN(12), tr|G3V279|G3V279_HUMAN(12)	5
sp|Q14137-2|BOP1_HUMAN(141), sp|Q14137|BOP1_HUMAN(253), tr|A0A075B729|A0A075B729_HUMAN(183)	5
sp|Q969R5-2|LMBL2_HUMAN(520), sp|Q969R5-3|LMBL2_HUMAN(520), sp|Q969R5|LMBL2_HUMAN(520)	5
sp|Q5VWG9|TAF3_HUMAN(581)	5
sp|Q9UKS7-2|IKZF2_HUMAN(416), sp|Q9UKS7-4|IKZF2_HUMAN(368), sp|Q9UKS7-7|IKZF2_HUMAN(370), sp|Q9UKS7-8|IKZF2_HUMAN(146), sp|Q9UKS7|IKZF2_HUMAN(442), tr|A0A0A0MSL2|A0A0A0MSL2_HUMAN(325), tr|A0A0A0MT14|A0A0A0MT14_HUMAN(327), tr|B4DWF2|B4DWF2_HUMAN(448)	5
sp|Q13330-2|MTA1_HUMAN(361), sp|Q13330-3|MTA1_HUMAN(344), sp|Q13330|MTA1_HUMAN(361), tr|E7ESY4|E7ESY4_HUMAN(361), tr|H0Y4T7|H0Y4T7_HUMAN(153)	5
sp|Q15906-2|VPS72_HUMAN(228), sp|Q15906|VPS72_HUMAN(228)	5
sp|Q14966-3|ZN638_HUMAN(1791), sp|Q14966-5|ZN638_HUMAN(888), sp|Q14966|ZN638_HUMAN(1791), tr|A0A096LPK8|A0A096LPK8_HUMAN(133)	5
sp|P06733-2|ENOA_HUMAN(135), sp|P06733|ENOA_HUMAN(228)	5
sp|P54868-2|HMCS2_HUMAN(312), sp|P54868-3|HMCS2_HUMAN(299), sp|P54868|HMCS2_HUMAN(354)	5
tr|K7EN65|K7EN65_HUMAN(134)	5
sp|Q02880-2|TOP2B_HUMAN(358), sp|Q02880|TOP2B_HUMAN(363), tr|E9PCY5|E9PCY5_HUMAN(358)	5
sp|Q8N1F7|NUP93_HUMAN(59), tr|H3BM93|H3BM93_HUMAN(59), tr|H3BNN5|H3BNN5_HUMAN(26), tr|H3BRI8|H3BRI8_HUMAN(59), tr|H3BV11|H3BV11_HUMAN(59), tr|H3BVG0|H3BVG0_HUMAN(59)	5
sp|Q8WWQ0|PHIP_HUMAN(767)	5
sp|O43395-3|PRPF3_HUMAN(241), sp|O43395|PRPF3_HUMAN(376)	5
sp|Q8TF32|ZN431_HUMAN(5), tr|M0QXY3|M0QXY3_HUMAN(5), tr|M0QZG4|M0QZG4_HUMAN(5), tr|M0QZN7|M0QZN7_HUMAN(5), tr|M0R1H8|M0R1H8_HUMAN(5)	5
sp|Q14839-2|CHD4_HUMAN(1664), sp|Q14839|CHD4_HUMAN(1636), tr|A0A0C4DGG9|A0A0C4DGG9_HUMAN(1661), tr|F5GWX5|F5GWX5_HUMAN(1629)	5
sp|Q7Z3B3|KANL1_HUMAN(262), tr|A0A0G2JNB1|A0A0G2JNB1_HUMAN(262), tr|A0A0G2JNT7|A0A0G2JNT7_HUMAN(262), tr|A0A0G2JQF4|A0A0G2JQF4_HUMAN(262), tr|A0A0G2JQF5|A0A0G2JQF5_HUMAN(262), tr|A0A0J9YVS1|A0A0J9YVS1_HUMAN(262), tr|I3L4J3|I3L4J3_HUMAN(262)	5
sp|Q8IWI9-3|MGAP_HUMAN(323), sp|Q8IWI9-4|MGAP_HUMAN(323), sp|Q8IWI9|MGAP_HUMAN(323), tr|H3BP52|H3BP52_HUMAN(323), tr|H3BTF4|H3BTF4_HUMAN(323), tr|H3BTN2|H3BTN2_HUMAN(47)	5
sp|O94880-2|PHF14_HUMAN(368), sp|O94880|PHF14_HUMAN(653), tr|A0A0U1RRH6|A0A0U1RRH6_HUMAN(653)	5
sp|O15042-2|SR140_HUMAN(145), sp|O15042|SR140_HUMAN(145), tr|C9J5L1|C9J5L1_HUMAN(145), tr|C9JDJ7|C9JDJ7_HUMAN(115), tr|E7ET15|E7ET15_HUMAN(145), tr|E7EW00|E7EW00_HUMAN(145), tr|H0Y8D9|H0Y8D9_HUMAN(147)	5
sp|Q9UPW6-2|SATB2_HUMAN(30), sp|Q9UPW6|SATB2_HUMAN(30), tr|C9JR56|C9JR56_HUMAN(30), tr|F8WCV6|F8WCV6_HUMAN(30)	5
sp|Q9H0E3-2|SP130_HUMAN(429), sp|Q9H0E3-3|SP130_HUMAN(899), sp|Q9H0E3|SP130_HUMAN(864), tr|H7BXF5|H7BXF5_HUMAN(872)	5
sp|Q9UBW7|ZMYM2_HUMAN(1257)	5
sp|P07910-2|HNRPC_HUMAN(50), sp|P07910-4|HNRPC_HUMAN(50), sp|P07910|HNRPC_HUMAN(50), tr|B2R5W2|B2R5W2_HUMAN(50), tr|B4DSU6|B4DSU6_HUMAN(50), tr|B4DY08|B4DY08_HUMAN(50), tr|G3V251|G3V251_HUMAN(50), tr|G3V2Q1|G3V2Q1_HUMAN(50), tr|G3V3K6|G3V3K6_HUMAN(50), tr|G3V4C1|G3V4C1_HUMAN(50), tr|G3V4M8|G3V4M8_HUMAN(50), tr|G3V4W0|G3V4W0_HUMAN(50), tr|G3V555|G3V555_HUMAN(50), tr|G3V575|G3V575_HUMAN(50), tr|G3V…	5
sp|P20700|LMNB1_HUMAN(261), tr|A0A0D9SFE5|A0A0D9SFE5_HUMAN(261), tr|E9PBF6|E9PBF6_HUMAN(261)	5
sp|Q09472|EP300_HUMAN(1336), sp|Q92793-2|CBP_HUMAN(1334), sp|Q92793|CBP_HUMAN(1372), tr|I3L3I5|I3L3I5_HUMAN(141), tr|I3L466|I3L466_HUMAN(917)	5
sp|Q9Y4E5-2|ZN451_HUMAN(428), sp|Q9Y4E5|ZN451_HUMAN(428), tr|E9PH99|E9PH99_HUMAN(428)	5
sp|Q7Z7K6-2|CENPV_HUMAN(113), sp|Q7Z7K6-3|CENPV_HUMAN(267), sp|Q7Z7K6|CENPV_HUMAN(270)	5
sp|Q9H307|PININ_HUMAN(109)	5
sp|Q6P1R3-2|MSD2_HUMAN(113), sp|Q6P1R3-3|MSD2_HUMAN(291), sp|Q6P1R3|MSD2_HUMAN(343)	5
sp|Q8WXE1-2|ATRIP_HUMAN(234), sp|Q8WXE1-3|ATRIP_HUMAN(141), sp|Q8WXE1-5|ATRIP_HUMAN(107), sp|Q8WXE1|ATRIP_HUMAN(234), tr|A0A0U1RQW3|A0A0U1RQW3_HUMAN(234), tr|A0A0U1RRM7|A0A0U1RRM7_HUMAN(141)	5
sp|Q9H8H0|NOL11_HUMAN(284)	5
sp|Q5T5X7|BEND3_HUMAN(129)	5
sp|Q8WWQ0|PHIP_HUMAN(1644)	5
sp|O75367-2|H2AY_HUMAN(134), sp|O75367-3|H2AY_HUMAN(134), sp|O75367|H2AY_HUMAN(134), tr|D6RCF2|D6RCF2_HUMAN(134)	5
sp|O15417-2|TNC18_HUMAN(1159), sp|O15417-3|TNC18_HUMAN(95), sp|O15417|TNC18_HUMAN(1159), tr|H9KVB4|H9KVB4_HUMAN(1159)	5
sp|Q9UEY8-2|ADDG_HUMAN(484), sp|Q9UEY8|ADDG_HUMAN(484)	5
sp|Q5TA45-2|INT11_HUMAN(268), sp|Q5TA45-3|INT11_HUMAN(347), sp|Q5TA45-4|INT11_HUMAN(340), sp|Q5TA45-5|INT11_HUMAN(375), sp|Q5TA45|INT11_HUMAN(369), tr|A0A087WYI0|A0A087WYI0_HUMAN(271), tr|C9IYS7|C9IYS7_HUMAN(271), tr|J3QRY6|J3QRY6_HUMAN(111), tr|Q96HV7|Q96HV7_HUMAN(249)	5
sp|Q9NS56-2|TOPRS_HUMAN(695), sp|Q9NS56|TOPRS_HUMAN(760)	5
sp|P11388-2|TOP2A_HUMAN(681), sp|P11388-3|TOP2A_HUMAN(691), sp|P11388-4|TOP2A_HUMAN(736), sp|P11388|TOP2A_HUMAN(655)	5
sp|Q9UIG0-2|BAZ1B_HUMAN(142), sp|Q9UIG0|BAZ1B_HUMAN(142)	5
sp|P07737|PROF1_HUMAN(126), tr|K7EJ44|K7EJ44_HUMAN(90)	5
sp|Q8N3X1-2|FNBP4_HUMAN(337), sp|Q8N3X1|FNBP4_HUMAN(335)	5
sp|P49792|RBP2_HUMAN(1851)	5
sp|P78347-2|GTF2I_HUMAN(775), sp|P78347-3|GTF2I_HUMAN(796), sp|P78347-4|GTF2I_HUMAN(795), sp|P78347|GTF2I_HUMAN(816)	5
sp|P78347-2|GTF2I_HUMAN(485), sp|P78347-3|GTF2I_HUMAN(506), sp|P78347-4|GTF2I_HUMAN(505), sp|P78347|GTF2I_HUMAN(526)	5
sp|P05549-2|AP2A_HUMAN(10), sp|P05549|AP2A_HUMAN(10), tr|C1K3N0|C1K3N0_HUMAN(10), tr|C9JXZ2|C9JXZ2_HUMAN(12), tr|F8WEX2|F8WEX2_HUMAN(12), tr|Q96SH1|Q96SH1_HUMAN(12)	5
sp|P51531-2|SMCA2_HUMAN(1197), sp|P51531|SMCA2_HUMAN(1197), sp|P51532-2|SMCA4_HUMAN(1227), sp|P51532-3|SMCA4_HUMAN(1227), sp|P51532-4|SMCA4_HUMAN(1227), sp|P51532-5|SMCA4_HUMAN(1227), sp|P51532|SMCA4_HUMAN(1227), tr|A0A0A0MT49|A0A0A0MT49_HUMAN(1291), tr|A0A0U1RQZ9|A0A0U1RQZ9_HUMAN(1197), tr|F6VDE0|F6VDE0_HUMAN(1139), tr|Q9HBD4|Q9HBD4_HUMAN(1227)	5
sp|P83916|CBX1_HUMAN(94), tr|B5MD17|B5MD17_HUMAN(94), tr|C9JWS9|C9JWS9_HUMAN(94), tr|J3KS05|J3KS05_HUMAN(94), tr|K7ELA4|K7ELA4_HUMAN(94)	5
sp|P16104|H2AX_HUMAN(119), sp|Q8IUE6|H2A2B_HUMAN(119), sp|Q96QV6|H2A1A_HUMAN(119)	5
sp|Q13547|HDAC1_HUMAN(466)	5
sp|Q96CB8|INT12_HUMAN(254), tr|A0A087WXN4|A0A087WXN4_HUMAN(254)	5
sp|Q9NR30-2|DDX21_HUMAN(134), sp|Q9NR30|DDX21_HUMAN(202)	5
sp|Q3L8U1-2|CHD9_HUMAN(1738), sp|Q3L8U1-3|CHD9_HUMAN(1738), sp|Q3L8U1|CHD9_HUMAN(1738), tr|A0A087WU44|A0A087WU44_HUMAN(106)	5
sp|Q9Y2W1|TR150_HUMAN(455)	5
sp|Q96KR1|ZFR_HUMAN(541)	5
sp|P06748-2|NPM_HUMAN(141), sp|P06748-3|NPM_HUMAN(141), sp|P06748|NPM_HUMAN(141), tr|E5RI98|E5RI98_HUMAN(77)	5
sp|P63165|SUMO1_HUMAN(25), tr|B8ZZJ0|B8ZZJ0_HUMAN(25), tr|B8ZZN6|B8ZZN6_HUMAN(25), tr|B9A032|B9A032_HUMAN(25)	5
sp|Q9H2Y7-2|ZN106_HUMAN(112), sp|Q9H2Y7|ZN106_HUMAN(884), tr|A0A0C4DGM5|A0A0C4DGM5_HUMAN(69), tr|H3BNX5|H3BNX5_HUMAN(667)	5
sp|Q8NFC6|BD1L1_HUMAN(2671)	5
sp|O00566|MPP10_HUMAN(350), tr|U3KQ48|U3KQ48_HUMAN(350)	5
sp|Q12888-2|TP53B_HUMAN(1695), sp|Q12888|TP53B_HUMAN(1690), tr|A6NNK5|A6NNK5_HUMAN(1645)	5
sp|Q12789-3|TF3C1_HUMAN(517), sp|Q12789|TF3C1_HUMAN(517)	5
sp|P06748-2|NPM_HUMAN(238), sp|P06748|NPM_HUMAN(267)	5
sp|P48552|NRIP1_HUMAN(111)	5
sp|Q9ULX9|MAFF_HUMAN(14), tr|B0QY70|B0QY70_HUMAN(14)	5
sp|P05423|RPC4_HUMAN(285)	5
sp|Q9UPN9-2|TRI33_HUMAN(258), sp|Q9UPN9|TRI33_HUMAN(258)	5
sp|O75717-2|WDHD1_HUMAN(274), sp|O75717|WDHD1_HUMAN(397)	5
sp|O60832-2|DKC1_HUMAN(394), sp|O60832|DKC1_HUMAN(394), tr|H7C2Q2|H7C2Q2_HUMAN(181)	5
sp|O60216|RAD21_HUMAN(232)	5
sp|Q6P1X5|TAF2_HUMAN(142)	5
sp|Q15542-2|TAF5_HUMAN(14), sp|Q15542|TAF5_HUMAN(14)	5
sp|Q9UDV7-2|ZN282_HUMAN(369), sp|Q9UDV7|ZN282_HUMAN(369)	5
sp|Q02880-2|TOP2B_HUMAN(1299), sp|Q02880|TOP2B_HUMAN(1304)	5
sp|P18583-10|SON_HUMAN(157), sp|P18583-2|SON_HUMAN(157), sp|P18583-3|SON_HUMAN(157), sp|P18583-4|SON_HUMAN(157), sp|P18583-5|SON_HUMAN(157), sp|P18583-6|SON_HUMAN(157), sp|P18583-7|SON_HUMAN(157), sp|P18583-8|SON_HUMAN(157), sp|P18583-9|SON_HUMAN(157), sp|P18583|SON_HUMAN(157)	5
sp|P31629|ZEP2_HUMAN(1461)	5
sp|Q9H0E9-2|BRD8_HUMAN(677), sp|Q9H0E9-3|BRD8_HUMAN(498), sp|Q9H0E9-4|BRD8_HUMAN(607), sp|Q9H0E9|BRD8_HUMAN(604), tr|B5MCW3|B5MCW3_HUMAN(604), tr|H0YA84|H0YA84_HUMAN(72), tr|H0YAH7|H0YAH7_HUMAN(256), tr|H7C127|H7C127_HUMAN(633), tr|H7C128|H7C128_HUMAN(598), tr|H7C179|H7C179_HUMAN(602)	5
sp|P11388-2|TOP2A_HUMAN(17), sp|P11388-3|TOP2A_HUMAN(17), sp|P11388-4|TOP2A_HUMAN(17), sp|P11388|TOP2A_HUMAN(17)	5
sp|Q13601-2|KRR1_HUMAN(24), sp|Q13601|KRR1_HUMAN(24)	5
sp|Q14119|VEZF1_HUMAN(41), tr|J3QSH4|J3QSH4_HUMAN(32)	5
sp|P28370-2|SMCA1_HUMAN(74), sp|P28370|SMCA1_HUMAN(74), sp|P46013-2|KI67_HUMAN(636), sp|P46013|KI67_HUMAN(996), tr|A0A0A0MRP6|A0A0A0MRP6_HUMAN(74), tr|B7ZLQ5|B7ZLQ5_HUMAN(74)	5
sp|P21675-10|TAF1_HUMAN(549), sp|P21675-11|TAF1_HUMAN(549), sp|P21675-12|TAF1_HUMAN(570), sp|P21675-2|TAF1_HUMAN(570), sp|P21675-3|TAF1_HUMAN(549), sp|P21675-4|TAF1_HUMAN(549), sp|P21675-5|TAF1_HUMAN(549), sp|P21675-6|TAF1_HUMAN(549), sp|P21675-7|TAF1_HUMAN(549), sp|P21675-8|TAF1_HUMAN(549), sp|P21675-9|TAF1_HUMAN(549), sp|P21675|TAF1_HUMAN(549)	5
sp|Q15424-3|SAFB1_HUMAN(172), sp|Q15424-4|SAFB1_HUMAN(172), sp|Q15424|SAFB1_HUMAN(172)	5
sp|P49792|RBP2_HUMAN(2522)	5
sp|Q9ULJ3-2|ZBT21_HUMAN(430), sp|Q9ULJ3|ZBT21_HUMAN(430)	5
sp|P13010|XRCC5_HUMAN(568)	5
sp|Q12830-2|BPTF_HUMAN(939), sp|Q12830-4|BPTF_HUMAN(1065), sp|Q12830|BPTF_HUMAN(1065), tr|E7ETD6|E7ETD6_HUMAN(926), tr|F5GXF5|F5GXF5_HUMAN(1002)	5
sp|O60264|SMCA5_HUMAN(836)	5
sp|Q9UKN8|TF3C4_HUMAN(605)	5
sp|Q9HCI6-2|K1586_HUMAN(75), sp|Q9HCI6|K1586_HUMAN(125), tr|F5H2N6|F5H2N6_HUMAN(98)	5
sp|Q15326-2|ZMY11_HUMAN(353), sp|Q15326-3|ZMY11_HUMAN(407), sp|Q15326-4|ZMY11_HUMAN(353), sp|Q15326-5|ZMY11_HUMAN(322), sp|Q15326-6|ZMY11_HUMAN(406), sp|Q15326|ZMY11_HUMAN(407), tr|A0A0A0MRY2|A0A0A0MRY2_HUMAN(287), tr|B0QZE2|B0QZE2_HUMAN(327), tr|B7Z2J6|B7Z2J6_HUMAN(352), tr|E7ENI9|E7ENI9_HUMAN(376), tr|J3QKD2|J3QKD2_HUMAN(390)	5
sp|P20700|LMNB1_HUMAN(528)	5
sp|Q14676-2|MDC1_HUMAN(384), sp|Q14676-3|MDC1_HUMAN(384), sp|Q14676-4|MDC1_HUMAN(384), sp|Q14676|MDC1_HUMAN(384)	5
sp|Q8TAQ2-2|SMRC2_HUMAN(749), sp|Q8TAQ2-3|SMRC2_HUMAN(749), sp|Q8TAQ2|SMRC2_HUMAN(718), tr|F8VXC8|F8VXC8_HUMAN(749)	5
sp|Q02880-2|TOP2B_HUMAN(432), sp|Q02880|TOP2B_HUMAN(437), tr|E9PCY5|E9PCY5_HUMAN(432)	5
sp|Q14202-2|ZMYM3_HUMAN(250), sp|Q14202-3|ZMYM3_HUMAN(250), sp|Q14202|ZMYM3_HUMAN(250), tr|A6NC58|A6NC58_HUMAN(252), tr|A6NHB5|A6NHB5_HUMAN(252), tr|A6NHN7|A6NHN7_HUMAN(252), tr|A6NL54|A6NL54_HUMAN(252)	5
sp|Q9H9B1-3|EHMT1_HUMAN(644), sp|Q9H9B1-4|EHMT1_HUMAN(644), sp|Q9H9B1|EHMT1_HUMAN(644), tr|A0A0C4DGF8|A0A0C4DGF8_HUMAN(263), tr|A0A0D9SF38|A0A0D9SF38_HUMAN(160), tr|A0A1B0GU48|A0A1B0GU48_HUMAN(606), tr|A0A1B0GV09|A0A1B0GV09_HUMAN(613)	5
sp|P20585|MSH3_HUMAN(178)	5
sp|Q02880-2|TOP2B_HUMAN(407), sp|Q02880|TOP2B_HUMAN(412), tr|E9PCY5|E9PCY5_HUMAN(407)	5
sp|Q9BVJ6-2|UT14A_HUMAN(565), sp|Q9BVJ6-3|UT14A_HUMAN(681), sp|Q9BVJ6|UT14A_HUMAN(733)	5
sp|Q96FV9|THOC1_HUMAN(580), tr|A0A087WWS1|A0A087WWS1_HUMAN(580)	5
sp|Q8WTT2|NOC3L_HUMAN(333)	5
sp|Q49A26-2|GLYR1_HUMAN(190), sp|Q49A26-3|GLYR1_HUMAN(190), sp|Q49A26-4|GLYR1_HUMAN(121), sp|Q49A26-5|GLYR1_HUMAN(109), sp|Q49A26|GLYR1_HUMAN(190), tr|K7EMM8|K7EMM8_HUMAN(178), tr|K7EPU6|K7EPU6_HUMAN(92), tr|K7EQB2|K7EQB2_HUMAN(109)	5
sp|Q13618-2|CUL3_HUMAN(544), sp|Q13618-3|CUL3_HUMAN(502), sp|Q13618|CUL3_HUMAN(568), tr|A0A087WTG3|A0A087WTG3_HUMAN(142), tr|H7C399|H7C399_HUMAN(22)	5
sp|P41229-2|KDM5C_HUMAN(191), sp|P41229-3|KDM5C_HUMAN(150), sp|P41229-4|KDM5C_HUMAN(124), sp|P41229-5|KDM5C_HUMAN(190), sp|P41229|KDM5C_HUMAN(191), sp|Q9BY66-2|KDM5D_HUMAN(134), sp|Q9BY66-3|KDM5D_HUMAN(191), sp|Q9BY66|KDM5D_HUMAN(191), tr|E9PFH2|E9PFH2_HUMAN(150)	5
sp|P20585|MSH3_HUMAN(165)	5
sp|P00492|HPRT_HUMAN(115)	5
sp|P10412|H14_HUMAN(63), sp|P16402|H13_HUMAN(64), sp|P16403|H12_HUMAN(63)	5
sp|Q6PJP8|DCR1A_HUMAN(467)	5
sp|Q52LR7|EPC2_HUMAN(362)	5
sp|Q9NSC2-2|SALL1_HUMAN(850), sp|Q9NSC2|SALL1_HUMAN(947), tr|H3BSM9|H3BSM9_HUMAN(850)	5
sp|P63279|UBC9_HUMAN(153)	5
sp|P24928-2|RPB1_HUMAN(163), sp|P24928|RPB1_HUMAN(163), tr|A0A087WWE2|A0A087WWE2_HUMAN(163)	5
sp|O43422|P52K_HUMAN(545)	5
sp|Q02962-2|PAX2_HUMAN(284), sp|Q02962-3|PAX2_HUMAN(261), sp|Q02962-4|PAX2_HUMAN(261), sp|Q02962|PAX2_HUMAN(284), tr|A0A0A0MRH7|A0A0A0MRH7_HUMAN(260), tr|G3V5S4|G3V5S4_HUMAN(257)	5
sp|Q15047-3|SETB1_HUMAN(715), sp|Q15047|SETB1_HUMAN(715), tr|E9PRF4|E9PRF4_HUMAN(715)	5
sp|Q96MF7|NSE2_HUMAN(130), tr|A0A087WTZ8|A0A087WTZ8_HUMAN(130), tr|E5RFJ1|E5RFJ1_HUMAN(70), tr|E5RHW9|E5RHW9_HUMAN(130), tr|E5RIM1|E5RIM1_HUMAN(130)	5
sp|Q8WXA9-2|SREK1_HUMAN(620), sp|Q8WXA9|SREK1_HUMAN(504)	5
sp|P38398-4|BRCA1_HUMAN(426), sp|P38398-7|BRCA1_HUMAN(443), sp|P38398-8|BRCA1_HUMAN(396), sp|P38398|BRCA1_HUMAN(443), tr|A0A0A0MSN1|A0A0A0MSN1_HUMAN(227), tr|A0A0U1RRA9|A0A0U1RRA9_HUMAN(402), tr|C9IZW4|C9IZW4_HUMAN(147), tr|E7EWN5|E7EWN5_HUMAN(443), tr|E9PH68|E9PH68_HUMAN(417), tr|H0Y8D8|H0Y8D8_HUMAN(309), tr|Q3B891|Q3B891_HUMAN(443), tr|Q5YLB2|Q5YLB2_HUMAN(443)	5
sp|Q8N3X1-2|FNBP4_HUMAN(521), sp|Q8N3X1|FNBP4_HUMAN(519)	5
sp|P46736-2|BRCC3_HUMAN(51), sp|P46736-3|BRCC3_HUMAN(52), sp|P46736-5|BRCC3_HUMAN(51), sp|P46736|BRCC3_HUMAN(51), tr|A0A087WZR3|A0A087WZR3_HUMAN(52), tr|A0A0D9SF50|A0A0D9SF50_HUMAN(51), tr|H9KVA9|H9KVA9_HUMAN(51)	5
sp|O96006|ZBED1_HUMAN(442)	5
sp|Q15532-2|SSXT_HUMAN(23), sp|Q15532|SSXT_HUMAN(23), tr|J3KRP6|J3KRP6_HUMAN(23), tr|J3KT74|J3KT74_HUMAN(23), tr|J3QQM2|J3QQM2_HUMAN(23), tr|J3QQW2|J3QQW2_HUMAN(23), tr|J3QS72|J3QS72_HUMAN(23), tr|X6R3J2|X6R3J2_HUMAN(23)	5
sp|O00148-2|DX39A_HUMAN(255), sp|O00148|DX39A_HUMAN(255), sp|Q13838-2|DX39B_HUMAN(271), sp|Q13838|DX39B_HUMAN(256), tr|A0A0G2JJZ9|A0A0G2JJZ9_HUMAN(156), tr|A0A140T996|A0A140T996_HUMAN(156), tr|A0A140T9X3|A0A140T9X3_HUMAN(156), tr|A0A140T9X9|A0A140T9X9_HUMAN(112), tr|A0A140TA18|A0A140TA18_HUMAN(178), tr|F6UJC5|F6UJC5_HUMAN(178), tr|F6WLT2|F6WLT2_HUMAN(256), tr|H0Y400|H0Y400_HUMAN(20), tr|H0YCC6|H0…	5
sp|Q9H582-2|ZN644_HUMAN(1165), sp|Q9H582|ZN644_HUMAN(1165)	5
sp|P11388-2|TOP2A_HUMAN(515), sp|P11388-3|TOP2A_HUMAN(525), sp|P11388-4|TOP2A_HUMAN(570), sp|P11388|TOP2A_HUMAN(489)	5
sp|Q68CP9-3|ARID2_HUMAN(1701), sp|Q68CP9|ARID2_HUMAN(1701), tr|F8VWP4|F8VWP4_HUMAN(309), tr|F8W108|F8W108_HUMAN(1311), tr|F8WCU9|F8WCU9_HUMAN(1552)	5
sp|Q9UMY4-3|SNX12_HUMAN(58)	5
sp|O75586-2|MED6_HUMAN(226), sp|O75586|MED6_HUMAN(219), tr|A0A087WYL7|A0A087WYL7_HUMAN(219), tr|G3V4A5|G3V4A5_HUMAN(219)	5
sp|P11388-2|TOP2A_HUMAN(452), sp|P11388-3|TOP2A_HUMAN(462), sp|P11388-4|TOP2A_HUMAN(507), sp|P11388|TOP2A_HUMAN(426)	5
sp|Q13129|RLF_HUMAN(931)	5
sp|P11388-2|TOP2A_HUMAN(1396), sp|P11388-3|TOP2A_HUMAN(1406), sp|P11388-4|TOP2A_HUMAN(1451), sp|P11388|TOP2A_HUMAN(1370)	5
sp|Q9BSM1-3|PCGF1_HUMAN(16), sp|Q9BSM1|PCGF1_HUMAN(99)	5
sp|P26641-2|EF1G_HUMAN(335), sp|P26641|EF1G_HUMAN(285)	5
sp|Q9BQI6|SLF1_HUMAN(183)	5
sp|Q9NPI1-2|BRD7_HUMAN(119), sp|Q9NPI1|BRD7_HUMAN(119)	5
sp|Q13428-2|TCOF_HUMAN(37), sp|Q13428-3|TCOF_HUMAN(37), sp|Q13428-4|TCOF_HUMAN(37), sp|Q13428-5|TCOF_HUMAN(37), sp|Q13428-6|TCOF_HUMAN(37), sp|Q13428-7|TCOF_HUMAN(37), sp|Q13428-8|TCOF_HUMAN(37), sp|Q13428|TCOF_HUMAN(37), tr|E7ETY2|E7ETY2_HUMAN(37), tr|H0YA99|H0YA99_HUMAN(25), tr|J3KQ96|J3KQ96_HUMAN(37)	5
sp|Q14839-2|CHD4_HUMAN(1872), sp|Q14839|CHD4_HUMAN(1844), tr|A0A0C4DGG9|A0A0C4DGG9_HUMAN(1869), tr|F5GWX5|F5GWX5_HUMAN(1837)	5
sp|Q9NWH9-3|SLTM_HUMAN(69), sp|Q9NWH9|SLTM_HUMAN(500), tr|H7C3F4|H7C3F4_HUMAN(93)	5
sp|Q6P2D0-2|ZFP1_HUMAN(50), sp|Q6P2D0|ZFP1_HUMAN(105), tr|J3KNQ1|J3KNQ1_HUMAN(72)	5
sp|Q8WTT2|NOC3L_HUMAN(23)	5
sp|Q9Y4E5-4|ZN451_HUMAN(240)	5
sp|Q14839-2|CHD4_HUMAN(1671), sp|Q14839|CHD4_HUMAN(1643), tr|A0A0C4DGG9|A0A0C4DGG9_HUMAN(1668), tr|F5GWX5|F5GWX5_HUMAN(1636)	5
sp|Q86T24|KAISO_HUMAN(414)	5
sp|Q9H582-2|ZN644_HUMAN(896), sp|Q9H582|ZN644_HUMAN(896), tr|A0A087WZL9|A0A087WZL9_HUMAN(468)	5
sp|Q9UFB7-2|ZBT47_HUMAN(190), sp|Q9UFB7|ZBT47_HUMAN(190)	5
sp|Q9NQ66-2|PLCB1_HUMAN(24), sp|Q9NQ66|PLCB1_HUMAN(24), tr|A0A0D9SFE7|A0A0D9SFE7_HUMAN(24), tr|A0A1B0GVC1|A0A1B0GVC1_HUMAN(24), tr|B1AK73|B1AK73_HUMAN(24)	5
sp|Q2M1K9-2|ZN423_HUMAN(1068), sp|Q2M1K9|ZN423_HUMAN(1128), tr|F5H7S1|F5H7S1_HUMAN(1011)	5
sp|P37231-2|PPARG_HUMAN(79), sp|P37231-3|PPARG_HUMAN(79), sp|P37231|PPARG_HUMAN(107), tr|E7EU07|E7EU07_HUMAN(79), tr|E7EUD1|E7EUD1_HUMAN(79), tr|E9PFV2|E9PFV2_HUMAN(85), tr|E9PFX5|E9PFX5_HUMAN(79)	5
sp|Q6P1J9|CDC73_HUMAN(198), tr|A0A1B0GUB2|A0A1B0GUB2_HUMAN(198)	5
sp|Q6KC79-2|NIPBL_HUMAN(571), sp|Q6KC79-3|NIPBL_HUMAN(571), sp|Q6KC79|NIPBL_HUMAN(571)	5
sp|Q9H0E9-2|BRD8_HUMAN(464), sp|Q9H0E9-3|BRD8_HUMAN(285), sp|Q9H0E9-4|BRD8_HUMAN(394), sp|Q9H0E9|BRD8_HUMAN(391), tr|B5MCW3|B5MCW3_HUMAN(391), tr|H0YA84|H0YA84_HUMAN(10), tr|H0YAH7|H0YAH7_HUMAN(43), tr|H7C127|H7C127_HUMAN(420), tr|H7C128|H7C128_HUMAN(385), tr|H7C179|H7C179_HUMAN(389)	5
sp|P17844-2|DDX5_HUMAN(53), sp|P17844|DDX5_HUMAN(53), tr|J3KRX8|J3KRX8_HUMAN(53), tr|J3KTA4|J3KTA4_HUMAN(53), tr|J3QR02|J3QR02_HUMAN(53), tr|J3QRQ7|J3QRQ7_HUMAN(53), tr|X6RLV5|X6RLV5_HUMAN(53)	5
sp|O60934|NBN_HUMAN(698), tr|A0A0C4DG07|A0A0C4DG07_HUMAN(616)	5
sp|Q14149|MORC3_HUMAN(844), tr|H0YHQ4|H0YHQ4_HUMAN(96), tr|H0YIR5|H0YIR5_HUMAN(97)	5
sp|Q02447|SP3_HUMAN(9)	5
sp|O94888|UBXN7_HUMAN(84), tr|C9JD50|C9JD50_HUMAN(51)	5
sp|Q5T5X7|BEND3_HUMAN(229)	5
sp|Q02880-2|TOP2B_HUMAN(221), sp|Q02880|TOP2B_HUMAN(226), tr|E9PCY5|E9PCY5_HUMAN(221)	5
sp|Q9UIF8-2|BAZ2B_HUMAN(1742), sp|Q9UIF8-3|BAZ2B_HUMAN(1808), sp|Q9UIF8-4|BAZ2B_HUMAN(1646), sp|Q9UIF8-5|BAZ2B_HUMAN(1806), sp|Q9UIF8|BAZ2B_HUMAN(1842), tr|H7C1I6|H7C1I6_HUMAN(60)	5
sp|Q13330-3|MTA1_HUMAN(532), sp|Q13330|MTA1_HUMAN(549), tr|E7ESY4|E7ESY4_HUMAN(549), tr|F8W9Y9|F8W9Y9_HUMAN(85), tr|H0Y4T7|H0Y4T7_HUMAN(341)	5
sp|Q6AHZ1-2|Z518A_HUMAN(328), sp|Q6AHZ1|Z518A_HUMAN(858)	5
sp|O94776-2|MTA2_HUMAN(358), sp|O94776|MTA2_HUMAN(531)	5
sp|Q8IZ40|RCOR2_HUMAN(120)	5
sp|Q12873-2|CHD3_HUMAN(1320), sp|Q12873-3|CHD3_HUMAN(1379), sp|Q12873|CHD3_HUMAN(1320), sp|Q14839-2|CHD4_HUMAN(1316), sp|Q14839|CHD4_HUMAN(1316), sp|Q8TDI0|CHD5_HUMAN(1322), tr|A0A0C4DGG9|A0A0C4DGG9_HUMAN(1313), tr|F5GWX5|F5GWX5_HUMAN(1309), tr|K7EMY3|K7EMY3_HUMAN(705)	5
sp|Q03188-2|CENPC_HUMAN(166), sp|Q03188|CENPC_HUMAN(166), tr|H0Y8J2|H0Y8J2_HUMAN(73)	5
sp|Q9UIG0-2|BAZ1B_HUMAN(335), sp|Q9UIG0|BAZ1B_HUMAN(335)	5
sp|Q8NF99-2|ZN397_HUMAN(171), sp|Q8NF99-3|ZN397_HUMAN(171), sp|Q8NF99|ZN397_HUMAN(171), tr|K7EIM5|K7EIM5_HUMAN(190), tr|K7ERU5|K7ERU5_HUMAN(171), tr|Q96K65|Q96K65_HUMAN(171)	5
sp|Q8WUD4|CCD12_HUMAN(94), tr|J3KR35|J3KR35_HUMAN(107)	5
sp|P08758|ANXA5_HUMAN(29), sp|P09525|ANXA4_HUMAN(28), tr|B4E1S2|B4E1S2_HUMAN(30), tr|E5RK69|E5RK69_HUMAN(170), tr|E9PHT9|E9PHT9_HUMAN(29), tr|Q6P452|Q6P452_HUMAN(30)	5
sp|P20042|IF2B_HUMAN(102)	5
sp|O60264|SMCA5_HUMAN(1029)	5
sp|Q9BUQ8|DDX23_HUMAN(138), tr|F8VVA2|F8VVA2_HUMAN(138)	5
sp|Q12830-2|BPTF_HUMAN(1192), sp|Q12830-4|BPTF_HUMAN(1318), sp|Q12830|BPTF_HUMAN(1318), tr|E7ETD6|E7ETD6_HUMAN(1179), tr|F5GXF5|F5GXF5_HUMAN(1255)	5
sp|P46100-2|ATRX_HUMAN(1663), sp|P46100-3|ATRX_HUMAN(1750), sp|P46100-4|ATRX_HUMAN(1829), sp|P46100-5|ATRX_HUMAN(1712), sp|P46100|ATRX_HUMAN(1867)	5
sp|O15042-2|SR140_HUMAN(584), sp|O15042-3|SR140_HUMAN(176), sp|O15042|SR140_HUMAN(585), tr|E7ET15|E7ET15_HUMAN(584)	5
sp|O75367-2|H2AY_HUMAN(167), sp|O75367-3|H2AY_HUMAN(166), sp|O75367|H2AY_HUMAN(167)	5
sp|P68431|H31_HUMAN(10), sp|P84243|H33_HUMAN(10), sp|Q16695|H31T_HUMAN(10), sp|Q6NXT2|H3C_HUMAN(10), sp|Q71DI3|H32_HUMAN(10), tr|B4DEB1|B4DEB1_HUMAN(10), tr|K7EK07|K7EK07_HUMAN(10), tr|K7EMV3|K7EMV3_HUMAN(10), tr|K7EP01|K7EP01_HUMAN(10), tr|K7ES00|K7ES00_HUMAN(10), tr|Q5TEC6|Q5TEC6_HUMAN(10)	5
sp|P59923|ZN445_HUMAN(938)	5
sp|Q8WYQ5-3|DGCR8_HUMAN(426), sp|Q8WYQ5|DGCR8_HUMAN(426)	5
sp|P09651-2|ROA1_HUMAN(8), sp|P09651-3|ROA1_HUMAN(8), sp|P09651|ROA1_HUMAN(8), tr|F8VTQ5|F8VTQ5_HUMAN(8), tr|F8W646|F8W646_HUMAN(8), tr|F8W6I7|F8W6I7_HUMAN(8)	5
sp|Q96JN0-3|LCOR_HUMAN(1328), tr|A0A1B0GUH9|A0A1B0GUH9_HUMAN(1300)	5
sp|Q7Z5J4-2|RAI1_HUMAN(764), sp|Q7Z5J4-3|RAI1_HUMAN(811), sp|Q7Z5J4-4|RAI1_HUMAN(811), sp|Q7Z5J4|RAI1_HUMAN(811), tr|A8MXE8|A8MXE8_HUMAN(811)	5
sp|Q15459-2|SF3A1_HUMAN(477), sp|Q15459|SF3A1_HUMAN(542), tr|H7C1L2|H7C1L2_HUMAN(193)	5
sp|Q9UGU0-2|TCF20_HUMAN(1750), sp|Q9UGU0|TCF20_HUMAN(1750), tr|A9JX13|A9JX13_HUMAN(51)	5
sp|Q86UP3-2|ZFHX4_HUMAN(1180), sp|Q86UP3-5|ZFHX4_HUMAN(1180), tr|E7EVZ1|E7EVZ1_HUMAN(1154)	5
sp|Q96RL1-2|UIMC1_HUMAN(215), sp|Q96RL1-3|UIMC1_HUMAN(137), sp|Q96RL1|UIMC1_HUMAN(215)	4
sp|O15164-2|TIF1A_HUMAN(859), sp|O15164|TIF1A_HUMAN(893)	4
sp|P19338|NUCL_HUMAN(297)	4
sp|P49454|CENPF_HUMAN(657)	4
sp|P17022-2|ZNF18_HUMAN(183), sp|P17022|ZNF18_HUMAN(183)	4
sp|Q8N1G0-2|ZN687_HUMAN(222), sp|Q8N1G0|ZN687_HUMAN(222), tr|F8WCX2|F8WCX2_HUMAN(222)	4
sp|O95251-2|KAT7_HUMAN(213), sp|O95251-3|KAT7_HUMAN(154), sp|O95251-4|KAT7_HUMAN(293), sp|O95251-5|KAT7_HUMAN(184), sp|O95251|KAT7_HUMAN(323), tr|E7EUP3|E7EUP3_HUMAN(137)	4
sp|Q9UBT2-2|SAE2_HUMAN(313), sp|Q9UBT2|SAE2_HUMAN(409), tr|K7ESK7|K7ESK7_HUMAN(146)	4
sp|Q8N5P1|ZC3H8_HUMAN(43), tr|A0A0C4DGZ1|A0A0C4DGZ1_HUMAN(43)	4
sp|Q8TAQ2-2|SMRC2_HUMAN(877), sp|Q8TAQ2-3|SMRC2_HUMAN(877), sp|Q8TAQ2|SMRC2_HUMAN(846), tr|F8VXC8|F8VXC8_HUMAN(877)	4
sp|Q14151|SAFB2_HUMAN(484)	4
sp|O75643|U520_HUMAN(1169)	4
sp|Q8IWI9-2|MGAP_HUMAN(455), sp|Q8IWI9-3|MGAP_HUMAN(2075), sp|Q8IWI9-4|MGAP_HUMAN(2284), sp|Q8IWI9|MGAP_HUMAN(2245), tr|H3BU53|H3BU53_HUMAN(932)	4
sp|Q14966-3|ZN638_HUMAN(1840), sp|Q14966-5|ZN638_HUMAN(937), sp|Q14966|ZN638_HUMAN(1840), tr|A0A096LNS4|A0A096LNS4_HUMAN(36)	4
sp|Q14683|SMC1A_HUMAN(1026), tr|G8JLG1|G8JLG1_HUMAN(1004), tr|V9GY57|V9GY57_HUMAN(123)	4
sp|A6NKT7|RGPD3_HUMAN(1199), sp|O14715|RGPD8_HUMAN(1198), sp|P0DJD0|RGPD1_HUMAN(1183), sp|P0DJD1|RGPD2_HUMAN(1191), sp|P49792|RBP2_HUMAN(2174), sp|Q7Z3J3|RGPD4_HUMAN(1199), sp|Q99666|RGPD5_HUMAN(1198), tr|F8VYC4|F8VYC4_HUMAN(1191), tr|J3KNE0|J3KNE0_HUMAN(1193), tr|J3KQ37|J3KQ37_HUMAN(1058)	4
sp|Q13111-2|CAF1A_HUMAN(658), sp|Q13111-3|CAF1A_HUMAN(658), sp|Q13111|CAF1A_HUMAN(658)	4
sp|Q9UJW0-2|DCTN4_HUMAN(158), sp|Q9UJW0-3|DCTN4_HUMAN(222), sp|Q9UJW0|DCTN4_HUMAN(215), tr|E5RK21|E5RK21_HUMAN(72)	4
sp|Q9UKL3|C8AP2_HUMAN(1813), tr|A0A087WTW5|A0A087WTW5_HUMAN(1813)	4
sp|Q9H2Y7|ZN106_HUMAN(705), tr|H3BNX5|H3BNX5_HUMAN(488)	4
sp|Q14839-2|CHD4_HUMAN(1697), sp|Q14839|CHD4_HUMAN(1669), sp|Q9HAU5-2|RENT2_HUMAN(64), sp|Q9HAU5|RENT2_HUMAN(94), tr|A0A0C4DGG9|A0A0C4DGG9_HUMAN(1694), tr|F5GWX5|F5GWX5_HUMAN(1662)	4
sp|Q9UBU8-2|MO4L1_HUMAN(104), sp|Q9UBU8-3|MO4L1_HUMAN(16), sp|Q9UBU8|MO4L1_HUMAN(143), tr|B3KTM8|B3KTM8_HUMAN(129), tr|H0YLV1|H0YLV1_HUMAN(16), tr|H0YM21|H0YM21_HUMAN(16), tr|H0YMJ0|H0YMJ0_HUMAN(114), tr|H0YMT8|H0YMT8_HUMAN(16), tr|H0YNE0|H0YNE0_HUMAN(120), tr|H0YNI8|H0YNI8_HUMAN(16), tr|H0YNX3|H0YNX3_HUMAN(16)	4
sp|Q9Y5B9|SP16H_HUMAN(647)	4
sp|Q68E01-2|INT3_HUMAN(548), sp|Q68E01-3|INT3_HUMAN(342), sp|Q68E01-4|INT3_HUMAN(61), sp|Q68E01|INT3_HUMAN(549)	4
sp|Q14676-2|MDC1_HUMAN(1476), sp|Q14676-3|MDC1_HUMAN(1453), sp|Q14676|MDC1_HUMAN(1740)	4
sp|Q6VMQ6-2|MCAF1_HUMAN(33), sp|Q6VMQ6-4|MCAF1_HUMAN(41), sp|Q6VMQ6-5|MCAF1_HUMAN(33), sp|Q6VMQ6|MCAF1_HUMAN(33), tr|A8MV73|A8MV73_HUMAN(33), tr|F5GZ10|F5GZ10_HUMAN(33), tr|F5GZ98|F5GZ98_HUMAN(33), tr|F5H1K9|F5H1K9_HUMAN(33), tr|F5H221|F5H221_HUMAN(33), tr|F5H2H9|F5H2H9_HUMAN(33), tr|F5H2W9|F5H2W9_HUMAN(33), tr|F5H502|F5H502_HUMAN(33), tr|F5H592|F5H592_HUMAN(33), tr|F5H6X8|F5H6X8_HUMAN(33), tr|F5…	4
sp|Q13111-2|CAF1A_HUMAN(95), sp|Q13111-3|CAF1A_HUMAN(95), sp|Q13111|CAF1A_HUMAN(95), tr|K7EJF1|K7EJF1_HUMAN(78)	4
sp|P28702-3|RXRB_HUMAN(180), sp|P28702|RXRB_HUMAN(180)	4
sp|O95218-2|ZRAB2_HUMAN(43), sp|O95218|ZRAB2_HUMAN(43)	4
sp|O14529|CUX2_HUMAN(1329)	4
sp|Q92841-1|DDX17_HUMAN(50), sp|Q92841-2|DDX17_HUMAN(50), sp|Q92841-3|DDX17_HUMAN(50), sp|Q92841|DDX17_HUMAN(129), tr|H3BLZ8|H3BLZ8_HUMAN(129)	4
sp|Q8NGZ4|OR2G3_HUMAN(308)	4
sp|Q9UBC3-2|DNM3B_HUMAN(89), sp|Q9UBC3-3|DNM3B_HUMAN(89), sp|Q9UBC3-4|DNM3B_HUMAN(89), sp|Q9UBC3-5|DNM3B_HUMAN(89), sp|Q9UBC3-6|DNM3B_HUMAN(101), sp|Q9UBC3-8|DNM3B_HUMAN(89), sp|Q9UBC3|DNM3B_HUMAN(89)	4
sp|Q8IWI9-2|MGAP_HUMAN(156), sp|Q8IWI9-3|MGAP_HUMAN(1776), sp|Q8IWI9-4|MGAP_HUMAN(1985), sp|Q8IWI9|MGAP_HUMAN(1946), tr|H3BU53|H3BU53_HUMAN(633)	4
sp|P17028|ZNF24_HUMAN(203)	4
sp|Q14978-2|NOLC1_HUMAN(614), sp|Q14978-3|NOLC1_HUMAN(605), sp|Q14978|NOLC1_HUMAN(604), tr|A0A0A0MRM9|A0A0A0MRM9_HUMAN(613)	4
sp|Q96ST3|SIN3A_HUMAN(443)	4
sp|Q03936-2|ZNF92_HUMAN(74), sp|Q03936-3|ZNF92_HUMAN(111), sp|Q03936|ZNF92_HUMAN(143), tr|C9IZS8|C9IZS8_HUMAN(67)	4
sp|Q5QJE6|TDIF2_HUMAN(425), tr|J3KP30|J3KP30_HUMAN(425)	4
sp|P63165|SUMO1_HUMAN(16), tr|B8ZZJ0|B8ZZJ0_HUMAN(16), tr|B8ZZN6|B8ZZN6_HUMAN(16), tr|B9A032|B9A032_HUMAN(16)	4
sp|Q6PJP8|DCR1A_HUMAN(508)	4
sp|O95696-2|BRD1_HUMAN(594), sp|O95696|BRD1_HUMAN(594), tr|J3KQ61|J3KQ61_HUMAN(226)	4
sp|Q86UP3-2|ZFHX4_HUMAN(1303), sp|Q86UP3-4|ZFHX4_HUMAN(1258), sp|Q86UP3-5|ZFHX4_HUMAN(1303), sp|Q86UP3|ZFHX4_HUMAN(1258), tr|E7EVZ1|E7EVZ1_HUMAN(1277)	4
sp|P0DMV8-2|HS71A_HUMAN(196), sp|P0DMV8|HS71A_HUMAN(251), sp|P0DMV9|HS71B_HUMAN(251), sp|P34931|HS71L_HUMAN(253), tr|A0A0G2JIW1|A0A0G2JIW1_HUMAN(252), tr|Q53FA3|Q53FA3_HUMAN(253), tr|V9GZ37|V9GZ37_HUMAN(86)	4
sp|P55198|AF17_HUMAN(360), tr|A0A087WW39|A0A087WW39_HUMAN(360)	4
sp|Q7Z3K3-2|POGZ_HUMAN(754), sp|Q7Z3K3-3|POGZ_HUMAN(763), sp|Q7Z3K3-5|POGZ_HUMAN(712), sp|Q7Z3K3-6|POGZ_HUMAN(798), sp|Q7Z3K3-7|POGZ_HUMAN(745), sp|Q7Z3K3|POGZ_HUMAN(807), tr|H0YCT3|H0YCT3_HUMAN(207)	4
sp|Q7Z353-2|HDX_HUMAN(523), sp|Q7Z353|HDX_HUMAN(581)	4
sp|P16104|H2AX_HUMAN(134)	4
sp|P11388-2|TOP2A_HUMAN(1510), sp|P11388-3|TOP2A_HUMAN(1520), sp|P11388-4|TOP2A_HUMAN(1565), sp|P11388|TOP2A_HUMAN(1484)	4
sp|Q9H2P0|ADNP_HUMAN(153), tr|E9PQK8|E9PQK8_HUMAN(153)	4
sp|Q6DJT9-2|PLAG1_HUMAN(162), sp|Q6DJT9|PLAG1_HUMAN(244)	4
sp|Q2TB10|ZN800_HUMAN(409)	4
sp|Q9Y4W2-2|LAS1L_HUMAN(226), sp|Q9Y4W2-3|LAS1L_HUMAN(184), sp|Q9Y4W2-4|LAS1L_HUMAN(226), sp|Q9Y4W2|LAS1L_HUMAN(226)	4
sp|Q7Z3K3-2|POGZ_HUMAN(748), sp|Q7Z3K3-3|POGZ_HUMAN(757), sp|Q7Z3K3-5|POGZ_HUMAN(706), sp|Q7Z3K3-6|POGZ_HUMAN(792), sp|Q7Z3K3-7|POGZ_HUMAN(739), sp|Q7Z3K3|POGZ_HUMAN(801), tr|H0YCT3|H0YCT3_HUMAN(201)	4
sp|O60934|NBN_HUMAN(529), tr|A0A0C4DG07|A0A0C4DG07_HUMAN(447)	4
sp|Q13435|SF3B2_HUMAN(10), tr|E9PJ04|E9PJ04_HUMAN(10), tr|E9PJT3|E9PJT3_HUMAN(10), tr|E9PPJ0|E9PPJ0_HUMAN(10)	4
sp|P49792|RBP2_HUMAN(1466)	4
sp|Q15573-2|TAF1A_HUMAN(86), sp|Q15573|TAF1A_HUMAN(200), tr|Q5JRA7|Q5JRA7_HUMAN(162)	4
sp|Q13111-2|CAF1A_HUMAN(234), sp|Q13111-3|CAF1A_HUMAN(234), sp|Q13111|CAF1A_HUMAN(234), tr|K7EPA1|K7EPA1_HUMAN(19)	4
sp|P10412|H14_HUMAN(64), sp|P16402|H13_HUMAN(65), sp|P16403|H12_HUMAN(64), sp|P22492|H1T_HUMAN(68), sp|Q02539|H11_HUMAN(67)	4
sp|Q7Z3K3-2|POGZ_HUMAN(916), sp|Q7Z3K3-3|POGZ_HUMAN(925), sp|Q7Z3K3-5|POGZ_HUMAN(874), sp|Q7Z3K3-6|POGZ_HUMAN(960), sp|Q7Z3K3-7|POGZ_HUMAN(907), sp|Q7Z3K3|POGZ_HUMAN(969)	4
sp|Q6PL18|ATAD2_HUMAN(1148), tr|A0A0B4J211|A0A0B4J211_HUMAN(466)	4
sp|Q13895|BYST_HUMAN(282), tr|H7BY94|H7BY94_HUMAN(173)	4
sp|Q8NCP5-2|ZBT44_HUMAN(40), sp|Q8NCP5-3|ZBT44_HUMAN(40), sp|Q8NCP5-4|ZBT44_HUMAN(40), sp|Q8NCP5|ZBT44_HUMAN(40), tr|H0YEM9|H0YEM9_HUMAN(37), tr|H7BY22|H7BY22_HUMAN(40)	4
sp|O60885-2|BRD4_HUMAN(694), sp|O60885-3|BRD4_HUMAN(694), sp|O60885|BRD4_HUMAN(694)	4
sp|A5PL33-2|KRBA1_HUMAN(331), sp|A5PL33-3|KRBA1_HUMAN(332), sp|A5PL33|KRBA1_HUMAN(332), tr|A0A087WVC5|A0A087WVC5_HUMAN(289), tr|A0A0C4DH65|A0A0C4DH65_HUMAN(366)	4
sp|Q12830-2|BPTF_HUMAN(1089), sp|Q12830-4|BPTF_HUMAN(1215), sp|Q12830|BPTF_HUMAN(1215), tr|E7ETD6|E7ETD6_HUMAN(1076), tr|F5GXF5|F5GXF5_HUMAN(1152)	4
sp|Q96I25|SPF45_HUMAN(15), tr|Q5W010|Q5W010_HUMAN(15), tr|Q5W011|Q5W011_HUMAN(15)	4
sp|Q14839-2|CHD4_HUMAN(1600), sp|Q14839|CHD4_HUMAN(1572), tr|A0A0C4DGG9|A0A0C4DGG9_HUMAN(1597), tr|F5GWX5|F5GWX5_HUMAN(1565)	4
sp|P11171-2|41_HUMAN(714), sp|P11171-3|41_HUMAN(524), sp|P11171-4|41_HUMAN(505), sp|P11171-5|41_HUMAN(658), sp|P11171-6|41_HUMAN(449), sp|P11171|41_HUMAN(747), tr|Q4VB86|Q4VB86_HUMAN(505)	4
sp|P09651-2|ROA1_HUMAN(161), sp|P09651-3|ROA1_HUMAN(161), sp|P09651|ROA1_HUMAN(161), sp|Q32P51|RA1L2_HUMAN(161), tr|F8VTQ5|F8VTQ5_HUMAN(112), tr|F8VZ49|F8VZ49_HUMAN(180), tr|F8W6I7|F8W6I7_HUMAN(161), tr|H0YH80|H0YH80_HUMAN(32)	4
sp|O75182-2|SIN3B_HUMAN(141), sp|O75182-3|SIN3B_HUMAN(141), sp|O75182|SIN3B_HUMAN(141)	4
sp|Q6NSI4-2|CX057_HUMAN(492), sp|Q6NSI4|CX057_HUMAN(492)	4
sp|Q8NEY8-2|PPHLN_HUMAN(247), sp|Q8NEY8-3|PPHLN_HUMAN(185), sp|Q8NEY8-5|PPHLN_HUMAN(192), sp|Q8NEY8-6|PPHLN_HUMAN(192), sp|Q8NEY8-7|PPHLN_HUMAN(56), sp|Q8NEY8-8|PPHLN_HUMAN(240), sp|Q8NEY8-9|PPHLN_HUMAN(221), sp|Q8NEY8|PPHLN_HUMAN(240), tr|B7Z8L1|B7Z8L1_HUMAN(185), tr|F8W0Q9|F8W0Q9_HUMAN(258), tr|F8W6A0|F8W6A0_HUMAN(120), tr|F8WF16|F8WF16_HUMAN(173)	4
sp|P38398-4|BRCA1_HUMAN(566), sp|P38398-7|BRCA1_HUMAN(583), sp|P38398-8|BRCA1_HUMAN(536), sp|P38398|BRCA1_HUMAN(583), tr|A0A0A0MSN1|A0A0A0MSN1_HUMAN(367), tr|A0A0U1RRA9|A0A0U1RRA9_HUMAN(542), tr|E7EWN5|E7EWN5_HUMAN(583), tr|E9PH68|E9PH68_HUMAN(557), tr|Q5YLB2|Q5YLB2_HUMAN(583)	4
sp|Q9NSC2-2|SALL1_HUMAN(7), sp|Q9NSC2|SALL1_HUMAN(104), tr|H3BSM9|H3BSM9_HUMAN(7)	4
sp|P63244|RACK1_HUMAN(271), tr|D6RAC2|D6RAC2_HUMAN(223), tr|D6REE5|D6REE5_HUMAN(289), tr|D6RF23|D6RF23_HUMAN(55), tr|D6RHJ5|D6RHJ5_HUMAN(40), tr|H0Y8W2|H0Y8W2_HUMAN(202), tr|H0Y9P0|H0Y9P0_HUMAN(45), tr|H0YAF8|H0YAF8_HUMAN(152), tr|H0YAM7|H0YAM7_HUMAN(178), tr|J3KPE3|J3KPE3_HUMAN(227)	4
sp|P09874|PARP1_HUMAN(331)	4
sp|Q02880-2|TOP2B_HUMAN(362), sp|Q02880|TOP2B_HUMAN(367), tr|E9PCY5|E9PCY5_HUMAN(362)	4
sp|Q16531-2|DDB1_HUMAN(178), sp|Q16531|DDB1_HUMAN(867), tr|F5GY55|F5GY55_HUMAN(867)	4
sp|O95983-2|MBD3_HUMAN(170), sp|O95983|MBD3_HUMAN(202), tr|A0A0A0MTS6|A0A0A0MTS6_HUMAN(146), tr|K7EIE8|K7EIE8_HUMAN(146)	4
sp|Q15233-2|NONO_HUMAN(150), sp|Q15233|NONO_HUMAN(239), tr|H7C367|H7C367_HUMAN(101)	4
sp|Q9H583|HEAT1_HUMAN(655), tr|Q5T3Q7|Q5T3Q7_HUMAN(655)	4
sp|P46100-2|ATRX_HUMAN(1598), sp|P46100-3|ATRX_HUMAN(1685), sp|P46100-4|ATRX_HUMAN(1764), sp|P46100-5|ATRX_HUMAN(1647), sp|P46100|ATRX_HUMAN(1802), tr|H0Y3T0|H0Y3T0_HUMAN(129)	4
sp|Q9ULU4-10|PKCB1_HUMAN(631), sp|Q9ULU4-11|PKCB1_HUMAN(611), sp|Q9ULU4-12|PKCB1_HUMAN(631), sp|Q9ULU4-13|PKCB1_HUMAN(631), sp|Q9ULU4-14|PKCB1_HUMAN(606), sp|Q9ULU4-15|PKCB1_HUMAN(559), sp|Q9ULU4-16|PKCB1_HUMAN(606), sp|Q9ULU4-17|PKCB1_HUMAN(606), sp|Q9ULU4-18|PKCB1_HUMAN(559), sp|Q9ULU4-19|PKCB1_HUMAN(638), sp|Q9ULU4-20|PKCB1_HUMAN(611), sp|Q9ULU4-21|PKCB1_HUMAN(586), sp|Q9ULU4-22|PKCB1_HUMAN(63…	4
sp|P02545-2|LMNA_HUMAN(270), sp|P02545-3|LMNA_HUMAN(270), sp|P02545-4|LMNA_HUMAN(158), sp|P02545-5|LMNA_HUMAN(171), sp|P02545-6|LMNA_HUMAN(270), sp|P02545|LMNA_HUMAN(270), tr|Q3BDU5|Q3BDU5_HUMAN(270), tr|Q5TCI8|Q5TCI8_HUMAN(189)	4
sp|Q9UMY1-2|NOL7_HUMAN(131), sp|Q9UMY1|NOL7_HUMAN(131), tr|H7C2B1|H7C2B1_HUMAN(69)	4
sp|Q9H2Y7|ZN106_HUMAN(133), tr|H3BNJ4|H3BNJ4_HUMAN(156), tr|H3BSS6|H3BSS6_HUMAN(156)	4
sp|Q8ND82|Z280C_HUMAN(14), tr|Q9UJJ2|Q9UJJ2_HUMAN(14)	4
sp|P62805|H4_HUMAN(92)	4
sp|Q5GH77|XKR3_HUMAN(128)	4
sp|O95718-2|ERR2_HUMAN(17), sp|O95718-3|ERR2_HUMAN(17), sp|O95718|ERR2_HUMAN(17), tr|E7EWD9|E7EWD9_HUMAN(22)	4
sp|Q86U86-2|PB1_HUMAN(708), sp|Q86U86-3|PB1_HUMAN(676), sp|Q86U86-4|PB1_HUMAN(708), sp|Q86U86-5|PB1_HUMAN(708), sp|Q86U86-6|PB1_HUMAN(708), sp|Q86U86-7|PB1_HUMAN(723), sp|Q86U86-8|PB1_HUMAN(723), sp|Q86U86-9|PB1_HUMAN(708), sp|Q86U86|PB1_HUMAN(708), tr|E7EVG2|E7EVG2_HUMAN(708), tr|H0Y5B5|H0Y5B5_HUMAN(667)	4
sp|Q9UBW7-2|ZMYM2_HUMAN(330), sp|Q9UBW7|ZMYM2_HUMAN(417)	4
sp|O75525-2|KHDR3_HUMAN(4), sp|O75525|KHDR3_HUMAN(4), sp|Q5VWX1|KHDR2_HUMAN(5)	4
sp|O75400-2|PR40A_HUMAN(349), sp|O75400-3|PR40A_HUMAN(358), sp|O75400|PR40A_HUMAN(376), tr|F5H578|F5H578_HUMAN(376)	4
sp|Q9NW13-2|RBM28_HUMAN(564), sp|Q9NW13|RBM28_HUMAN(705)	4
sp|Q6PJP8|DCR1A_HUMAN(417)	4
sp|P35499|SCN4A_HUMAN(1303)	4
sp|P63165-2|SUMO1_HUMAN(23), sp|P63165|SUMO1_HUMAN(48), tr|B8ZZ67|B8ZZ67_HUMAN(9), tr|B8ZZN6|B8ZZN6_HUMAN(48)	4
sp|Q9NVI1-1|FANCI_HUMAN(39), sp|Q9NVI1-2|FANCI_HUMAN(39), sp|Q9NVI1-4|FANCI_HUMAN(39), sp|Q9NVI1|FANCI_HUMAN(39), tr|F8W7R3|F8W7R3_HUMAN(39), tr|H3BMG4|H3BMG4_HUMAN(39), tr|H3BQE2|H3BQE2_HUMAN(39), tr|H3BS60|H3BS60_HUMAN(39), tr|H3BT54|H3BT54_HUMAN(39)	4
sp|O95758-1|PTBP3_HUMAN(226), sp|O95758-2|PTBP3_HUMAN(229), sp|O95758-4|PTBP3_HUMAN(263), sp|O95758-5|PTBP3_HUMAN(260), sp|O95758-6|PTBP3_HUMAN(229), sp|O95758-7|PTBP3_HUMAN(162), sp|O95758|PTBP3_HUMAN(257), sp|P26599-2|PTBP1_HUMAN(259), sp|P26599-3|PTBP1_HUMAN(259), sp|P26599|PTBP1_HUMAN(259), tr|A0A087WU68|A0A087WU68_HUMAN(131), tr|A0A0U1RRM4|A0A0U1RRM4_HUMAN(290), tr|A6NLN1|A6NLN1_HUMAN(229), …	4
sp|P55265-2|DSRAD_HUMAN(384), sp|P55265-3|DSRAD_HUMAN(384), sp|P55265-4|DSRAD_HUMAN(427), sp|P55265-5|DSRAD_HUMAN(89), sp|P55265|DSRAD_HUMAN(384), tr|H0YCK3|H0YCK3_HUMAN(379)	4
sp|Q9BRU9|UTP23_HUMAN(179)	4
sp|Q6N043-2|Z280D_HUMAN(666), sp|Q6N043-4|Z280D_HUMAN(383), sp|Q6N043|Z280D_HUMAN(679), sp|Q8ND82|Z280C_HUMAN(674), tr|H0YL38|H0YL38_HUMAN(666)	4
sp|Q9UIG0-2|BAZ1B_HUMAN(371), sp|Q9UIG0|BAZ1B_HUMAN(371)	4
sp|P78347-2|GTF2I_HUMAN(453), sp|P78347-3|GTF2I_HUMAN(474), sp|P78347-4|GTF2I_HUMAN(473), sp|P78347|GTF2I_HUMAN(494)	4
sp|Q9Y4E5-2|ZN451_HUMAN(448), sp|Q9Y4E5|ZN451_HUMAN(448), tr|E9PH99|E9PH99_HUMAN(448)	4
sp|Q12888-2|TP53B_HUMAN(873), sp|Q12888-3|TP53B_HUMAN(873), sp|Q12888|TP53B_HUMAN(868), tr|A6NNK5|A6NNK5_HUMAN(873), tr|C9JXV0|C9JXV0_HUMAN(873), tr|H7C3N7|H7C3N7_HUMAN(115)	4
sp|Q13501-2|SQSTM_HUMAN(105), sp|Q13501|SQSTM_HUMAN(189), tr|C9JRJ8|C9JRJ8_HUMAN(105), tr|E7EMC7|E7EMC7_HUMAN(189), tr|E9PFW8|E9PFW8_HUMAN(105)	4
sp|Q03188|CENPC_HUMAN(698), tr|H0Y8J2|H0Y8J2_HUMAN(605)	4
sp|P22626-2|ROA2_HUMAN(34), sp|P22626|ROA2_HUMAN(46), tr|A0A087WUI2|A0A087WUI2_HUMAN(46)	4
sp|Q03933-2|HSF2_HUMAN(135), sp|Q03933|HSF2_HUMAN(135)	4
sp|Q8NFD5-2|ARI1B_HUMAN(1760), sp|Q8NFD5-3|ARI1B_HUMAN(1800), sp|Q8NFD5-4|ARI1B_HUMAN(997), sp|Q8NFD5|ARI1B_HUMAN(1747), tr|A0A1B0GTJ8|A0A1B0GTJ8_HUMAN(1006), tr|A0A1B0GV63|A0A1B0GV63_HUMAN(867), tr|A0A1B0GVK1|A0A1B0GVK1_HUMAN(1050), tr|A0A1B0GWJ2|A0A1B0GWJ2_HUMAN(990), tr|H0Y7H8|H0Y7H8_HUMAN(1269)	4
sp|Q96T58|MINT_HUMAN(916)	4
sp|Q14978-2|NOLC1_HUMAN(67), sp|Q14978-3|NOLC1_HUMAN(68), sp|Q14978|NOLC1_HUMAN(67), tr|A0A0A0MRM9|A0A0A0MRM9_HUMAN(66), tr|S4R3C2|S4R3C2_HUMAN(48)	4
sp|Q9UKN8|TF3C4_HUMAN(629)	4
sp|Q8IX21-2|SLF2_HUMAN(117), sp|Q8IX21|SLF2_HUMAN(117), tr|B1AL16|B1AL16_HUMAN(117)	4
sp|Q9Y2W2|WBP11_HUMAN(168)	4
sp|Q6N043-2|Z280D_HUMAN(262), sp|Q6N043-3|Z280D_HUMAN(275), sp|Q6N043|Z280D_HUMAN(275), tr|H0YL38|H0YL38_HUMAN(262), tr|H0YLA6|H0YLA6_HUMAN(275)	4
sp|Q5SNT2|TM201_HUMAN(585), tr|H0Y4R5|H0Y4R5_HUMAN(471)	4
sp|P08670|VIME_HUMAN(445)	4
sp|Q14676-2|MDC1_HUMAN(554), sp|Q14676-3|MDC1_HUMAN(554), sp|Q14676-4|MDC1_HUMAN(554), sp|Q14676|MDC1_HUMAN(554)	4
sp|Q02880-2|TOP2B_HUMAN(1027), sp|Q02880|TOP2B_HUMAN(1032), tr|E9PCY5|E9PCY5_HUMAN(1027), tr|H7BZ82|H7BZ82_HUMAN(11)	4
sp|Q9NS73-2|MBIP1_HUMAN(94), sp|Q9NS73-3|MBIP1_HUMAN(94), sp|Q9NS73-5|MBIP1_HUMAN(94), sp|Q9NS73|MBIP1_HUMAN(94), tr|A0A087X1L0|A0A087X1L0_HUMAN(94), tr|S4R2X9|S4R2X9_HUMAN(91), tr|S4R3N2|S4R3N2_HUMAN(101), tr|S4R3P6|S4R3P6_HUMAN(54), tr|S4R3Y0|S4R3Y0_HUMAN(52)	4
sp|Q9Y4E5-2|ZN451_HUMAN(454), sp|Q9Y4E5|ZN451_HUMAN(454), tr|E9PH99|E9PH99_HUMAN(454)	4
sp|Q9H5H4|ZN768_HUMAN(183), tr|H3BS42|H3BS42_HUMAN(152)	4
sp|Q96RL1-2|UIMC1_HUMAN(31), sp|Q96RL1-5|UIMC1_HUMAN(31), sp|Q96RL1|UIMC1_HUMAN(31), tr|D6RC40|D6RC40_HUMAN(31), tr|D6RCQ3|D6RCQ3_HUMAN(31), tr|D6RDZ5|D6RDZ5_HUMAN(31)	4
sp|Q03252|LMNB2_HUMAN(489)	4
sp|P78347-2|GTF2I_HUMAN(192), sp|P78347-3|GTF2I_HUMAN(192), sp|P78347-4|GTF2I_HUMAN(192), sp|P78347-5|GTF2I_HUMAN(192), sp|P78347|GTF2I_HUMAN(192)	4
sp|Q969G3-2|SMCE1_HUMAN(146), sp|Q969G3-3|SMCE1_HUMAN(76), sp|Q969G3-4|SMCE1_HUMAN(111), sp|Q969G3-5|SMCE1_HUMAN(111), sp|Q969G3-6|SMCE1_HUMAN(76), sp|Q969G3|SMCE1_HUMAN(146), tr|B4DGM3|B4DGM3_HUMAN(128), tr|J3KT85|J3KT85_HUMAN(76), tr|J3QKS7|J3QKS7_HUMAN(130), tr|J3QR61|J3QR61_HUMAN(128)	4
sp|P43243-2|MATR3_HUMAN(203), sp|P43243|MATR3_HUMAN(491), tr|A0A0R4J2E8|A0A0R4J2E8_HUMAN(491), tr|A8MXP9|A8MXP9_HUMAN(491), tr|B3KM87|B3KM87_HUMAN(153), tr|D6RBK5|D6RBK5_HUMAN(89), tr|D6REM6|D6REM6_HUMAN(491), tr|H0Y8T4|H0Y8T4_HUMAN(251)	4
sp|Q02880-2|TOP2B_HUMAN(1107), sp|Q02880|TOP2B_HUMAN(1112), tr|E9PCY5|E9PCY5_HUMAN(1107)	4
sp|Q9P2G9-2|KLHL8_HUMAN(72)	4
sp|Q96JS3|PGBD1_HUMAN(218)	4
sp|Q8WXI9|P66B_HUMAN(193), tr|A0A0U1RRM1|A0A0U1RRM1_HUMAN(193)	4
sp|Q9H582-2|ZN644_HUMAN(662), sp|Q9H582|ZN644_HUMAN(662), tr|A0A087WZL9|A0A087WZL9_HUMAN(234)	4
sp|Q68CP9-3|ARID2_HUMAN(1716), sp|Q68CP9|ARID2_HUMAN(1716), tr|A0A087WY37|A0A087WY37_HUMAN(19), tr|F8VWP4|F8VWP4_HUMAN(324), tr|F8W108|F8W108_HUMAN(1326), tr|F8WCU9|F8WCU9_HUMAN(1567)	4
sp|O95125-2|ZN202_HUMAN(230), sp|O95125|ZN202_HUMAN(454)	4
sp|A6NKT7|RGPD3_HUMAN(1601), sp|O14715|RGPD8_HUMAN(1600), sp|P0DJD0|RGPD1_HUMAN(1585), sp|P0DJD1|RGPD2_HUMAN(1593), sp|P49792|RBP2_HUMAN(2576), sp|Q7Z3J3|RGPD4_HUMAN(1601), sp|Q99666|RGPD5_HUMAN(1600), tr|F8VYC4|F8VYC4_HUMAN(1593), tr|H7BZ48|H7BZ48_HUMAN(142), tr|J3KNE0|J3KNE0_HUMAN(1595), tr|J3KQ37|J3KQ37_HUMAN(1460)	4
sp|Q9H2Y7-2|ZN106_HUMAN(682), sp|Q9H2Y7|ZN106_HUMAN(1454), tr|A0A0C4DGM5|A0A0C4DGM5_HUMAN(639), tr|H3BS99|H3BS99_HUMAN(421)	4
sp|O95785-2|WIZ_HUMAN(525), sp|O95785-3|WIZ_HUMAN(696), sp|O95785-4|WIZ_HUMAN(566), sp|O95785|WIZ_HUMAN(1382), tr|B9EGQ5|B9EGQ5_HUMAN(563), tr|M0QXA7|M0QXA7_HUMAN(699)	4
sp|Q92878-2|RAD50_HUMAN(210), sp|Q92878-3|RAD50_HUMAN(65), sp|Q92878|RAD50_HUMAN(204), tr|E7EN38|E7EN38_HUMAN(204), tr|E7ESD9|E7ESD9_HUMAN(204)	4
sp|Q9Y4E5-4|ZN451_HUMAN(490)	4
sp|P30414|NKTR_HUMAN(1033), tr|A0A087WYW3|A0A087WYW3_HUMAN(733)	4
sp|Q92922|SMRC1_HUMAN(401)	4
sp|Q8IX12-2|CCAR1_HUMAN(1120), sp|Q8IX12|CCAR1_HUMAN(1135)	4
sp|Q9UIG0-2|BAZ1B_HUMAN(181), sp|Q9UIG0|BAZ1B_HUMAN(181)	4
sp|Q9ULM3|YETS2_HUMAN(1222)	4
sp|P78347-2|GTF2I_HUMAN(339), sp|P78347-3|GTF2I_HUMAN(360), sp|P78347-4|GTF2I_HUMAN(359), sp|P78347|GTF2I_HUMAN(380)	4
sp|Q8WWB5-2|PIHD2_HUMAN(287)	4
sp|Q13185|CBX3_HUMAN(5), tr|B8ZZ43|B8ZZ43_HUMAN(5), tr|C9JMM0|C9JMM0_HUMAN(5)	4
sp|Q8ND82|Z280C_HUMAN(55), tr|Q9UJJ2|Q9UJJ2_HUMAN(55)	4
sp|Q9H2P0|ADNP_HUMAN(621)	4
sp|Q8TE76|MORC4_HUMAN(872)	4
sp|Q14103-2|HNRPD_HUMAN(72), sp|Q14103-3|HNRPD_HUMAN(72), sp|Q14103-4|HNRPD_HUMAN(72), sp|Q14103|HNRPD_HUMAN(72), tr|D6RAF8|D6RAF8_HUMAN(72), tr|D6RBP9|D6RBP9_HUMAN(72), tr|D6RBQ9|D6RBQ9_HUMAN(72), tr|D6RD83|D6RD83_HUMAN(26)	4
sp|Q9NYF8-2|BCLF1_HUMAN(776), sp|Q9NYF8-3|BCLF1_HUMAN(776), sp|Q9NYF8-4|BCLF1_HUMAN(605), sp|Q9NYF8|BCLF1_HUMAN(778), tr|E9PK91|E9PK91_HUMAN(778), tr|H0YF14|H0YF14_HUMAN(45), tr|H0YF63|H0YF63_HUMAN(33)	4
sp|Q14839-2|CHD4_HUMAN(1612), sp|Q14839|CHD4_HUMAN(1584), tr|A0A0C4DGG9|A0A0C4DGG9_HUMAN(1609), tr|F5GWX5|F5GWX5_HUMAN(1577)	4
sp|Q92576-2|PHF3_HUMAN(568), sp|Q92576|PHF3_HUMAN(656), tr|A0A1B0GX99|A0A1B0GX99_HUMAN(609), tr|D6R9X2|D6R9X2_HUMAN(656), tr|E7EVH3|E7EVH3_HUMAN(470), tr|E9PE34|E9PE34_HUMAN(568)	4
sp|Q96RE7|NACC1_HUMAN(483), tr|K7ELC5|K7ELC5_HUMAN(50)	4
sp|Q02880-2|TOP2B_HUMAN(482), sp|Q02880|TOP2B_HUMAN(487), tr|E9PCY5|E9PCY5_HUMAN(482)	4
sp|Q9H9B1-3|EHMT1_HUMAN(717), sp|Q9H9B1-4|EHMT1_HUMAN(717), sp|Q9H9B1|EHMT1_HUMAN(717), tr|A0A0C4DGF8|A0A0C4DGF8_HUMAN(336), tr|A0A1B0GU48|A0A1B0GU48_HUMAN(679), tr|A0A1B0GV09|A0A1B0GV09_HUMAN(686)	4
sp|Q96T23-2|RSF1_HUMAN(217), sp|Q96T23|RSF1_HUMAN(248), tr|H0YCN2|H0YCN2_HUMAN(49), tr|H0YER1|H0YER1_HUMAN(247)	4
sp|P43243-2|MATR3_HUMAN(267), sp|P43243|MATR3_HUMAN(555), tr|A0A0R4J2E8|A0A0R4J2E8_HUMAN(555), tr|A8MXP9|A8MXP9_HUMAN(555), tr|B3KM87|B3KM87_HUMAN(217), tr|D6REM6|D6REM6_HUMAN(555), tr|H0Y8T4|H0Y8T4_HUMAN(315)	4
sp|Q02880-2|TOP2B_HUMAN(1112), sp|Q02880|TOP2B_HUMAN(1117), tr|E9PCY5|E9PCY5_HUMAN(1112)	4
sp|P62805|H4_HUMAN(13), sp|Q99525|H4G_HUMAN(13)	4
sp|O75533|SF3B1_HUMAN(656)	4
sp|Q86VY4|TSYL5_HUMAN(211)	4
sp|Q86V15-2|CASZ1_HUMAN(260), sp|Q86V15|CASZ1_HUMAN(260)	4
sp|Q96T58|MINT_HUMAN(2967)	4
sp|P46782|RS5_HUMAN(18), tr|M0QZN2|M0QZN2_HUMAN(18), tr|M0R0F0|M0R0F0_HUMAN(18), tr|M0R0R2|M0R0R2_HUMAN(18)	4
sp|P49792|RBP2_HUMAN(822)	4
sp|O00257-3|CBX4_HUMAN(224), sp|O00257|CBX4_HUMAN(494)	4
sp|P10412|H14_HUMAN(168)	4
sp|Q9H1D9|RPC6_HUMAN(7)	4
sp|Q9Y5B9|SP16H_HUMAN(513)	4
sp|P29374-2|ARI4A_HUMAN(836), sp|P29374-3|ARI4A_HUMAN(836), sp|P29374|ARI4A_HUMAN(836), tr|H7C485|H7C485_HUMAN(514)	4
sp|O75928-2|PIAS2_HUMAN(79), sp|O75928-3|PIAS2_HUMAN(83), sp|O75928|PIAS2_HUMAN(79), tr|A0A087WUY7|A0A087WUY7_HUMAN(108), tr|A0A0A0MS92|A0A0A0MS92_HUMAN(79), tr|K7EJT4|K7EJT4_HUMAN(70), tr|K7ER97|K7ER97_HUMAN(77)	4
sp|Q5VYV7|SLX4I_HUMAN(239)	4
sp|Q9UQ35-2|SRRM2_HUMAN(1244), sp|Q9UQ35|SRRM2_HUMAN(1244)	4
sp|Q29RF7-3|PDS5A_HUMAN(568), sp|Q29RF7|PDS5A_HUMAN(568)	4
sp|Q8N806|UBR7_HUMAN(252), tr|E9PCJ7|E9PCJ7_HUMAN(176)	4
sp|O95819-2|M4K4_HUMAN(67), sp|O95819-3|M4K4_HUMAN(67), sp|O95819-4|M4K4_HUMAN(67), sp|O95819-5|M4K4_HUMAN(67), sp|O95819|M4K4_HUMAN(67), tr|A0A0D9SEY1|A0A0D9SEY1_HUMAN(67), tr|A0A0D9SG62|A0A0D9SG62_HUMAN(67), tr|C9J840|C9J840_HUMAN(12), tr|E7EN19|E7EN19_HUMAN(67), tr|E7ENQ1|E7ENQ1_HUMAN(67), tr|E7ESS2|E7ESS2_HUMAN(67), tr|E7ETN6|E7ETN6_HUMAN(67), tr|E7EX83|E7EX83_HUMAN(67), tr|G3XAA2|G3XAA2_HUMA…	4
sp|Q96RL1-2|UIMC1_HUMAN(441), sp|Q96RL1-3|UIMC1_HUMAN(529), sp|Q96RL1-4|UIMC1_HUMAN(237), sp|Q96RL1|UIMC1_HUMAN(607)	4
sp|P83731|RL24_HUMAN(2), tr|C9JNW5|C9JNW5_HUMAN(2), tr|C9JXB8|C9JXB8_HUMAN(2)	4
sp|Q01954|BNC1_HUMAN(331), tr|F5GY04|F5GY04_HUMAN(324)	4
sp|Q8IY18|SMC5_HUMAN(388)	4
sp|Q9UIG0-2|BAZ1B_HUMAN(343), sp|Q9UIG0|BAZ1B_HUMAN(343)	4
sp|Q13111-2|CAF1A_HUMAN(459), sp|Q13111-3|CAF1A_HUMAN(459), sp|Q13111|CAF1A_HUMAN(459), tr|K7EPA1|K7EPA1_HUMAN(225)	4
sp|Q13416|ORC2_HUMAN(126)	4
sp|Q14149|MORC3_HUMAN(855), tr|H0YHQ4|H0YHQ4_HUMAN(107), tr|H0YIR5|H0YIR5_HUMAN(108)	4
sp|Q15424-2|SAFB1_HUMAN(330), sp|Q15424-3|SAFB1_HUMAN(399), sp|Q15424-4|SAFB1_HUMAN(399), sp|Q15424|SAFB1_HUMAN(399)	4
sp|Q9H2P0|ADNP_HUMAN(616)	4
sp|Q03188-2|CENPC_HUMAN(180), sp|Q03188|CENPC_HUMAN(180), tr|H0Y8J2|H0Y8J2_HUMAN(87)	4
tr|K7EK26|K7EK26_HUMAN(4)	4
sp|Q12789-3|TF3C1_HUMAN(529), sp|Q12789|TF3C1_HUMAN(529)	4
sp|Q02880-2|TOP2B_HUMAN(1245), sp|Q02880|TOP2B_HUMAN(1250)	4
sp|Q6ZU67-2|BEND4_HUMAN(202), sp|Q6ZU67-3|BEND4_HUMAN(124), sp|Q6ZU67-4|BEND4_HUMAN(77), sp|Q6ZU67-5|BEND4_HUMAN(77), sp|Q6ZU67|BEND4_HUMAN(202), tr|A0A0C4DGA9|A0A0C4DGA9_HUMAN(198), tr|A0A0C4DGU1|A0A0C4DGU1_HUMAN(73)	4
sp|P22670|RFX1_HUMAN(545)	4
sp|Q9UBW7|ZMYM2_HUMAN(576)	4
sp|Q8N4H5-2|TOM5_HUMAN(10), sp|Q8N4H5-3|TOM5_HUMAN(10), sp|Q8N4H5|TOM5_HUMAN(10), tr|F8W8Z9|F8W8Z9_HUMAN(10)	4
sp|P78347-2|GTF2I_HUMAN(436), sp|P78347-3|GTF2I_HUMAN(457), sp|P78347-4|GTF2I_HUMAN(456), sp|P78347|GTF2I_HUMAN(477)	4
sp|P62424|RL7A_HUMAN(264), tr|Q5T8U2|Q5T8U2_HUMAN(149)	4
sp|P37275-2|ZEB1_HUMAN(775), sp|P37275-3|ZEB1_HUMAN(707), sp|P37275-4|ZEB1_HUMAN(754), sp|P37275-5|ZEB1_HUMAN(758), sp|P37275|ZEB1_HUMAN(774)	4
sp|Q9Y6X2|PIAS3_HUMAN(56), tr|E7ESB4|E7ESB4_HUMAN(47), tr|E9PHH8|E9PHH8_HUMAN(56), tr|U3KQV1|U3KQV1_HUMAN(58)	4
sp|Q9ULM3|YETS2_HUMAN(100)	4
sp|Q15542-2|TAF5_HUMAN(508), sp|Q15542|TAF5_HUMAN(508)	4
sp|Q9UPN9|TRI33_HUMAN(1043), tr|H0Y612|H0Y612_HUMAN(804)	4
sp|P51587|BRCA2_HUMAN(2570)	4
sp|P0C221|CC175_HUMAN(793)	4
sp|Q8WVC0-2|LEO1_HUMAN(558), sp|Q8WVC0|LEO1_HUMAN(618)	4
sp|Q13263-2|TIF1B_HUMAN(472), sp|Q13263|TIF1B_HUMAN(554), tr|M0R0K9|M0R0K9_HUMAN(179)	4
sp|P82979|SARNP_HUMAN(142), tr|F8VZQ9|F8VZQ9_HUMAN(142), tr|H0YHG0|H0YHG0_HUMAN(455)	4
sp|P04406-2|G3P_HUMAN(152), sp|P04406|G3P_HUMAN(194), tr|E7EUT5|E7EUT5_HUMAN(119)	4
sp|Q9BZK7|TBL1R_HUMAN(277), tr|A0A0D9SF63|A0A0D9SF63_HUMAN(277), tr|A0A1B0GVH3|A0A1B0GVH3_HUMAN(146)	4
sp|O15164-2|TIF1A_HUMAN(786), sp|O15164|TIF1A_HUMAN(820)	4
sp|Q9ULU8-2|CAPS1_HUMAN(1039), sp|Q9ULU8-3|CAPS1_HUMAN(1079), sp|Q9ULU8-4|CAPS1_HUMAN(1118), sp|Q9ULU8|CAPS1_HUMAN(1118), tr|A0A087X202|A0A087X202_HUMAN(38), tr|F1T0E5|F1T0E5_HUMAN(1109), tr|H7C4K9|H7C4K9_HUMAN(30), tr|H7C538|H7C538_HUMAN(105)	4
sp|Q92782-2|DPF1_HUMAN(160), sp|Q92782-3|DPF1_HUMAN(78), sp|Q92782|DPF1_HUMAN(160), tr|C8C3P2|C8C3P2_HUMAN(133), tr|C9IZH8|C9IZH8_HUMAN(78), tr|C9JGC1|C9JGC1_HUMAN(78), tr|E9PDV3|E9PDV3_HUMAN(134), tr|J3KQY6|J3KQY6_HUMAN(134)	4
sp|P20700|LMNB1_HUMAN(102), tr|A0A0D9SFE5|A0A0D9SFE5_HUMAN(102), tr|A0A0D9SFY5|A0A0D9SFY5_HUMAN(102), tr|E9PBF6|E9PBF6_HUMAN(102)	4
sp|P46100-2|ATRX_HUMAN(1023), sp|P46100-3|ATRX_HUMAN(1110), sp|P46100-4|ATRX_HUMAN(1189), sp|P46100-5|ATRX_HUMAN(1072), sp|P46100-6|ATRX_HUMAN(1159), sp|P46100|ATRX_HUMAN(1227), tr|A0A096LNL9|A0A096LNL9_HUMAN(1159), tr|A0A096LP59|A0A096LP59_HUMAN(189)	4
sp|Q02880-2|TOP2B_HUMAN(595), sp|Q02880|TOP2B_HUMAN(600), tr|E9PCY5|E9PCY5_HUMAN(595)	4
sp|Q15029-2|U5S1_HUMAN(678), sp|Q15029-3|U5S1_HUMAN(703), sp|Q15029|U5S1_HUMAN(713), tr|K7EP67|K7EP67_HUMAN(47)	4
sp|P46100-2|ATRX_HUMAN(1284), sp|P46100-3|ATRX_HUMAN(1371), sp|P46100-4|ATRX_HUMAN(1450), sp|P46100-5|ATRX_HUMAN(1333), sp|P46100|ATRX_HUMAN(1488), tr|A0A096LNR8|A0A096LNR8_HUMAN(24)	4
sp|Q9Y2X3|NOP58_HUMAN(411)	4
sp|Q03112-3|EVI1_HUMAN(190), sp|Q03112-4|EVI1_HUMAN(66), tr|E7EQ57|E7EQ57_HUMAN(190)	4
sp|Q09666|AHNK_HUMAN(891)	4
sp|Q03164-2|KMT2A_HUMAN(2490), sp|Q03164-3|KMT2A_HUMAN(2531), sp|Q03164|KMT2A_HUMAN(2528)	4
sp|O15164-2|TIF1A_HUMAN(568), sp|O15164|TIF1A_HUMAN(602)	4
sp|Q9C005|DPY30_HUMAN(35)	4
sp|Q13123|RED_HUMAN(553)	4
sp|Q9Y4Z0|LSM4_HUMAN(131), tr|U3KQK1|U3KQK1_HUMAN(117)	4
sp|O14978|ZN263_HUMAN(299)	4
sp|Q02880-2|TOP2B_HUMAN(223), sp|Q02880|TOP2B_HUMAN(228), tr|E9PCY5|E9PCY5_HUMAN(223)	4
tr|A0A087WVF4|A0A087WVF4_HUMAN(108)	4
sp|Q92830|KAT2A_HUMAN(228), tr|K7ERQ8|K7ERQ8_HUMAN(262), tr|K7ERS6|K7ERS6_HUMAN(146)	4
sp|Q8IY18|SMC5_HUMAN(734)	4
sp|O43143|DHX15_HUMAN(754)	4
sp|Q14966-3|ZN638_HUMAN(1820), sp|Q14966-5|ZN638_HUMAN(917), sp|Q14966|ZN638_HUMAN(1820), tr|A0A096LNS4|A0A096LNS4_HUMAN(16), tr|A0A096LPK8|A0A096LPK8_HUMAN(162)	4
sp|Q8IX21-2|SLF2_HUMAN(60), sp|Q8IX21|SLF2_HUMAN(60), tr|B1AL16|B1AL16_HUMAN(60)	4
sp|Q15029-2|U5S1_HUMAN(677), sp|Q15029-3|U5S1_HUMAN(702), sp|Q15029|U5S1_HUMAN(712), tr|K7EP67|K7EP67_HUMAN(46)	4
sp|P51858-2|HDGF_HUMAN(73), sp|P51858-3|HDGF_HUMAN(96), sp|P51858|HDGF_HUMAN(80)	4
sp|Q14997-2|PSME4_HUMAN(499), sp|Q14997-3|PSME4_HUMAN(268), sp|Q14997|PSME4_HUMAN(1124)	4
sp|Q9H2Y7|ZN106_HUMAN(721), tr|H3BNX5|H3BNX5_HUMAN(504)	4
sp|P19793-2|RXRA_HUMAN(11), sp|P19793|RXRA_HUMAN(108)	4
sp|P14625|ENPL_HUMAN(473), sp|Q58FF3|ENPLL_HUMAN(130)	4
sp|P35611-3|ADDA_HUMAN(648), sp|P35611|ADDA_HUMAN(617), tr|H0Y9H2|H0Y9H2_HUMAN(354)	4
sp|O75928-2|PIAS2_HUMAN(127), sp|O75928-3|PIAS2_HUMAN(131), sp|O75928|PIAS2_HUMAN(127), tr|A0A087WUY7|A0A087WUY7_HUMAN(156), tr|A0A0A0MS92|A0A0A0MS92_HUMAN(127), tr|K7EJT4|K7EJT4_HUMAN(118)	4
sp|Q8ND82|Z280C_HUMAN(174), tr|Q9UJJ2|Q9UJJ2_HUMAN(174)	4
sp|Q7Z6I8|CE024_HUMAN(146)	4
sp|Q96MF7|NSE2_HUMAN(107), tr|A0A087WTZ8|A0A087WTZ8_HUMAN(107), tr|E5RFJ1|E5RFJ1_HUMAN(47), tr|E5RHW9|E5RHW9_HUMAN(107), tr|E5RIM1|E5RIM1_HUMAN(107)	4
sp|P52701-2|MSH6_HUMAN(476), sp|P52701-3|MSH6_HUMAN(346), sp|P52701-4|MSH6_HUMAN(174), sp|P52701|MSH6_HUMAN(476), tr|A0A087WWJ1|A0A087WWJ1_HUMAN(475)	4
sp|Q9Y4B4|ARIP4_HUMAN(1014), tr|H0Y760|H0Y760_HUMAN(843)	4
sp|Q9BZ95-2|NSD3_HUMAN(502), sp|Q9BZ95-3|NSD3_HUMAN(502), sp|Q9BZ95-4|NSD3_HUMAN(439), sp|Q9BZ95-5|NSD3_HUMAN(502), sp|Q9BZ95|NSD3_HUMAN(502)	4
sp|Q9H2Y7|ZN106_HUMAN(377), tr|H3BNX5|H3BNX5_HUMAN(160), tr|H3BSS6|H3BSS6_HUMAN(400)	4
sp|P54132|BLM_HUMAN(347), tr|H0YLV8|H0YLV8_HUMAN(347), tr|H0YNU5|H0YNU5_HUMAN(347)	4
sp|Q149N8-4|SHPRH_HUMAN(81), sp|Q149N8-5|SHPRH_HUMAN(81), sp|Q149N8|SHPRH_HUMAN(81), tr|A0A0D9SFM0|A0A0D9SFM0_HUMAN(81), tr|H7C2W2|H7C2W2_HUMAN(59)	4
sp|Q9GZR7-2|DDX24_HUMAN(315), sp|Q9GZR7|DDX24_HUMAN(370), tr|F5GYL3|F5GYL3_HUMAN(120), tr|G3V529|G3V529_HUMAN(327)	4
sp|P11388-2|TOP2A_HUMAN(1122), sp|P11388-3|TOP2A_HUMAN(1132), sp|P11388-4|TOP2A_HUMAN(1177), sp|P11388|TOP2A_HUMAN(1096)	4
sp|Q9H2Y7-2|ZN106_HUMAN(263), sp|Q9H2Y7|ZN106_HUMAN(1035), tr|A0A0C4DGM5|A0A0C4DGM5_HUMAN(220), tr|H3BS99|H3BS99_HUMAN(89)	4
sp|Q9HBH5|RDH14_HUMAN(336)	4
sp|Q8TAD8|SNIP1_HUMAN(108)	4
sp|Q9NYB0|TE2IP_HUMAN(240)	4
sp|Q92674|CENPI_HUMAN(627)	4
sp|O75554-2|WBP4_HUMAN(280), sp|O75554|WBP4_HUMAN(301)	4
sp|Q9NSC2-2|SALL1_HUMAN(342), sp|Q9NSC2|SALL1_HUMAN(439), tr|H3BSM9|H3BSM9_HUMAN(342)	4
sp|P62826|RAN_HUMAN(123), tr|B4DV51|B4DV51_HUMAN(35), tr|B5MDF5|B5MDF5_HUMAN(140), tr|F5H018|F5H018_HUMAN(119), tr|J3KQE5|J3KQE5_HUMAN(141)	4
sp|Q9ULU4-10|PKCB1_HUMAN(550), sp|Q9ULU4-11|PKCB1_HUMAN(530), sp|Q9ULU4-12|PKCB1_HUMAN(550), sp|Q9ULU4-13|PKCB1_HUMAN(550), sp|Q9ULU4-14|PKCB1_HUMAN(525), sp|Q9ULU4-15|PKCB1_HUMAN(478), sp|Q9ULU4-16|PKCB1_HUMAN(525), sp|Q9ULU4-17|PKCB1_HUMAN(525), sp|Q9ULU4-18|PKCB1_HUMAN(478), sp|Q9ULU4-19|PKCB1_HUMAN(557), sp|Q9ULU4-20|PKCB1_HUMAN(530), sp|Q9ULU4-21|PKCB1_HUMAN(505), sp|Q9ULU4-22|PKCB1_HUMAN(55…	4
sp|Q6PJP8|DCR1A_HUMAN(488)	4
sp|P13056-2|NR2C1_HUMAN(250), sp|P13056-3|NR2C1_HUMAN(250), sp|P13056|NR2C1_HUMAN(250), tr|A0A087WUK4|A0A087WUK4_HUMAN(250)	4
sp|Q2M1Z3|RHG31_HUMAN(4)	4
sp|Q9UHL9-2|GT2D1_HUMAN(308), sp|Q9UHL9-3|GT2D1_HUMAN(340), sp|Q9UHL9|GT2D1_HUMAN(308), tr|E9PFE2|E9PFE2_HUMAN(308)	4
sp|P49750-3|YLPM1_HUMAN(331), sp|P49750-4|YLPM1_HUMAN(331), sp|P49750|YLPM1_HUMAN(331), tr|F8VU51|F8VU51_HUMAN(331)	4
sp|Q9P1Z0|ZBTB4_HUMAN(40)	4
sp|Q13435|SF3B2_HUMAN(560), tr|E9PPJ0|E9PPJ0_HUMAN(543)	4
sp|Q63HK5|TSH3_HUMAN(94)	4
sp|Q16649|NFIL3_HUMAN(394)	4
sp|O95644-17|NFAC1_HUMAN(230), sp|O95644-4|NFAC1_HUMAN(702), sp|O95644-5|NFAC1_HUMAN(689), sp|O95644-6|NFAC1_HUMAN(689), sp|O95644|NFAC1_HUMAN(702), tr|F5H4S8|F5H4S8_HUMAN(230)	4
sp|P49756-2|RBM25_HUMAN(261), sp|P49756-3|RBM25_HUMAN(261), sp|P49756|RBM25_HUMAN(261), tr|H0YE46|H0YE46_HUMAN(40)	4
sp|Q13129|RLF_HUMAN(1525)	4
sp|P61011-2|SRP54_HUMAN(384), sp|P61011|SRP54_HUMAN(433), tr|G3V4F7|G3V4F7_HUMAN(369)	4
sp|Q86T24|KAISO_HUMAN(42)	4
sp|A6NHR9-2|SMHD1_HUMAN(1156), sp|A6NHR9-3|SMHD1_HUMAN(91), sp|A6NHR9|SMHD1_HUMAN(1156), sp|Q8WTQ7|GRK7_HUMAN(342), tr|J3KTL8|J3KTL8_HUMAN(627)	4
sp|P20585|MSH3_HUMAN(316)	4
sp|Q15233-2|NONO_HUMAN(154), sp|Q15233|NONO_HUMAN(243), tr|H7C367|H7C367_HUMAN(105)	4
sp|Q96L91-2|EP400_HUMAN(2042), sp|Q96L91-3|EP400_HUMAN(2005), sp|Q96L91-4|EP400_HUMAN(1961), sp|Q96L91-5|EP400_HUMAN(2041), sp|Q96L91|EP400_HUMAN(2078)	4
sp|P49848-2|TAF6_HUMAN(158), sp|P49848-3|TAF6_HUMAN(195), sp|P49848|TAF6_HUMAN(158), tr|C9J088|C9J088_HUMAN(139), tr|C9JFL8|C9JFL8_HUMAN(139), tr|C9JTY6|C9JTY6_HUMAN(158), tr|J3KR72|J3KR72_HUMAN(215)	4
sp|Q96JN0-3|LCOR_HUMAN(543), tr|A0A1B0GUH9|A0A1B0GUH9_HUMAN(515)	4
sp|Q09472|EP300_HUMAN(977)	4
sp|Q8WXI9|P66B_HUMAN(147), tr|A0A0U1RR34|A0A0U1RR34_HUMAN(147), tr|A0A0U1RRM1|A0A0U1RRM1_HUMAN(147)	4
sp|A8MTY0|ZN724_HUMAN(124), sp|Q8TF32|ZN431_HUMAN(155), tr|A0A087WUU8|A0A087WUU8_HUMAN(118), tr|M0R1H8|M0R1H8_HUMAN(195)	4
sp|Q9Y6X9-2|MORC2_HUMAN(654), sp|Q9Y6X9|MORC2_HUMAN(716)	4
sp|O95218-2|ZRAB2_HUMAN(182), sp|O95218|ZRAB2_HUMAN(182)	4
sp|Q9UKM9-2|RALY_HUMAN(149), sp|Q9UKM9|RALY_HUMAN(165), tr|Q5QPL9|Q5QPL9_HUMAN(149), tr|Q5QPM0|Q5QPM0_HUMAN(99), tr|Q5QPM1|Q5QPM1_HUMAN(165)	4
sp|P11388-2|TOP2A_HUMAN(157), sp|P11388-3|TOP2A_HUMAN(157), sp|P11388-4|TOP2A_HUMAN(157), sp|P11388|TOP2A_HUMAN(157), sp|Q02880-2|TOP2B_HUMAN(173), sp|Q02880|TOP2B_HUMAN(178), tr|E9PCY5|E9PCY5_HUMAN(173)	4
sp|Q8N7H5-2|PAF1_HUMAN(150), sp|Q8N7H5-3|PAF1_HUMAN(150), sp|Q8N7H5|PAF1_HUMAN(160), tr|B4DGJ5|B4DGJ5_HUMAN(107)	4
sp|Q9H583|HEAT1_HUMAN(1172), tr|Q5T3Q7|Q5T3Q7_HUMAN(1091)	4
sp|Q9UKF6|CPSF3_HUMAN(604), tr|G5E9W3|G5E9W3_HUMAN(567)	4
sp|Q8WUU5|GATD1_HUMAN(262)	4
sp|P68431|H31_HUMAN(116), sp|P84243|H33_HUMAN(116), sp|Q6NXT2|H3C_HUMAN(115), sp|Q71DI3|H32_HUMAN(116), tr|K7EK07|K7EK07_HUMAN(116), tr|Q5TEC6|Q5TEC6_HUMAN(116)	4
sp|P62906|RL10A_HUMAN(152)	4
sp|Q9Y2X3|NOP58_HUMAN(206), tr|H7BZ72|H7BZ72_HUMAN(76)	4
sp|Q6AHZ1-2|Z518A_HUMAN(572), sp|Q6AHZ1|Z518A_HUMAN(1102)	4
sp|Q92793-2|CBP_HUMAN(1004), sp|Q92793|CBP_HUMAN(1042), tr|I3L466|I3L466_HUMAN(577)	4
sp|Q9UHL9-2|GT2D1_HUMAN(408), sp|Q9UHL9-3|GT2D1_HUMAN(440), sp|Q9UHL9|GT2D1_HUMAN(408), tr|E9PFE2|E9PFE2_HUMAN(408)	4
sp|Q02880-2|TOP2B_HUMAN(1219), sp|Q02880|TOP2B_HUMAN(1224)	4
sp|Q9UBT2-2|SAE2_HUMAN(68), sp|Q9UBT2|SAE2_HUMAN(164), tr|K7EPL2|K7EPL2_HUMAN(136)	4
sp|Q9Y2W2|WBP11_HUMAN(303)	4
sp|P04637-2|P53_HUMAN(24), sp|P04637-3|P53_HUMAN(24), sp|P04637|P53_HUMAN(24), tr|A0A087WZU8|A0A087WZU8_HUMAN(24), tr|E7EMR6|E7EMR6_HUMAN(24), tr|E7EQX7|E7EQX7_HUMAN(24), tr|E9PCY9|E9PCY9_HUMAN(24), tr|J3KP33|J3KP33_HUMAN(24), tr|S4R334|S4R334_HUMAN(24)	4
sp|Q6W2J9-2|BCOR_HUMAN(1104), sp|Q6W2J9-4|BCOR_HUMAN(1086), sp|Q6W2J9|BCOR_HUMAN(1104), tr|H7BYY2|H7BYY2_HUMAN(1104), tr|H7C2V9|H7C2V9_HUMAN(8)	4
sp|P41212|ETV6_HUMAN(11)	4
sp|Q1KMD3|HNRL2_HUMAN(593), tr|H3BQZ7|H3BQZ7_HUMAN(593)	4
sp|Q6W2J9-2|BCOR_HUMAN(1222), sp|Q6W2J9-4|BCOR_HUMAN(1204), sp|Q6W2J9|BCOR_HUMAN(1256), tr|A6NE70|A6NE70_HUMAN(99), tr|H7BYY2|H7BYY2_HUMAN(1222), tr|H7C2V9|H7C2V9_HUMAN(126)	4
sp|Q02880-2|TOP2B_HUMAN(1393), sp|Q02880|TOP2B_HUMAN(1398)	4
sp|Q96RL1-2|UIMC1_HUMAN(188), sp|Q96RL1-3|UIMC1_HUMAN(110), sp|Q96RL1|UIMC1_HUMAN(188)	4
sp|O75152|ZC11A_HUMAN(114), tr|E9PBY7|E9PBY7_HUMAN(114), tr|E9PQ61|E9PQ61_HUMAN(114)	4
sp|Q4LE39-2|ARI4B_HUMAN(976), sp|Q4LE39-3|ARI4B_HUMAN(1062), sp|Q4LE39-4|ARI4B_HUMAN(743), sp|Q4LE39|ARI4B_HUMAN(1062), tr|H0Y7Y8|H0Y7Y8_HUMAN(462), tr|H7C5R6|H7C5R6_HUMAN(376)	4
sp|Q9Y6X8|ZHX2_HUMAN(266)	4
sp|Q15424-2|SAFB1_HUMAN(501), sp|Q15424-3|SAFB1_HUMAN(570), sp|Q15424-4|SAFB1_HUMAN(570), sp|Q15424|SAFB1_HUMAN(570)	4
sp|Q86T24|KAISO_HUMAN(407)	4
sp|O15350-11|P73_HUMAN(556), sp|O15350-13|P73_HUMAN(546), sp|O15350-5|P73_HUMAN(546), sp|O15350-6|P73_HUMAN(531), sp|O15350-8|P73_HUMAN(578), sp|O15350|P73_HUMAN(627)	4
sp|Q8WWQ0|PHIP_HUMAN(1642)	4
sp|Q9Y2W1|TR150_HUMAN(467)	4
sp|Q8IWI9-2|MGAP_HUMAN(310), sp|Q8IWI9-3|MGAP_HUMAN(1930), sp|Q8IWI9-4|MGAP_HUMAN(2139), sp|Q8IWI9|MGAP_HUMAN(2100), tr|H3BU53|H3BU53_HUMAN(787)	4
sp|Q8N3X6-3|LCORL_HUMAN(242), sp|Q8N3X6|LCORL_HUMAN(242), tr|A0A1B0GVP4|A0A1B0GVP4_HUMAN(242), tr|C9JI46|C9JI46_HUMAN(158)	3
sp|Q6NUN9-2|ZN746_HUMAN(189), sp|Q6NUN9|ZN746_HUMAN(189)	3
sp|Q92878-2|RAD50_HUMAN(1060), sp|Q92878-3|RAD50_HUMAN(915), sp|Q92878|RAD50_HUMAN(1054)	3
sp|Q14149|MORC3_HUMAN(834), tr|H0YHQ4|H0YHQ4_HUMAN(86), tr|H0YIR5|H0YIR5_HUMAN(87)	3
sp|O43390-2|HNRPR_HUMAN(171), sp|O43390-4|HNRPR_HUMAN(70), sp|O43390|HNRPR_HUMAN(171)	3
sp|P78347-2|GTF2I_HUMAN(415), sp|P78347-3|GTF2I_HUMAN(436), sp|P78347-4|GTF2I_HUMAN(435), sp|P78347|GTF2I_HUMAN(456)	3
sp|Q02880-2|TOP2B_HUMAN(630), sp|Q02880|TOP2B_HUMAN(635), tr|E9PCY5|E9PCY5_HUMAN(630)	3
sp|Q86V15-2|CASZ1_HUMAN(288), sp|Q86V15|CASZ1_HUMAN(288)	3
sp|Q9Y5S9-2|RBM8A_HUMAN(155), sp|Q9Y5S9|RBM8A_HUMAN(156), tr|A0A0J9YW13|A0A0J9YW13_HUMAN(88)	3
sp|Q9ULU4-10|PKCB1_HUMAN(669), sp|Q9ULU4-11|PKCB1_HUMAN(649), sp|Q9ULU4-12|PKCB1_HUMAN(669), sp|Q9ULU4-13|PKCB1_HUMAN(669), sp|Q9ULU4-14|PKCB1_HUMAN(644), sp|Q9ULU4-15|PKCB1_HUMAN(597), sp|Q9ULU4-16|PKCB1_HUMAN(644), sp|Q9ULU4-17|PKCB1_HUMAN(644), sp|Q9ULU4-18|PKCB1_HUMAN(597), sp|Q9ULU4-19|PKCB1_HUMAN(676), sp|Q9ULU4-20|PKCB1_HUMAN(649), sp|Q9ULU4-21|PKCB1_HUMAN(624), sp|Q9ULU4-22|PKCB1_HUMAN(66…	3
sp|Q16600|ZN239_HUMAN(108)	3
sp|Q2M1K9-2|ZN423_HUMAN(688), sp|Q2M1K9|ZN423_HUMAN(748), tr|F5H7S1|F5H7S1_HUMAN(631)	3
sp|Q96JB3-2|HIC2_HUMAN(378), sp|Q96JB3|HIC2_HUMAN(396)	3
sp|O75533|SF3B1_HUMAN(182)	3
sp|P10412|H14_HUMAN(197), sp|P16401|H15_HUMAN(199), sp|P16403|H12_HUMAN(196)	3
tr|A0A087WU44|A0A087WU44_HUMAN(6)	3
sp|Q6AHZ1|Z518A_HUMAN(357)	3
sp|Q9NRL2-2|BAZ1A_HUMAN(294), sp|Q9NRL2|BAZ1A_HUMAN(294)	3
sp|P29374-2|ARI4A_HUMAN(488), sp|P29374-3|ARI4A_HUMAN(488), sp|P29374|ARI4A_HUMAN(488), tr|H7C485|H7C485_HUMAN(166)	3
sp|P78347-2|GTF2I_HUMAN(765), sp|P78347-3|GTF2I_HUMAN(786), sp|P78347-4|GTF2I_HUMAN(785), sp|P78347|GTF2I_HUMAN(806)	3
sp|O43290|SNUT1_HUMAN(329)	3
sp|Q8WUA4-2|TF3C2_HUMAN(489), sp|Q8WUA4|TF3C2_HUMAN(489), tr|A0A087WZD8|A0A087WZD8_HUMAN(489)	3
sp|O95983-2|MBD3_HUMAN(36), sp|O95983|MBD3_HUMAN(68), tr|A0A087WT34|A0A087WT34_HUMAN(12), tr|A0A087WZ12|A0A087WZ12_HUMAN(12), tr|A0A087X1H1|A0A087X1H1_HUMAN(12), tr|A0A0A0MTS6|A0A0A0MTS6_HUMAN(12), tr|K7EIE8|K7EIE8_HUMAN(12)	3
sp|Q13263|TIF1B_HUMAN(141), tr|M0QZE6|M0QZE6_HUMAN(7), tr|M0R2I3|M0R2I3_HUMAN(53), tr|M0R3C0|M0R3C0_HUMAN(7)	3
sp|Q8NAP3|ZBT38_HUMAN(557), tr|A0A1B0GV48|A0A1B0GV48_HUMAN(557), tr|D6RBC4|D6RBC4_HUMAN(557)	3
sp|O43175|SERA_HUMAN(21)	3
sp|Q5BKZ1-3|ZN326_HUMAN(236), sp|Q5BKZ1|ZN326_HUMAN(442), tr|A0A0A0MRN4|A0A0A0MRN4_HUMAN(353)	3
sp|P68431|H31_HUMAN(28), sp|Q71DI3|H32_HUMAN(28), tr|Q5TEC6|Q5TEC6_HUMAN(28)	3
sp|O60216|RAD21_HUMAN(314)	3
sp|P51991-2|ROA3_HUMAN(7), sp|P51991|ROA3_HUMAN(29)	3
sp|Q1ED39|KNOP1_HUMAN(249), tr|H3BPL4|H3BPL4_HUMAN(97)	3
sp|Q5SVZ6|ZMYM1_HUMAN(929)	3
sp|O15213|WDR46_HUMAN(594)	3
sp|P0C0S5|H2AZ_HUMAN(126)	3
sp|Q9Y2Z0-2|SGT1_HUMAN(263), sp|Q9Y2Z0|SGT1_HUMAN(295)	3
sp|Q9UIG0-2|BAZ1B_HUMAN(352), sp|Q9UIG0|BAZ1B_HUMAN(352)	3
sp|O00267-2|SPT5H_HUMAN(270), sp|O00267|SPT5H_HUMAN(274)	3
sp|Q9NS73-2|MBIP1_HUMAN(208), sp|Q9NS73-3|MBIP1_HUMAN(208), sp|Q9NS73-5|MBIP1_HUMAN(208), sp|Q9NS73|MBIP1_HUMAN(208), tr|A0A087X1L0|A0A087X1L0_HUMAN(208), tr|S4R2X9|S4R2X9_HUMAN(205), tr|S4R3N2|S4R3N2_HUMAN(215), tr|S4R3P6|S4R3P6_HUMAN(168)	3
sp|Q13428-2|TCOF_HUMAN(655), sp|Q13428-3|TCOF_HUMAN(732), sp|Q13428-4|TCOF_HUMAN(732), sp|Q13428-5|TCOF_HUMAN(732), sp|Q13428-6|TCOF_HUMAN(732), sp|Q13428-7|TCOF_HUMAN(732), sp|Q13428-8|TCOF_HUMAN(655), sp|Q13428|TCOF_HUMAN(732), tr|E7ETY2|E7ETY2_HUMAN(732), tr|J3KQ96|J3KQ96_HUMAN(732)	3
sp|P78347-2|GTF2I_HUMAN(185), sp|P78347-3|GTF2I_HUMAN(185), sp|P78347-4|GTF2I_HUMAN(185), sp|P78347-5|GTF2I_HUMAN(185), sp|P78347|GTF2I_HUMAN(185)	3
sp|Q9H040|SPRTN_HUMAN(280), tr|B1AKT1|B1AKT1_HUMAN(176)	3
sp|Q8IWI9-3|MGAP_HUMAN(836), sp|Q8IWI9-4|MGAP_HUMAN(836), sp|Q8IWI9|MGAP_HUMAN(836), tr|H3BP52|H3BP52_HUMAN(836), tr|H3BTF4|H3BTF4_HUMAN(836)	3
sp|Q9NS91|RAD18_HUMAN(370)	3
sp|Q15459|SF3A1_HUMAN(131)	3
sp|O75083-3|WDR1_HUMAN(429), sp|O75083|WDR1_HUMAN(569)	3
sp|Q03924|ZN117_HUMAN(191), sp|Q03936-2|ZNF92_HUMAN(214), sp|Q03936-3|ZNF92_HUMAN(251), sp|Q03936|ZNF92_HUMAN(283), sp|Q5SXM1|ZN678_HUMAN(459), sp|Q9NSJ1|Z355P_HUMAN(238), tr|A0A087X2A5|A0A087X2A5_HUMAN(191)	3
sp|P16104|H2AX_HUMAN(6)	3
sp|P04406-2|G3P_HUMAN(103), sp|P04406|G3P_HUMAN(145), tr|E7EUT5|E7EUT5_HUMAN(70)	3
sp|Q9BXB4|OSB11_HUMAN(655)	3
sp|A6ND48|O14I1_HUMAN(311)	3
sp|Q9HCI6-2|K1586_HUMAN(187), sp|Q9HCI6|K1586_HUMAN(237), tr|F5H2N6|F5H2N6_HUMAN(210)	3
sp|Q9HCI6-2|K1586_HUMAN(737), sp|Q9HCI6|K1586_HUMAN(787), tr|F5H2N6|F5H2N6_HUMAN(760)	3
sp|Q9NVI1-1|FANCI_HUMAN(879), sp|Q9NVI1-2|FANCI_HUMAN(879), sp|Q9NVI1|FANCI_HUMAN(939), tr|F8W7R3|F8W7R3_HUMAN(879), tr|H3BP78|H3BP78_HUMAN(706)	3
sp|P46939-2|UTRO_HUMAN(1517), sp|P46939|UTRO_HUMAN(1512)	3
sp|Q5VUG0|SMBT2_HUMAN(870)	3
sp|Q03111|ENL_HUMAN(262)	3
sp|Q86T24|KAISO_HUMAN(145)	3
sp|Q9UFW8|CGBP1_HUMAN(81), tr|C9JUJ0|C9JUJ0_HUMAN(81)	3
sp|Q6IE81-2|JADE1_HUMAN(102), sp|Q6IE81-3|JADE1_HUMAN(114), sp|Q6IE81|JADE1_HUMAN(114), tr|D6RBB3|D6RBB3_HUMAN(114), tr|D6RC05|D6RC05_HUMAN(114), tr|D6RFK0|D6RFK0_HUMAN(114), tr|D6RGE7|D6RGE7_HUMAN(114)	3
sp|A5A3E0|POTEF_HUMAN(915), sp|P0CG38|POTEI_HUMAN(915), sp|P0CG39|POTEJ_HUMAN(878), sp|P60709|ACTB_HUMAN(215), sp|P62736|ACTA_HUMAN(217), sp|P63261|ACTG_HUMAN(215), sp|P63267-2|ACTH_HUMAN(173), sp|P63267|ACTH_HUMAN(216), sp|P68032|ACTC_HUMAN(217), sp|P68133|ACTS_HUMAN(217), sp|Q562R1|ACTBL_HUMAN(216), sp|Q6S8J3|POTEE_HUMAN(915), sp|Q9BYX7|ACTBM_HUMAN(215), tr|I3L4N8|I3L4N8_HUMAN(206)	3
sp|Q9GZR2|REXO4_HUMAN(115), tr|A0A0C4DG22|A0A0C4DG22_HUMAN(22)	3
sp|Q96T23-2|RSF1_HUMAN(374), sp|Q96T23-3|RSF1_HUMAN(153), sp|Q96T23|RSF1_HUMAN(405), tr|H0YCN2|H0YCN2_HUMAN(206), tr|H0YER1|H0YER1_HUMAN(404)	3
sp|Q14683|SMC1A_HUMAN(1030), tr|G8JLG1|G8JLG1_HUMAN(1008), tr|V9GY57|V9GY57_HUMAN(127)	3
sp|P11388-2|TOP2A_HUMAN(227), sp|P11388-3|TOP2A_HUMAN(227), sp|P11388-4|TOP2A_HUMAN(227), sp|P11388|TOP2A_HUMAN(227)	3
tr|A6NDF3|A6NDF3_HUMAN(140)	3
sp|P18858-2|DNLI1_HUMAN(244), sp|P18858-3|DNLI1_HUMAN(213), sp|P18858|DNLI1_HUMAN(244), tr|B4E135|B4E135_HUMAN(212), tr|F5GZ28|F5GZ28_HUMAN(176), tr|M0R0Q7|M0R0Q7_HUMAN(243)	3
sp|Q9UQE7|SMC3_HUMAN(1012)	3
sp|Q8IVH2-2|FOXP4_HUMAN(244), sp|Q8IVH2-3|FOXP4_HUMAN(245), sp|Q8IVH2|FOXP4_HUMAN(246), tr|B7ZBM3|B7ZBM3_HUMAN(246)	3
sp|Q9ULU4-10|PKCB1_HUMAN(640), sp|Q9ULU4-11|PKCB1_HUMAN(620), sp|Q9ULU4-12|PKCB1_HUMAN(640), sp|Q9ULU4-13|PKCB1_HUMAN(640), sp|Q9ULU4-14|PKCB1_HUMAN(615), sp|Q9ULU4-15|PKCB1_HUMAN(568), sp|Q9ULU4-16|PKCB1_HUMAN(615), sp|Q9ULU4-17|PKCB1_HUMAN(615), sp|Q9ULU4-18|PKCB1_HUMAN(568), sp|Q9ULU4-19|PKCB1_HUMAN(647), sp|Q9ULU4-20|PKCB1_HUMAN(620), sp|Q9ULU4-21|PKCB1_HUMAN(595), sp|Q9ULU4-22|PKCB1_HUMAN(64…	3
sp|O95983-2|MBD3_HUMAN(97), sp|O95983|MBD3_HUMAN(129), tr|A0A087WT34|A0A087WT34_HUMAN(73), tr|A0A087X1H1|A0A087X1H1_HUMAN(73), tr|A0A0A0MTS6|A0A0A0MTS6_HUMAN(73), tr|K7EIE8|K7EIE8_HUMAN(73)	3
sp|P68431|H31_HUMAN(38), sp|Q16695|H31T_HUMAN(38), sp|Q71DI3|H32_HUMAN(38), tr|Q5TEC6|Q5TEC6_HUMAN(38)	3
sp|Q13435|SF3B2_HUMAN(412), tr|E9PPJ0|E9PPJ0_HUMAN(395)	3
sp|Q9BRR0-2|ZKSC3_HUMAN(67), sp|Q9BRR0|ZKSC3_HUMAN(215)	3
sp|Q14151|SAFB2_HUMAN(578)	3
tr|I3L170|I3L170_HUMAN(5)	3
sp|P23396-2|RS3_HUMAN(246), sp|P23396|RS3_HUMAN(230), tr|E9PL09|E9PL09_HUMAN(218), tr|E9PPU1|E9PPU1_HUMAN(145), tr|H0YEU2|H0YEU2_HUMAN(158)	3
sp|Q86UP3-2|ZFHX4_HUMAN(463), sp|Q86UP3-3|ZFHX4_HUMAN(463), sp|Q86UP3-4|ZFHX4_HUMAN(463), sp|Q86UP3-5|ZFHX4_HUMAN(463), sp|Q86UP3|ZFHX4_HUMAN(463), tr|E7EVZ1|E7EVZ1_HUMAN(463)	3
sp|P18848|ATF4_HUMAN(194)	3
sp|Q6KC79-2|NIPBL_HUMAN(979), sp|Q6KC79-3|NIPBL_HUMAN(979), sp|Q6KC79|NIPBL_HUMAN(979)	3
sp|Q15233-2|NONO_HUMAN(109), sp|Q15233|NONO_HUMAN(198), tr|C9IZL7|C9IZL7_HUMAN(198), tr|H7C367|H7C367_HUMAN(60)	3
sp|P49792|RBP2_HUMAN(1596)	3
sp|P45973|CBX5_HUMAN(106)	3
sp|Q15911-2|ZFHX3_HUMAN(2344), sp|Q15911|ZFHX3_HUMAN(3258)	3
sp|O60264|SMCA5_HUMAN(83)	3
sp|Q6NSI4-2|CX057_HUMAN(483), sp|Q6NSI4|CX057_HUMAN(483)	3
sp|Q9NYF5-2|FA13B_HUMAN(87), sp|Q9NYF5|FA13B_HUMAN(87), tr|D6RAT6|D6RAT6_HUMAN(87), tr|D6RCA0|D6RCA0_HUMAN(87), tr|D6RDL7|D6RDL7_HUMAN(87)	3
sp|P43246|MSH2_HUMAN(73), tr|E9PHA6|E9PHA6_HUMAN(73)	3
sp|Q92610|ZN592_HUMAN(546), tr|H0YM74|H0YM74_HUMAN(546)	3
sp|O43818|U3IP2_HUMAN(97)	3
sp|P62424|RL7A_HUMAN(11), tr|Q5T8U3|Q5T8U3_HUMAN(38)	3
sp|P68104-2|EF1A1_HUMAN(418), sp|P68104|EF1A1_HUMAN(439), sp|Q5VTE0|EF1A3_HUMAN(439), tr|A0A087WVQ9|A0A087WVQ9_HUMAN(418)	3
sp|Q9Y2W2|WBP11_HUMAN(557)	3
sp|P10412|H14_HUMAN(106), sp|P16401|H15_HUMAN(109), sp|P16402|H13_HUMAN(107), sp|P16403|H12_HUMAN(106), sp|Q02539|H11_HUMAN(109)	3
sp|O94913|PCF11_HUMAN(1546)	3
sp|P17787|ACHB2_HUMAN(188), tr|A0A1B0GTH5|A0A1B0GTH5_HUMAN(188), tr|A0A1B0GVD7|A0A1B0GVD7_HUMAN(190)	3
sp|Q86UK5-2|LBN_HUMAN(405), sp|Q86UK5-3|LBN_HUMAN(485), sp|Q86UK5|LBN_HUMAN(485), tr|A0A0C4DGE7|A0A0C4DGE7_HUMAN(405)	3
sp|Q9UQR1|ZN148_HUMAN(284)	3
sp|P43246|MSH2_HUMAN(65), tr|E9PHA6|E9PHA6_HUMAN(65)	3
sp|Q12948|FOXC1_HUMAN(227)	3
sp|P63167|DYL1_HUMAN(43), tr|F8VRV5|F8VRV5_HUMAN(43), tr|F8VXL2|F8VXL2_HUMAN(43)	3
sp|Q92785-2|REQU_HUMAN(10), sp|Q92785|REQU_HUMAN(10), tr|E9PN04|E9PN04_HUMAN(10), tr|J3KMZ8|J3KMZ8_HUMAN(10)	3
sp|Q6PJP8|DCR1A_HUMAN(497)	3
sp|Q13813-2|SPTN1_HUMAN(58), sp|Q13813-3|SPTN1_HUMAN(58), sp|Q13813|SPTN1_HUMAN(58), tr|A0A0D9SF54|A0A0D9SF54_HUMAN(58), tr|A0A0D9SFF6|A0A0D9SFF6_HUMAN(70), tr|A0A0D9SGF6|A0A0D9SGF6_HUMAN(58)	3
sp|Q03188-2|CENPC_HUMAN(217), sp|Q03188|CENPC_HUMAN(217), tr|H0Y8J2|H0Y8J2_HUMAN(124)	3
sp|O75152|ZC11A_HUMAN(518), tr|E9PQ61|E9PQ61_HUMAN(518)	3
sp|P49959-2|MRE11_HUMAN(420), sp|P49959-3|MRE11_HUMAN(423), sp|P49959|MRE11_HUMAN(420), tr|F8W7U8|F8W7U8_HUMAN(420)	3
sp|Q03188-2|CENPC_HUMAN(212), sp|Q03188|CENPC_HUMAN(212), tr|H0Y8J2|H0Y8J2_HUMAN(119)	3
sp|Q9Y265-2|RUVB1_HUMAN(7), sp|Q9Y265|RUVB1_HUMAN(7)	3
sp|Q96JN0-3|LCOR_HUMAN(1290), tr|A0A1B0GUH9|A0A1B0GUH9_HUMAN(1262)	3
sp|Q13185|CBX3_HUMAN(10), tr|B8ZZ43|B8ZZ43_HUMAN(10), tr|C9JMM0|C9JMM0_HUMAN(10)	3
sp|Q8NC96-2|NECP1_HUMAN(59), sp|Q8NC96|NECP1_HUMAN(59), tr|F5GYH1|F5GYH1_HUMAN(59)	3
sp|Q9HBT7|ZN287_HUMAN(258)	3
sp|P43243-2|MATR3_HUMAN(199), sp|P43243|MATR3_HUMAN(487), tr|A0A0R4J2E8|A0A0R4J2E8_HUMAN(487), tr|A8MXP9|A8MXP9_HUMAN(487), tr|B3KM87|B3KM87_HUMAN(149), tr|D6RBK5|D6RBK5_HUMAN(85), tr|D6REM6|D6REM6_HUMAN(487), tr|H0Y8T4|H0Y8T4_HUMAN(247)	3
sp|P60709|ACTB_HUMAN(326), sp|P62736|ACTA_HUMAN(328), sp|P63261|ACTG_HUMAN(326), sp|P63267-2|ACTH_HUMAN(284), sp|P63267|ACTH_HUMAN(327), sp|P68032|ACTC_HUMAN(328), sp|P68133|ACTS_HUMAN(328), tr|A6NL76|A6NL76_HUMAN(205)	3
sp|Q15916|ZBTB6_HUMAN(179)	3
sp|Q9NWK9-2|BCD1_HUMAN(134), sp|Q9NWK9|BCD1_HUMAN(173)	3
sp|Q13573|SNW1_HUMAN(240), tr|G3V3A4|G3V3A4_HUMAN(240), tr|G3V4X8|G3V4X8_HUMAN(78)	3
sp|P52701-2|MSH6_HUMAN(374), sp|P52701-3|MSH6_HUMAN(244), sp|P52701-4|MSH6_HUMAN(72), sp|P52701|MSH6_HUMAN(374), tr|A0A087WWJ1|A0A087WWJ1_HUMAN(373)	3
sp|Q86U86-2|PB1_HUMAN(670), sp|Q86U86-3|PB1_HUMAN(638), sp|Q86U86-4|PB1_HUMAN(670), sp|Q86U86-5|PB1_HUMAN(670), sp|Q86U86-6|PB1_HUMAN(670), sp|Q86U86-7|PB1_HUMAN(685), sp|Q86U86-8|PB1_HUMAN(685), sp|Q86U86-9|PB1_HUMAN(670), sp|Q86U86|PB1_HUMAN(670), tr|E7EVG2|E7EVG2_HUMAN(670), tr|H0Y5B5|H0Y5B5_HUMAN(629)	3
sp|Q9NYF8-2|BCLF1_HUMAN(546), sp|Q9NYF8-3|BCLF1_HUMAN(546), sp|Q9NYF8-4|BCLF1_HUMAN(375), sp|Q9NYF8|BCLF1_HUMAN(548), tr|E9PJA7|E9PJA7_HUMAN(373), tr|E9PK09|E9PK09_HUMAN(548), tr|E9PK91|E9PK91_HUMAN(548), tr|E9PKI6|E9PKI6_HUMAN(548), tr|E9PQN2|E9PQN2_HUMAN(546)	3
sp|Q86T24|KAISO_HUMAN(654)	3
sp|P38432|COIL_HUMAN(281)	3
sp|Q68E01-2|INT3_HUMAN(507), sp|Q68E01-3|INT3_HUMAN(301), sp|Q68E01-4|INT3_HUMAN(20), sp|Q68E01|INT3_HUMAN(508)	3
sp|Q5VZL5-2|ZMYM4_HUMAN(1038), sp|Q5VZL5-3|ZMYM4_HUMAN(803), sp|Q5VZL5-4|ZMYM4_HUMAN(1095), sp|Q5VZL5|ZMYM4_HUMAN(1127), tr|H7C1I7|H7C1I7_HUMAN(786)	3
sp|Q8WZ42-10|TITIN_HUMAN(2005), sp|Q8WZ42-11|TITIN_HUMAN(2051), sp|Q8WZ42-12|TITIN_HUMAN(2051), sp|Q8WZ42-13|TITIN_HUMAN(2051), sp|Q8WZ42-2|TITIN_HUMAN(1959), sp|Q8WZ42-3|TITIN_HUMAN(2005), sp|Q8WZ42-4|TITIN_HUMAN(2051), sp|Q8WZ42-5|TITIN_HUMAN(2051), sp|Q8WZ42-6|TITIN_HUMAN(2051), sp|Q8WZ42-7|TITIN_HUMAN(2051), sp|Q8WZ42-8|TITIN_HUMAN(2051), sp|Q8WZ42-9|TITIN_HUMAN(2005), sp|Q8WZ42|TITIN_HUMAN(2…	3
sp|P68104-2|EF1A1_HUMAN(158), sp|P68104|EF1A1_HUMAN(179), sp|Q5VTE0|EF1A3_HUMAN(179), tr|A0A087WV01|A0A087WV01_HUMAN(179), tr|A0A087WVQ9|A0A087WVQ9_HUMAN(158)	3
sp|D6REC4|CFA99_HUMAN(88), tr|A0A087WWY8|A0A087WWY8_HUMAN(343), tr|A0A0U1RQC7|A0A0U1RQC7_HUMAN(343)	3
sp|Q03936-2|ZNF92_HUMAN(469), sp|Q03936-3|ZNF92_HUMAN(506), sp|Q03936|ZNF92_HUMAN(538), tr|C9IZS8|C9IZS8_HUMAN(462)	3
sp|Q9UIU6|SIX4_HUMAN(17), tr|G3V2N2|G3V2N2_HUMAN(9)	3
sp|O60244|MED14_HUMAN(626)	3
sp|Q9Y4E5-4|ZN451_HUMAN(286)	3
sp|Q15366-2|PCBP2_HUMAN(276), sp|Q15366-3|PCBP2_HUMAN(272), sp|Q15366-4|PCBP2_HUMAN(241), sp|Q15366-5|PCBP2_HUMAN(245), tr|F8VRH0|F8VRH0_HUMAN(116), tr|F8VZX2|F8VZX2_HUMAN(231)	3
tr|E9PKS4|E9PKS4_HUMAN(159)	3
sp|P06733|ENOA_HUMAN(80), tr|K7EM90|K7EM90_HUMAN(80)	3
sp|Q9ULD4-2|BRPF3_HUMAN(457), sp|Q9ULD4-3|BRPF3_HUMAN(457), sp|Q9ULD4|BRPF3_HUMAN(457), tr|E9PI60|E9PI60_HUMAN(457), tr|E9PSF3|E9PSF3_HUMAN(457), tr|F6XDC4|F6XDC4_HUMAN(457), tr|H0Y7B4|H0Y7B4_HUMAN(430)	3
sp|P11388-2|TOP2A_HUMAN(101), sp|P11388-3|TOP2A_HUMAN(101), sp|P11388-4|TOP2A_HUMAN(101), sp|P11388|TOP2A_HUMAN(101), tr|J3KTB7|J3KTB7_HUMAN(89)	3
sp|Q10570|CPSF1_HUMAN(544)	3
sp|Q9Y6X9-2|MORC2_HUMAN(705), sp|Q9Y6X9|MORC2_HUMAN(767)	3
sp|Q86UP3-2|ZFHX4_HUMAN(1835), sp|Q86UP3-4|ZFHX4_HUMAN(1790), sp|Q86UP3-5|ZFHX4_HUMAN(1835), sp|Q86UP3|ZFHX4_HUMAN(1790), tr|E7EVZ1|E7EVZ1_HUMAN(1809)	3
sp|P06748-2|NPM_HUMAN(221), sp|P06748-3|NPM_HUMAN(250), sp|P06748|NPM_HUMAN(250)	3
sp|Q9UKK9|NUDT5_HUMAN(30), tr|A6NCQ0|A6NCQ0_HUMAN(30), tr|A6NFX8|A6NFX8_HUMAN(30), tr|A6NJU6|A6NJU6_HUMAN(30), tr|C9JYY9|C9JYY9_HUMAN(30)	3
sp|Q96K19-2|RN170_HUMAN(12), sp|Q96K19-3|RN170_HUMAN(12), sp|Q96K19-5|RN170_HUMAN(12), sp|Q96K19|RN170_HUMAN(12), tr|E9PNG8|E9PNG8_HUMAN(12), tr|E9PP55|E9PP55_HUMAN(12)	3
sp|P62937|PPIA_HUMAN(49), tr|C9J5S7|C9J5S7_HUMAN(49), tr|F8WE65|F8WE65_HUMAN(49)	3
sp|Q86T24|KAISO_HUMAN(390)	3
sp|Q8WUB8-2|PHF10_HUMAN(357), sp|Q8WUB8-3|PHF10_HUMAN(312), sp|Q8WUB8|PHF10_HUMAN(359), tr|S5FZ81|S5FZ81_HUMAN(359)	3
sp|Q14202-2|ZMYM3_HUMAN(444), sp|Q14202-3|ZMYM3_HUMAN(444), sp|Q14202|ZMYM3_HUMAN(444), tr|A6NHB5|A6NHB5_HUMAN(446), tr|A6NHN7|A6NHN7_HUMAN(446), tr|A6NL54|A6NL54_HUMAN(446)	3
sp|Q8N9N5-7|BANP_HUMAN(173), sp|Q8N9N5|BANP_HUMAN(165)	3
sp|Q86VP6-2|CAND1_HUMAN(995), sp|Q86VP6|CAND1_HUMAN(1163), tr|A0A0C4DGH5|A0A0C4DGH5_HUMAN(703)	3
sp|Q8TE76-3|MORC4_HUMAN(177), sp|Q8TE76|MORC4_HUMAN(177)	3
sp|Q86T24|KAISO_HUMAN(151)	3
sp|O43242|PSMD3_HUMAN(38)	3
sp|P08238|HS90B_HUMAN(247), sp|Q58FF8|H90B2_HUMAN(169)	3
sp|Q9H2J4|PDCL3_HUMAN(214)	3
sp|P18583-10|SON_HUMAN(1565), sp|P18583-2|SON_HUMAN(1246), sp|P18583-3|SON_HUMAN(1565), sp|P18583-4|SON_HUMAN(1565), sp|P18583-5|SON_HUMAN(1565), sp|P18583-6|SON_HUMAN(1565), sp|P18583-7|SON_HUMAN(1525), sp|P18583-9|SON_HUMAN(1605), sp|P18583|SON_HUMAN(1565), tr|H7C1M2|H7C1M2_HUMAN(560)	3
sp|Q7Z3K3-2|POGZ_HUMAN(830), sp|Q7Z3K3-3|POGZ_HUMAN(839), sp|Q7Z3K3-5|POGZ_HUMAN(788), sp|Q7Z3K3-6|POGZ_HUMAN(874), sp|Q7Z3K3-7|POGZ_HUMAN(821), sp|Q7Z3K3|POGZ_HUMAN(883), tr|H0YCT3|H0YCT3_HUMAN(283)	3
sp|Q14202-2|ZMYM3_HUMAN(786)	3
sp|Q9NS56-2|TOPRS_HUMAN(18), sp|Q9NS56|TOPRS_HUMAN(83)	3
sp|Q8IYB3-2|SRRM1_HUMAN(145), sp|Q8IYB3|SRRM1_HUMAN(145), tr|A9Z1X7|A9Z1X7_HUMAN(145), tr|E9PCT1|E9PCT1_HUMAN(145), tr|M0R088|M0R088_HUMAN(106)	3
sp|Q12824-2|SNF5_HUMAN(99), sp|Q12824|SNF5_HUMAN(108), tr|A0A0G2JSE9|A0A0G2JSE9_HUMAN(108), tr|A0A0U1RQQ2|A0A0U1RQQ2_HUMAN(50), tr|A0A0U1RRB8|A0A0U1RRB8_HUMAN(59), tr|C9JTA6|C9JTA6_HUMAN(108), tr|G5E975|G5E975_HUMAN(99)	3
sp|P11388-2|TOP2A_HUMAN(1117), sp|P11388-3|TOP2A_HUMAN(1127), sp|P11388-4|TOP2A_HUMAN(1172), sp|P11388|TOP2A_HUMAN(1091)	3
sp|P83916|CBX1_HUMAN(72), tr|B5MD17|B5MD17_HUMAN(72), tr|C9JWS9|C9JWS9_HUMAN(72), tr|J3KS05|J3KS05_HUMAN(72), tr|K7ELA4|K7ELA4_HUMAN(72)	3
sp|P04114|APOB_HUMAN(2402), sp|Q9NQZ2|SAS10_HUMAN(334)	3
sp|Q01831-2|XPC_HUMAN(330), sp|Q01831|XPC_HUMAN(367)	3
sp|P83916|CBX1_HUMAN(33), tr|B5MD17|B5MD17_HUMAN(33), tr|C9JWS9|C9JWS9_HUMAN(33), tr|J3KS05|J3KS05_HUMAN(33), tr|K7ELA4|K7ELA4_HUMAN(33)	3
tr|Q5LJB0|Q5LJB0_HUMAN(256)	3
sp|Q9BXA9-2|SALL3_HUMAN(990), sp|Q9BXA9-3|SALL3_HUMAN(857), tr|A0A087WXW6|A0A087WXW6_HUMAN(722), tr|A0A140TA74|A0A140TA74_HUMAN(986), tr|A9JR48|A9JR48_HUMAN(721), tr|I3L3L8|I3L3L8_HUMAN(55)	3
sp|Q96HW7-2|INT4_HUMAN(27), sp|Q96HW7|INT4_HUMAN(27), tr|E9PIM3|E9PIM3_HUMAN(27), tr|F8WAA7|F8WAA7_HUMAN(27)	3
sp|Q9Y5Z7|HCFC2_HUMAN(553)	3
sp|Q01831|XPC_HUMAN(161), tr|E7EUB5|E7EUB5_HUMAN(155)	3
sp|Q9NU22|MDN1_HUMAN(607), tr|Q5T795|Q5T795_HUMAN(534)	3
sp|Q9UJX3-2|APC7_HUMAN(293), sp|Q9UJX3|APC7_HUMAN(293)	3
sp|P46013-2|KI67_HUMAN(828), sp|P46013|KI67_HUMAN(1188)	3
sp|Q9UJX2-3|CDC23_HUMAN(29), sp|Q9UJX2|CDC23_HUMAN(147)	3
sp|A6NKT7|RGPD3_HUMAN(924), sp|O14715|RGPD8_HUMAN(923), sp|P0DJD0|RGPD1_HUMAN(908), sp|P0DJD1|RGPD2_HUMAN(916), sp|P49792|RBP2_HUMAN(1899), sp|Q7Z3J3|RGPD4_HUMAN(924), sp|Q99666|RGPD5_HUMAN(923), tr|F8VYC4|F8VYC4_HUMAN(916), tr|J3KNE0|J3KNE0_HUMAN(918), tr|J3KQ37|J3KQ37_HUMAN(783)	3
sp|Q9Y2J2-2|E41L3_HUMAN(745), sp|Q9Y2J2-4|E41L3_HUMAN(798), sp|Q9Y2J2|E41L3_HUMAN(967), tr|A0A0A0MRA8|A0A0A0MRA8_HUMAN(798), tr|A0A0A0MSA4|A0A0A0MSA4_HUMAN(926), tr|A0A0J9YY18|A0A0J9YY18_HUMAN(301), tr|A8K968|A8K968_HUMAN(636), tr|J3QS83|J3QS83_HUMAN(20)	3
sp|Q9Y5L4|TIM13_HUMAN(53), tr|K7EIT2|K7EIT2_HUMAN(38)	3
sp|Q92922|SMRC1_HUMAN(421)	3
sp|Q2TAL8|QRIC1_HUMAN(353)	3
sp|P20585|MSH3_HUMAN(138)	3
sp|Q8WXI9|P66B_HUMAN(498), tr|A0A0U1RR30|A0A0U1RR30_HUMAN(250), tr|A0A0U1RRM1|A0A0U1RRM1_HUMAN(482)	3
sp|Q08211|DHX9_HUMAN(191)	3
sp|Q96T23-2|RSF1_HUMAN(350), sp|Q96T23-3|RSF1_HUMAN(129), sp|Q96T23|RSF1_HUMAN(381), tr|H0YCN2|H0YCN2_HUMAN(182), tr|H0YER1|H0YER1_HUMAN(380)	3
sp|Q96BW5-2|PTER_HUMAN(255), sp|Q96BW5|PTER_HUMAN(302), tr|A0A0A0MSI3|A0A0A0MSI3_HUMAN(153)	3
sp|Q02880-2|TOP2B_HUMAN(505), sp|Q02880|TOP2B_HUMAN(510), tr|E9PCY5|E9PCY5_HUMAN(505)	3
sp|Q96T58|MINT_HUMAN(1308)	3
[truncated: 1,112 more rows]

## Sheet: SUMOylated spectra
Order	Title	Charge	Precursor_Mass	Peptide	Peptide_Type	Linker	Peptide_Mass	Modifications	Evalue	Score	Precursor_Mass_Error(Da)	Precursor_Mass_Error(ppm)	Proteins	Protein_Type	FileID	LabelID	Alpha_Matched	Beta_Matched	Alpha_Evalue	Beta_Evalue
1	QE4_LC12_IAH_SUMO_R1_HEK_AspN_E1_F6.5650.5650.2.0.dta	2	2219.13	DVFQQQTGG(9)-TGPTVTQVKAEK(9)	Cross-Linked	SUMO2_Human	2219.13	null	1	1.49e-06	0.003692	1.66372	SUMO2_Human(93)-sp|Q13428|TCOF_HUMAN(755)/SUMO2_Human(93)-sp|Q13428-2|TCOF_HUMAN(678)/SUMO2_Human(93)-sp|Q13428-3|TCOF_HUMAN(755)/SUMO2_Human(93)-sp|Q13428-4|TCOF_HUMAN(755)/SUMO2_Human(93)-sp|Q13428-5|TCOF_HUMAN(755)/SUMO2_Human(93)-sp|Q13428-6|TCOF_HUMAN(755)/SUMO2_Human(93)-sp|Q13428-7|TCOF_HUMAN(755)/SUMO2_Human(93)-sp|Q13428-8|TCOF_HUMAN(678)/SUMO2_Human(93)-tr|E7ETY2|E7ETY2_HUMAN(755)/SUMO2…	Inter-Protein	6	1	30	37	1	1
2	QE4_LC12_IAH_SUMO_R1_HEK_AspN_E1_F5.23398.23398.2.0.dta	2	2420	DVFQQQTGG(9)-DIEQSLYKFEGE(8)	Cross-Linked	SUMO2_Human	2420	null	1	4.59e-06	0.006197	2.56275	SUMO2_Human(93)-sp|P28370|SMCA1_HUMAN(728)/SUMO2_Human(93)-sp|P28370-2|SMCA1_HUMAN(716)/SUMO2_Human(93)-tr|B7ZLQ5|B7ZLQ5_HUMAN(728)/SUMO2_Human(93)-tr|A0A0A0MRP6|A0A0A0MRP6_HUMAN(716)/	Inter-Protein	5	1	27	29	1	1
3	QE4_LC12_IAH_SUMO_R1_HEK_AspN_E1_F6.7462.7462.2.0.dta	2	2440	DVFQQQTGG(9)-DETNVKMESEGGAD(6)	Cross-Linked	SUMO2_Human	2440	null	1	5.28e-06	0.008387	3.43443	SUMO2_Human(93)-sp|P07910|HNRPC_HUMAN(250)/SUMO2_Human(93)-sp|P07910-2|HNRPC_HUMAN(237)/SUMO2_Human(93)-sp|P07910-3|HNRPC_HUMAN(170)/SUMO2_Human(93)-sp|P07910-4|HNRPC_HUMAN(194)/SUMO2_Human(93)-tr|G3V2Q1|G3V2Q1_HUMAN(249)/SUMO2_Human(93)-tr|G3V4C1|G3V4C1_HUMAN(236)/SUMO2_Human(93)-tr|G3V2D6|G3V2D6_HUMAN(158)/SUMO2_Human(93)-tr|G3V4W0|G3V4W0_HUMAN(237)/SUMO2_Human(93)-tr|B2R5W2|B2R5W2_HUMAN(237)/S…	Inter-Protein	6	1	24	30	1	1
4	QE4_LC12_IAH_SUMO_R1_HEK_AspN_E1_F5.16483.16483.2.0.dta	2	2610	DVFQQQTGG(9)-DKPVPLPAPEMTVKQ(14)	Cross-Linked	SUMO2_Human	2610	null	1	5.69e-06	0.008949	3.42831	SUMO2_Human(93)-sp|Q9H0E9|BRD8_HUMAN(481)/SUMO2_Human(93)-sp|Q9H0E9-2|BRD8_HUMAN(554)/SUMO2_Human(93)-sp|Q9H0E9-3|BRD8_HUMAN(375)/SUMO2_Human(93)-sp|Q9H0E9-4|BRD8_HUMAN(484)/SUMO2_Human(93)-tr|B5MCW3|B5MCW3_HUMAN(481)/SUMO2_Human(93)-tr|H7C128|H7C128_HUMAN(475)/SUMO2_Human(93)-tr|H7C127|H7C127_HUMAN(510)/SUMO2_Human(93)-tr|H0YAH7|H0YAH7_HUMAN(133)/SUMO2_Human(93)-tr|H7C179|H7C179_HUMAN(479)/	Inter-Protein	5	1	32	45	1	1
5	QE4_LC12_IAH_SUMO_R1_HEK_AspN_E1_F6.8865.8865.2.0.dta	2	2540	DVFQQQTGG(9)-DEICSFSGGVKQEK(11)	Cross-Linked	SUMO2_Human	2540	Carbamidomethyl[C](16)	1	6.27e-06	0.008235	3.23682	SUMO2_Human(93)-sp|Q9UPN9|TRI33_HUMAN(793)/SUMO2_Human(93)-sp|Q9UPN9-2|TRI33_HUMAN(793)/SUMO2_Human(93)-tr|H0Y612|H0Y612_HUMAN(554)/	Inter-Protein	6	1	28	49	1	1
6	QE4_LC12_IAH_SUMO_R1_HEK_AspN_E1_F6.14363.14363.2.0.dta	2	2170	DVFQQQTGG(9)-EDSEFTKVEM(7)	Cross-Linked	SUMO2_Human	2170	null	1	6.34e-06	0.005255	2.41614	SUMO2_Human(93)-sp|Q96T23|RSF1_HUMAN(677)/SUMO2_Human(93)-sp|Q96T23-2|RSF1_HUMAN(646)/SUMO2_Human(93)-sp|Q96T23-3|RSF1_HUMAN(425)/SUMO2_Human(93)-tr|H0YCN2|H0YCN2_HUMAN(478)/SUMO2_Human(93)-tr|H0YER1|H0YER1_HUMAN(676)/	Inter-Protein	6	1	28	27	1	1
7	QE4_LC12_IAH_SUMO_R1_HEK_AspN_E1_F6.8423.8423.2.0.dta	2	2150	DVFQQQTGG(9)-EVTLKCEEGE(5)	Cross-Linked	SUMO2_Human	2150	Carbamidomethyl[C](18)	1	6.53e-06	0.005216	2.42158	SUMO2_Human(93)-sp|Q9BUA3|CK084_HUMAN(18)/	Inter-Protein	6	1	29	26	1	1
8	QE4_LC12_IAH_SUMO_R1_HEK_AspN_E1_F5.21253.21253.2.0.dta	2	2220	DVFQQQTGG(9)-DFPVVIVKQES(8)	Cross-Linked	SUMO2_Human	2220	null	1	6.61e-06	0.01038	4.67333	SUMO2_Human(93)-sp|O15164|TIF1A_HUMAN(741)/SUMO2_Human(93)-sp|O15164-2|TIF1A_HUMAN(707)/	Inter-Protein	5	1	28.5	30.5	1	1
9	QE4_LC12_IAH_SUMO_R1_HEK_AspN_E1_F6.9846.9846.2.0.dta	2	2280	DVFQQQTGG(9)-EMAAVTVKEESE(8)	Cross-Linked	SUMO2_Human	2280	null	1	6.81e-06	0.010564	4.62716	SUMO2_Human(93)-sp|P78347|GTF2I_HUMAN(240)/SUMO2_Human(93)-sp|P78347-2|GTF2I_HUMAN(240)/SUMO2_Human(93)-sp|P78347-3|GTF2I_HUMAN(240)/SUMO2_Human(93)-sp|P78347-4|GTF2I_HUMAN(240)/SUMO2_Human(93)-sp|P78347-5|GTF2I_HUMAN(240)/	Inter-Protein	6	1	28	34	1	1
10	QE4_LC12_IAH_SUMO_R1_HEK_AspN_E1_F6.6239.6239.2.0.dta	2	2280	DVFQQQTGG(9)-ETDGSSQIKQEP(9)	Cross-Linked	SUMO2_Human	2280	null	1	7.13e-06	0.008306	3.64451	SUMO2_Human(93)-sp|P78347|GTF2I_HUMAN(991)/SUMO2_Human(93)-sp|P78347-2|GTF2I_HUMAN(950)/SUMO2_Human(93)-sp|P78347-3|GTF2I_HUMAN(971)/SUMO2_Human(93)-sp|P78347-4|GTF2I_HUMAN(970)/	Inter-Protein	6	1	29	28	1	1
11	QE4_LC12_IAH_SUMO_R1_HEK_AspN_E1_F6.18447.18447.2.0.dta	2	2340	DVFQQQTGG(9)-DPLLMTQYFKK(10)	Cross-Linked	SUMO2_Human	2340	null	1	7.29e-06	0.00532	2.26947	SUMO2_Human(93)-sp|Q6PJP8|DCR1A_HUMAN(236)/	Inter-Protein	6	1	28.5	38.5	1	1
12	QE4_LC12_IAH_SUMO_R1_HEK_AspN_E1_F5.16204.16204.2.0.dta	2	2460	DVFQQQTGG(9)-CFEAHQWFLKH(10)	Cross-Linked	SUMO2_Human	2460	Carbamidomethyl[C](13)	1	8.41e-06	0.010818	4.39197	SUMO2_Human(93)-sp|P29590|PML_HUMAN(160)/SUMO2_Human(93)-sp|P29590-8|PML_HUMAN(160)/SUMO2_Human(93)-sp|P29590-9|PML_HUMAN(160)/SUMO2_Human(93)-sp|P29590-5|PML_HUMAN(160)/SUMO2_Human(93)-sp|P29590-2|PML_HUMAN(160)/SUMO2_Human(93)-sp|P29590-4|PML_HUMAN(160)/SUMO2_Human(93)-sp|P29590-10|PML_HUMAN(160)/SUMO2_Human(93)-sp|P29590-3|PML_HUMAN(160)/SUMO2_Human(93)-sp|P29590-11|PML_HUMAN(160)/SUMO2_Human(…	Inter-Protein	5	1	25	33	1	1
13	QE4_LC12_IAH_SUMO_R1_HEK_AspN_E1_F5.11499.11499.2.0.dta	2	2540	DVFQQQTGG(9)-DEICSFSGGVKQEK(11)	Cross-Linked	SUMO2_Human	2540	Carbamidomethyl[C](16)	1	9.39e-06	0.01231	4.83852	SUMO2_Human(93)-sp|Q9UPN9|TRI33_HUMAN(793)/SUMO2_Human(93)-sp|Q9UPN9-2|TRI33_HUMAN(793)/SUMO2_Human(93)-tr|H0Y612|H0Y612_HUMAN(554)/	Inter-Protein	5	1	27	52	1	1
14	QE4_LC12_IAH_SUMO_R1_HEK_AspN_E1_F5.12473.12473.2.0.dta	2	2280	DVFQQQTGG(9)-EMAAVTVKEESE(8)	Cross-Linked	SUMO2_Human	2280	null	1	9.71e-06	0.010774	4.71914	SUMO2_Human(93)-sp|P78347|GTF2I_HUMAN(240)/SUMO2_Human(93)-sp|P78347-2|GTF2I_HUMAN(240)/SUMO2_Human(93)-sp|P78347-3|GTF2I_HUMAN(240)/SUMO2_Human(93)-sp|P78347-4|GTF2I_HUMAN(240)/SUMO2_Human(93)-sp|P78347-5|GTF2I_HUMAN(240)/	Inter-Protein	5	1	30	37	1	1
15	QE4_LC12_IAH_SUMO_R1_HEK_AspN_E1_F6.20101.20101.2.0.dta	2	2730	DVFQQQTGG(9)-DQNTGAIENIIVEVKK(15)	Cross-Linked	SUMO2_Human	2730	null	1	1.08e-05	0.007918	2.89889	SUMO2_Human(93)-sp|P49711|CTCF_HUMAN(689)/SUMO2_Human(93)-sp|P49711-2|CTCF_HUMAN(361)/	Inter-Protein	6	1	27.5	62.5	1	1
16	QE4_LC12_IAH_SUMO_R1_HEK_AspN_E1_F6.10111.10111.2.0.dta	2	2160	DVFQQQTGG(9)-EAHQWFLKH(8)	Cross-Linked	SUMO2_Human	2160	null	1	1.15e-05	0.008414	3.90254	SUMO2_Human(93)-sp|P29590|PML_HUMAN(160)/SUMO2_Human(93)-sp|P29590-8|PML_HUMAN(160)/SUMO2_Human(93)-sp|P29590-9|PML_HUMAN(160)/SUMO2_Human(93)-sp|P29590-5|PML_HUMAN(160)/SUMO2_Human(93)-sp|P29590-2|PML_HUMAN(160)/SUMO2_Human(93)-sp|P29590-4|PML_HUMAN(160)/SUMO2_Human(93)-sp|P29590-10|PML_HUMAN(160)/SUMO2_Human(93)-sp|P29590-3|PML_HUMAN(160)/SUMO2_Human(93)-sp|P29590-11|PML_HUMAN(160)/SUMO2_Human(…	Inter-Protein	6	1	26	25	1	1
17	QE4_LC12_IAH_SUMO_R1_HEK_AspN_E1_F5.12854.12854.2.0.dta	2	2160	DVFQQQTGG(9)-EAHQWFLKH(8)	Cross-Linked	SUMO2_Human	2160	null	1	1.27e-05	0.009517	4.41413	SUMO2_Human(93)-sp|P29590|PML_HUMAN(160)/SUMO2_Human(93)-sp|P29590-8|PML_HUMAN(160)/SUMO2_Human(93)-sp|P29590-9|PML_HUMAN(160)/SUMO2_Human(93)-sp|P29590-5|PML_HUMAN(160)/SUMO2_Human(93)-sp|P29590-2|PML_HUMAN(160)/SUMO2_Human(93)-sp|P29590-4|PML_HUMAN(160)/SUMO2_Human(93)-sp|P29590-10|PML_HUMAN(160)/SUMO2_Human(93)-sp|P29590-3|PML_HUMAN(160)/SUMO2_Human(93)-sp|P29590-11|PML_HUMAN(160)/SUMO2_Human(…	Inter-Protein	5	1	31	27	1	1
18	QE4_LC12_IAH_SUMO_R1_HEK_AspN_E1_F6.11416.11416.2.0.dta	2	2010	DVFQQQTGG(9)-DSQVQVKLE(7)	Cross-Linked	SUMO2_Human	2010	null	1	1.3e-05	0.004024	2.006	SUMO2_Human(93)-sp|Q8IYH5|ZZZ3_HUMAN(276)/SUMO2_Human(93)-sp|Q8IYH5-2|ZZZ3_HUMAN(276)/SUMO2_Human(93)-sp|Q8IYH5-4|ZZZ3_HUMAN(276)/	Inter-Protein	6	1	25	25	1	1
19	QE4_LC12_IAH_SUMO_R1_HEK_AspN_E1_F6.25846.25846.2.0.dta	2	2810	DVFQQQTGG(9)-DFGNLFSFPSYSQKSE(14)	Cross-Linked	SUMO2_Human	2810	null	1	1.39e-05	0.010237	3.63883	SUMO2_Human(93)-sp|Q02880|TOP2B_HUMAN(1456)/SUMO2_Human(93)-sp|Q02880-2|TOP2B_HUMAN(1451)/	Inter-Protein	6	1	28	53	1	1
20	QE4_LC12_IAH_SUMO_R1_HEK_AspN_E1_F5.10833.10833.2.0.dta	2	2150	DVFQQQTGG(9)-DSSEIHFKVK(8)	Cross-Linked	SUMO2_Human	2150	null	1	1.46e-05	0.004495	2.09065	SUMO2_Human(93)-sp|P63165|SUMO1_HUMAN(37)/SUMO2_Human(93)-sp|P63165-2|SUMO1_HUMAN(12)/SUMO2_Human(93)-tr|B8ZZJ0|B8ZZJ0_HUMAN(37)/SUMO2_Human(93)-tr|B8ZZN6|B8ZZN6_HUMAN(37)/SUMO2_Human(93)-tr|B9A032|B9A032_HUMAN(37)/	Inter-Protein	5	1	25	25	1	1
21	QE4_LC12_IAH_SUMO_R1_HEK_AspN_E1_F6.15907.15907.2.0.dta	2	2390	DVFQQQTGG(9)-DSTPATWKQEYV(8)	Cross-Linked	SUMO2_Human	2390	null	1	1.48e-05	0.005557	2.32988	SUMO2_Human(93)-sp|O60832|DKC1_HUMAN(413)/SUMO2_Human(93)-sp|O60832-2|DKC1_HUMAN(413)/SUMO2_Human(93)-tr|H7C2Q2|H7C2Q2_HUMAN(200)/	Inter-Protein	6	1	26	27	1	1
22	QE4_LC12_IAH_SUMO_R1_HEK_AspN_E1_F5.10617.10617.2.0.dta	2	2020	DVFQQQTGG(9)-EAALENGIKN(9)	Cross-Linked	SUMO2_Human	2020	null	1	1.67e-05	0.011029	5.46267	SUMO2_Human(93)-sp|P43243|MATR3_HUMAN(736)/SUMO2_Human(93)-sp|P43243-2|MATR3_HUMAN(448)/SUMO2_Human(93)-tr|A8MXP9|A8MXP9_HUMAN(784)/SUMO2_Human(93)-tr|B3KM87|B3KM87_HUMAN(398)/SUMO2_Human(93)-tr|Q68E03|Q68E03_HUMAN(172)/SUMO2_Human(93)-tr|A0A0R4J2E8|A0A0R4J2E8_HUMAN(736)/SUMO2_Human(93)-tr|D6REM6|D6REM6_HUMAN(736)/	Inter-Protein	5	1	34.5	38.5	1	1
23	QE4_LC12_IAH_SUMO_R1_HEK_AspN_E1_F6.12589.12589.2.0.dta	2	2170	DVFQQQTGG(9)-SITVKVETEAE(5)	Cross-Linked	SUMO2_Human	2170	null	1	1.69e-05	0.006634	3.06271	SUMO2_Human(93)-sp|Q5T5X7|BEND3_HUMAN(20)/	Inter-Protein	6	1	23	21	1	1
24	QE4_LC12_IAH_SUMO_R1_HEK_AspN_E1_F6.9270.9270.2.0.dta	2	2220	DVFQQQTGG(9)-DGQVVLIKQEK(8)	Cross-Linked	SUMO2_Human	2220	null	1	1.71e-05	0.00435	1.96198	SUMO2_Human(93)-sp|P05423|RPC4_HUMAN(302)/	Inter-Protein	6	1	26	34	1	1
25	QE4_LC12_IAH_SUMO_R1_HEK_AspN_E1_F6.12251.12251.2.0.dta	2	2170	DVFQQQTGG(9)-SITVKVETEAE(5)	Cross-Linked	SUMO2_Human	2170	null	1	2.08e-05	0.006658	3.07379	SUMO2_Human(93)-sp|Q5T5X7|BEND3_HUMAN(20)/	Inter-Protein	6	1	22	21	1	1
26	QE4_LC12_IAH_SUMO_R1_HEK_AspN_E1_F6.15748.15748.2.0.dta	2	2000	DVFQQQTGG(9)-LSAFAFKQE(7)	Cross-Linked	SUMO2_Human	2000	null	1	2.17e-05	0.004612	2.30488	SUMO2_Human(93)-sp|O75717|WDHD1_HUMAN(1127)/SUMO2_Human(93)-sp|O75717-2|WDHD1_HUMAN(1004)/	Inter-Protein	6	1	30.5	27.5	1	1
27	QE4_LC12_IAH_SUMO_R1_HEK_AspN_E1_F6.11061.11061.2.0.dta	2	2500	DVFQQQTGG(9)-EMAAVTVKEESEDP(8)	Cross-Linked	SUMO2_Human	2500	null	1	2.32e-05	0.007008	2.80868	SUMO2_Human(93)-sp|P78347|GTF2I_HUMAN(240)/SUMO2_Human(93)-sp|P78347-2|GTF2I_HUMAN(240)/SUMO2_Human(93)-sp|P78347-3|GTF2I_HUMAN(240)/SUMO2_Human(93)-sp|P78347-4|GTF2I_HUMAN(240)/SUMO2_Human(93)-sp|P78347-5|GTF2I_HUMAN(240)/	Inter-Protein	6	1	30	32	1	1
28	QE4_LC12_IAH_SUMO_R1_HEK_AspN_E1_F5.20276.20276.2.0.dta	2	2200	DVFQQQTGG(9)-DVIVSIVTAAKK(11)	Cross-Linked	SUMO2_Human	2200	null	1	2.32e-05	0.011366	5.15654	SUMO2_Human(93)-sp|Q9NTI5|PDS5B_HUMAN(379)/SUMO2_Human(93)-sp|Q9NTI5-2|PDS5B_HUMAN(379)/SUMO2_Human(93)-sp|Q9NTI5-3|PDS5B_HUMAN(379)/	Inter-Protein	5	1	26	38	1	1
29	QE4_LC12_IAH_SUMO_R1_HEK_AspN_E1_F5.9775.9775.2.0.dta	2	2070	DVFQQQTGG(9)-DHPVLASIKK(9)	Cross-Linked	SUMO2_Human	2070	null	1	2.36e-05	0.009989	4.83008	SUMO2_Human(93)-sp|Q8N680|ZBTB2_HUMAN(505)/	Inter-Protein	5	1	33	38	1	1
30	QE4_LC12_IAH_SUMO_R1_HEK_AspN_E1_F6.21076.21076.2.0.dta	2	2230	DVFQQQTGG(9)-LLGPVLVKQELG(8)	Cross-Linked	SUMO2_Human	2230	null	1	2.51e-05	0.002318	1.04123	SUMO2_Human(93)-sp|O15212|PFD6_HUMAN(66)/SUMO2_Human(93)-tr|A2AB88|A2AB88_HUMAN(66)/	Inter-Protein	6	1	29	25	1	1
31	QE4_LC12_IAH_SUMO_R1_HEK_AspN_E1_F4.12580.12580.2.0.dta	2	2280	DVFQQQTGG(9)-EMAAVTVKEESE(8)	Cross-Linked	SUMO2_Human	2280	null	1	2.74e-05	0.008079	3.5387	SUMO2_Human(93)-sp|P78347|GTF2I_HUMAN(240)/SUMO2_Human(93)-sp|P78347-2|GTF2I_HUMAN(240)/SUMO2_Human(93)-sp|P78347-3|GTF2I_HUMAN(240)/SUMO2_Human(93)-sp|P78347-4|GTF2I_HUMAN(240)/SUMO2_Human(93)-sp|P78347-5|GTF2I_HUMAN(240)/	Inter-Protein	4	1	30	35	1	1
32	QE4_LC12_IAH_SUMO_R1_HEK_AspN_E1_F5.11808.11808.2.0.dta	2	2220	DVFQQQTGG(9)-DGQVVLIKQEK(8)	Cross-Linked	SUMO2_Human	2220	null	1	2.79e-05	0.011359	5.12324	SUMO2_Human(93)-sp|P05423|RPC4_HUMAN(302)/	Inter-Protein	5	1	28	38	1	1
33	QE4_LC12_IAH_SUMO_R1_HEK_AspN_E1_F4.8430.8430.2.0.dta	2	2100	DVFQQQTGG(9)-QCSALQHVKA(9)	Cross-Linked	SUMO2_Human	2100	Carbamidomethyl[C](14)	1	2.86e-05	0.005868	2.79162	SUMO2_Human(93)-sp|Q14149|MORC3_HUMAN(794)/SUMO2_Human(93)-tr|H0YHQ4|H0YHQ4_HUMAN(46)/SUMO2_Human(93)-tr|H0YIR5|H0YIR5_HUMAN(47)/	Inter-Protein	4	1	33	40	1	1
34	QE4_LC12_IAH_SUMO_R1_HEK_AspN_E1_F5.22888.22888.2.0.dta	2	2730	DVFQQQTGG(9)-DQNTGAIENIIVEVKK(15)	Cross-Linked	SUMO2_Human	2730	null	1	2.86e-05	0.012712	4.65404	SUMO2_Human(93)-sp|P49711|CTCF_HUMAN(689)/SUMO2_Human(93)-sp|P49711-2|CTCF_HUMAN(361)/	Inter-Protein	5	1	28.5	54.5	1	1
35	QE4_LC12_IAH_SUMO_R1_HEK_AspN_E1_F6.19231.19231.2.0.dta	2	2350	DVFQQQTGG(9)-EGLSLSLIKSECG(9)	Cross-Linked	SUMO2_Human	2350	Carbamidomethyl[C](24)	1	2.98e-05	0.007296	3.10055	SUMO2_Human(93)-sp|Q92786|PROX1_HUMAN(556)/	Inter-Protein	6	1	27	36	1	1
36	QE4_LC12_IAH_SUMO_R1_HEK_AspN_E1_F6.24823.24823.2.0.dta	2	2480	DVFQQQTGG(9)-DAFLFNELKGETM(9)	Cross-Linked	SUMO2_Human	2480	null	1	3.04e-05	0.008666	3.5012	SUMO2_Human(93)-sp|Q9Y230|RUVB2_HUMAN(456)/SUMO2_Human(93)-sp|Q9Y230-2|RUVB2_HUMAN(411)/	Inter-Protein	6	1	28	34	1	1
37	QE4_LC12_IAH_SUMO_R1_HEK_AspN_E1_F5.11393.11393.2.0.dta	2	2480	DVFQQQTGG(9)-IHGSSFVTSTVKQE(12)	Cross-Linked	SUMO2_Human	2480	null	1	3.04e-05	0.011846	4.77622	SUMO2_Human(93)-sp|Q9ULM3|YETS2_HUMAN(552)/	Inter-Protein	5	1	30	36	1	1
38	QE4_LC12_IAH_SUMO_R1_HEK_AspN_E1_F6.5774.5774.2.0.dta	2	1780	DVFQQQTGG(9)-QAVEMKN(6)	Cross-Linked	SUMO2_Human	1780	null	1	3.23e-05	0.005179	2.90982	SUMO2_Human(93)-sp|P07910|HNRPC_HUMAN(229)/SUMO2_Human(93)-sp|P07910-2|HNRPC_HUMAN(216)/SUMO2_Human(93)-sp|P07910-3|HNRPC_HUMAN(149)/SUMO2_Human(93)-sp|P07910-4|HNRPC_HUMAN(173)/SUMO2_Human(93)-tr|G3V2D6|G3V2D6_HUMAN(137)/SUMO2_Human(93)-tr|G3V4W0|G3V4W0_HUMAN(216)/SUMO2_Human(93)-tr|B2R5W2|B2R5W2_HUMAN(216)/SUMO2_Human(93)-tr|B4DY08|B4DY08_HUMAN(216)/SUMO2_Human(93)-tr|G3V5V7|G3V5V7_HUMAN(113)/	Inter-Protein	6	1	34	27	1	1
39	QE4_LC12_IAH_SUMO_R1_HEK_AspN_E1_F5.18651.18651.2.0.dta	2	2390	DVFQQQTGG(9)-DSTPATWKQEYV(8)	Cross-Linked	SUMO2_Human	2390	null	1	3.24e-05	0.009274	3.88831	SUMO2_Human(93)-sp|O60832|DKC1_HUMAN(413)/SUMO2_Human(93)-sp|O60832-2|DKC1_HUMAN(413)/SUMO2_Human(93)-tr|H7C2Q2|H7C2Q2_HUMAN(200)/	Inter-Protein	5	1	28	32	1	1
40	QE4_LC12_IAH_SUMO_R1_HEK_AspN_E1_F6.16703.16703.2.0.dta	2	2330	DVFQQQTGG(9)-DETGNNPSVSLKL(12)	Cross-Linked	SUMO2_Human	2330	null	1	3.25e-05	0.007872	3.37258	SUMO2_Human(93)-sp|P46100|ATRX_HUMAN(1982)/SUMO2_Human(93)-sp|P46100-2|ATRX_HUMAN(1778)/SUMO2_Human(93)-sp|P46100-3|ATRX_HUMAN(1865)/SUMO2_Human(93)-sp|P46100-4|ATRX_HUMAN(1944)/SUMO2_Human(93)-sp|P46100-5|ATRX_HUMAN(1827)/SUMO2_Human(93)-tr|A0A096LNX6|A0A096LNX6_HUMAN(119)/	Inter-Protein	6	1	28.5	40.5	1	1
41	QE4_LC12_IAH_SUMO_R1_HEK_AspN_E1_F3.8436.8436.2.0.dta	2	2100	DVFQQQTGG(9)-QCSALQHVKA(9)	Cross-Linked	SUMO2_Human	2100	Carbamidomethyl[C](14)	1	3.42e-05	0.009114	4.33585	SUMO2_Human(93)-sp|Q14149|MORC3_HUMAN(794)/SUMO2_Human(93)-tr|H0YHQ4|H0YHQ4_HUMAN(46)/SUMO2_Human(93)-tr|H0YIR5|H0YIR5_HUMAN(47)/	Inter-Protein	3	1	34	38	1	1
42	QE4_LC12_IAH_SUMO_R1_HEK_AspN_E1_F6.10548.10548.2.0.dta	2	2040	DVFQQQTGG(9)-KVDLETLKE(8)	Cross-Linked	SUMO2_Human	2040	null	1	3.47e-05	0.004935	2.42502	SUMO2_Human(93)-sp|Q96T23|RSF1_HUMAN(670)/SUMO2_Human(93)-sp|Q96T23-2|RSF1_HUMAN(639)/SUMO2_Human(93)-sp|Q96T23-3|RSF1_HUMAN(418)/SUMO2_Human(93)-tr|H0YCN2|H0YCN2_HUMAN(471)/SUMO2_Human(93)-tr|H0YER1|H0YER1_HUMAN(669)/	Inter-Protein	6	1	27	22	1	1
43	QE4_LC12_IAH_SUMO_R1_HEK_AspN_E1_F6.5944.5944.2.0.dta	2	1870	DVFQQQTGG(9)-TETSIKTE(6)	Cross-Linked	SUMO2_Human	1870	null	1	3.57e-05	0.005483	2.93383	SUMO2_Human(93)-sp|Q9Y4E5|ZN451_HUMAN(706)/SUMO2_Human(93)-sp|Q9Y4E5-2|ZN451_HUMAN(706)/SUMO2_Human(93)-tr|E9PH99|E9PH99_HUMAN(706)/	Inter-Protein	6	1	31	26	1	1
44	QE4_LC12_IAH_SUMO_R1_HEK_AspN_E1_F6.18498.18498.2.0.dta	2	2220	DVFQQQTGG(9)-DFPVVIVKQES(8)	Cross-Linked	SUMO2_Human	2220	null	1	3.64e-05	0.004468	2.0116	SUMO2_Human(93)-sp|O15164|TIF1A_HUMAN(741)/SUMO2_Human(93)-sp|O15164-2|TIF1A_HUMAN(707)/	Inter-Protein	6	1	27.5	35.5	1	1
45	QE4_LC12_IAH_SUMO_R1_HEK_AspN_E1_F6.17293.17293.2.0.dta	2	1820	DVFQQQTGG(9)-FLGVIVKS(7)	Cross-Linked	SUMO2_Human	1820	null	1	3.67e-05	0.006262	3.43505	SUMO2_Human(93)-sp|Q8ND82|Z280C_HUMAN(273)/SUMO2_Human(93)-tr|Q9UJJ2|Q9UJJ2_HUMAN(273)/	Inter-Protein	6	1	30	23	1	1
46	QE4_LC12_IAH_SUMO_R1_HEK_AspN_E1_F5.11300.11300.2.0.dta	2	1990	DVFQQQTGG(9)-VVVTEVKEE(7)	Cross-Linked	SUMO2_Human	1990	null	1	3.75e-05	0.009904	4.97191	SUMO2_Human(93)-sp|Q9UKX7|NUP50_HUMAN(353)/SUMO2_Human(93)-sp|Q9UKX7-2|NUP50_HUMAN(325)/SUMO2_Human(93)-tr|B0QY21|B0QY21_HUMAN(132)/	Inter-Protein	5	1	32	27	1	1
47	QE4_LC12_IAH_SUMO_R1_HEK_AspN_E1_F6.15350.15350.2.0.dta	2	2030	DVFQQQTGG(9)-VYIFKAEAE(5)	Cross-Linked	SUMO2_Human	2030	null	1	3.75e-05	0.005627	2.77194	SUMO2_Human(93)-sp|Q9Y462|ZN711_HUMAN(250)/SUMO2_Human(93)-sp|Q9Y462-2|ZN711_HUMAN(250)/SUMO2_Human(93)-sp|Q9Y462-3|ZN711_HUMAN(250)/	Inter-Protein	6	1	31	21	1	1
48	QE4_LC12_IAH_SUMO_R1_HEK_AspN_E1_F5.9642.9642.2.0.dta	2	2440	DVFQQQTGG(9)-DETNVKMESEGGAD(6)	Cross-Linked	SUMO2_Human	2440	null	1	3.93e-05	0.012225	5.00607	SUMO2_Human(93)-sp|P07910|HNRPC_HUMAN(250)/SUMO2_Human(93)-sp|P07910-2|HNRPC_HUMAN(237)/SUMO2_Human(93)-sp|P07910-3|HNRPC_HUMAN(170)/SUMO2_Human(93)-sp|P07910-4|HNRPC_HUMAN(194)/SUMO2_Human(93)-tr|G3V2Q1|G3V2Q1_HUMAN(249)/SUMO2_Human(93)-tr|G3V4C1|G3V4C1_HUMAN(236)/SUMO2_Human(93)-tr|G3V2D6|G3V2D6_HUMAN(158)/SUMO2_Human(93)-tr|G3V4W0|G3V4W0_HUMAN(237)/SUMO2_Human(93)-tr|B2R5W2|B2R5W2_HUMAN(237)/S…	Inter-Protein	5	1	29	30	1	1
49	QE4_LC12_IAH_SUMO_R1_HEK_AspN_E1_F5.11091.11091.2.0.dta	2	2270	DVFQQQTGG(9)-DLQGASQVKEET(9)	Cross-Linked	SUMO2_Human	2270	null	1	4.02e-05	0.008836	3.90099	SUMO2_Human(93)-sp|Q92793|CBP_HUMAN(1033)/SUMO2_Human(93)-sp|Q92793-2|CBP_HUMAN(995)/SUMO2_Human(93)-tr|I3L466|I3L466_HUMAN(568)/	Inter-Protein	5	1	28	42	1	1
50	QE4_LC12_IAH_SUMO_R1_HEK_AspN_E1_F5.23261.23261.2.0.dta	2	2290	DVFQQQTGG(9)-DAGAEWAAAVLKQ(12)	Cross-Linked	SUMO2_Human	2290	null	1	4.02e-05	0.013187	5.75824	SUMO2_Human(93)-sp|Q14676|MDC1_HUMAN(616)/SUMO2_Human(93)-sp|Q14676-2|MDC1_HUMAN(616)/SUMO2_Human(93)-sp|Q14676-3|MDC1_HUMAN(616)/SUMO2_Human(93)-sp|Q14676-4|MDC1_HUMAN(616)/	Inter-Protein	5	1	24	39	1	1
51	QE4_LC12_IAH_SUMO_R1_HEK_AspN_E1_F6.27136.27136.3.0.dta	3	3000	DVFQQQTGG(9)-AASNCGIVESILNWVKFK(16)	Cross-Linked	SUMO2_Human	3000	Carbamidomethyl[C](17)	1	4.04e-05	0.006256	2.08777	SUMO2_Human(93)-sp|Q02880|TOP2B_HUMAN(437)/SUMO2_Human(93)-sp|Q02880-2|TOP2B_HUMAN(432)/SUMO2_Human(93)-tr|E9PCY5|E9PCY5_HUMAN(432)/	Inter-Protein	6	1	32	81	1	1
52	QE4_LC12_IAH_SUMO_R1_HEK_AspN_E1_F5.7729.7729.2.0.dta	2	1870	DVFQQQTGG(9)-TETSIKTE(6)	Cross-Linked	SUMO2_Human	1870	null	1	4.06e-05	0.008634	4.61986	SUMO2_Human(93)-sp|Q9Y4E5|ZN451_HUMAN(706)/SUMO2_Human(93)-sp|Q9Y4E5-2|ZN451_HUMAN(706)/SUMO2_Human(93)-tr|E9PH99|E9PH99_HUMAN(706)/	Inter-Protein	5	1	31	25	1	1
53	QE4_LC12_IAH_SUMO_R1_HEK_AspN_E1_F5.26492.26492.2.0.dta	2	2480	DVFQQQTGG(9)-DAFLFNELKGETM(9)	Cross-Linked	SUMO2_Human	2480	null	1	4.76e-05	0.015799	6.38305	SUMO2_Human(93)-sp|Q9Y230|RUVB2_HUMAN(456)/SUMO2_Human(93)-sp|Q9Y230-2|RUVB2_HUMAN(411)/	Inter-Protein	5	1	32	42	1	1
54	QE4_LC12_IAH_SUMO_R1_HEK_AspN_E1_F6.12811.12811.2.0.dta	2	2080	DVFQQQTGG(9)-DGSVVQFKIK(8)	Cross-Linked	SUMO2_Human	2080	null	1	5.08e-05	0.003226	1.55017	SUMO2_Human(93)-sp|P61956|SUMO2_HUMAN(33)/SUMO2_Human(93)-sp|P61956-2|SUMO2_HUMAN(33)/SUMO2_Human(93)-sp|Q6EEV6|SUMO4_HUMAN(33)/SUMO2_Human(93)-sp|P55854|SUMO3_HUMAN(32)/SUMO2_Human(93)-sp|P55854-2|SUMO3_HUMAN(32)/SUMO2_Human(93)-tr|A8MUA9|A8MUA9_HUMAN(32)/SUMO2_Human(93)-tr|A8MU27|A8MU27_HUMAN(32)/	Inter-Protein	6	1	32	35	1	1
55	QE4_LC12_IAH_SUMO_R1_HEK_AspN_E1_F5.17166.17166.2.0.dta	2	2170	DVFQQQTGG(9)-EDSEFTKVEM(7)	Cross-Linked	SUMO2_Human	2170	null	1	5.11e-05	0.010612	4.87918	SUMO2_Human(93)-sp|Q96T23|RSF1_HUMAN(677)/SUMO2_Human(93)-sp|Q96T23-2|RSF1_HUMAN(646)/SUMO2_Human(93)-sp|Q96T23-3|RSF1_HUMAN(425)/SUMO2_Human(93)-tr|H0YCN2|H0YCN2_HUMAN(478)/SUMO2_Human(93)-tr|H0YER1|H0YER1_HUMAN(676)/	Inter-Protein	5	1	30	28	1	1
56	QE4_LC12_IAH_SUMO_R1_HEK_AspN_E1_F5.18495.18495.2.0.dta	2	2330	DVFQQQTGG(9)-ADSLLAVVKREPA(9)	Cross-Linked	SUMO2_Human	2330	null	1	5.39e-05	0.008783	3.7708	SUMO2_Human(93)-sp|Q14151|SAFB2_HUMAN(293)/SUMO2_Human(93)-sp|Q15424|SAFB1_HUMAN(294)/SUMO2_Human(93)-sp|Q15424-2|SAFB1_HUMAN(225)/SUMO2_Human(93)-sp|Q15424-3|SAFB1_HUMAN(294)/SUMO2_Human(93)-sp|Q15424-4|SAFB1_HUMAN(294)/	Inter-Protein	5	1	30.5	33.5	1	1
57	QE4_LC12_IAH_SUMO_R1_HEK_AspN_E1_F5.13300.13300.2.0.dta	2	1980	DVFQQQTGG(9)-DILGETCKS(8)	Cross-Linked	SUMO2_Human	1980	Carbamidomethyl[C](19)	1	5.55e-05	0.009805	4.94475	SUMO2_Human(93)-sp|Q14151|SAFB2_HUMAN(225)/SUMO2_Human(93)-sp|Q15424|SAFB1_HUMAN(226)/SUMO2_Human(93)-sp|Q15424-2|SAFB1_HUMAN(157)/SUMO2_Human(93)-sp|Q15424-3|SAFB1_HUMAN(226)/SUMO2_Human(93)-sp|Q15424-4|SAFB1_HUMAN(226)/	Inter-Protein	5	1	30	25	1	1
58	QE4_LC12_IAH_SUMO_R1_HEK_AspN_E1_F6.25864.25864.3.0.dta	3	3000	DVFQQQTGG(9)-HFINNPLFASTLLNLKQA(16)	Cross-Linked	SUMO2_Human	3000	null	1	5.73e-05	0.006518	2.17154	SUMO2_Human(93)-sp|O75478|TAD2A_HUMAN(132)/SUMO2_Human(93)-sp|O75478-2|TAD2A_HUMAN(132)/SUMO2_Human(93)-tr|A0A087WU71|A0A087WU71_HUMAN(100)/SUMO2_Human(93)-tr|A0A0J9YXZ4|A0A0J9YXZ4_HUMAN(100)/SUMO2_Human(93)-tr|A0A087WWR4|A0A087WWR4_HUMAN(132)/SUMO2_Human(93)-tr|A0A087WTV5|A0A087WTV5_HUMAN(52)/SUMO2_Human(93)-tr|A0A087WYK3|A0A087WYK3_HUMAN(69)/SUMO2_Human(93)-tr|A0A024R0Y4|A0A024R0Y4_HUMAN(132)/	Inter-Protein	6	1	36	49	1	1
59	QE4_LC12_IAH_SUMO_R1_HEK_AspN_E1_F3.11664.11664.2.0.dta	2	2540	DVFQQQTGG(9)-DEICSFSGGVKQEK(11)	Cross-Linked	SUMO2_Human	2540	Carbamidomethyl[C](16)	1	5.76e-05	0.009654	3.79456	SUMO2_Human(93)-sp|Q9UPN9|TRI33_HUMAN(793)/SUMO2_Human(93)-sp|Q9UPN9-2|TRI33_HUMAN(793)/SUMO2_Human(93)-tr|H0Y612|H0Y612_HUMAN(554)/	Inter-Protein	3	1	33	59	1	1
60	QE4_LC12_IAH_SUMO_R1_HEK_AspN_E1_F5.14330.14330.2.0.dta	2	2170	DVFQQQTGG(9)-SITVKVETEAE(5)	Cross-Linked	SUMO2_Human	2170	null	1	5.81e-05	0.006781	3.13057	SUMO2_Human(93)-sp|Q5T5X7|BEND3_HUMAN(20)/	Inter-Protein	5	1	27	22	1	1
61	QE4_LC12_IAH_SUMO_R1_HEK_AspN_E1_F3.12375.12375.2.0.dta	2	2130	DVFQQQTGG(9)-DPTNPSAGTAKI(11)	Cross-Linked	SUMO2_Human	2130	null	1	5.85e-05	0.011522	5.40425	SUMO2_Human(93)-sp|Q9ULU4|PKCB1_HUMAN(390)/SUMO2_Human(93)-sp|Q9ULU4-3|PKCB1_HUMAN(245)/SUMO2_Human(93)-sp|Q9ULU4-4|PKCB1_HUMAN(14)/SUMO2_Human(93)-sp|Q9ULU4-5|PKCB1_HUMAN(385)/SUMO2_Human(93)-sp|Q9ULU4-6|PKCB1_HUMAN(245)/SUMO2_Human(93)-sp|Q9ULU4-7|PKCB1_HUMAN(410)/SUMO2_Human(93)-sp|Q9ULU4-8|PKCB1_HUMAN(410)/SUMO2_Human(93)-sp|Q9ULU4-9|PKCB1_HUMAN(390)/SUMO2_Human(93)-sp|Q9ULU4-10|PKCB1_HUMAN(4…	Inter-Protein	3	1	30	45	1	1
62	QE4_LC12_IAH_SUMO_R1_HEK_AspN_E1_F4.20352.20352.2.0.dta	2	2280	DVFQQQTGG(9)-DEPLNLTFIKK(10)	Cross-Linked	SUMO2_Human	2280	null	1	6.34e-05	0.008959	3.93254	SUMO2_Human(93)-sp|O60315|ZEB2_HUMAN(866)/SUMO2_Human(93)-sp|O60315-2|ZEB2_HUMAN(842)/SUMO2_Human(93)-tr|A0A1B0GV02|A0A1B0GV02_HUMAN(891)/SUMO2_Human(93)-tr|A0A1B0GVV8|A0A1B0GVV8_HUMAN(754)/SUMO2_Human(93)-tr|A0JP08|A0JP08_HUMAN(865)/SUMO2_Human(93)-tr|A0A1B0GWI0|A0A1B0GWI0_HUMAN(607)/SUMO2_Human(93)-tr|A0A1B0GW50|A0A1B0GW50_HUMAN(866)/	Inter-Protein	4	1	33	42	1	1
63	QE4_LC12_IAH_SUMO_R1_HEK_AspN_E1_F5.8188.8188.2.0.dta	2	2280	DVFQQQTGG(9)-ETDGSSQIKQEP(9)	Cross-Linked	SUMO2_Human	2280	null	1	6.57e-05	0.010275	4.50847	SUMO2_Human(93)-sp|P78347|GTF2I_HUMAN(991)/SUMO2_Human(93)-sp|P78347-2|GTF2I_HUMAN(950)/SUMO2_Human(93)-sp|P78347-3|GTF2I_HUMAN(971)/SUMO2_Human(93)-sp|P78347-4|GTF2I_HUMAN(970)/	Inter-Protein	5	1	31	27	1	1
64	QE4_LC12_IAH_SUMO_R1_HEK_AspN_E1_F6.21773.21773.2.0.dta	2	2560	DVFQQQTGG(9)-MSQGNPGLGSLLNIKA(15)	Cross-Linked	SUMO2_Human	2560	null	1	6.68e-05	-0.000496	-0.193729	SUMO2_Human(93)-sp|Q86V15|CASZ1_HUMAN(975)/SUMO2_Human(93)-sp|Q86V15-2|CASZ1_HUMAN(975)/	Inter-Protein	6	1	24	51	1	1
65	QE4_LC12_IAH_SUMO_R1_HEK_AspN_E1_F6.22211.22211.2.0.dta	2	2890	DVFQQQTGG(9)-FGFAESIANQRITAFKM(16)	Cross-Linked	SUMO2_Human	2890	null	1	6.74e-05	0.008421	2.91242	SUMO2_Human(93)-sp|Q06265|EXOS9_HUMAN(297)/SUMO2_Human(93)-sp|Q06265-2|EXOS9_HUMAN(297)/SUMO2_Human(93)-sp|Q06265-3|EXOS9_HUMAN(213)/SUMO2_Human(93)-sp|Q06265-4|EXOS9_HUMAN(213)/SUMO2_Human(93)-tr|D6RIY6|D6RIY6_HUMAN(281)/	Inter-Protein	6	1	25	48	1	1
66	QE4_LC12_IAH_SUMO_R1_HEK_AspN_E1_F5.19704.19704.2.0.dta	2	2020	DVFQQQTGG(9)-NLLSPSSFKA(9)	Cross-Linked	SUMO2_Human	2020	null	1	6.79e-05	0.010195	5.03704	SUMO2_Human(93)-sp|Q86UP3|ZFHX4_HUMAN(2729)/SUMO2_Human(93)-sp|Q86UP3-2|ZFHX4_HUMAN(2757)/SUMO2_Human(93)-sp|Q86UP3-4|ZFHX4_HUMAN(2729)/SUMO2_Human(93)-sp|Q86UP3-5|ZFHX4_HUMAN(2774)/SUMO2_Human(93)-tr|E7EVZ1|E7EVZ1_HUMAN(2748)/	Inter-Protein	5	1	30	36	1	1
67	QE4_LC12_IAH_SUMO_R1_HEK_AspN_E1_F5.26810.26810.2.0.dta	2	2810	DVFQQQTGG(9)-DFGNLFSFPSYSQKSE(14)	Cross-Linked	SUMO2_Human	2810	null	1	6.82e-05	0.007827	2.78217	SUMO2_Human(93)-sp|Q02880|TOP2B_HUMAN(1456)/SUMO2_Human(93)-sp|Q02880-2|TOP2B_HUMAN(1451)/	Inter-Protein	5	1	29	64	1	1
68	QE4_LC12_IAH_SUMO_R1_HEK_AspN_E1_F5.12743.12743.2.0.dta	2	2310	DVFQQQTGG(9)-DMGPSHIINIKK(11)	Cross-Linked	SUMO2_Human	2310	null	1	6.82e-05	0.008688	3.75589	SUMO2_Human(93)-sp|P05423|RPC4_HUMAN(141)/SUMO2_Human(93)-tr|E5RHT4|E5RHT4_HUMAN(141)/	Inter-Protein	5	1	29	34	1	1
69	QE4_LC12_IAH_SUMO_R1_HEK_AspN_E1_F3.11470.11470.2.0.dta	2	1990	DVFQQQTGG(9)-VVVTEVKEE(7)	Cross-Linked	SUMO2_Human	1990	null	1	6.87e-05	0.008587	4.31076	SUMO2_Human(93)-sp|Q9UKX7|NUP50_HUMAN(353)/SUMO2_Human(93)-sp|Q9UKX7-2|NUP50_HUMAN(325)/SUMO2_Human(93)-tr|B0QY21|B0QY21_HUMAN(132)/	Inter-Protein	3	1	31	26	1	1
70	QE4_LC12_IAH_SUMO_R1_HEK_AspN_E1_F5.18452.18452.2.0.dta	2	2000	DVFQQQTGG(9)-LSAFAFKQE(7)	Cross-Linked	SUMO2_Human	2000	null	1	7.14e-05	0.006344	3.17046	SUMO2_Human(93)-sp|O75717|WDHD1_HUMAN(1127)/SUMO2_Human(93)-sp|O75717-2|WDHD1_HUMAN(1004)/	Inter-Protein	5	1	33.5	28.5	1	1
71	QE4_LC12_IAH_SUMO_R1_HEK_AspN_E1_F3.20383.20383.2.0.dta	2	2280	DVFQQQTGG(9)-DEPLNLTFIKK(10)	Cross-Linked	SUMO2_Human	2280	null	1	7.15e-05	0.010151	4.45577	SUMO2_Human(93)-sp|O60315|ZEB2_HUMAN(866)/SUMO2_Human(93)-sp|O60315-2|ZEB2_HUMAN(842)/SUMO2_Human(93)-tr|A0A1B0GV02|A0A1B0GV02_HUMAN(891)/SUMO2_Human(93)-tr|A0A1B0GVV8|A0A1B0GVV8_HUMAN(754)/SUMO2_Human(93)-tr|A0JP08|A0JP08_HUMAN(865)/SUMO2_Human(93)-tr|A0A1B0GWI0|A0A1B0GWI0_HUMAN(607)/SUMO2_Human(93)-tr|A0A1B0GW50|A0A1B0GW50_HUMAN(866)/	Inter-Protein	3	1	33	40	1	1
72	QE4_LC12_IAH_SUMO_R1_HEK_AspN_E1_F6.14230.14230.2.0.dta	2	2370	DVFQQQTGG(9)-FLGVIVKSERPC(7)	Cross-Linked	SUMO2_Human	2370	Carbamidomethyl[C](24)	1	7.44e-05	0.006979	2.95071	SUMO2_Human(93)-sp|Q8ND82|Z280C_HUMAN(273)/SUMO2_Human(93)-tr|Q9UJJ2|Q9UJJ2_HUMAN(273)/	Inter-Protein	6	1	27	24	1	1
73	QE4_LC12_IAH_SUMO_R1_HEK_AspN_E1_F2.26294.26294.2.0.dta	2	2420	DVFQQQTGG(9)-DIEQSLYKFEGE(8)	Cross-Linked	SUMO2_Human	2420	null	1	7.67e-05	0.006711	2.77531	SUMO2_Human(93)-sp|P28370|SMCA1_HUMAN(728)/SUMO2_Human(93)-sp|P28370-2|SMCA1_HUMAN(716)/SUMO2_Human(93)-tr|B7ZLQ5|B7ZLQ5_HUMAN(728)/SUMO2_Human(93)-tr|A0A0A0MRP6|A0A0A0MRP6_HUMAN(716)/	Inter-Protein	2	1	31	39	1	1
74	QE4_LC12_IAH_SUMO_R1_HEK_AspN_E1_F5.21515.21515.2.0.dta	2	2010	DVFQQQTGG(9)-DFPVVIVKQ(8)	Cross-Linked	SUMO2_Human	2010	null	1	7.74e-05	0.011629	5.79989	SUMO2_Human(93)-sp|O15164|TIF1A_HUMAN(741)/SUMO2_Human(93)-sp|O15164-2|TIF1A_HUMAN(707)/	Inter-Protein	5	1	28	33	1	1
75	QE4_LC12_IAH_SUMO_R1_HEK_AspN_E1_F5.7219.7219.2.0.dta	2	1920	DVFQQQTGG(9)-KDETNVKM(7)	Cross-Linked	SUMO2_Human	1920	null	1	7.77e-05	0.008617	4.47658	SUMO2_Human(93)-sp|P07910|HNRPC_HUMAN(250)/SUMO2_Human(93)-sp|P07910-2|HNRPC_HUMAN(237)/SUMO2_Human(93)-sp|P07910-3|HNRPC_HUMAN(170)/SUMO2_Human(93)-sp|P07910-4|HNRPC_HUMAN(194)/SUMO2_Human(93)-tr|G3V2Q1|G3V2Q1_HUMAN(249)/SUMO2_Human(93)-tr|G3V4C1|G3V4C1_HUMAN(236)/SUMO2_Human(93)-tr|G3V2D6|G3V2D6_HUMAN(158)/SUMO2_Human(93)-tr|G3V4W0|G3V4W0_HUMAN(237)/SUMO2_Human(93)-tr|B2R5W2|B2R5W2_HUMAN(237)/S…	Inter-Protein	5	1	30	21	1	1
76	QE4_LC12_IAH_SUMO_R1_HEK_AspN_E1_F5.15976.15976.2.0.dta	2	2330	DVFQQQTGG(9)-DVKPWLAGPKEE(10)	Cross-Linked	SUMO2_Human	2330	null	1	7.89e-05	0.010821	4.64591	SUMO2_Human(93)-sp|P05423|RPC4_HUMAN(206)/	Inter-Protein	5	1	27	25	1	1
77	QE4_LC12_IAH_SUMO_R1_HEK_AspN_E1_F6.10856.10856.2.0.dta	2	2340	DVFQQQTGG(9)-TVIIKEEEEDTA(5)	Cross-Linked	SUMO2_Human	2340	null	1	7.96e-05	0.009057	3.8753	SUMO2_Human(93)-sp|Q14676|MDC1_HUMAN(1840)/SUMO2_Human(93)-sp|Q14676-2|MDC1_HUMAN(1576)/SUMO2_Human(93)-sp|Q14676-3|MDC1_HUMAN(1553)/SUMO2_Human(93)-sp|Q14676-4|MDC1_HUMAN(817)/	Inter-Protein	6	1	27	22	1	1
78	QE4_LC12_IAH_SUMO_R1_HEK_AspN_E1_F5.24293.24293.3.0.dta	3	3540	DVFQQQTGG(9)-ILEASNSIQFVIKRPELLTEGVK(13)	Cross-Linked	SUMO2_Human	3540	null	1	8e-05	0.009723	2.74281	SUMO2_Human(93)-sp|Q9UHL9|GT2D1_HUMAN(638)/SUMO2_Human(93)-sp|Q9UHL9-2|GT2D1_HUMAN(638)/SUMO2_Human(93)-sp|Q9UHL9-3|GT2D1_HUMAN(670)/SUMO2_Human(93)-tr|E9PFE2|E9PFE2_HUMAN(638)/	Inter-Protein	5	1	30	56	1	1
79	QE4_LC12_IAH_SUMO_R1_HEK_AspN_E1_F4.13018.13018.2.0.dta	2	2160	DVFQQQTGG(9)-EAHQWFLKH(8)	Cross-Linked	SUMO2_Human	2160	null	1	8.05e-05	0.010507	4.87331	SUMO2_Human(93)-sp|P29590|PML_HUMAN(160)/SUMO2_Human(93)-sp|P29590-8|PML_HUMAN(160)/SUMO2_Human(93)-sp|P29590-9|PML_HUMAN(160)/SUMO2_Human(93)-sp|P29590-5|PML_HUMAN(160)/SUMO2_Human(93)-sp|P29590-2|PML_HUMAN(160)/SUMO2_Human(93)-sp|P29590-4|PML_HUMAN(160)/SUMO2_Human(93)-sp|P29590-10|PML_HUMAN(160)/SUMO2_Human(93)-sp|P29590-3|PML_HUMAN(160)/SUMO2_Human(93)-sp|P29590-11|PML_HUMAN(160)/SUMO2_Human(…	Inter-Protein	4	1	31	25	1	1
80	QE4_LC12_IAH_SUMO_R1_HEK_AspN_E1_F5.9909.9909.2.0.dta	2	2330	DVFQQQTGG(9)-DETNVKMESEGGA(6)	Cross-Linked	SUMO2_Human	2330	null	1	8.17e-05	0.012669	5.44433	SUMO2_Human(93)-sp|P07910|HNRPC_HUMAN(250)/SUMO2_Human(93)-sp|P07910-2|HNRPC_HUMAN(237)/SUMO2_Human(93)-sp|P07910-3|HNRPC_HUMAN(170)/SUMO2_Human(93)-sp|P07910-4|HNRPC_HUMAN(194)/SUMO2_Human(93)-tr|G3V2Q1|G3V2Q1_HUMAN(249)/SUMO2_Human(93)-tr|G3V4C1|G3V4C1_HUMAN(236)/SUMO2_Human(93)-tr|G3V2D6|G3V2D6_HUMAN(158)/SUMO2_Human(93)-tr|G3V4W0|G3V4W0_HUMAN(237)/SUMO2_Human(93)-tr|B2R5W2|B2R5W2_HUMAN(237)/S…	Inter-Protein	5	1	28	31	1	1
81	QE4_LC12_IAH_SUMO_R1_HEK_AspN_E1_F4.11979.11979.2.0.dta	2	2330	DVFQQQTGG(9)-DPAAAGALNVNVKK(13)	Cross-Linked	SUMO2_Human	2330	null	1	8.63e-05	0.005312	2.2816	SUMO2_Human(93)-sp|O94916|NFAT5_HUMAN(556)/SUMO2_Human(93)-sp|O94916-2|NFAT5_HUMAN(480)/SUMO2_Human(93)-sp|O94916-3|NFAT5_HUMAN(509)/SUMO2_Human(93)-sp|O94916-5|NFAT5_HUMAN(574)/	Inter-Protein	4	1	27	42	1	1
82	QE4_LC12_IAH_SUMO_R1_HEK_AspN_E1_F6.17423.17423.2.0.dta	2	2570	DVFQQQTGG(9)-DALASLENHVKIEPA(11)	Cross-Linked	SUMO2_Human	2570	null	1	8.63e-05	0.008487	3.30584	SUMO2_Human(93)-sp|Q9UPN9|TRI33_HUMAN(839)/SUMO2_Human(93)-sp|Q9UPN9-2|TRI33_HUMAN(839)/SUMO2_Human(93)-tr|H0Y612|H0Y612_HUMAN(600)/	Inter-Protein	6	1	31.5	31.5	1	1
83	QE4_LC12_IAH_SUMO_R1_HEK_AspN_E1_F5.16355.16355.2.0.dta	2	1980	DVFQQQTGG(9)-SATLPYIKQ(8)	Cross-Linked	SUMO2_Human	1980	null	1	8.64e-05	0.008844	4.46441	SUMO2_Human(93)-sp|O75376|NCOR1_HUMAN(1106)/SUMO2_Human(93)-sp|O75376-2|NCOR1_HUMAN(1122)/SUMO2_Human(93)-tr|A0A088AWL3|A0A088AWL3_HUMAN(1013)/	Inter-Protein	5	1	32	30	1	1
84	QE4_LC12_IAH_SUMO_R1_HEK_AspN_E1_F5.17762.17762.2.0.dta	2	2470	DVFQQQTGG(9)-ESIANQRITAFKM(12)	Cross-Linked	SUMO2_Human	2470	null	1	9.32e-05	0.008668	3.51042	SUMO2_Human(93)-sp|Q06265|EXOS9_HUMAN(297)/SUMO2_Human(93)-sp|Q06265-2|EXOS9_HUMAN(297)/SUMO2_Human(93)-sp|Q06265-3|EXOS9_HUMAN(213)/SUMO2_Human(93)-sp|Q06265-4|EXOS9_HUMAN(213)/SUMO2_Human(93)-tr|D6RIY6|D6RIY6_HUMAN(281)/	Inter-Protein	5	1	27	31	1	1
85	QE4_LC12_IAH_SUMO_R1_HEK_AspN_E1_F5.20220.20220.2.0.dta	2	2570	DVFQQQTGG(9)-DALASLENHVKIEPA(11)	Cross-Linked	SUMO2_Human	2570	null	1	9.34e-05	0.011916	4.6415	SUMO2_Human(93)-sp|Q9UPN9|TRI33_HUMAN(839)/SUMO2_Human(93)-sp|Q9UPN9-2|TRI33_HUMAN(839)/SUMO2_Human(93)-tr|H0Y612|H0Y612_HUMAN(600)/	Inter-Protein	5	1	31.5	34.5	1	1
86	QE4_LC12_IAH_SUMO_R1_HEK_AspN_E1_F5.20211.20211.2.0.dta	2	2280	DVFQQQTGG(9)-DEPLNLTFIKK(10)	Cross-Linked	SUMO2_Human	2280	null	1	9.42e-05	0.011905	5.22568	SUMO2_Human(93)-sp|O60315|ZEB2_HUMAN(866)/SUMO2_Human(93)-sp|O60315-2|ZEB2_HUMAN(842)/SUMO2_Human(93)-tr|A0A1B0GV02|A0A1B0GV02_HUMAN(891)/SUMO2_Human(93)-tr|A0A1B0GVV8|A0A1B0GVV8_HUMAN(754)/SUMO2_Human(93)-tr|A0JP08|A0JP08_HUMAN(865)/SUMO2_Human(93)-tr|A0A1B0GWI0|A0A1B0GWI0_HUMAN(607)/SUMO2_Human(93)-tr|A0A1B0GW50|A0A1B0GW50_HUMAN(866)/	Inter-Protein	5	1	31	38	1	1
87	QE4_LC12_IAH_SUMO_R1_HEK_AspN_E1_F6.14538.14538.2.0.dta	2	2370	DVFQQQTGG(9)-FLGVIVKSERPC(7)	Cross-Linked	SUMO2_Human	2370	Carbamidomethyl[C](24)	1	9.51e-05	0.008986	3.79926	SUMO2_Human(93)-sp|Q8ND82|Z280C_HUMAN(273)/SUMO2_Human(93)-tr|Q9UJJ2|Q9UJJ2_HUMAN(273)/	Inter-Protein	6	1	26	24	1	1
88	QE4_LC12_IAH_SUMO_R1_HEK_AspN_E1_F6.9198.9198.2.0.dta	2	2190	DVFQQQTGG(9)-SEPVKEESSEL(5)	Cross-Linked	SUMO2_Human	2190	null	1	9.56e-05	0.004744	2.16225	SUMO2_Human(93)-sp|Q14151|SAFB2_HUMAN(230)/SUMO2_Human(93)-sp|Q15424|SAFB1_HUMAN(231)/SUMO2_Human(93)-sp|Q15424-2|SAFB1_HUMAN(162)/SUMO2_Human(93)-sp|Q15424-3|SAFB1_HUMAN(231)/SUMO2_Human(93)-sp|Q15424-4|SAFB1_HUMAN(231)/	Inter-Protein	6	1	28	22	1	1
89	QE4_LC12_IAH_SUMO_R1_HEK_AspN_E1_F6.6316.6316.2.0.dta	2	2170	DVFQQQTGG(9)-RHTPLSKLMK(7)	Cross-Linked	SUMO2_Human	2170	null	1	9.56e-05	0.003756	1.72997	SUMO2_Human(93)-sp|P61956|SUMO2_HUMAN(42)/SUMO2_Human(93)-sp|P61956-2|SUMO2_HUMAN(42)/SUMO2_Human(93)-sp|P55854|SUMO3_HUMAN(41)/SUMO2_Human(93)-sp|P55854-2|SUMO3_HUMAN(41)/SUMO2_Human(93)-tr|A8MUA9|A8MUA9_HUMAN(41)/SUMO2_Human(93)-tr|A8MU27|A8MU27_HUMAN(41)/	Inter-Protein	6	1	27	25	1	1
90	QE4_LC12_IAH_SUMO_R1_HEK_AspN_E1_F5.13759.13759.2.0.dta	2	2500	DVFQQQTGG(9)-EMAAVTVKEESEDP(8)	Cross-Linked	SUMO2_Human	2500	null	1	9.75e-05	0.01151	4.613	SUMO2_Human(93)-sp|P78347|GTF2I_HUMAN(240)/SUMO2_Human(93)-sp|P78347-2|GTF2I_HUMAN(240)/SUMO2_Human(93)-sp|P78347-3|GTF2I_HUMAN(240)/SUMO2_Human(93)-sp|P78347-4|GTF2I_HUMAN(240)/SUMO2_Human(93)-sp|P78347-5|GTF2I_HUMAN(240)/	Inter-Protein	5	1	25	32	1	1
91	QE4_LC12_IAH_SUMO_R1_HEK_AspN_E1_F5.16344.16344.2.0.dta	2	2400	DVFQQQTGG(9)-DSFLMQPEKYGK(9)	Cross-Linked	SUMO2_Human	2400	null	1	9.8e-05	0.013753	5.72296	SUMO2_Human(93)-sp|Q9UBW7|ZMYM2_HUMAN(529)/	Inter-Protein	5	1	26.5	28.5	1	1
92	QE4_LC12_IAH_SUMO_R1_HEK_AspN_E1_F6.15720.15720.3.0.dta	3	3020	DVFQQQTGG(9)-ATILNTENLSSTPAPKYLK(16)	Cross-Linked	SUMO2_Human	3020	null	1	9.83e-05	0.006869	2.27333	SUMO2_Human(93)-sp|Q6PJP8|DCR1A_HUMAN(533)/	Inter-Protein	6	1	34.5	81.5	1	1
93	QE4_LC12_IAH_SUMO_R1_HEK_AspN_E1_F6.21112.21112.2.0.dta	2	2130	DVFQQQTGG(9)-DVFSVKTEMI(6)	Cross-Linked	SUMO2_Human	2130	null	1	9.97e-05	0.006057	2.84497	SUMO2_Human(93)-sp|Q99598|TSNAX_HUMAN(279)/	Inter-Protein	6	1	27	20	1	1
94	QE4_LC12_IAH_SUMO_R1_HEK_AspN_E1_F5.13258.13258.2.0.dta	2	2140	DVFQQQTGG(9)-GDETPLTNVKT(10)	Cross-Linked	SUMO2_Human	2140	null	1	0.0001	0.012578	5.89127	SUMO2_Human(93)-sp|Q9H0E9|BRD8_HUMAN(575)/SUMO2_Human(93)-sp|Q9H0E9-2|BRD8_HUMAN(648)/SUMO2_Human(93)-sp|Q9H0E9-3|BRD8_HUMAN(469)/SUMO2_Human(93)-sp|Q9H0E9-4|BRD8_HUMAN(578)/SUMO2_Human(93)-tr|B5MCW3|B5MCW3_HUMAN(575)/SUMO2_Human(93)-tr|H7C128|H7C128_HUMAN(569)/SUMO2_Human(93)-tr|H7C127|H7C127_HUMAN(604)/SUMO2_Human(93)-tr|H0YAH7|H0YAH7_HUMAN(227)/SUMO2_Human(93)-tr|H7C179|H7C179_HUMAN(573)/	Inter-Protein	5	1	30	36	1	1
95	QE4_LC12_IAH_SUMO_R1_HEK_AspN_E1_F5.22061.22061.2.0.dta	2	2350	DVFQQQTGG(9)-EGLSLSLIKSECG(9)	Cross-Linked	SUMO2_Human	2350	Carbamidomethyl[C](24)	1	0.000105	0.009924	4.21736	SUMO2_Human(93)-sp|Q92786|PROX1_HUMAN(556)/	Inter-Protein	5	1	26	32	1	1
96	QE4_LC12_IAH_SUMO_R1_HEK_AspN_E1_F5.10836.10836.2.0.dta	2	2150	DVFQQQTGG(9)-EVTLKCEEGE(5)	Cross-Linked	SUMO2_Human	2150	Carbamidomethyl[C](18)	1	0.000106	0.007247	3.36449	SUMO2_Human(93)-sp|Q9BUA3|CK084_HUMAN(18)/	Inter-Protein	5	1	31	24	1	1
97	QE4_LC12_IAH_SUMO_R1_HEK_AspN_E1_F5.18273.18273.2.0.dta	2	2090	DVFQQQTGG(9)-TEPIETKFY(7)	Cross-Linked	SUMO2_Human	2090	null	1	0.000106	0.006293	3.0139	SUMO2_Human(93)-sp|Q96T23|RSF1_HUMAN(463)/SUMO2_Human(93)-sp|Q96T23-2|RSF1_HUMAN(432)/SUMO2_Human(93)-sp|Q96T23-3|RSF1_HUMAN(211)/SUMO2_Human(93)-tr|H0YCN2|H0YCN2_HUMAN(264)/SUMO2_Human(93)-tr|H0YER1|H0YER1_HUMAN(462)/	Inter-Protein	5	1	29	31	1	1
98	QE4_LC12_IAH_SUMO_R1_HEK_AspN_E1_F4.11580.11580.2.0.dta	2	2540	DVFQQQTGG(9)-DEICSFSGGVKQEK(11)	Cross-Linked	SUMO2_Human	2540	Carbamidomethyl[C](16)	1	0.000107	0.010239	4.0245	SUMO2_Human(93)-sp|Q9UPN9|TRI33_HUMAN(793)/SUMO2_Human(93)-sp|Q9UPN9-2|TRI33_HUMAN(793)/SUMO2_Human(93)-tr|H0Y612|H0Y612_HUMAN(554)/	Inter-Protein	4	1	30	43	1	1
99	QE4_LC12_IAH_SUMO_R1_HEK_AspN_E1_F6.6619.6619.2.0.dta	2	2170	DVFQQQTGG(9)-RHTPLSKLMK(7)	Cross-Linked	SUMO2_Human	2170	null	1	0.000109	0.003321	1.52961	SUMO2_Human(93)-sp|P61956|SUMO2_HUMAN(42)/SUMO2_Human(93)-sp|P61956-2|SUMO2_HUMAN(42)/SUMO2_Human(93)-sp|P55854|SUMO3_HUMAN(41)/SUMO2_Human(93)-sp|P55854-2|SUMO3_HUMAN(41)/SUMO2_Human(93)-tr|A8MUA9|A8MUA9_HUMAN(41)/SUMO2_Human(93)-tr|A8MU27|A8MU27_HUMAN(41)/	Inter-Protein	6	1	25	22	1	1
100	QE4_LC12_IAH_SUMO_R1_HEK_AspN_E1_F5.13658.13658.2.0.dta	2	2170	DVFQQQTGG(9)-IQLQSCSKLE(8)	Cross-Linked	SUMO2_Human	2170	Carbamidomethyl[C](18)	1	0.00011	0.011016	5.08576	SUMO2_Human(93)-sp|Q9UPW6|SATB2_HUMAN(161)/SUMO2_Human(93)-tr|C9JR56|C9JR56_HUMAN(102)/	Inter-Protein	5	1	29	36	1	1
101	QE4_LC12_IAH_SUMO_R1_HEK_AspN_E1_F6.10010.10010.2.0.dta	2	2310	DVFQQQTGG(9)-DMGPSHIINIKK(11)	Cross-Linked	SUMO2_Human	2310	null	1	0.000113	0.006378	2.75726	SUMO2_Human(93)-sp|P05423|RPC4_HUMAN(141)/SUMO2_Human(93)-tr|E5RHT4|E5RHT4_HUMAN(141)/	Inter-Protein	6	1	24	25	1	1
102	QE4_LC12_IAH_SUMO_R1_HEK_AspN_E1_F4.13367.13367.2.0.dta	2	2040	DVFQQQTGG(9)-KVDLETLKE(8)	Cross-Linked	SUMO2_Human	2040	null	1	0.000115	0.007561	3.71542	SUMO2_Human(93)-sp|Q96T23|RSF1_HUMAN(670)/SUMO2_Human(93)-sp|Q96T23-2|RSF1_HUMAN(639)/SUMO2_Human(93)-sp|Q96T23-3|RSF1_HUMAN(418)/SUMO2_Human(93)-tr|H0YCN2|H0YCN2_HUMAN(471)/SUMO2_Human(93)-tr|H0YER1|H0YER1_HUMAN(669)/	Inter-Protein	4	1	32	27	1	1
103	QE4_LC12_IAH_SUMO_R1_HEK_AspN_E1_F6.15970.15970.2.0.dta	2	2190	DVFQQQTGG(9)-VENGQEPVIKL(10)	Cross-Linked	SUMO2_Human	2190	null	1	0.000115	0.006356	2.90745	SUMO2_Human(93)-sp|P55265|DSRAD_HUMAN(418)/SUMO2_Human(93)-sp|P55265-2|DSRAD_HUMAN(418)/SUMO2_Human(93)-sp|P55265-3|DSRAD_HUMAN(418)/SUMO2_Human(93)-sp|P55265-4|DSRAD_HUMAN(461)/SUMO2_Human(93)-sp|P55265-5|DSRAD_HUMAN(123)/SUMO2_Human(93)-tr|H0YCK3|H0YCK3_HUMAN(413)/	Inter-Protein	6	1	27	33	1	1
104	QE4_LC12_IAH_SUMO_R1_HEK_AspN_E1_F6.21301.21301.2.0.dta	2	2150	DVFQQQTGG(9)-EELFAITKIE(8)	Cross-Linked	SUMO2_Human	2150	null	1	0.000116	0.004481	2.08121	SUMO2_Human(93)-sp|Q9BQI6|SLF1_HUMAN(931)/	Inter-Protein	6	1	23.5	31.5	1	1
105	QE4_LC12_IAH_SUMO_R1_HEK_AspN_E1_F5.4154.4154.2.0.dta	2	2290	DVFQQQTGG(9)-SEEEQSSSSVKK(11)	Cross-Linked	SUMO2_Human	2290	null	1	0.000119	0.010392	4.54782	SUMO2_Human(93)-sp|P07910|HNRPC_HUMAN(243)/SUMO2_Human(93)-sp|P07910-2|HNRPC_HUMAN(230)/SUMO2_Human(93)-sp|P07910-3|HNRPC_HUMAN(163)/SUMO2_Human(93)-sp|P07910-4|HNRPC_HUMAN(187)/SUMO2_Human(93)-tr|G3V2Q1|G3V2Q1_HUMAN(242)/SUMO2_Human(93)-tr|G3V4C1|G3V4C1_HUMAN(229)/SUMO2_Human(93)-tr|G3V2D6|G3V2D6_HUMAN(151)/SUMO2_Human(93)-tr|G3V4W0|G3V4W0_HUMAN(230)/SUMO2_Human(93)-tr|B2R5W2|B2R5W2_HUMAN(230)/S…	Inter-Protein	5	1	34	48	1	1
106	QE4_LC12_IAH_SUMO_R1_HEK_AspN_E1_F6.7704.7704.2.0.dta	2	1750	DVFQQQTGG(9)-TVTITKE(6)	Cross-Linked	SUMO2_Human	1750	null	1	0.000123	0.004306	2.45793	SUMO2_Human(93)-sp|Q9NS91|RAD18_HUMAN(376)/SUMO2_Human(93)-tr|H7C3I2|H7C3I2_HUMAN(13)/	Inter-Protein	6	1	26	19	1	1
107	QE4_LC12_IAH_SUMO_R1_HEK_AspN_E1_F6.11623.11623.2.0.dta	2	2170	DVFQQQTGG(9)-SITVKVETEAE(5)	Cross-Linked	SUMO2_Human	2170	null	1	0.000123	0.006904	3.18736	SUMO2_Human(93)-sp|Q5T5X7|BEND3_HUMAN(20)/	Inter-Protein	6	1	24	21	1	1
108	QE4_LC12_IAH_SUMO_R1_HEK_AspN_E1_F4.23961.23961.2.0.dta	2	2230	DVFQQQTGG(9)-LLGPVLVKQELG(8)	Cross-Linked	SUMO2_Human	2230	null	1	0.000124	0.013185	5.92262	SUMO2_Human(93)-sp|O15212|PFD6_HUMAN(66)/SUMO2_Human(93)-tr|A2AB88|A2AB88_HUMAN(66)/	Inter-Protein	4	1	30	25	1	1
109	QE4_LC12_IAH_SUMO_R1_HEK_AspN_E1_F6.11935.11935.2.0.dta	2	2170	DVFQQQTGG(9)-SITVKVETEAE(5)	Cross-Linked	SUMO2_Human	2170	null	1	0.000124	0.008142	3.75891	SUMO2_Human(93)-sp|Q5T5X7|BEND3_HUMAN(20)/	Inter-Protein	6	1	30	23	1	1
110	QE4_LC12_IAH_SUMO_R1_HEK_AspN_E1_F4.12293.12293.2.0.dta	2	2130	DVFQQQTGG(9)-DPTNPSAGTAKI(11)	Cross-Linked	SUMO2_Human	2130	null	1	0.000125	0.01077	5.05154	SUMO2_Human(93)-sp|Q9ULU4|PKCB1_HUMAN(390)/SUMO2_Human(93)-sp|Q9ULU4-3|PKCB1_HUMAN(245)/SUMO2_Human(93)-sp|Q9ULU4-4|PKCB1_HUMAN(14)/SUMO2_Human(93)-sp|Q9ULU4-5|PKCB1_HUMAN(385)/SUMO2_Human(93)-sp|Q9ULU4-6|PKCB1_HUMAN(245)/SUMO2_Human(93)-sp|Q9ULU4-7|PKCB1_HUMAN(410)/SUMO2_Human(93)-sp|Q9ULU4-8|PKCB1_HUMAN(410)/SUMO2_Human(93)-sp|Q9ULU4-9|PKCB1_HUMAN(390)/SUMO2_Human(93)-sp|Q9ULU4-10|PKCB1_HUMAN(4…	Inter-Protein	4	1	26	38	1	1
111	QE4_LC12_IAH_SUMO_R1_HEK_AspN_E1_F6.14085.14085.2.0.dta	2	1780	DVFQQQTGG(9)-EMPLLKS(6)	Cross-Linked	SUMO2_Human	1780	null	1	0.000127	0.005951	3.34725	SUMO2_Human(93)-sp|Q01780|EXOSX_HUMAN(583)/SUMO2_Human(93)-sp|Q01780-2|EXOSX_HUMAN(583)/	Inter-Protein	6	1	28	19	1	1
112	QE4_LC12_IAH_SUMO_R1_HEK_AspN_E1_F6.17951.17951.2.0.dta	2	2790	DVFQQQTGG(9)-ASSPELPVSVENIKQET(14)	Cross-Linked	SUMO2_Human	2790	null	1	0.00013	0.00892	3.19901	SUMO2_Human(93)-sp|Q969R5|LMBL2_HUMAN(700)/	Inter-Protein	6	1	26	49	1	1
113	QE4_LC12_IAH_SUMO_R1_HEK_AspN_E1_F5.13040.13040.2.0.dta	2	2430	DVFQQQTGG(9)-DRAAFAMVTHVKQ(12)	Cross-Linked	SUMO2_Human	2430	null	1	0.000131	0.010254	4.21248	SUMO2_Human(93)-sp|Q9Y4A5|TRRAP_HUMAN(2543)/SUMO2_Human(93)-sp|Q9Y4A5-2|TRRAP_HUMAN(2525)/SUMO2_Human(93)-tr|F2Z2U4|F2Z2U4_HUMAN(2525)/SUMO2_Human(93)-tr|H0Y4W2|H0Y4W2_HUMAN(2265)/	Inter-Protein	5	1	30.5	38.5	1	1
114	QE4_LC12_IAH_SUMO_R1_HEK_AspN_E1_F5.6679.6679.2.0.dta	2	1730	DVFQQQTGG(9)-ANVEVKN(6)	Cross-Linked	SUMO2_Human	1730	null	1	0.000133	0.009909	5.71504	SUMO2_Human(93)-sp|Q86UP3|ZFHX4_HUMAN(1299)/SUMO2_Human(93)-sp|Q86UP3-2|ZFHX4_HUMAN(1344)/SUMO2_Human(93)-sp|Q86UP3-4|ZFHX4_HUMAN(1299)/SUMO2_Human(93)-sp|Q86UP3-5|ZFHX4_HUMAN(1344)/SUMO2_Human(93)-tr|E7EVZ1|E7EVZ1_HUMAN(1318)/	Inter-Protein	5	1	33.5	24.5	1	1
115	QE4_LC12_IAH_SUMO_R1_HEK_AspN_E1_F6.15163.15163.3.0.dta	3	3020	DVFQQQTGG(9)-DNMSEYSKQMQRFNVGE(8)	Cross-Linked	SUMO2_Human	3020	null	1	0.000135	0.006922	2.28953	SUMO2_Human(93)-sp|Q13547|HDAC1_HUMAN(89)/SUMO2_Human(93)-sp|Q92769|HDAC2_HUMAN(90)/SUMO2_Human(93)-sp|Q92769-3|HDAC2_HUMAN(60)/SUMO2_Human(93)-tr|E5RHE7|E5RHE7_HUMAN(60)/SUMO2_Human(93)-tr|E5RFP9|E5RFP9_HUMAN(97)/SUMO2_Human(93)-tr|E5RGV4|E5RGV4_HUMAN(60)/SUMO2_Human(93)-tr|E5RH52|E5RH52_HUMAN(60)/SUMO2_Human(93)-tr|H3BM24|H3BM24_HUMAN(80)/SUMO2_Human(93)-tr|E5RG37|E5RG37_HUMAN(60)/	Inter-Protein	6	1	27	41	1	1
116	QE4_LC12_IAH_SUMO_R1_HEK_AspN_E1_F4.11180.11180.2.0.dta	2	2270	DVFQQQTGG(9)-DLQGASQVKEET(9)	Cross-Linked	SUMO2_Human	2270	null	1	0.000137	0.008923	3.9394	SUMO2_Human(93)-sp|Q92793|CBP_HUMAN(1033)/SUMO2_Human(93)-sp|Q92793-2|CBP_HUMAN(995)/SUMO2_Human(93)-tr|I3L466|I3L466_HUMAN(568)/	Inter-Protein	4	1	31	36	1	1
117	QE4_LC12_IAH_SUMO_R1_HEK_AspN_E1_F6.10320.10320.2.0.dta	2	2430	DVFQQQTGG(9)-DRAAFAMVTHVKQ(12)	Cross-Linked	SUMO2_Human	2430	null	1	0.000137	0.006275	2.57786	SUMO2_Human(93)-sp|Q9Y4A5|TRRAP_HUMAN(2543)/SUMO2_Human(93)-sp|Q9Y4A5-2|TRRAP_HUMAN(2525)/SUMO2_Human(93)-tr|F2Z2U4|F2Z2U4_HUMAN(2525)/SUMO2_Human(93)-tr|H0Y4W2|H0Y4W2_HUMAN(2265)/	Inter-Protein	6	1	19.5	21.5	1	1
118	QE4_LC12_IAH_SUMO_R1_HEK_AspN_E1_F4.17085.17085.2.0.dta	2	2500	DVFQQQTGG(9)-AQIDPVLLKNSSQQ(9)	Cross-Linked	SUMO2_Human	2500	null	1	0.00014	0.010617	4.24466	SUMO2_Human(93)-sp|Q96T23|RSF1_HUMAN(215)/SUMO2_Human(93)-sp|Q96T23-2|RSF1_HUMAN(184)/SUMO2_Human(93)-tr|H0YCN2|H0YCN2_HUMAN(16)/SUMO2_Human(93)-tr|H0YER1|H0YER1_HUMAN(214)/SUMO2_Human(93)-tr|H7C306|H7C306_HUMAN(182)/	Inter-Protein	4	1	26.5	37.5	1	1
119	QE4_LC12_IAH_SUMO_R1_HEK_AspN_E1_F6.18415.18415.2.0.dta	2	2250	DVFQQQTGG(9)-NFIQWIRTKS(9)	Cross-Linked	SUMO2_Human	2250	null	1	0.000142	0.000896	0.397667	SUMO2_Human(93)-sp|Q6NSI4|CX057_HUMAN(492)/SUMO2_Human(93)-sp|Q6NSI4-2|CX057_HUMAN(492)/	Inter-Protein	6	1	28	29	1	1
120	QE4_LC12_IAH_SUMO_R1_HEK_AspN_E1_F5.18721.18721.2.0.dta	2	2190	DVFQQQTGG(9)-VENGQEPVIKL(10)	Cross-Linked	SUMO2_Human	2190	null	1	0.000145	0.010721	4.90415	SUMO2_Human(93)-sp|P55265|DSRAD_HUMAN(418)/SUMO2_Human(93)-sp|P55265-2|DSRAD_HUMAN(418)/SUMO2_Human(93)-sp|P55265-3|DSRAD_HUMAN(418)/SUMO2_Human(93)-sp|P55265-4|DSRAD_HUMAN(461)/SUMO2_Human(93)-sp|P55265-5|DSRAD_HUMAN(123)/SUMO2_Human(93)-tr|H0YCK3|H0YCK3_HUMAN(413)/	Inter-Protein	5	1	29	34	1	1
121	QE4_LC12_IAH_SUMO_R1_HEK_AspN_E1_F4.15387.15387.2.0.dta	2	2040	DVFQQQTGG(9)-DPMAMTQKY(8)	Cross-Linked	SUMO2_Human	2040	null	1	0.000146	0.008782	4.29457	SUMO2_Human(93)-sp|Q13435|SF3B2_HUMAN(843)/SUMO2_Human(93)-tr|E9PPJ0|E9PPJ0_HUMAN(826)/SUMO2_Human(93)-tr|H0YEX5|H0YEX5_HUMAN(263)/	Inter-Protein	4	1	32	32	1	1
122	QE4_LC12_IAH_SUMO_R1_HEK_AspN_E1_F4.8817.8817.2.0.dta	2	2110	DVFQQQTGG(9)-SCGLNPKLEK(7)	Cross-Linked	SUMO2_Human	2110	Carbamidomethyl[C](14)	1	0.000146	0.006647	3.15618	SUMO2_Human(93)-sp|P46100|ATRX_HUMAN(623)/SUMO2_Human(93)-sp|P46100-2|ATRX_HUMAN(419)/SUMO2_Human(93)-sp|P46100-3|ATRX_HUMAN(506)/SUMO2_Human(93)-sp|P46100-4|ATRX_HUMAN(585)/SUMO2_Human(93)-sp|P46100-5|ATRX_HUMAN(468)/SUMO2_Human(93)-sp|P46100-6|ATRX_HUMAN(555)/SUMO2_Human(93)-tr|A0A096LNW1|A0A096LNW1_HUMAN(594)/SUMO2_Human(93)-tr|A0A096LNL9|A0A096LNL9_HUMAN(555)/	Inter-Protein	4	1	35	35	1	1
123	QE4_LC12_IAH_SUMO_R1_HEK_AspN_E1_F5.19441.19441.2.0.dta	2	2330	DVFQQQTGG(9)-DETGNNPSVSLKL(12)	Cross-Linked	SUMO2_Human	2330	null	1	0.000148	0.008518	3.64934	SUMO2_Human(93)-sp|P46100|ATRX_HUMAN(1982)/SUMO2_Human(93)-sp|P46100-2|ATRX_HUMAN(1778)/SUMO2_Human(93)-sp|P46100-3|ATRX_HUMAN(1865)/SUMO2_Human(93)-sp|P46100-4|ATRX_HUMAN(1944)/SUMO2_Human(93)-sp|P46100-5|ATRX_HUMAN(1827)/SUMO2_Human(93)-tr|A0A096LNX6|A0A096LNX6_HUMAN(119)/	Inter-Protein	5	1	29.5	40.5	1	1
124	QE4_LC12_IAH_SUMO_R1_HEK_AspN_E1_F6.13504.13504.2.0.dta	2	2610	DVFQQQTGG(9)-DKPVPLPAPEMTVKQ(14)	Cross-Linked	SUMO2_Human	2610	null	1	0.00015	0.004154	1.59137	SUMO2_Human(93)-sp|Q9H0E9|BRD8_HUMAN(481)/SUMO2_Human(93)-sp|Q9H0E9-2|BRD8_HUMAN(554)/SUMO2_Human(93)-sp|Q9H0E9-3|BRD8_HUMAN(375)/SUMO2_Human(93)-sp|Q9H0E9-4|BRD8_HUMAN(484)/SUMO2_Human(93)-tr|B5MCW3|B5MCW3_HUMAN(481)/SUMO2_Human(93)-tr|H7C128|H7C128_HUMAN(475)/SUMO2_Human(93)-tr|H7C127|H7C127_HUMAN(510)/SUMO2_Human(93)-tr|H0YAH7|H0YAH7_HUMAN(133)/SUMO2_Human(93)-tr|H7C179|H7C179_HUMAN(479)/	Inter-Protein	6	1	27	32	1	1
125	QE4_LC12_IAH_SUMO_R1_HEK_AspN_E1_F5.23816.23816.2.0.dta	2	2230	DVFQQQTGG(9)-LLGPVLVKQELG(8)	Cross-Linked	SUMO2_Human	2230	null	1	0.000151	0.013822	6.20875	SUMO2_Human(93)-sp|O15212|PFD6_HUMAN(66)/SUMO2_Human(93)-tr|A2AB88|A2AB88_HUMAN(66)/	Inter-Protein	5	1	30	26	1	1
126	QE4_LC12_IAH_SUMO_R1_HEK_AspN_E1_F2.13750.13750.2.0.dta	2	2540	DVFQQQTGG(9)-DEICSFSGGVKQEK(11)	Cross-Linked	SUMO2_Human	2540	Carbamidomethyl[C](16)	1	0.000153	0.004889	1.92165	SUMO2_Human(93)-sp|Q9UPN9|TRI33_HUMAN(793)/SUMO2_Human(93)-sp|Q9UPN9-2|TRI33_HUMAN(793)/SUMO2_Human(93)-tr|H0Y612|H0Y612_HUMAN(554)/	Inter-Protein	2	1	29	51	1	1
127	QE4_LC12_IAH_SUMO_R1_HEK_AspN_E1_F5.14647.14647.2.0.dta	2	2170	DVFQQQTGG(9)-SITVKVETEAE(5)	Cross-Linked	SUMO2_Human	2170	null	1	0.000154	0.01237	5.71084	SUMO2_Human(93)-sp|Q5T5X7|BEND3_HUMAN(20)/	Inter-Protein	5	1	29	23	1	1
128	QE4_LC12_IAH_SUMO_R1_HEK_AspN_E1_F5.15657.15657.2.0.dta	2	2080	DVFQQQTGG(9)-DGSVVQFKIK(8)	Cross-Linked	SUMO2_Human	2080	null	1	0.00016	0.007544	3.62507	SUMO2_Human(93)-sp|P61956|SUMO2_HUMAN(33)/SUMO2_Human(93)-sp|P61956-2|SUMO2_HUMAN(33)/SUMO2_Human(93)-sp|Q6EEV6|SUMO4_HUMAN(33)/SUMO2_Human(93)-sp|P55854|SUMO3_HUMAN(32)/SUMO2_Human(93)-sp|P55854-2|SUMO3_HUMAN(32)/SUMO2_Human(93)-tr|A8MUA9|A8MUA9_HUMAN(32)/SUMO2_Human(93)-tr|A8MU27|A8MU27_HUMAN(32)/	Inter-Protein	5	1	33	36	1	1
129	QE4_LC12_IAH_SUMO_R1_HEK_AspN_E1_F4.9705.9705.2.0.dta	2	2440	DVFQQQTGG(9)-DETNVKMESEGGAD(6)	Cross-Linked	SUMO2_Human	2440	null	1	0.00016	0.007164	2.93362	SUMO2_Human(93)-sp|P07910|HNRPC_HUMAN(250)/SUMO2_Human(93)-sp|P07910-2|HNRPC_HUMAN(237)/SUMO2_Human(93)-sp|P07910-3|HNRPC_HUMAN(170)/SUMO2_Human(93)-sp|P07910-4|HNRPC_HUMAN(194)/SUMO2_Human(93)-tr|G3V2Q1|G3V2Q1_HUMAN(249)/SUMO2_Human(93)-tr|G3V4C1|G3V4C1_HUMAN(236)/SUMO2_Human(93)-tr|G3V2D6|G3V2D6_HUMAN(158)/SUMO2_Human(93)-tr|G3V4W0|G3V4W0_HUMAN(237)/SUMO2_Human(93)-tr|B2R5W2|B2R5W2_HUMAN(237)/S…	Inter-Protein	4	1	31	30	1	1
130	QE4_LC12_IAH_SUMO_R1_HEK_AspN_E1_F5.9929.9929.2.0.dta	2	1750	DVFQQQTGG(9)-TVTITKE(6)	Cross-Linked	SUMO2_Human	1750	null	1	0.00016	0.011255	6.42452	SUMO2_Human(93)-sp|Q9NS91|RAD18_HUMAN(376)/SUMO2_Human(93)-tr|H7C3I2|H7C3I2_HUMAN(13)/	Inter-Protein	5	1	29	22	1	1
131	QE4_LC12_IAH_SUMO_R1_HEK_AspN_E1_F5.7531.7531.2.0.dta	2	2220	DVFQQQTGG(9)-TGPTVTQVKAEK(9)	Cross-Linked	SUMO2_Human	2220	null	1	0.000162	0.009229	4.15884	SUMO2_Human(93)-sp|Q13428|TCOF_HUMAN(755)/SUMO2_Human(93)-sp|Q13428-2|TCOF_HUMAN(678)/SUMO2_Human(93)-sp|Q13428-3|TCOF_HUMAN(755)/SUMO2_Human(93)-sp|Q13428-4|TCOF_HUMAN(755)/SUMO2_Human(93)-sp|Q13428-5|TCOF_HUMAN(755)/SUMO2_Human(93)-sp|Q13428-6|TCOF_HUMAN(755)/SUMO2_Human(93)-sp|Q13428-7|TCOF_HUMAN(755)/SUMO2_Human(93)-sp|Q13428-8|TCOF_HUMAN(678)/SUMO2_Human(93)-tr|E7ETY2|E7ETY2_HUMAN(755)/SUMO2…	Inter-Protein	5	1	32	37	1	1
132	QE4_LC12_IAH_SUMO_R1_HEK_AspN_E1_F6.8210.8210.2.0.dta	2	2250	DVFQQQTGG(9)-IKQEITEGELK(2)	Cross-Linked	SUMO2_Human	2250	null	1	0.000163	0.006178	2.74804	SUMO2_Human(93)-sp|Q92766|RREB1_HUMAN(615)/SUMO2_Human(93)-sp|Q92766-2|RREB1_HUMAN(615)/SUMO2_Human(93)-sp|Q92766-3|RREB1_HUMAN(615)/SUMO2_Human(93)-sp|Q92766-5|RREB1_HUMAN(615)/SUMO2_Human(93)-tr|C9JU34|C9JU34_HUMAN(615)/	Inter-Protein	6	1	20	14	1	1
133	QE4_LC12_IAH_SUMO_R1_HEK_AspN_E1_F3.8315.8315.2.0.dta	2	2280	DVFQQQTGG(9)-ETDGSSQIKQEP(9)	Cross-Linked	SUMO2_Human	2280	null	1	0.000167	0.009496	4.16666	SUMO2_Human(93)-sp|P78347|GTF2I_HUMAN(991)/SUMO2_Human(93)-sp|P78347-2|GTF2I_HUMAN(950)/SUMO2_Human(93)-sp|P78347-3|GTF2I_HUMAN(971)/SUMO2_Human(93)-sp|P78347-4|GTF2I_HUMAN(970)/	Inter-Protein	3	1	32	31	1	1
134	QE4_LC12_IAH_SUMO_R1_HEK_AspN_E1_F3.10766.10766.2.0.dta	2	2020	DVFQQQTGG(9)-EAALENGIKN(9)	Cross-Linked	SUMO2_Human	2020	null	1	0.000167	0.012997	6.43742	SUMO2_Human(93)-sp|P43243|MATR3_HUMAN(736)/SUMO2_Human(93)-sp|P43243-2|MATR3_HUMAN(448)/SUMO2_Human(93)-tr|A8MXP9|A8MXP9_HUMAN(784)/SUMO2_Human(93)-tr|B3KM87|B3KM87_HUMAN(398)/SUMO2_Human(93)-tr|Q68E03|Q68E03_HUMAN(172)/SUMO2_Human(93)-tr|A0A0R4J2E8|A0A0R4J2E8_HUMAN(736)/SUMO2_Human(93)-tr|D6REM6|D6REM6_HUMAN(736)/	Inter-Protein	3	1	35.5	37.5	1	1
135	QE4_LC12_IAH_SUMO_R1_HEK_AspN_E1_F2.21427.21427.2.0.dta	2	2090	DVFQQQTGG(9)-TEPIETKFY(7)	Cross-Linked	SUMO2_Human	2090	null	1	0.000173	0.005419	2.59532	SUMO2_Human(93)-sp|Q96T23|RSF1_HUMAN(463)/SUMO2_Human(93)-sp|Q96T23-2|RSF1_HUMAN(432)/SUMO2_Human(93)-sp|Q96T23-3|RSF1_HUMAN(211)/SUMO2_Human(93)-tr|H0YCN2|H0YCN2_HUMAN(264)/SUMO2_Human(93)-tr|H0YER1|H0YER1_HUMAN(462)/	Inter-Protein	2	1	31	30	1	1
136	QE4_LC12_IAH_SUMO_R1_HEK_AspN_E1_F4.7776.7776.2.0.dta	2	1870	DVFQQQTGG(9)-TETSIKTE(6)	Cross-Linked	SUMO2_Human	1870	null	1	0.000173	0.006991	3.74073	SUMO2_Human(93)-sp|Q9Y4E5|ZN451_HUMAN(706)/SUMO2_Human(93)-sp|Q9Y4E5-2|ZN451_HUMAN(706)/SUMO2_Human(93)-tr|E9PH99|E9PH99_HUMAN(706)/	Inter-Protein	4	1	30	28	1	1
137	QE4_LC12_IAH_SUMO_R1_HEK_AspN_E1_F5.7660.7660.2.0.dta	2	1990	DVFQQQTGG(9)-REEIIIKK(7)	Cross-Linked	SUMO2_Human	1990	null	1	0.000176	0.009927	4.99076	SUMO2_Human(93)-sp|Q5T200|ZC3HD_HUMAN(194)/SUMO2_Human(93)-sp|Q5T200-2|ZC3HD_HUMAN(194)/SUMO2_Human(93)-tr|A0A087WX14|A0A087WX14_HUMAN(58)/	Inter-Protein	5	1	21	19	1	1
138	QE4_LC12_IAH_SUMO_R1_HEK_AspN_E1_F4.9983.9983.2.0.dta	2	2330	DVFQQQTGG(9)-DETNVKMESEGGA(6)	Cross-Linked	SUMO2_Human	2330	null	1	0.000179	0.009336	4.01202	SUMO2_Human(93)-sp|P07910|HNRPC_HUMAN(250)/SUMO2_Human(93)-sp|P07910-2|HNRPC_HUMAN(237)/SUMO2_Human(93)-sp|P07910-3|HNRPC_HUMAN(170)/SUMO2_Human(93)-sp|P07910-4|HNRPC_HUMAN(194)/SUMO2_Human(93)-tr|G3V2Q1|G3V2Q1_HUMAN(249)/SUMO2_Human(93)-tr|G3V4C1|G3V4C1_HUMAN(236)/SUMO2_Human(93)-tr|G3V2D6|G3V2D6_HUMAN(158)/SUMO2_Human(93)-tr|G3V4W0|G3V4W0_HUMAN(237)/SUMO2_Human(93)-tr|B2R5W2|B2R5W2_HUMAN(237)/S…	Inter-Protein	4	1	30	33	1	1
139	QE4_LC12_IAH_SUMO_R1_HEK_AspN_E1_F5.11783.11783.2.0.dta	2	2060	DVFQQQTGG(9)-DHINLKVAGQ(6)	Cross-Linked	SUMO2_Human	2060	null	1	0.000181	0.008587	4.17854	SUMO2_Human(93)-sp|P61956|SUMO2_HUMAN(21)/SUMO2_Human(93)-sp|P61956-2|SUMO2_HUMAN(21)/SUMO2_Human(93)-sp|P55854|SUMO3_HUMAN(20)/SUMO2_Human(93)-sp|P55854-2|SUMO3_HUMAN(20)/SUMO2_Human(93)-tr|A8MUA9|A8MUA9_HUMAN(20)/SUMO2_Human(93)-tr|A8MU27|A8MU27_HUMAN(20)/	Inter-Protein	5	1	31	31	1	1
140	QE4_LC12_IAH_SUMO_R1_HEK_AspN_E1_F3.4770.4770.2.0.dta	2	2330	DVFQQQTGG(9)-SHEGVACVQKEK(10)	Cross-Linked	SUMO2_Human	2330	Carbamidomethyl[C](19)	1	0.000186	0.00922	3.95352	SUMO2_Human(93)-sp|Q9Y4E5|ZN451_HUMAN(464)/SUMO2_Human(93)-sp|Q9Y4E5-2|ZN451_HUMAN(464)/SUMO2_Human(93)-tr|E9PH99|E9PH99_HUMAN(464)/	Inter-Protein	3	1	25	42	1	1
141	QE4_LC12_IAH_SUMO_R1_HEK_AspN_E1_F4.16094.16094.2.0.dta	2	2330	DVFQQQTGG(9)-DVKPWLAGPKEE(10)	Cross-Linked	SUMO2_Human	2330	null	1	0.000187	0.012027	5.1637	SUMO2_Human(93)-sp|P05423|RPC4_HUMAN(206)/	Inter-Protein	4	1	29	26	1	1
142	QE4_LC12_IAH_SUMO_R1_HEK_AspN_E1_F4.14101.14101.2.0.dta	2	1850	DVFQQQTGG(9)-QEMEVKM(6)	Cross-Linked	SUMO2_Human	1850	null	1	0.000189	0.007588	4.09093	SUMO2_Human(93)-sp|Q9H307|PININ_HUMAN(365)/SUMO2_Human(93)-sp|Q9H307-2|PININ_HUMAN(232)/	Inter-Protein	4	1	31	26	1	1
143	QE4_LC12_IAH_SUMO_R1_HEK_AspN_E1_F4.20011.20011.2.0.dta	2	2080	DVFQQQTGG(9)-DSVQAKVEML(6)	Cross-Linked	SUMO2_Human	2080	null	1	0.000189	0.012871	6.18798	SUMO2_Human(93)-sp|P09874|PARP1_HUMAN(761)/	Inter-Protein	4	1	22	17	1	1
144	QE4_LC12_IAH_SUMO_R1_HEK_AspN_E1_F6.13635.13635.2.0.dta	2	2110	DVFQQQTGG(9)-KVVLLTGETST(1)	Cross-Linked	SUMO2_Human	2110	null	1	0.000193	0.015064	7.14581	SUMO2_Human(93)-sp|O75643|U520_HUMAN(1404)/	Inter-Protein	6	1	22	18	1	1
145	QE4_LC12_IAH_SUMO_R1_HEK_AspN_E1_F6.4872.4872.2.0.dta	2	1950	DVFQQQTGG(9)-SEPVKEESS(5)	Cross-Linked	SUMO2_Human	1950	null	1	0.000194	0.003781	1.9371	SUMO2_Human(93)-sp|Q14151|SAFB2_HUMAN(230)/SUMO2_Human(93)-sp|Q15424|SAFB1_HUMAN(231)/SUMO2_Human(93)-sp|Q15424-2|SAFB1_HUMAN(162)/SUMO2_Human(93)-sp|Q15424-3|SAFB1_HUMAN(231)/SUMO2_Human(93)-sp|Q15424-4|SAFB1_HUMAN(231)/	Inter-Protein	6	1	29.5	21.5	1	1
146	QE4_LC12_IAH_SUMO_R1_HEK_AspN_E1_F5.17974.17974.2.0.dta	2	2190	DVFQQQTGG(9)-DQQGLLKAIQN(7)	Cross-Linked	SUMO2_Human	2190	null	1	0.000197	0.013854	6.33152	SUMO2_Human(93)-sp|Q13111|CAF1A_HUMAN(162)/SUMO2_Human(93)-sp|Q13111-2|CAF1A_HUMAN(162)/SUMO2_Human(93)-sp|Q13111-3|CAF1A_HUMAN(162)/SUMO2_Human(93)-tr|K7EJF1|K7EJF1_HUMAN(145)/	Inter-Protein	5	1	27.5	27.5	1	1
147	QE4_LC12_IAH_SUMO_R1_HEK_AspN_E1_F6.15565.15565.2.0.dta	2	2740	DVFQQQTGG(9)-ADSLLAVVKREPAEQPG(9)	Cross-Linked	SUMO2_Human	2740	null	1	0.0002	0.006051	2.20808	SUMO2_Human(93)-sp|Q14151|SAFB2_HUMAN(293)/SUMO2_Human(93)-sp|Q15424|SAFB1_HUMAN(294)/SUMO2_Human(93)-sp|Q15424-2|SAFB1_HUMAN(225)/SUMO2_Human(93)-sp|Q15424-3|SAFB1_HUMAN(294)/SUMO2_Human(93)-sp|Q15424-4|SAFB1_HUMAN(294)/	Inter-Protein	6	1	27	44	1	1
148	QE4_LC12_IAH_SUMO_R1_HEK_AspN_E1_F6.14394.14394.3.0.dta	3	2370	DVFQQQTGG(9)-FLGVIVKSERPC(7)	Cross-Linked	SUMO2_Human	2370	Carbamidomethyl[C](24)	1	0.000201	0.005018	2.1216	SUMO2_Human(93)-sp|Q8ND82|Z280C_HUMAN(273)/SUMO2_Human(93)-tr|Q9UJJ2|Q9UJJ2_HUMAN(273)/	Inter-Protein	6	1	33	31	1	1
149	QE4_LC12_IAH_SUMO_R1_HEK_AspN_E1_F6.13998.13998.2.0.dta	2	2030	DVFQQQTGG(9)-ADSLLAVVKR(9)	Cross-Linked	SUMO2_Human	2030	null	1	0.000202	0.004671	2.29863	SUMO2_Human(93)-sp|Q14151|SAFB2_HUMAN(293)/SUMO2_Human(93)-sp|Q15424|SAFB1_HUMAN(294)/SUMO2_Human(93)-sp|Q15424-2|SAFB1_HUMAN(225)/SUMO2_Human(93)-sp|Q15424-3|SAFB1_HUMAN(294)/SUMO2_Human(93)-sp|Q15424-4|SAFB1_HUMAN(294)/	Inter-Protein	6	1	31	30	1	1
150	QE4_LC12_IAH_SUMO_R1_HEK_AspN_E1_F5.14367.14367.2.0.dta	2	2070	DVFQQQTGG(9)-ALLYLKQEK(6)	Cross-Linked	SUMO2_Human	2070	null	1	0.00021	0.010139	4.90733	SUMO2_Human(93)-sp|Q6P2D0|ZFP1_HUMAN(145)/SUMO2_Human(93)-sp|Q6P2D0-2|ZFP1_HUMAN(90)/SUMO2_Human(93)-tr|J3KNQ1|J3KNQ1_HUMAN(112)/	Inter-Protein	5	1	31	22	1	1
151	QE4_LC12_IAH_SUMO_R1_HEK_AspN_E1_F5.20739.20739.2.0.dta	2	2790	DVFQQQTGG(9)-ASSPELPVSVENIKQET(14)	Cross-Linked	SUMO2_Human	2790	null	1	0.000212	0.016854	6.04441	SUMO2_Human(93)-sp|Q969R5|LMBL2_HUMAN(700)/	Inter-Protein	5	1	22	47	1	1
152	QE4_LC12_IAH_SUMO_R1_HEK_AspN_E1_F5.10461.10461.2.0.dta	2	1960	DVFQQQTGG(9)-TGPTVTQVKA(9)	Cross-Linked	SUMO2_Human	1960	null	1	0.000216	0.011776	6.00206	SUMO2_Human(93)-sp|Q13428|TCOF_HUMAN(755)/SUMO2_Human(93)-sp|Q13428-2|TCOF_HUMAN(678)/SUMO2_Human(93)-sp|Q13428-3|TCOF_HUMAN(755)/SUMO2_Human(93)-sp|Q13428-4|TCOF_HUMAN(755)/SUMO2_Human(93)-sp|Q13428-5|TCOF_HUMAN(755)/SUMO2_Human(93)-sp|Q13428-6|TCOF_HUMAN(755)/SUMO2_Human(93)-sp|Q13428-7|TCOF_HUMAN(755)/SUMO2_Human(93)-sp|Q13428-8|TCOF_HUMAN(678)/SUMO2_Human(93)-tr|E7ETY2|E7ETY2_HUMAN(755)/SUMO2…	Inter-Protein	5	1	29	28	1	1
153	QE4_LC12_IAH_SUMO_R1_HEK_AspN_E1_F6.4752.4752.2.0.dta	2	1810	DVFQQQTGG(9)-KIIKEES(4)	Cross-Linked	SUMO2_Human	1810	null	1	0.000217	0.00514	2.84462	SUMO2_Human(93)-sp|Q96T23|RSF1_HUMAN(309)/SUMO2_Human(93)-sp|Q96T23-2|RSF1_HUMAN(278)/SUMO2_Human(93)-sp|Q96T23-3|RSF1_HUMAN(57)/SUMO2_Human(93)-tr|H0YCN2|H0YCN2_HUMAN(110)/SUMO2_Human(93)-tr|H0YER1|H0YER1_HUMAN(308)/	Inter-Protein	6	1	32	19	1	1
154	QE4_LC12_IAH_SUMO_R1_HEK_AspN_E1_F6.17603.17603.2.0.dta	2	1820	DVFQQQTGG(9)-FLGVIVKS(7)	Cross-Linked	SUMO2_Human	1820	null	1	0.000224	0.007368	4.04176	SUMO2_Human(93)-sp|Q8ND82|Z280C_HUMAN(273)/SUMO2_Human(93)-tr|Q9UJJ2|Q9UJJ2_HUMAN(273)/	Inter-Protein	6	1	31	19	1	1
155	QE4_LC12_IAH_SUMO_R1_HEK_AspN_E1_F5.10334.10334.3.0.dta	3	3040	DVFQQQTGG(9)-SDEEEQQYVIKCGTCTK(11)	Cross-Linked	SUMO2_Human	3040	Carbamidomethyl[C](24);Carbamidomethyl[C](27)	1	0.000229	0.011017	3.62958	SUMO2_Human(93)-sp|Q9Y4E5|ZN451_HUMAN(790)/SUMO2_Human(93)-sp|Q9Y4E5-2|ZN451_HUMAN(790)/SUMO2_Human(93)-tr|E9PH99|E9PH99_HUMAN(790)/	Inter-Protein	5	1	33	61	1	1
156	QE4_LC12_IAH_SUMO_R1_HEK_AspN_E1_F1.17901.17901.2.0.dta	2	2280	DVFQQQTGG(9)-EMAAVTVKEESE(8)	Cross-Linked	SUMO2_Human	2280	null	1	0.000232	0.006057	2.65304	SUMO2_Human(93)-sp|P78347|GTF2I_HUMAN(240)/SUMO2_Human(93)-sp|P78347-2|GTF2I_HUMAN(240)/SUMO2_Human(93)-sp|P78347-3|GTF2I_HUMAN(240)/SUMO2_Human(93)-sp|P78347-4|GTF2I_HUMAN(240)/SUMO2_Human(93)-sp|P78347-5|GTF2I_HUMAN(240)/	Inter-Protein	1	1	29	38	1	1
157	QE4_LC12_IAH_SUMO_R1_HEK_AspN_E1_F5.22904.22904.3.0.dta	3	2730	DVFQQQTGG(9)-DQNTGAIENIIVEVKK(15)	Cross-Linked	SUMO2_Human	2730	null	1	0.000234	0.012865	4.71006	SUMO2_Human(93)-sp|P49711|CTCF_HUMAN(689)/SUMO2_Human(93)-sp|P49711-2|CTCF_HUMAN(361)/	Inter-Protein	5	1	36	81	1	1
158	QE4_LC12_IAH_SUMO_R1_HEK_AspN_E1_F3.12640.12640.2.0.dta	2	2280	DVFQQQTGG(9)-EMAAVTVKEESE(8)	Cross-Linked	SUMO2_Human	2280	null	1	0.000235	0.010495	4.59693	SUMO2_Human(93)-sp|P78347|GTF2I_HUMAN(240)/SUMO2_Human(93)-sp|P78347-2|GTF2I_HUMAN(240)/SUMO2_Human(93)-sp|P78347-3|GTF2I_HUMAN(240)/SUMO2_Human(93)-sp|P78347-4|GTF2I_HUMAN(240)/SUMO2_Human(93)-sp|P78347-5|GTF2I_HUMAN(240)/	Inter-Protein	3	1	28	37	1	1
159	QE4_LC12_IAH_SUMO_R1_HEK_AspN_E1_F2.13445.13445.2.0.dta	2	1990	DVFQQQTGG(9)-VVVTEVKEE(7)	Cross-Linked	SUMO2_Human	1990	null	1	0.000236	0.003878	1.9468	SUMO2_Human(93)-sp|Q9UKX7|NUP50_HUMAN(353)/SUMO2_Human(93)-sp|Q9UKX7-2|NUP50_HUMAN(325)/SUMO2_Human(93)-tr|B0QY21|B0QY21_HUMAN(132)/	Inter-Protein	2	1	30	29	1	1
160	QE4_LC12_IAH_SUMO_R1_HEK_AspN_E1_F5.14315.14315.2.0.dta	2	2290	DVFQQQTGG(9)-DEICSFSGGVKQ(11)	Cross-Linked	SUMO2_Human	2290	Carbamidomethyl[C](16)	1	0.000236	-0.000402	-0.175774	SUMO2_Human(93)-sp|Q9UPN9|TRI33_HUMAN(793)/SUMO2_Human(93)-sp|Q9UPN9-2|TRI33_HUMAN(793)/SUMO2_Human(93)-tr|H0Y612|H0Y612_HUMAN(554)/	Inter-Protein	5	1	27	41	1	1
161	QE4_LC12_IAH_SUMO_R1_HEK_AspN_E1_F4.21329.21329.2.0.dta	2	2220	DVFQQQTGG(9)-DFPVVIVKQES(8)	Cross-Linked	SUMO2_Human	2220	null	1	0.000238	0.008644	3.89174	SUMO2_Human(93)-sp|O15164|TIF1A_HUMAN(741)/SUMO2_Human(93)-sp|O15164-2|TIF1A_HUMAN(707)/	Inter-Protein	4	1	28.5	31.5	1	1
162	QE4_LC12_IAH_SUMO_R1_HEK_AspN_E1_F5.14634.14634.2.0.dta	2	2150	DVFQQQTGG(9)-DVLAGMSGKAIK(9)	Cross-Linked	SUMO2_Human	2150	null	1	0.000241	0.01186	5.51605	SUMO2_Human(93)-sp|Q02880|TOP2B_HUMAN(1214)/SUMO2_Human(93)-sp|Q02880-2|TOP2B_HUMAN(1209)/	Inter-Protein	5	1	32.5	34.5	1	1
163	QE4_LC12_IAH_SUMO_R1_HEK_AspN_E1_F5.20424.20424.2.0.dta	2	1820	DVFQQQTGG(9)-FLGVIVKS(7)	Cross-Linked	SUMO2_Human	1820	null	1	0.000242	0.010079	5.52889	SUMO2_Human(93)-sp|Q8ND82|Z280C_HUMAN(273)/SUMO2_Human(93)-tr|Q9UJJ2|Q9UJJ2_HUMAN(273)/	Inter-Protein	5	1	32	23	1	1
164	QE4_LC12_IAH_SUMO_R1_HEK_AspN_E1_F5.19049.19049.2.0.dta	2	2470	DVFQQQTGG(9)-TQLVSKSLAYIER(6)	Cross-Linked	SUMO2_Human	2470	null	1	0.000243	0.009781	3.96268	SUMO2_Human(93)-sp|Q14149|MORC3_HUMAN(280)/	Inter-Protein	5	1	28	29	1	1
165	QE4_LC12_IAH_SUMO_R1_HEK_AspN_E1_F5.16955.16955.2.0.dta	2	2030	DVFQQQTGG(9)-ADSLLAVVKR(9)	Cross-Linked	SUMO2_Human	2030	null	1	0.000255	0.007825	3.85073	SUMO2_Human(93)-sp|Q14151|SAFB2_HUMAN(293)/SUMO2_Human(93)-sp|Q15424|SAFB1_HUMAN(294)/SUMO2_Human(93)-sp|Q15424-2|SAFB1_HUMAN(225)/SUMO2_Human(93)-sp|Q15424-3|SAFB1_HUMAN(294)/SUMO2_Human(93)-sp|Q15424-4|SAFB1_HUMAN(294)/	Inter-Protein	5	1	33	37	1	1
166	QE4_LC12_IAH_SUMO_R1_HEK_AspN_E1_F5.20114.20114.2.0.dta	2	1820	DVFQQQTGG(9)-FLGVIVKS(7)	Cross-Linked	SUMO2_Human	1820	null	1	0.000257	0.008053	4.41752	SUMO2_Human(93)-sp|Q8ND82|Z280C_HUMAN(273)/SUMO2_Human(93)-tr|Q9UJJ2|Q9UJJ2_HUMAN(273)/	Inter-Protein	5	1	35	20	1	1
167	QE4_LC12_IAH_SUMO_R1_HEK_AspN_E1_F6.15860.15860.2.0.dta	2	2330	DVFQQQTGG(9)-ADSLLAVVKREPA(9)	Cross-Linked	SUMO2_Human	2330	null	1	0.000258	0.008988	3.85881	SUMO2_Human(93)-sp|Q14151|SAFB2_HUMAN(293)/SUMO2_Human(93)-sp|Q15424|SAFB1_HUMAN(294)/SUMO2_Human(93)-sp|Q15424-2|SAFB1_HUMAN(225)/SUMO2_Human(93)-sp|Q15424-3|SAFB1_HUMAN(294)/SUMO2_Human(93)-sp|Q15424-4|SAFB1_HUMAN(294)/	Inter-Protein	6	1	28.5	35.5	1	1
168	QE4_LC12_IAH_SUMO_R1_HEK_AspN_E1_F4.13351.13351.2.0.dta	2	2040	DVFQQQTGG(9)-KVDLETLKE(8)	Cross-Linked	SUMO2_Human	2040	null	1	0.000259	0.007661	3.76456	SUMO2_Human(93)-sp|Q96T23|RSF1_HUMAN(670)/SUMO2_Human(93)-sp|Q96T23-2|RSF1_HUMAN(639)/SUMO2_Human(93)-sp|Q96T23-3|RSF1_HUMAN(418)/SUMO2_Human(93)-tr|H0YCN2|H0YCN2_HUMAN(471)/SUMO2_Human(93)-tr|H0YER1|H0YER1_HUMAN(669)/	Inter-Protein	4	1	30	22	1	1
169	QE4_LC12_IAH_SUMO_R1_HEK_AspN_E1_F5.12495.12495.2.0.dta	2	2340	DVFQQQTGG(9)-ETQTVISSIKGSK(10)	Cross-Linked	SUMO2_Human	2340	null	1	0.000261	0.009766	4.17674	SUMO2_Human(93)-sp|Q9H2Y7|ZN106_HUMAN(1504)/SUMO2_Human(93)-sp|Q9H2Y7-2|ZN106_HUMAN(732)/SUMO2_Human(93)-tr|A0A0C4DGM5|A0A0C4DGM5_HUMAN(689)/SUMO2_Human(93)-tr|H3BS99|H3BS99_HUMAN(471)/	Inter-Protein	5	1	25.5	37.5	1	1
170	QE4_LC12_IAH_SUMO_R1_HEK_AspN_E1_F3.11984.11984.2.0.dta	2	2220	DVFQQQTGG(9)-DGQVVLIKQEK(8)	Cross-Linked	SUMO2_Human	2220	null	1	0.000262	0.008162	3.6813	SUMO2_Human(93)-sp|P05423|RPC4_HUMAN(302)/	Inter-Protein	3	1	36	46	1	1
171	QE4_LC12_IAH_SUMO_R1_HEK_AspN_E1_F6.3784.3784.3.0.dta	3	2510	DVFQQQTGG(9)-NDKSEEEQSSSSVK(3)	Cross-Linked	SUMO2_Human	2510	null	1	0.000263	0.005699	2.2668	SUMO2_Human(93)-sp|P07910|HNRPC_HUMAN(232)/SUMO2_Human(93)-sp|P07910-2|HNRPC_HUMAN(219)/SUMO2_Human(93)-sp|P07910-3|HNRPC_HUMAN(152)/SUMO2_Human(93)-sp|P07910-4|HNRPC_HUMAN(176)/SUMO2_Human(93)-tr|G3V2Q1|G3V2Q1_HUMAN(231)/SUMO2_Human(93)-tr|G3V4C1|G3V4C1_HUMAN(218)/SUMO2_Human(93)-tr|G3V2D6|G3V2D6_HUMAN(140)/SUMO2_Human(93)-tr|G3V4W0|G3V4W0_HUMAN(219)/SUMO2_Human(93)-tr|B2R5W2|B2R5W2_HUMAN(219)/S…	Inter-Protein	6	1	35	24	1	1
172	QE4_LC12_IAH_SUMO_R1_HEK_AspN_E1_F6.4774.4774.2.0.dta	2	2450	DVFQQQTGG(9)-DRHHSVEIKIEK(9)	Cross-Linked	SUMO2_Human	2450	null	1	0.000264	0.007726	3.15188	SUMO2_Human(93)-sp|Q14151|SAFB2_HUMAN(517)/	Inter-Protein	6	1	23	29	1	1
173	QE4_LC12_IAH_SUMO_R1_HEK_AspN_E1_F5.22714.22714.3.0.dta	3	2880	DVFQQQTGG(9)-ECNLESSVESIISPKVK(15)	Cross-Linked	SUMO2_Human	2880	Carbamidomethyl[C](14)	1	0.000264	0.011828	4.10779	SUMO2_Human(93)-sp|O60216|RAD21_HUMAN(48)/SUMO2_Human(93)-tr|E5RJK5|E5RJK5_HUMAN(48)/SUMO2_Human(93)-tr|E5RJW1|E5RJW1_HUMAN(48)/SUMO2_Human(93)-tr|E5RFV8|E5RFV8_HUMAN(48)/SUMO2_Human(93)-tr|E5RIN7|E5RIN7_HUMAN(48)/	Inter-Protein	5	1	31	73	1	1
174	QE4_LC12_IAH_SUMO_R1_HEK_AspN_E1_F6.3775.3775.3.0.dta	3	2710	DVFQQQTGG(9)-ETCVEAHQRVKYTK(11)	Cross-Linked	SUMO2_Human	2710	Carbamidomethyl[C](15)	1	0.00027	0.00643	2.3733	SUMO2_Human(93)-sp|Q13263|TIF1B_HUMAN(185)/SUMO2_Human(93)-tr|M0R3C0|M0R3C0_HUMAN(51)/SUMO2_Human(93)-tr|M0QZE6|M0QZE6_HUMAN(51)/SUMO2_Human(93)-tr|M0R2I3|M0R2I3_HUMAN(97)/	Inter-Protein	6	1	27.5	38.5	1	1
175	QE4_LC12_IAH_SUMO_R1_HEK_AspN_E1_F5.24051.24051.2.0.dta	2	2100	DVFQQQTGG(9)-NTNTLFSVKL(9)	Cross-Linked	SUMO2_Human	2100	null	1	0.000273	0.011103	5.29455	SUMO2_Human(93)-sp|Q01826|SATB1_HUMAN(744)/SUMO2_Human(93)-sp|Q01826-2|SATB1_HUMAN(776)/	Inter-Protein	5	1	29	34	1	1
176	QE4_LC12_IAH_SUMO_R1_HEK_AspN_E1_F5.11608.11608.2.0.dta	2	2140	DVFQQQTGG(9)-DERVAPNFKT(9)	Cross-Linked	SUMO2_Human	2140	null	1	0.000273	0.008613	4.03036	SUMO2_Human(93)-sp|Q96T23|RSF1_HUMAN(456)/SUMO2_Human(93)-sp|Q96T23-2|RSF1_HUMAN(425)/SUMO2_Human(93)-sp|Q96T23-3|RSF1_HUMAN(204)/SUMO2_Human(93)-tr|H0YCN2|H0YCN2_HUMAN(257)/SUMO2_Human(93)-tr|H0YER1|H0YER1_HUMAN(455)/	Inter-Protein	5	1	32	28	1	1
177	QE4_LC12_IAH_SUMO_R1_HEK_AspN_E1_F3.7835.7835.2.0.dta	2	1870	DVFQQQTGG(9)-TETSIKTE(6)	Cross-Linked	SUMO2_Human	1870	null	1	0.000275	0.007174	3.83865	SUMO2_Human(93)-sp|Q9Y4E5|ZN451_HUMAN(706)/SUMO2_Human(93)-sp|Q9Y4E5-2|ZN451_HUMAN(706)/SUMO2_Human(93)-tr|E9PH99|E9PH99_HUMAN(706)/	Inter-Protein	3	1	33	24	1	1
178	QE4_LC12_IAH_SUMO_R1_HEK_AspN_E1_F3.11565.11565.2.0.dta	2	2480	DVFQQQTGG(9)-IHGSSFVTSTVKQE(12)	Cross-Linked	SUMO2_Human	2480	null	1	0.00028	0.011665	4.70324	SUMO2_Human(93)-sp|Q9ULM3|YETS2_HUMAN(552)/	Inter-Protein	3	1	26	34	1	1
179	QE4_LC12_IAH_SUMO_R1_HEK_AspN_E1_F4.22990.22990.2.0.dta	2	2730	DVFQQQTGG(9)-DQNTGAIENIIVEVKK(15)	Cross-Linked	SUMO2_Human	2730	null	1	0.000281	0.010816	3.95989	SUMO2_Human(93)-sp|P49711|CTCF_HUMAN(689)/SUMO2_Human(93)-sp|P49711-2|CTCF_HUMAN(361)/	Inter-Protein	4	1	26.5	54.5	1	1
180	QE4_LC12_IAH_SUMO_R1_HEK_AspN_E1_F5.12427.12427.2.0.dta	2	2440	DVFQQQTGG(9)-DILGETCKSEPVK(8)	Cross-Linked	SUMO2_Human	2440	Carbamidomethyl[C](19)	1	0.000283	0.005347	2.19484	SUMO2_Human(93)-sp|Q14151|SAFB2_HUMAN(225)/SUMO2_Human(93)-sp|Q15424|SAFB1_HUMAN(226)/SUMO2_Human(93)-sp|Q15424-2|SAFB1_HUMAN(157)/SUMO2_Human(93)-sp|Q15424-3|SAFB1_HUMAN(226)/SUMO2_Human(93)-sp|Q15424-4|SAFB1_HUMAN(226)/	Inter-Protein	5	1	31	30	1	1
181	QE4_LC12_IAH_SUMO_R1_HEK_AspN_E1_F5.24529.24529.2.0.dta	2	2560	DVFQQQTGG(9)-MSQGNPGLGSLLNIKA(15)	Cross-Linked	SUMO2_Human	2560	null	1	0.000285	0.010319	4.03041	SUMO2_Human(93)-sp|Q86V15|CASZ1_HUMAN(975)/SUMO2_Human(93)-sp|Q86V15-2|CASZ1_HUMAN(975)/	Inter-Protein	5	1	25	47	1	1
182	QE4_LC12_IAH_SUMO_R1_HEK_AspN_E1_F6.6866.6866.3.0.dta	3	2800	DVFQQQTGG(9)-SNLYKFTASASHTERK(5)	Cross-Linked	SUMO2_Human	2800	null	1	0.000287	0.006252	2.23257	SUMO2_Human(93)-sp|Q9Y4E5|ZN451_HUMAN(832)/SUMO2_Human(93)-sp|Q9Y4E5-2|ZN451_HUMAN(832)/SUMO2_Human(93)-tr|E9PH99|E9PH99_HUMAN(832)/	Inter-Protein	6	1	31	26	1	1
183	QE4_LC12_IAH_SUMO_R1_HEK_AspN_E1_F4.18743.18743.2.0.dta	2	2390	DVFQQQTGG(9)-DSTPATWKQEYV(8)	Cross-Linked	SUMO2_Human	2390	null	1	0.00029	0.009102	3.81619	SUMO2_Human(93)-sp|O60832|DKC1_HUMAN(413)/SUMO2_Human(93)-sp|O60832-2|DKC1_HUMAN(413)/SUMO2_Human(93)-tr|H7C2Q2|H7C2Q2_HUMAN(200)/	Inter-Protein	4	1	29	29	1	1
184	QE4_LC12_IAH_SUMO_R1_HEK_AspN_E1_F6.19543.19543.3.0.dta	3	2400	DVFQQQTGG(9)-DLNSFIEIKVEK(9)	Cross-Linked	SUMO2_Human	2400	null	1	0.000293	0.006257	2.61229	SUMO2_Human(93)-sp|Q9H972|CN093_HUMAN(533)/SUMO2_Human(93)-sp|Q9H972-2|CN093_HUMAN(493)/SUMO2_Human(93)-tr|A0A0C4DFZ6|A0A0C4DFZ6_HUMAN(353)/	Inter-Protein	6	1	35.5	53.5	1	1
185	QE4_LC12_IAH_SUMO_R1_HEK_AspN_E1_F5.24559.24559.2.0.dta	2	2560	DVFQQQTGG(9)-MSQGNPGLGSLLNIKA(15)	Cross-Linked	SUMO2_Human	2560	null	1	0.000295	0.01107	4.32374	SUMO2_Human(93)-sp|Q86V15|CASZ1_HUMAN(975)/SUMO2_Human(93)-sp|Q86V15-2|CASZ1_HUMAN(975)/	Inter-Protein	5	1	28	57	1	1
186	QE4_LC12_IAH_SUMO_R1_HEK_AspN_E1_F4.12903.12903.2.0.dta	2	2310	DVFQQQTGG(9)-DMGPSHIINIKK(11)	Cross-Linked	SUMO2_Human	2310	null	1	0.000299	0.009488	4.10174	SUMO2_Human(93)-sp|P05423|RPC4_HUMAN(141)/SUMO2_Human(93)-tr|E5RHT4|E5RHT4_HUMAN(141)/	Inter-Protein	4	1	33	35	1	1
187	QE4_LC12_IAH_SUMO_R1_HEK_AspN_E1_F5.11958.11958.2.0.dta	2	2600	DVFQQQTGG(9)-DNITAQPKLIVHCK(8)	Cross-Linked	SUMO2_Human	2600	Carbamidomethyl[C](25)	1	0.000299	0.004565	1.75758	SUMO2_Human(93)-sp|A6NHR9|SMHD1_HUMAN(965)/SUMO2_Human(93)-sp|A6NHR9-2|SMHD1_HUMAN(965)/SUMO2_Human(93)-tr|J3KTL8|J3KTL8_HUMAN(436)/	Inter-Protein	5	1	22	30	1	1
188	QE4_LC12_IAH_SUMO_R1_HEK_AspN_E1_F4.10918.10918.2.0.dta	2	2150	DVFQQQTGG(9)-EVTLKCEEGE(5)	Cross-Linked	SUMO2_Human	2150	Carbamidomethyl[C](18)	1	0.000307	0.006362	2.95362	SUMO2_Human(93)-sp|Q9BUA3|CK084_HUMAN(18)/	Inter-Protein	4	1	31	25	1	1
189	QE4_LC12_IAH_SUMO_R1_HEK_AspN_E1_F4.26834.26834.2.0.dta	2	2810	DVFQQQTGG(9)-DFGNLFSFPSYSQKSE(14)	Cross-Linked	SUMO2_Human	2810	null	1	0.000307	0.010603	3.76892	SUMO2_Human(93)-sp|Q02880|TOP2B_HUMAN(1456)/SUMO2_Human(93)-sp|Q02880-2|TOP2B_HUMAN(1451)/	Inter-Protein	4	1	28	55	1	1
190	QE4_LC12_IAH_SUMO_R1_HEK_AspN_E1_F3.14136.14136.2.0.dta	2	1850	DVFQQQTGG(9)-QEMEVKM(6)	Cross-Linked	SUMO2_Human	1850	null	1	0.00031	0.006665	3.59331	SUMO2_Human(93)-sp|Q9H307|PININ_HUMAN(365)/SUMO2_Human(93)-sp|Q9H307-2|PININ_HUMAN(232)/	Inter-Protein	3	1	30	26	1	1
191	QE4_LC12_IAH_SUMO_R1_HEK_AspN_E1_F5.16404.16404.2.0.dta	2	2590	DVFQQQTGG(9)-ETVNFSGVKRPFCS(9)	Cross-Linked	SUMO2_Human	2590	Carbamidomethyl[C](25)	1	0.000311	0.009767	3.77364	SUMO2_Human(93)-sp|Q9UBW7|ZMYM2_HUMAN(700)/	Inter-Protein	5	1	30	37	1	1
192	QE4_LC12_IAH_SUMO_R1_HEK_AspN_E1_F5.11438.11438.2.0.dta	2	1940	DVFQQQTGG(9)-EGEYIKLK(6)	Cross-Linked	SUMO2_Human	1940	null	1	0.000312	0.010868	5.60213	SUMO2_Human(93)-sp|P63165|SUMO1_HUMAN(23)/SUMO2_Human(93)-tr|B8ZZJ0|B8ZZJ0_HUMAN(23)/SUMO2_Human(93)-tr|B8ZZN6|B8ZZN6_HUMAN(23)/SUMO2_Human(93)-tr|B9A032|B9A032_HUMAN(23)/	Inter-Protein	5	1	32	24	1	1
193	QE4_LC12_IAH_SUMO_R1_HEK_AspN_E1_F4.24106.24106.2.0.dta	2	2170	DVFQQQTGG(9)-AVGPASILKEVE(9)	Cross-Linked	SUMO2_Human	2170	null	1	0.000313	0.005486	2.52449	SUMO2_Human(93)-sp|O95218|ZRAB2_HUMAN(146)/SUMO2_Human(93)-sp|O95218-2|ZRAB2_HUMAN(146)/	Inter-Protein	4	1	24	26	1	1
194	QE4_LC12_IAH_SUMO_R1_HEK_AspN_E1_F5.13323.13323.2.0.dta	2	1900	DVFQQQTGG(9)-DPGLPSVKQ(8)	Cross-Linked	SUMO2_Human	1900	null	1	0.000313	0.011816	6.21587	SUMO2_Human(93)-sp|Q9UIS9|MBD1_HUMAN(538)/SUMO2_Human(93)-sp|Q9UIS9-2|MBD1_HUMAN(469)/SUMO2_Human(93)-sp|Q9UIS9-4|MBD1_HUMAN(436)/SUMO2_Human(93)-sp|Q9UIS9-5|MBD1_HUMAN(489)/SUMO2_Human(93)-sp|Q9UIS9-6|MBD1_HUMAN(492)/SUMO2_Human(93)-sp|Q9UIS9-7|MBD1_HUMAN(482)/SUMO2_Human(93)-sp|Q9UIS9-8|MBD1_HUMAN(469)/SUMO2_Human(93)-sp|Q9UIS9-9|MBD1_HUMAN(563)/SUMO2_Human(93)-sp|Q9UIS9-10|MBD1_HUMAN(488)/SUMO…	Inter-Protein	5	1	27.5	24.5	1	1
195	QE4_LC12_IAH_SUMO_R1_HEK_AspN_E1_F4.10701.10701.2.0.dta	2	2020	DVFQQQTGG(9)-EAALENGIKN(9)	Cross-Linked	SUMO2_Human	2020	null	1	0.000316	0.012356	6.11993	SUMO2_Human(93)-sp|P43243|MATR3_HUMAN(736)/SUMO2_Human(93)-sp|P43243-2|MATR3_HUMAN(448)/SUMO2_Human(93)-tr|A8MXP9|A8MXP9_HUMAN(784)/SUMO2_Human(93)-tr|B3KM87|B3KM87_HUMAN(398)/SUMO2_Human(93)-tr|Q68E03|Q68E03_HUMAN(172)/SUMO2_Human(93)-tr|A0A0R4J2E8|A0A0R4J2E8_HUMAN(736)/SUMO2_Human(93)-tr|D6REM6|D6REM6_HUMAN(736)/	Inter-Protein	4	1	34.5	38.5	1	1
196	QE4_LC12_IAH_SUMO_R1_HEK_AspN_E1_F1.17938.17938.2.0.dta	2	2510	DVFQQQTGG(9)-DQENEAALENGIKN(13)	Cross-Linked	SUMO2_Human	2510	null	1	0.000316	0.006437	2.56951	SUMO2_Human(93)-sp|P43243|MATR3_HUMAN(736)/SUMO2_Human(93)-sp|P43243-2|MATR3_HUMAN(448)/SUMO2_Human(93)-tr|A8MXP9|A8MXP9_HUMAN(784)/SUMO2_Human(93)-tr|B3KM87|B3KM87_HUMAN(398)/SUMO2_Human(93)-tr|Q68E03|Q68E03_HUMAN(172)/SUMO2_Human(93)-tr|A0A0R4J2E8|A0A0R4J2E8_HUMAN(736)/SUMO2_Human(93)-tr|D6REM6|D6REM6_HUMAN(736)/	Inter-Protein	1	1	17	39	1	1
197	QE4_LC12_IAH_SUMO_R1_HEK_AspN_E1_F4.26515.26515.2.0.dta	2	2480	DVFQQQTGG(9)-DAFLFNELKGETM(9)	Cross-Linked	SUMO2_Human	2480	null	1	0.000317	0.013347	5.3924	SUMO2_Human(93)-sp|Q9Y230|RUVB2_HUMAN(456)/SUMO2_Human(93)-sp|Q9Y230-2|RUVB2_HUMAN(411)/	Inter-Protein	4	1	32	44	1	1
198	QE4_LC12_IAH_SUMO_R1_HEK_AspN_E1_F2.7945.7945.2.0.dta	2	2290	DVFQQQTGG(9)-DEAGGGGAGPGGACKA(15)	Cross-Linked	SUMO2_Human	2290	Carbamidomethyl[C](26)	1	0.000322	0.005343	2.33116	SUMO2_Human(93)-sp|Q1KMD3|HNRL2_HUMAN(58)/SUMO2_Human(93)-tr|H3BQZ7|H3BQZ7_HUMAN(58)/	Inter-Protein	2	1	27	55	1	1
199	QE4_LC12_IAH_SUMO_R1_HEK_AspN_E1_F2.14422.14422.2.0.dta	2	2130	DVFQQQTGG(9)-DPTNPSAGTAKI(11)	Cross-Linked	SUMO2_Human	2130	null	1	0.000324	0.005363	2.51545	SUMO2_Human(93)-sp|Q9ULU4|PKCB1_HUMAN(390)/SUMO2_Human(93)-sp|Q9ULU4-3|PKCB1_HUMAN(245)/SUMO2_Human(93)-sp|Q9ULU4-4|PKCB1_HUMAN(14)/SUMO2_Human(93)-sp|Q9ULU4-5|PKCB1_HUMAN(385)/SUMO2_Human(93)-sp|Q9ULU4-6|PKCB1_HUMAN(245)/SUMO2_Human(93)-sp|Q9ULU4-7|PKCB1_HUMAN(410)/SUMO2_Human(93)-sp|Q9ULU4-8|PKCB1_HUMAN(410)/SUMO2_Human(93)-sp|Q9ULU4-9|PKCB1_HUMAN(390)/SUMO2_Human(93)-sp|Q9ULU4-10|PKCB1_HUMAN(4…	Inter-Protein	2	1	28	43	1	1
200	QE4_LC12_IAH_SUMO_R1_HEK_AspN_E1_F2.11981.11981.2.0.dta	2	2190	DVFQQQTGG(9)-YCVEEEEKAA(8)	Cross-Linked	SUMO2_Human	2190	Carbamidomethyl[C](14)	1	0.000325	0.007007	3.20254	SUMO2_Human(93)-sp|P78347|GTF2I_HUMAN(86)/SUMO2_Human(93)-sp|P78347-2|GTF2I_HUMAN(86)/SUMO2_Human(93)-sp|P78347-3|GTF2I_HUMAN(86)/SUMO2_Human(93)-sp|P78347-4|GTF2I_HUMAN(86)/SUMO2_Human(93)-sp|P78347-5|GTF2I_HUMAN(86)/SUMO2_Human(93)-tr|C9J6M0|C9J6M0_HUMAN(86)/	Inter-Protein	2	1	26.5	26.5	1	1
201	QE4_LC12_IAH_SUMO_R1_HEK_AspN_E1_F2.14804.14804.2.0.dta	2	2280	DVFQQQTGG(9)-EMAAVTVKEESE(8)	Cross-Linked	SUMO2_Human	2280	null	1	0.000331	0.004307	1.88652	SUMO2_Human(93)-sp|P78347|GTF2I_HUMAN(240)/SUMO2_Human(93)-sp|P78347-2|GTF2I_HUMAN(240)/SUMO2_Human(93)-sp|P78347-3|GTF2I_HUMAN(240)/SUMO2_Human(93)-sp|P78347-4|GTF2I_HUMAN(240)/SUMO2_Human(93)-sp|P78347-5|GTF2I_HUMAN(240)/	Inter-Protein	2	1	28	36	1	1
202	QE4_LC12_IAH_SUMO_R1_HEK_AspN_E1_F3.4364.4364.2.0.dta	2	2190	DVFQQQTGG(9)-HAVSEGTKAVTK(8)	Cross-Linked	SUMO2_Human	2190	null	1	0.000331	0.008801	4.02221	SUMO2_Human(93)-sp|P33778|H2B1B_HUMAN(117)/SUMO2_Human(93)-sp|P06899|H2B1J_HUMAN(117)/SUMO2_Human(93)-sp|Q99880|H2B1L_HUMAN(117)/SUMO2_Human(93)-sp|Q5QNW6|H2B2F_HUMAN(117)/SUMO2_Human(93)-sp|Q5QNW6-2|H2B2F_HUMAN(117)/SUMO2_Human(93)-sp|P57053|H2BFS_HUMAN(117)/SUMO2_Human(93)-sp|Q99877|H2B1N_HUMAN(117)/SUMO2_Human(93)-sp|P58876|H2B1D_HUMAN(117)/SUMO2_Human(93)-sp|P23527|H2B1O_HUMAN(117)/SUMO2_Huma…	Inter-Protein	3	1	33	35	1	1
203	QE4_LC12_IAH_SUMO_R1_HEK_AspN_E1_F6.8297.8297.2.0.dta	2	1800	DVFQQQTGG(9)-DETNVKM(6)	Cross-Linked	SUMO2_Human	1800	null	1	0.000333	0.005168	2.87621	SUMO2_Human(93)-sp|P07910|HNRPC_HUMAN(250)/SUMO2_Human(93)-sp|P07910-2|HNRPC_HUMAN(237)/SUMO2_Human(93)-sp|P07910-3|HNRPC_HUMAN(170)/SUMO2_Human(93)-sp|P07910-4|HNRPC_HUMAN(194)/SUMO2_Human(93)-tr|G3V2Q1|G3V2Q1_HUMAN(249)/SUMO2_Human(93)-tr|G3V4C1|G3V4C1_HUMAN(236)/SUMO2_Human(93)-tr|G3V2D6|G3V2D6_HUMAN(158)/SUMO2_Human(93)-tr|G3V4W0|G3V4W0_HUMAN(237)/SUMO2_Human(93)-tr|B2R5W2|B2R5W2_HUMAN(237)/S…	Inter-Protein	6	1	30	23	1	1
204	QE4_LC12_IAH_SUMO_R1_HEK_AspN_E1_F2.14063.14063.2.0.dta	2	2220	DVFQQQTGG(9)-DGQVVLIKQEK(8)	Cross-Linked	SUMO2_Human	2220	null	1	0.000334	0.004248	1.91597	SUMO2_Human(93)-sp|P05423|RPC4_HUMAN(302)/	Inter-Protein	2	1	33	43	1	1
205	QE4_LC12_IAH_SUMO_R1_HEK_AspN_E1_F5.17452.17452.2.0.dta	2	2370	DVFQQQTGG(9)-FLGVIVKSERPC(7)	Cross-Linked	SUMO2_Human	2370	Carbamidomethyl[C](24)	1	0.000334	0.010901	4.60892	SUMO2_Human(93)-sp|Q8ND82|Z280C_HUMAN(273)/SUMO2_Human(93)-tr|Q9UJJ2|Q9UJJ2_HUMAN(273)/	Inter-Protein	5	1	27	26	1	1
206	QE4_LC12_IAH_SUMO_R1_HEK_AspN_E1_F1.8377.8377.2.0.dta	2	2050	DVFQQQTGG(9)-EQQAQVEKE(8)	Cross-Linked	SUMO2_Human	2050	null	1	0.00034	0.004944	2.41294	SUMO2_Human(93)-sp|Q13435|SF3B2_HUMAN(857)/SUMO2_Human(93)-tr|E9PPJ0|E9PPJ0_HUMAN(840)/SUMO2_Human(93)-tr|H0YEX5|H0YEX5_HUMAN(277)/	Inter-Protein	1	1	27	30	1	1
207	QE4_LC12_IAH_SUMO_R1_HEK_AspN_E1_F2.10451.10451.2.0.dta	2	2110	DVFQQQTGG(9)-SCGLNPKLEK(7)	Cross-Linked	SUMO2_Human	2110	Carbamidomethyl[C](14)	1	0.000341	-0.002613	-1.24072	SUMO2_Human(93)-sp|P46100|ATRX_HUMAN(623)/SUMO2_Human(93)-sp|P46100-2|ATRX_HUMAN(419)/SUMO2_Human(93)-sp|P46100-3|ATRX_HUMAN(506)/SUMO2_Human(93)-sp|P46100-4|ATRX_HUMAN(585)/SUMO2_Human(93)-sp|P46100-5|ATRX_HUMAN(468)/SUMO2_Human(93)-sp|P46100-6|ATRX_HUMAN(555)/SUMO2_Human(93)-tr|A0A096LNW1|A0A096LNW1_HUMAN(594)/SUMO2_Human(93)-tr|A0A096LNL9|A0A096LNL9_HUMAN(555)/	Inter-Protein	2	1	34	33	1	1
208	QE4_LC12_IAH_SUMO_R1_HEK_AspN_E1_F5.8742.8742.2.0.dta	2	2240	DVFQQQTGG(9)-ENVKPIKVEVK(7)	Cross-Linked	SUMO2_Human	2240	null	1	0.000343	0.00938	4.18152	SUMO2_Human(93)-sp|Q96T23|RSF1_HUMAN(323)/SUMO2_Human(93)-sp|Q96T23-2|RSF1_HUMAN(292)/SUMO2_Human(93)-sp|Q96T23-3|RSF1_HUMAN(71)/SUMO2_Human(93)-tr|H0YCN2|H0YCN2_HUMAN(124)/SUMO2_Human(93)-tr|H0YER1|H0YER1_HUMAN(322)/	Inter-Protein	5	1	28	31	1	1
209	QE4_LC12_IAH_SUMO_R1_HEK_AspN_E1_F4.14419.14419.2.0.dta	2	2290	DVFQQQTGG(9)-DEICSFSGGVKQ(11)	Cross-Linked	SUMO2_Human	2290	Carbamidomethyl[C](16)	1	0.000355	-0.000664	-0.290333	SUMO2_Human(93)-sp|Q9UPN9|TRI33_HUMAN(793)/SUMO2_Human(93)-sp|Q9UPN9-2|TRI33_HUMAN(793)/SUMO2_Human(93)-tr|H0Y612|H0Y612_HUMAN(554)/	Inter-Protein	4	1	31	51	1	1
210	QE4_LC12_IAH_SUMO_R1_HEK_AspN_E1_F3.13351.13351.2.0.dta	2	2190	DVFQQQTGG(9)-DPVLLKNSSQQ(6)	Cross-Linked	SUMO2_Human	2190	null	1	0.000357	0.010347	4.72664	SUMO2_Human(93)-sp|Q96T23|RSF1_HUMAN(215)/SUMO2_Human(93)-sp|Q96T23-2|RSF1_HUMAN(184)/SUMO2_Human(93)-tr|H0YCN2|H0YCN2_HUMAN(16)/SUMO2_Human(93)-tr|H0YER1|H0YER1_HUMAN(214)/SUMO2_Human(93)-tr|H7C306|H7C306_HUMAN(182)/	Inter-Protein	3	1	32.5	30.5	1	1
211	QE4_LC12_IAH_SUMO_R1_HEK_AspN_E1_F6.7890.7890.3.0.dta	3	3040	DVFQQQTGG(9)-SDEEEQQYVIKCGTCTK(11)	Cross-Linked	SUMO2_Human	3040	Carbamidomethyl[C](24);Carbamidomethyl[C](27)	1	0.000358	0.010217	3.36602	SUMO2_Human(93)-sp|Q9Y4E5|ZN451_HUMAN(790)/SUMO2_Human(93)-sp|Q9Y4E5-2|ZN451_HUMAN(790)/SUMO2_Human(93)-tr|E9PH99|E9PH99_HUMAN(790)/	Inter-Protein	6	1	33	57	1	1
212	QE4_LC12_IAH_SUMO_R1_HEK_AspN_E1_F5.7458.7458.2.0.dta	2	1780	DVFQQQTGG(9)-QAVEMKN(6)	Cross-Linked	SUMO2_Human	1780	null	1	0.000363	0.007948	4.46559	SUMO2_Human(93)-sp|P07910|HNRPC_HUMAN(229)/SUMO2_Human(93)-sp|P07910-2|HNRPC_HUMAN(216)/SUMO2_Human(93)-sp|P07910-3|HNRPC_HUMAN(149)/SUMO2_Human(93)-sp|P07910-4|HNRPC_HUMAN(173)/SUMO2_Human(93)-tr|G3V2D6|G3V2D6_HUMAN(137)/SUMO2_Human(93)-tr|G3V4W0|G3V4W0_HUMAN(216)/SUMO2_Human(93)-tr|B2R5W2|B2R5W2_HUMAN(216)/SUMO2_Human(93)-tr|B4DY08|B4DY08_HUMAN(216)/SUMO2_Human(93)-tr|G3V5V7|G3V5V7_HUMAN(113)/	Inter-Protein	5	1	32.5	22.5	1	1
213	QE4_LC12_IAH_SUMO_R1_HEK_AspN_E1_F6.18043.18043.3.0.dta	3	3150	DVFQQQTGG(9)-FGFAESIANQRITAFKMEK(16)	Cross-Linked	SUMO2_Human	3150	null	1	0.000367	0.004995	1.58644	SUMO2_Human(93)-sp|Q06265|EXOS9_HUMAN(297)/SUMO2_Human(93)-sp|Q06265-2|EXOS9_HUMAN(297)/SUMO2_Human(93)-sp|Q06265-3|EXOS9_HUMAN(213)/SUMO2_Human(93)-sp|Q06265-4|EXOS9_HUMAN(213)/SUMO2_Human(93)-tr|D6RIY6|D6RIY6_HUMAN(281)/	Inter-Protein	6	1	36	69	1	1
214	QE4_LC12_IAH_SUMO_R1_HEK_AspN_E1_F6.28572.28572.3.0.dta	3	3140	DVFQQQTGG(9)-TPVENPLNIMLNIVKNELQ(15)	Cross-Linked	SUMO2_Human	3140	null	1	0.000367	0.024168	7.69777	SUMO2_Human(93)-sp|O94913|PCF11_HUMAN(1511)/	Inter-Protein	6	1	34.5	68.5	1	1
215	QE4_LC12_IAH_SUMO_R1_HEK_AspN_E1_F4.9803.9803.2.0.dta	2	2070	DVFQQQTGG(9)-DHPVLASIKK(9)	Cross-Linked	SUMO2_Human	2070	null	1	0.000367	0.008264	3.99597	SUMO2_Human(93)-sp|Q8N680|ZBTB2_HUMAN(505)/	Inter-Protein	4	1	25	36	1	1
216	QE4_LC12_IAH_SUMO_R1_HEK_AspN_E1_F6.21361.21361.3.0.dta	3	3180	DVFQQQTGG(9)-SVTCTYSPALNKMFCQLAK(12)	Cross-Linked	SUMO2_Human	3180	Carbamidomethyl[C](16);Carbamidomethyl[C](27)	1	0.000373	0.009475	2.98003	SUMO2_Human(93)-sp|P04637|P53_HUMAN(132)/SUMO2_Human(93)-sp|P04637-2|P53_HUMAN(132)/SUMO2_Human(93)-sp|P04637-3|P53_HUMAN(132)/SUMO2_Human(93)-sp|P04637-4|P53_HUMAN(93)/SUMO2_Human(93)-sp|P04637-5|P53_HUMAN(93)/SUMO2_Human(93)-sp|P04637-6|P53_HUMAN(93)/SUMO2_Human(93)-tr|A0A0U1RQC9|A0A0U1RQC9_HUMAN(93)/SUMO2_Human(93)-tr|J3KP33|J3KP33_HUMAN(132)/SUMO2_Human(93)-tr|E7EMR6|E7EMR6_HUMAN(132)/SUMO2_H…	Inter-Protein	6	1	31.5	52.5	1	1
217	QE4_LC12_IAH_SUMO_R1_HEK_AspN_E1_F6.9864.9864.2.0.dta	2	2050	DVFQQQTGG(9)-TVIIKEEEE(5)	Cross-Linked	SUMO2_Human	2050	null	1	0.000373	0.005322	2.5961	SUMO2_Human(93)-sp|Q14676|MDC1_HUMAN(1840)/SUMO2_Human(93)-sp|Q14676-2|MDC1_HUMAN(1576)/SUMO2_Human(93)-sp|Q14676-3|MDC1_HUMAN(1553)/SUMO2_Human(93)-sp|Q14676-4|MDC1_HUMAN(817)/	Inter-Protein	6	1	32	24	1	1
218	QE4_LC12_IAH_SUMO_R1_HEK_AspN_E1_F5.15773.15773.2.0.dta	2	1920	DVFQQQTGG(9)-ICWVKEE(5)	Cross-Linked	SUMO2_Human	1920	Carbamidomethyl[C](14)	1	0.000374	0.006266	3.25694	SUMO2_Human(93)-sp|P22102|PUR2_HUMAN(1008)/	Inter-Protein	5	1	32	17	1	1
219	QE4_LC12_IAH_SUMO_R1_HEK_AspN_E1_F4.11487.11487.2.0.dta	2	2480	DVFQQQTGG(9)-IHGSSFVTSTVKQE(12)	Cross-Linked	SUMO2_Human	2480	null	1	0.000381	0.009093	3.66623	SUMO2_Human(93)-sp|Q9ULM3|YETS2_HUMAN(552)/	Inter-Protein	4	1	28	38	1	1
220	QE4_LC12_IAH_SUMO_R1_HEK_AspN_E1_F5.11222.11222.2.0.dta	2	2140	DVFQQQTGG(9)-DRFALVTPKK(9)	Cross-Linked	SUMO2_Human	2140	null	1	0.000392	0.006954	3.25695	SUMO2_Human(93)-sp|P49792|RBP2_HUMAN(1414)/	Inter-Protein	5	1	29	33	1	1
221	QE4_LC12_IAH_SUMO_R1_HEK_AspN_E1_F5.12480.12480.2.0.dta	2	2050	DVFQQQTGG(9)-TVIIKEEEE(5)	Cross-Linked	SUMO2_Human	2050	null	1	0.000393	0.009278	4.52586	SUMO2_Human(93)-sp|Q14676|MDC1_HUMAN(1840)/SUMO2_Human(93)-sp|Q14676-2|MDC1_HUMAN(1576)/SUMO2_Human(93)-sp|Q14676-3|MDC1_HUMAN(1553)/SUMO2_Human(93)-sp|Q14676-4|MDC1_HUMAN(817)/	Inter-Protein	5	1	28	23	1	1
222	QE4_LC12_IAH_SUMO_R1_HEK_AspN_E1_F3.9866.9866.2.0.dta	2	2070	DVFQQQTGG(9)-DHPVLASIKK(9)	Cross-Linked	SUMO2_Human	2070	null	1	0.000403	0.008664	4.18939	SUMO2_Human(93)-sp|Q8N680|ZBTB2_HUMAN(505)/	Inter-Protein	3	1	31	34	1	1
223	QE4_LC12_IAH_SUMO_R1_HEK_AspN_E1_F6.13480.13480.3.0.dta	3	2610	DVFQQQTGG(9)-DKPVPLPAPEMTVKQ(14)	Cross-Linked	SUMO2_Human	2610	null	1	0.000405	0.004342	1.6634	SUMO2_Human(93)-sp|Q9H0E9|BRD8_HUMAN(481)/SUMO2_Human(93)-sp|Q9H0E9-2|BRD8_HUMAN(554)/SUMO2_Human(93)-sp|Q9H0E9-3|BRD8_HUMAN(375)/SUMO2_Human(93)-sp|Q9H0E9-4|BRD8_HUMAN(484)/SUMO2_Human(93)-tr|B5MCW3|B5MCW3_HUMAN(481)/SUMO2_Human(93)-tr|H7C128|H7C128_HUMAN(475)/SUMO2_Human(93)-tr|H7C127|H7C127_HUMAN(510)/SUMO2_Human(93)-tr|H0YAH7|H0YAH7_HUMAN(133)/SUMO2_Human(93)-tr|H7C179|H7C179_HUMAN(479)/	Inter-Protein	6	1	38.5	40.5	1	1
224	QE4_LC12_IAH_SUMO_R1_HEK_AspN_E1_F4.19523.19523.2.0.dta	2	2330	DVFQQQTGG(9)-DETGNNPSVSLKL(12)	Cross-Linked	SUMO2_Human	2330	null	1	0.000409	0.008486	3.63563	SUMO2_Human(93)-sp|P46100|ATRX_HUMAN(1982)/SUMO2_Human(93)-sp|P46100-2|ATRX_HUMAN(1778)/SUMO2_Human(93)-sp|P46100-3|ATRX_HUMAN(1865)/SUMO2_Human(93)-sp|P46100-4|ATRX_HUMAN(1944)/SUMO2_Human(93)-sp|P46100-5|ATRX_HUMAN(1827)/SUMO2_Human(93)-tr|A0A096LNX6|A0A096LNX6_HUMAN(119)/	Inter-Protein	4	1	24.5	41.5	1	1
225	QE4_LC12_IAH_SUMO_R1_HEK_AspN_E1_F3.9790.9790.2.0.dta	2	2440	DVFQQQTGG(9)-DETNVKMESEGGAD(6)	Cross-Linked	SUMO2_Human	2440	null	1	0.000414	0.010987	4.49911	SUMO2_Human(93)-sp|P07910|HNRPC_HUMAN(250)/SUMO2_Human(93)-sp|P07910-2|HNRPC_HUMAN(237)/SUMO2_Human(93)-sp|P07910-3|HNRPC_HUMAN(170)/SUMO2_Human(93)-sp|P07910-4|HNRPC_HUMAN(194)/SUMO2_Human(93)-tr|G3V2Q1|G3V2Q1_HUMAN(249)/SUMO2_Human(93)-tr|G3V4C1|G3V4C1_HUMAN(236)/SUMO2_Human(93)-tr|G3V2D6|G3V2D6_HUMAN(158)/SUMO2_Human(93)-tr|G3V4W0|G3V4W0_HUMAN(237)/SUMO2_Human(93)-tr|B2R5W2|B2R5W2_HUMAN(237)/S…	Inter-Protein	3	1	29	32	1	1
226	QE4_LC12_IAH_SUMO_R1_HEK_AspN_E1_F5.5047.5047.2.0.dta	2	2040	DVFQQQTGG(9)-NSERITVKK(8)	Cross-Linked	SUMO2_Human	2040	null	1	0.000418	0.008115	3.9876	SUMO2_Human(93)-sp|Q9NYF8|BCLF1_HUMAN(491)/SUMO2_Human(93)-sp|Q9NYF8-2|BCLF1_HUMAN(489)/SUMO2_Human(93)-sp|Q9NYF8-3|BCLF1_HUMAN(489)/SUMO2_Human(93)-tr|E9PK09|E9PK09_HUMAN(491)/SUMO2_Human(93)-tr|E9PKI6|E9PKI6_HUMAN(491)/SUMO2_Human(93)-tr|E9PQN2|E9PQN2_HUMAN(489)/SUMO2_Human(93)-tr|E9PK91|E9PK91_HUMAN(491)/	Inter-Protein	5	1	34	24	1	1
227	QE4_LC12_IAH_SUMO_R1_HEK_AspN_E1_F6.17780.17780.2.0.dta	2	2110	DVFQQQTGG(9)-VLAHFYGVKL(9)	Cross-Linked	SUMO2_Human	2110	null	1	0.000421	0.010073	4.78051	SUMO2_Human(93)-sp|P11474|ERR1_HUMAN(403)/SUMO2_Human(93)-sp|P11474-2|ERR1_HUMAN(402)/SUMO2_Human(93)-tr|H0YGT3|H0YGT3_HUMAN(184)/	Inter-Protein	6	1	31	25	1	1
228	QE4_LC12_IAH_SUMO_R1_HEK_AspN_E1_F3.11249.11249.2.0.dta	2	2270	DVFQQQTGG(9)-DLQGASQVKEET(9)	Cross-Linked	SUMO2_Human	2270	null	1	0.000421	0.007224	3.18932	SUMO2_Human(93)-sp|Q92793|CBP_HUMAN(1033)/SUMO2_Human(93)-sp|Q92793-2|CBP_HUMAN(995)/SUMO2_Human(93)-tr|I3L466|I3L466_HUMAN(568)/	Inter-Protein	3	1	28	43	1	1
229	QE4_LC12_IAH_SUMO_R1_HEK_AspN_E1_F2.9714.9714.2.0.dta	2	2280	DVFQQQTGG(9)-ETDGSSQIKQEP(9)	Cross-Linked	SUMO2_Human	2280	null	1	0.000422	0.005241	2.29965	SUMO2_Human(93)-sp|P78347|GTF2I_HUMAN(991)/SUMO2_Human(93)-sp|P78347-2|GTF2I_HUMAN(950)/SUMO2_Human(93)-sp|P78347-3|GTF2I_HUMAN(971)/SUMO2_Human(93)-sp|P78347-4|GTF2I_HUMAN(970)/	Inter-Protein	2	1	32	32	1	1
230	QE4_LC12_IAH_SUMO_R1_HEK_AspN_E1_F5.13531.13531.2.0.dta	2	2340	DVFQQQTGG(9)-TVIIKEEEEDTA(5)	Cross-Linked	SUMO2_Human	2340	null	1	0.000424	0.010865	4.64891	SUMO2_Human(93)-sp|Q14676|MDC1_HUMAN(1840)/SUMO2_Human(93)-sp|Q14676-2|MDC1_HUMAN(1576)/SUMO2_Human(93)-sp|Q14676-3|MDC1_HUMAN(1553)/SUMO2_Human(93)-sp|Q14676-4|MDC1_HUMAN(817)/	Inter-Protein	5	1	27	22	1	1
231	QE4_LC12_IAH_SUMO_R1_HEK_AspN_E1_F6.20157.20157.2.0.dta	2	2430	DVFQQQTGG(9)-DRKEWLTNFME(3)	Cross-Linked	SUMO2_Human	2430	null	1	0.000425	0.005001	2.05877	SUMO2_Human(93)-sp|P11388|TOP2A_HUMAN(662)/SUMO2_Human(93)-sp|P11388-2|TOP2A_HUMAN(688)/SUMO2_Human(93)-sp|P11388-3|TOP2A_HUMAN(698)/SUMO2_Human(93)-sp|P11388-4|TOP2A_HUMAN(743)/SUMO2_Human(93)-sp|Q02880|TOP2B_HUMAN(683)/SUMO2_Human(93)-sp|Q02880-2|TOP2B_HUMAN(678)/SUMO2_Human(93)-tr|E9PCY5|E9PCY5_HUMAN(678)/	Inter-Protein	6	1	24	11	1	1
232	QE4_LC12_IAH_SUMO_R1_HEK_AspN_E1_F5.17267.17267.3.0.dta	3	2370	DVFQQQTGG(9)-FLGVIVKSERPC(7)	Cross-Linked	SUMO2_Human	2370	Carbamidomethyl[C](24)	1	0.000442	0.008499	3.59336	SUMO2_Human(93)-sp|Q8ND82|Z280C_HUMAN(273)/SUMO2_Human(93)-tr|Q9UJJ2|Q9UJJ2_HUMAN(273)/	Inter-Protein	5	1	31	30	1	1
233	QE4_LC12_IAH_SUMO_R1_HEK_AspN_E1_F6.8843.8843.3.0.dta	3	2540	DVFQQQTGG(9)-DEICSFSGGVKQEK(11)	Cross-Linked	SUMO2_Human	2540	Carbamidomethyl[C](16)	1	0.000448	0.002626	1.03216	SUMO2_Human(93)-sp|Q9UPN9|TRI33_HUMAN(793)/SUMO2_Human(93)-sp|Q9UPN9-2|TRI33_HUMAN(793)/SUMO2_Human(93)-tr|H0Y612|H0Y612_HUMAN(554)/	Inter-Protein	6	1	35	65	1	1
234	QE4_LC12_IAH_SUMO_R1_HEK_AspN_E1_F4.22139.22139.2.0.dta	2	2350	DVFQQQTGG(9)-EGLSLSLIKSECG(9)	Cross-Linked	SUMO2_Human	2350	Carbamidomethyl[C](24)	1	0.000451	0.010604	4.50633	SUMO2_Human(93)-sp|Q92786|PROX1_HUMAN(556)/	Inter-Protein	4	1	27	33	1	1
235	QE4_LC12_IAH_SUMO_R1_HEK_AspN_E1_F3.14922.14922.2.0.dta	2	2140	DVFQQQTGG(9)-LEEGLVNNKY(9)	Cross-Linked	SUMO2_Human	2140	null	1	0.000456	0.01301	6.08218	SUMO2_Human(93)-sp|Q8NI36|WDR36_HUMAN(839)/SUMO2_Human(93)-tr|A0A0A0MTB8|A0A0A0MTB8_HUMAN(783)/	Inter-Protein	3	1	30	32	1	1
236	QE4_LC12_IAH_SUMO_R1_HEK_AspN_E1_F6.10893.10893.2.0.dta	2	2530	DVFQQQTGG(9)-DRLLASTLVHSVKK(13)	Cross-Linked	SUMO2_Human	2530	null	1	0.000457	0.008137	3.21956	SUMO2_Human(93)-sp|Q9NYF8|BCLF1_HUMAN(580)/SUMO2_Human(93)-sp|Q9NYF8-2|BCLF1_HUMAN(578)/SUMO2_Human(93)-sp|Q9NYF8-3|BCLF1_HUMAN(578)/SUMO2_Human(93)-sp|Q9NYF8-4|BCLF1_HUMAN(407)/SUMO2_Human(93)-tr|E9PK09|E9PK09_HUMAN(580)/SUMO2_Human(93)-tr|E9PKI6|E9PKI6_HUMAN(580)/SUMO2_Human(93)-tr|E9PJA7|E9PJA7_HUMAN(405)/SUMO2_Human(93)-tr|E9PQN2|E9PQN2_HUMAN(578)/SUMO2_Human(93)-tr|E9PK91|E9PK91_HUMAN(580)/	Inter-Protein	6	1	17	30	1	1
237	QE4_LC12_IAH_SUMO_R1_HEK_AspN_E1_F6.5714.5714.2.0.dta	2	2110	DVFQQQTGG(9)-VIKMESEEGK(3)	Cross-Linked	SUMO2_Human	2110	null	1	0.000457	0.003925	1.86018	SUMO2_Human(93)-sp|P29590|PML_HUMAN(490)/SUMO2_Human(93)-sp|P29590-8|PML_HUMAN(490)/SUMO2_Human(93)-sp|P29590-9|PML_HUMAN(490)/SUMO2_Human(93)-sp|P29590-5|PML_HUMAN(490)/SUMO2_Human(93)-sp|P29590-2|PML_HUMAN(490)/SUMO2_Human(93)-sp|P29590-4|PML_HUMAN(490)/SUMO2_Human(93)-sp|P29590-3|PML_HUMAN(490)/SUMO2_Human(93)-sp|P29590-11|PML_HUMAN(442)/SUMO2_Human(93)-sp|P29590-12|PML_HUMAN(442)/SUMO2_Human(…	Inter-Protein	6	1	33.5	20.5	1	1
238	QE4_LC12_IAH_SUMO_R1_HEK_AspN_E1_F3.23416.23416.2.0.dta	2	2420	DVFQQQTGG(9)-DIEQSLYKFEGE(8)	Cross-Linked	SUMO2_Human	2420	null	1	0.000458	0.013581	5.61637	SUMO2_Human(93)-sp|P28370|SMCA1_HUMAN(728)/SUMO2_Human(93)-sp|P28370-2|SMCA1_HUMAN(716)/SUMO2_Human(93)-tr|B7ZLQ5|B7ZLQ5_HUMAN(728)/SUMO2_Human(93)-tr|A0A0A0MRP6|A0A0A0MRP6_HUMAN(716)/	Inter-Protein	3	1	21	24	1	1
239	QE4_LC12_IAH_SUMO_R1_HEK_AspN_E1_F5.20620.20620.2.0.dta	2	2110	DVFQQQTGG(9)-VLAHFYGVKL(9)	Cross-Linked	SUMO2_Human	2110	null	1	0.000462	0.009818	4.65949	SUMO2_Human(93)-sp|P11474|ERR1_HUMAN(403)/SUMO2_Human(93)-sp|P11474-2|ERR1_HUMAN(402)/SUMO2_Human(93)-tr|H0YGT3|H0YGT3_HUMAN(184)/	Inter-Protein	5	1	31	22	1	1
240	QE4_LC12_IAH_SUMO_R1_HEK_AspN_E1_F6.9866.9866.3.0.dta	3	2710	DVFQQQTGG(9)-VENGQEPVIKLENRQ(10)	Cross-Linked	SUMO2_Human	2710	null	1	0.000462	0.005864	2.16116	SUMO2_Human(93)-sp|P55265|DSRAD_HUMAN(418)/SUMO2_Human(93)-sp|P55265-2|DSRAD_HUMAN(418)/SUMO2_Human(93)-sp|P55265-3|DSRAD_HUMAN(418)/SUMO2_Human(93)-sp|P55265-4|DSRAD_HUMAN(461)/SUMO2_Human(93)-sp|P55265-5|DSRAD_HUMAN(123)/SUMO2_Human(93)-tr|H0YCK3|H0YCK3_HUMAN(413)/	Inter-Protein	6	1	31	57	1	1
241	QE4_LC12_IAH_SUMO_R1_HEK_AspN_E1_F5.14072.14072.2.0.dta	2	2010	DVFQQQTGG(9)-DSQVQVKLE(7)	Cross-Linked	SUMO2_Human	2010	null	1	0.000464	0.009493	4.73234	SUMO2_Human(93)-sp|Q8IYH5|ZZZ3_HUMAN(276)/SUMO2_Human(93)-sp|Q8IYH5-2|ZZZ3_HUMAN(276)/SUMO2_Human(93)-sp|Q8IYH5-4|ZZZ3_HUMAN(276)/	Inter-Protein	5	1	24	23	1	1
242	QE4_LC12_IAH_SUMO_R1_HEK_AspN_E1_F3.7508.7508.2.0.dta	2	1780	DVFQQQTGG(9)-QAVEMKN(6)	Cross-Linked	SUMO2_Human	1780	null	1	0.000465	0.007498	4.21275	SUMO2_Human(93)-sp|P07910|HNRPC_HUMAN(229)/SUMO2_Human(93)-sp|P07910-2|HNRPC_HUMAN(216)/SUMO2_Human(93)-sp|P07910-3|HNRPC_HUMAN(149)/SUMO2_Human(93)-sp|P07910-4|HNRPC_HUMAN(173)/SUMO2_Human(93)-tr|G3V2D6|G3V2D6_HUMAN(137)/SUMO2_Human(93)-tr|G3V4W0|G3V4W0_HUMAN(216)/SUMO2_Human(93)-tr|B2R5W2|B2R5W2_HUMAN(216)/SUMO2_Human(93)-tr|B4DY08|B4DY08_HUMAN(216)/SUMO2_Human(93)-tr|G3V5V7|G3V5V7_HUMAN(113)/	Inter-Protein	3	1	35	27	1	1
243	QE4_LC12_IAH_SUMO_R1_HEK_AspN_E1_F3.20013.20013.2.0.dta	2	2080	DVFQQQTGG(9)-DSVQAKVEML(6)	Cross-Linked	SUMO2_Human	2080	null	1	0.000467	0.01068	5.13461	SUMO2_Human(93)-sp|P09874|PARP1_HUMAN(761)/	Inter-Protein	3	1	23	18	1	1
244	QE4_LC12_IAH_SUMO_R1_HEK_AspN_E1_F5.10263.10263.3.0.dta	3	2730	DVFQQQTGG(9)-TVNQQTMAAPVVKEEK(13)	Cross-Linked	SUMO2_Human	2730	null	1	0.000479	0.009208	3.36876	SUMO2_Human(93)-sp|Q9Y520|PRC2C_HUMAN(1133)/SUMO2_Human(93)-sp|Q9Y520-2|PRC2C_HUMAN(890)/SUMO2_Human(93)-sp|Q9Y520-3|PRC2C_HUMAN(1133)/SUMO2_Human(93)-sp|Q9Y520-4|PRC2C_HUMAN(1133)/SUMO2_Human(93)-sp|Q9Y520-5|PRC2C_HUMAN(1133)/SUMO2_Human(93)-sp|Q9Y520-6|PRC2C_HUMAN(1133)/SUMO2_Human(93)-sp|Q9Y520-7|PRC2C_HUMAN(1135)/SUMO2_Human(93)-tr|E7EPN9|E7EPN9_HUMAN(1135)/	Inter-Protein	5	1	30	59	1	1
245	QE4_LC12_IAH_SUMO_R1_HEK_AspN_E1_F2.11451.11451.2.0.dta	2	2440	DVFQQQTGG(9)-DETNVKMESEGGAD(6)	Cross-Linked	SUMO2_Human	2440	null	1	0.00048	0.005724	2.34395	SUMO2_Human(93)-sp|P07910|HNRPC_HUMAN(250)/SUMO2_Human(93)-sp|P07910-2|HNRPC_HUMAN(237)/SUMO2_Human(93)-sp|P07910-3|HNRPC_HUMAN(170)/SUMO2_Human(93)-sp|P07910-4|HNRPC_HUMAN(194)/SUMO2_Human(93)-tr|G3V2Q1|G3V2Q1_HUMAN(249)/SUMO2_Human(93)-tr|G3V4C1|G3V4C1_HUMAN(236)/SUMO2_Human(93)-tr|G3V2D6|G3V2D6_HUMAN(158)/SUMO2_Human(93)-tr|G3V4W0|G3V4W0_HUMAN(237)/SUMO2_Human(93)-tr|B2R5W2|B2R5W2_HUMAN(237)/S…	Inter-Protein	2	1	29	32	1	1
246	QE4_LC12_IAH_SUMO_R1_HEK_AspN_E1_F5.13018.13018.3.0.dta	3	2500	DVFQQQTGG(9)-ESSINYTFKTPEK(9)	Cross-Linked	SUMO2_Human	2500	null	1	0.000481	0.011541	4.60867	SUMO2_Human(93)-sp|P0DJD0|RGPD1_HUMAN(1621)/SUMO2_Human(93)-sp|Q99666|RGPD5_HUMAN(1636)/SUMO2_Human(93)-sp|Q7Z3J3|RGPD4_HUMAN(1637)/SUMO2_Human(93)-sp|A6NKT7|RGPD3_HUMAN(1637)/SUMO2_Human(93)-sp|O14715|RGPD8_HUMAN(1636)/SUMO2_Human(93)-sp|P49792|RBP2_HUMAN(2612)/SUMO2_Human(93)-sp|P0DJD1|RGPD2_HUMAN(1629)/SUMO2_Human(93)-tr|H7BZ48|H7BZ48_HUMAN(178)/SUMO2_Human(93)-tr|J3KQ37|J3KQ37_HUMAN(1496)/SUM…	Inter-Protein	5	1	39	43	1	1
247	QE4_LC12_IAH_SUMO_R1_HEK_AspN_E1_F4.16582.16582.2.0.dta	2	2610	DVFQQQTGG(9)-DKPVPLPAPEMTVKQ(14)	Cross-Linked	SUMO2_Human	2610	null	1	0.000485	0.007991	3.06131	SUMO2_Human(93)-sp|Q9H0E9|BRD8_HUMAN(481)/SUMO2_Human(93)-sp|Q9H0E9-2|BRD8_HUMAN(554)/SUMO2_Human(93)-sp|Q9H0E9-3|BRD8_HUMAN(375)/SUMO2_Human(93)-sp|Q9H0E9-4|BRD8_HUMAN(484)/SUMO2_Human(93)-tr|B5MCW3|B5MCW3_HUMAN(481)/SUMO2_Human(93)-tr|H7C128|H7C128_HUMAN(475)/SUMO2_Human(93)-tr|H7C127|H7C127_HUMAN(510)/SUMO2_Human(93)-tr|H0YAH7|H0YAH7_HUMAN(133)/SUMO2_Human(93)-tr|H7C179|H7C179_HUMAN(479)/	Inter-Protein	4	1	30	45	1	1
248	QE4_LC12_IAH_SUMO_R1_HEK_AspN_E1_F6.9742.9742.2.0.dta	2	2420	DVFQQQTGG(9)-DPEKPVRLNVKY(11)	Cross-Linked	SUMO2_Human	2420	null	1	0.000504	0.002958	1.2232	SUMO2_Human(93)-sp|A6NHR9|SMHD1_HUMAN(1374)/SUMO2_Human(93)-sp|A6NHR9-2|SMHD1_HUMAN(1374)/SUMO2_Human(93)-sp|A6NHR9-3|SMHD1_HUMAN(309)/SUMO2_Human(93)-tr|J3KTL8|J3KTL8_HUMAN(845)/	Inter-Protein	6	1	26	23	1	1
249	QE4_LC12_IAH_SUMO_R1_HEK_AspN_E1_F1.18204.18204.2.0.dta	2	2280	DVFQQQTGG(9)-EMAAVTVKEESE(8)	Cross-Linked	SUMO2_Human	2280	null	1	0.000509	0.008522	3.73273	SUMO2_Human(93)-sp|P78347|GTF2I_HUMAN(240)/SUMO2_Human(93)-sp|P78347-2|GTF2I_HUMAN(240)/SUMO2_Human(93)-sp|P78347-3|GTF2I_HUMAN(240)/SUMO2_Human(93)-sp|P78347-4|GTF2I_HUMAN(240)/SUMO2_Human(93)-sp|P78347-5|GTF2I_HUMAN(240)/	Inter-Protein	1	1	21	27	1	1
250	QE4_LC12_IAH_SUMO_R1_HEK_AspN_E1_F5.15464.15464.2.0.dta	2	1830	DVFQQQTGG(9)-DDGIGYKV(7)	Cross-Linked	SUMO2_Human	1830	null	1	0.00051	0.008373	4.58329	SUMO2_Human(93)-sp|Q86T24|KAISO_HUMAN(618)/	Inter-Protein	5	1	29	21	1	1
251	QE4_LC12_IAH_SUMO_R1_HEK_AspN_E1_F6.21322.21322.3.0.dta	3	3540	DVFQQQTGG(9)-ILEASNSIQFVIKRPELLTEGVK(13)	Cross-Linked	SUMO2_Human	3540	null	1	0.000517	0.007568	2.1349	SUMO2_Human(93)-sp|Q9UHL9|GT2D1_HUMAN(638)/SUMO2_Human(93)-sp|Q9UHL9-2|GT2D1_HUMAN(638)/SUMO2_Human(93)-sp|Q9UHL9-3|GT2D1_HUMAN(670)/SUMO2_Human(93)-tr|E9PFE2|E9PFE2_HUMAN(638)/	Inter-Protein	6	1	28	63	1	1
252	QE4_LC12_IAH_SUMO_R1_HEK_AspN_E1_F4.15313.15313.2.0.dta	2	2040	DVFQQQTGG(9)-ETNIESMKM(8)	Cross-Linked	SUMO2_Human	2040	null	1	0.000521	0.008115	3.97226	SUMO2_Human(93)-sp|Q9Y6K1|DNM3A_HUMAN(162)/SUMO2_Human(93)-tr|F8WE91|F8WE91_HUMAN(162)/	Inter-Protein	4	1	22.5	27.5	1	1
253	QE4_LC12_IAH_SUMO_R1_HEK_AspN_E1_F2.16449.16449.2.0.dta	2	1850	DVFQQQTGG(9)-QEMEVKM(6)	Cross-Linked	SUMO2_Human	1850	null	1	0.000522	0.004371	2.35654	SUMO2_Human(93)-sp|Q9H307|PININ_HUMAN(365)/SUMO2_Human(93)-sp|Q9H307-2|PININ_HUMAN(232)/	Inter-Protein	2	1	31	25	1	1
254	QE4_LC12_IAH_SUMO_R1_HEK_AspN_E1_F6.21752.21752.3.0.dta	3	3320	DVFQQQTGG(9)-IASFWATRNLTNLASNVKIEN(18)	Cross-Linked	SUMO2_Human	3320	null	1	0.000528	0.005468	1.64566	SUMO2_Human(93)-sp|Q96DT7|ZBT10_HUMAN(515)/SUMO2_Human(93)-sp|Q96DT7-2|ZBT10_HUMAN(515)/SUMO2_Human(93)-sp|Q96DT7-3|ZBT10_HUMAN(342)/SUMO2_Human(93)-sp|Q96DT7-4|ZBT10_HUMAN(223)/	Inter-Protein	6	1	29	49	1	1
255	QE4_LC12_IAH_SUMO_R1_HEK_AspN_E1_F6.15021.15021.3.0.dta	3	2370	DVFQQQTGG(9)-FLGVIVKSERPC(7)	Cross-Linked	SUMO2_Human	2370	Carbamidomethyl[C](24)	1	0.000531	0.008021	3.39126	SUMO2_Human(93)-sp|Q8ND82|Z280C_HUMAN(273)/SUMO2_Human(93)-tr|Q9UJJ2|Q9UJJ2_HUMAN(273)/	Inter-Protein	6	1	29	31	1	1
256	QE4_LC12_IAH_SUMO_R1_HEK_AspN_E1_F4.10894.10894.2.0.dta	2	2150	DVFQQQTGG(9)-DSSEIHFKVK(8)	Cross-Linked	SUMO2_Human	2150	null	1	0.000536	0.008246	3.83526	SUMO2_Human(93)-sp|P63165|SUMO1_HUMAN(37)/SUMO2_Human(93)-sp|P63165-2|SUMO1_HUMAN(12)/SUMO2_Human(93)-tr|B8ZZJ0|B8ZZJ0_HUMAN(37)/SUMO2_Human(93)-tr|B8ZZN6|B8ZZN6_HUMAN(37)/SUMO2_Human(93)-tr|B9A032|B9A032_HUMAN(37)/	Inter-Protein	4	1	25	25	1	1
257	QE4_LC12_IAH_SUMO_R1_HEK_AspN_E1_F6.17750.17750.2.0.dta	2	2060	DVFQQQTGG(9)-NDDGLVEIKV(9)	Cross-Linked	SUMO2_Human	2060	null	1	0.000537	0.009362	4.54023	SUMO2_Human(93)-tr|A8MXP9|A8MXP9_HUMAN(764)/SUMO2_Human(93)-tr|Q68E03|Q68E03_HUMAN(152)/	Inter-Protein	6	1	28	34	1	1
258	QE4_LC12_IAH_SUMO_R1_HEK_AspN_E1_F5.11591.11591.2.0.dta	2	2470	DVFQQQTGG(9)-DTQVIKQENESGY(6)	Cross-Linked	SUMO2_Human	2470	null	1	0.000539	0.011411	4.61772	SUMO2_Human(93)-sp|Q9BUJ2|HNRL1_HUMAN(117)/SUMO2_Human(93)-sp|Q9BUJ2-2|HNRL1_HUMAN(117)/SUMO2_Human(93)-sp|Q9BUJ2-3|HNRL1_HUMAN(74)/SUMO2_Human(93)-sp|Q9BUJ2-4|HNRL1_HUMAN(17)/SUMO2_Human(93)-tr|M0R203|M0R203_HUMAN(17)/SUMO2_Human(93)-tr|M0QZV6|M0QZV6_HUMAN(17)/SUMO2_Human(93)-tr|B7Z4B8|B7Z4B8_HUMAN(28)/SUMO2_Human(93)-tr|M0QYZ0|M0QYZ0_HUMAN(17)/SUMO2_Human(93)-tr|M0R0K8|M0R0K8_HUMAN(17)/SUMO2_Hu…	Inter-Protein	5	1	25.5	29.5	1	1
259	QE4_LC12_IAH_SUMO_R1_HEK_AspN_E1_F5.17123.17123.2.0.dta	2	2370	DVFQQQTGG(9)-FLGVIVKSERPC(7)	Cross-Linked	SUMO2_Human	2370	Carbamidomethyl[C](24)	1	0.000541	0.008815	3.72696	SUMO2_Human(93)-sp|Q8ND82|Z280C_HUMAN(273)/SUMO2_Human(93)-tr|Q9UJJ2|Q9UJJ2_HUMAN(273)/	Inter-Protein	5	1	32	30	1	1
260	QE4_LC12_IAH_SUMO_R1_HEK_AspN_E1_F5.15456.15456.3.0.dta	3	2770	DVFQQQTGG(9)-EEIKAENTTGNWLTAK(4)	Cross-Linked	SUMO2_Human	2770	null	1	0.000554	0.017989	6.50517	SUMO2_Human(93)-sp|Q9NYD6|HXC10_HUMAN(254)/	Inter-Protein	5	1	37	32	1	1
261	QE4_LC12_IAH_SUMO_R1_HEK_AspN_E1_F4.18561.18561.2.0.dta	2	2000	DVFQQQTGG(9)-LSAFAFKQE(7)	Cross-Linked	SUMO2_Human	2000	null	1	0.000555	0.00584	2.91858	SUMO2_Human(93)-sp|O75717|WDHD1_HUMAN(1127)/SUMO2_Human(93)-sp|O75717-2|WDHD1_HUMAN(1004)/	Inter-Protein	4	1	32.5	29.5	1	1
262	QE4_LC12_IAH_SUMO_R1_HEK_AspN_E1_F6.5009.5009.2.0.dta	2	2370	DVFQQQTGG(9)-DEIKQEEETCK(4)	Cross-Linked	SUMO2_Human	2370	Carbamidomethyl[C](22)	1	0.000559	0.009826	4.14764	SUMO2_Human(93)-sp|Q96T23|RSF1_HUMAN(419)/SUMO2_Human(93)-sp|Q96T23-2|RSF1_HUMAN(388)/SUMO2_Human(93)-sp|Q96T23-3|RSF1_HUMAN(167)/SUMO2_Human(93)-tr|H0YCN2|H0YCN2_HUMAN(220)/SUMO2_Human(93)-tr|H0YER1|H0YER1_HUMAN(418)/	Inter-Protein	6	1	30	23	1	1
263	QE4_LC12_IAH_SUMO_R1_HEK_AspN_E1_F3.15856.15856.2.0.dta	2	2080	DVFQQQTGG(9)-DGSVVQFKIK(8)	Cross-Linked	SUMO2_Human	2080	null	1	0.000582	0.007649	3.67552	SUMO2_Human(93)-sp|P61956|SUMO2_HUMAN(33)/SUMO2_Human(93)-sp|P61956-2|SUMO2_HUMAN(33)/SUMO2_Human(93)-sp|Q6EEV6|SUMO4_HUMAN(33)/SUMO2_Human(93)-sp|P55854|SUMO3_HUMAN(32)/SUMO2_Human(93)-sp|P55854-2|SUMO3_HUMAN(32)/SUMO2_Human(93)-tr|A8MUA9|A8MUA9_HUMAN(32)/SUMO2_Human(93)-tr|A8MU27|A8MU27_HUMAN(32)/	Inter-Protein	3	1	37	35	1	1
264	QE4_LC12_IAH_SUMO_R1_HEK_AspN_E1_F5.8467.8467.2.0.dta	2	2140	DVFQQQTGG(9)-DQMSGVKAESQ(7)	Cross-Linked	SUMO2_Human	2140	null	1	0.000583	0.013631	6.36974	SUMO2_Human(93)-sp|Q6IQ21|ZN770_HUMAN(581)/	Inter-Protein	5	1	26	34	1	1
265	QE4_LC12_IAH_SUMO_R1_HEK_AspN_E1_F1.21312.21312.2.0.dta	2	2040	DVFQQQTGG(9)-ETNIESMKM(8)	Cross-Linked	SUMO2_Human	2040	null	1	0.000585	0.002851	1.39555	SUMO2_Human(93)-sp|Q9Y6K1|DNM3A_HUMAN(162)/SUMO2_Human(93)-tr|F8WE91|F8WE91_HUMAN(162)/	Inter-Protein	1	1	25.5	29.5	1	1
266	QE4_LC12_IAH_SUMO_R1_HEK_AspN_E1_F5.13430.13430.2.0.dta	2	1940	DVFQQQTGG(9)-LWMYNKK(6)	Cross-Linked	SUMO2_Human	1940	null	1	0.000589	0.00515	2.65061	SUMO2_Human(93)-sp|Q8IWA0|WDR75_HUMAN(426)/	Inter-Protein	5	1	29	22	1	1
267	QE4_LC12_IAH_SUMO_R1_HEK_AspN_E1_F3.10938.10938.2.0.dta	2	2150	DVFQQQTGG(9)-DSSEIHFKVK(8)	Cross-Linked	SUMO2_Human	2150	null	1	0.00059	0.009022	4.19618	SUMO2_Human(93)-sp|P63165|SUMO1_HUMAN(37)/SUMO2_Human(93)-sp|P63165-2|SUMO1_HUMAN(12)/SUMO2_Human(93)-tr|B8ZZJ0|B8ZZJ0_HUMAN(37)/SUMO2_Human(93)-tr|B8ZZN6|B8ZZN6_HUMAN(37)/SUMO2_Human(93)-tr|B9A032|B9A032_HUMAN(37)/	Inter-Protein	3	1	32	29	1	1
268	QE4_LC12_IAH_SUMO_R1_HEK_AspN_E1_F1.15867.15867.2.0.dta	2	2160	DVFQQQTGG(9)-EMMQNEEKY(8)	Cross-Linked	SUMO2_Human	2160	null	1	0.000593	0.002659	1.22993	SUMO2_Human(93)-sp|Q9H582|ZN644_HUMAN(1088)/SUMO2_Human(93)-sp|Q9H582-2|ZN644_HUMAN(1088)/	Inter-Protein	1	1	30	23	1	1
269	QE4_LC12_IAH_SUMO_R1_HEK_AspN_E1_F3.11958.11958.2.0.dta	2	2060	DVFQQQTGG(9)-DHINLKVAGQ(6)	Cross-Linked	SUMO2_Human	2060	null	1	0.000599	0.007396	3.59898	SUMO2_Human(93)-sp|P61956|SUMO2_HUMAN(21)/SUMO2_Human(93)-sp|P61956-2|SUMO2_HUMAN(21)/SUMO2_Human(93)-sp|P55854|SUMO3_HUMAN(20)/SUMO2_Human(93)-sp|P55854-2|SUMO3_HUMAN(20)/SUMO2_Human(93)-tr|A8MUA9|A8MUA9_HUMAN(20)/SUMO2_Human(93)-tr|A8MU27|A8MU27_HUMAN(20)/	Inter-Protein	3	1	31	36	1	1
270	QE4_LC12_IAH_SUMO_R1_HEK_AspN_E1_F5.12031.12031.2.0.dta	2	1790	DVFQQQTGG(9)-EMPLLKS(6)	Cross-Linked	SUMO2_Human	1790	Oxidation[M](14)	1	0.000601	0.00761	4.24222	SUMO2_Human(93)-sp|Q01780|EXOSX_HUMAN(583)/SUMO2_Human(93)-sp|Q01780-2|EXOSX_HUMAN(583)/	Inter-Protein	5	1	28	27	1	1
271	QE4_LC12_IAH_SUMO_R1_HEK_AspN_E1_F5.12034.12034.2.0.dta	2	2320	DVFQQQTGG(9)-DIKPIKTEVQGE(6)	Cross-Linked	SUMO2_Human	2320	null	1	0.000602	0.010055	4.33935	SUMO2_Human(93)-sp|P05423|RPC4_HUMAN(288)/	Inter-Protein	5	1	30	24	1	1
272	QE4_LC12_IAH_SUMO_R1_HEK_AspN_E1_F3.18761.18761.2.0.dta	2	2390	DVFQQQTGG(9)-DSTPATWKQEYV(8)	Cross-Linked	SUMO2_Human	2390	null	1	0.000607	0.009803	4.1101	SUMO2_Human(93)-sp|O60832|DKC1_HUMAN(413)/SUMO2_Human(93)-sp|O60832-2|DKC1_HUMAN(413)/SUMO2_Human(93)-tr|H7C2Q2|H7C2Q2_HUMAN(200)/	Inter-Protein	3	1	29	29	1	1
273	QE4_LC12_IAH_SUMO_R1_HEK_AspN_E1_F4.20211.20211.2.0.dta	2	2570	DVFQQQTGG(9)-VSVAGGTQPLLLAKEE(14)	Cross-Linked	SUMO2_Human	2570	null	1	0.000608	0.017226	6.69667	SUMO2_Human(93)-sp|Q86UP3-2|ZFHX4_HUMAN(1194)/SUMO2_Human(93)-sp|Q86UP3-5|ZFHX4_HUMAN(1194)/SUMO2_Human(93)-tr|E7EVZ1|E7EVZ1_HUMAN(1168)/	Inter-Protein	4	1	23.5	41.5	1	1
274	QE4_LC12_IAH_SUMO_R1_HEK_AspN_E1_F3.16834.16834.2.0.dta	2	2170	DVFQQQTGG(9)-ENLAYGKGVLSG(7)	Cross-Linked	SUMO2_Human	2170	null	1	0.000609	0.008138	3.75358	SUMO2_Human(93)-sp|Q9NVI1|FANCI_HUMAN(148)/SUMO2_Human(93)-sp|Q9NVI1-2|FANCI_HUMAN(148)/SUMO2_Human(93)-sp|Q9NVI1-1|FANCI_HUMAN(148)/SUMO2_Human(93)-sp|Q9NVI1-4|FANCI_HUMAN(148)/SUMO2_Human(93)-tr|H3BMG4|H3BMG4_HUMAN(148)/SUMO2_Human(93)-tr|H3BT54|H3BT54_HUMAN(148)/SUMO2_Human(93)-tr|F8W7R3|F8W7R3_HUMAN(148)/SUMO2_Human(93)-tr|H3BQE2|H3BQE2_HUMAN(148)/	Inter-Protein	3	1	26	28	1	1
275	QE4_LC12_IAH_SUMO_R1_HEK_AspN_E1_F6.12423.12423.3.0.dta	3	3320	DVFQQQTGG(9)-ELVRIYKGHNHAVTVVNILGK(7)	Cross-Linked	SUMO2_Human	3320	null	1	0.00061	0.005203	1.5668	SUMO2_Human(93)-sp|Q9H2Y7|ZN106_HUMAN(1737)/SUMO2_Human(93)-sp|Q9H2Y7-2|ZN106_HUMAN(965)/SUMO2_Human(93)-tr|A0A0C4DGM5|A0A0C4DGM5_HUMAN(922)/SUMO2_Human(93)-tr|H3BS99|H3BS99_HUMAN(704)/SUMO2_Human(93)-tr|H3BRD4|H3BRD4_HUMAN(123)/	Inter-Protein	6	1	28.5	32.5	1	1
276	QE4_LC12_IAH_SUMO_R1_HEK_AspN_E1_F6.21745.21745.3.0.dta	3	2610	DVFQQQTGG(9)-EINNIIKIVGLQYK(7)	Cross-Linked	SUMO2_Human	2610	null	1	0.000611	0.006751	2.59116	SUMO2_Human(93)-sp|P11388|TOP2A_HUMAN(512)/SUMO2_Human(93)-sp|P11388-2|TOP2A_HUMAN(538)/SUMO2_Human(93)-sp|P11388-3|TOP2A_HUMAN(548)/SUMO2_Human(93)-sp|P11388-4|TOP2A_HUMAN(593)/SUMO2_Human(93)-sp|Q02880|TOP2B_HUMAN(533)/SUMO2_Human(93)-sp|Q02880-2|TOP2B_HUMAN(528)/SUMO2_Human(93)-tr|E9PCY5|E9PCY5_HUMAN(528)/	Inter-Protein	6	1	33	40	1	1
277	QE4_LC12_IAH_SUMO_R1_HEK_AspN_E1_F4.4378.4378.2.0.dta	2	2190	DVFQQQTGG(9)-HAVSEGTKAVTK(8)	Cross-Linked	SUMO2_Human	2190	null	1	0.000612	0.008255	3.77268	SUMO2_Human(93)-sp|P33778|H2B1B_HUMAN(117)/SUMO2_Human(93)-sp|P06899|H2B1J_HUMAN(117)/SUMO2_Human(93)-sp|Q99880|H2B1L_HUMAN(117)/SUMO2_Human(93)-sp|Q5QNW6|H2B2F_HUMAN(117)/SUMO2_Human(93)-sp|Q5QNW6-2|H2B2F_HUMAN(117)/SUMO2_Human(93)-sp|P57053|H2BFS_HUMAN(117)/SUMO2_Human(93)-sp|Q99877|H2B1N_HUMAN(117)/SUMO2_Human(93)-sp|P58876|H2B1D_HUMAN(117)/SUMO2_Human(93)-sp|P23527|H2B1O_HUMAN(117)/SUMO2_Huma…	Inter-Protein	4	1	26	30	1	1
278	QE4_LC12_IAH_SUMO_R1_HEK_AspN_E1_F6.16087.16087.2.0.dta	2	2230	DVFQQQTGG(9)-MQIFVKTLTGK(6)	Cross-Linked	SUMO2_Human	2230	null	1	0.000616	0.008084	3.63137	SUMO2_Human(93)-sp|P62987|RL40_HUMAN(6)/SUMO2_Human(93)-sp|P62979|RS27A_HUMAN(6)/SUMO2_Human(93)-sp|P0CG48|UBC_HUMAN(6)/SUMO2_Human(93)-sp|P0CG47|UBB_HUMAN(6)/SUMO2_Human(93)-tr|F5GXK7|F5GXK7_HUMAN(6)/SUMO2_Human(93)-tr|J3QS39|J3QS39_HUMAN(6)/SUMO2_Human(93)-tr|F5GYU3|F5GYU3_HUMAN(6)/SUMO2_Human(93)-tr|F5H6Q2|F5H6Q2_HUMAN(6)/SUMO2_Human(93)-tr|Q5PY61|Q5PY61_HUMAN(6)/SUMO2_Human(93)-tr|Q96C32|Q96C…	Inter-Protein	6	1	26.5	28.5	1	1
279	QE4_LC12_IAH_SUMO_R1_HEK_AspN_E1_F4.15755.15755.2.0.dta	2	2080	DVFQQQTGG(9)-DGSVVQFKIK(8)	Cross-Linked	SUMO2_Human	2080	null	1	0.000621	0.006203	2.98068	SUMO2_Human(93)-sp|P61956|SUMO2_HUMAN(33)/SUMO2_Human(93)-sp|P61956-2|SUMO2_HUMAN(33)/SUMO2_Human(93)-sp|Q6EEV6|SUMO4_HUMAN(33)/SUMO2_Human(93)-sp|P55854|SUMO3_HUMAN(32)/SUMO2_Human(93)-sp|P55854-2|SUMO3_HUMAN(32)/SUMO2_Human(93)-tr|A8MUA9|A8MUA9_HUMAN(32)/SUMO2_Human(93)-tr|A8MU27|A8MU27_HUMAN(32)/	Inter-Protein	4	1	37	36	1	1
280	QE4_LC12_IAH_SUMO_R1_HEK_AspN_E1_F4.23454.23454.2.0.dta	2	2420	DVFQQQTGG(9)-DIEQSLYKFEGE(8)	Cross-Linked	SUMO2_Human	2420	null	1	0.000621	0.003137	1.29729	SUMO2_Human(93)-sp|P28370|SMCA1_HUMAN(728)/SUMO2_Human(93)-sp|P28370-2|SMCA1_HUMAN(716)/SUMO2_Human(93)-tr|B7ZLQ5|B7ZLQ5_HUMAN(728)/SUMO2_Human(93)-tr|A0A0A0MRP6|A0A0A0MRP6_HUMAN(716)/	Inter-Protein	4	1	24	27	1	1
281	QE4_LC12_IAH_SUMO_R1_HEK_AspN_E1_F5.13435.13435.2.0.dta	2	1730	DVFQQQTGG(9)-TSLSFKS(6)	Cross-Linked	SUMO2_Human	1730	null	1	0.000627	0.008792	5.08255	SUMO2_Human(93)-sp|Q9UPN9|TRI33_HUMAN(769)/SUMO2_Human(93)-sp|Q9UPN9-2|TRI33_HUMAN(769)/SUMO2_Human(93)-tr|H0Y612|H0Y612_HUMAN(530)/	Inter-Protein	5	1	31	22	1	1
282	QE4_LC12_IAH_SUMO_R1_HEK_AspN_E1_F4.11880.11880.2.0.dta	2	2060	DVFQQQTGG(9)-DHINLKVAGQ(6)	Cross-Linked	SUMO2_Human	2060	null	1	0.000629	0.007002	3.40726	SUMO2_Human(93)-sp|P61956|SUMO2_HUMAN(21)/SUMO2_Human(93)-sp|P61956-2|SUMO2_HUMAN(21)/SUMO2_Human(93)-sp|P55854|SUMO3_HUMAN(20)/SUMO2_Human(93)-sp|P55854-2|SUMO3_HUMAN(20)/SUMO2_Human(93)-tr|A8MUA9|A8MUA9_HUMAN(20)/SUMO2_Human(93)-tr|A8MU27|A8MU27_HUMAN(20)/	Inter-Protein	4	1	32	31	1	1
283	QE4_LC12_IAH_SUMO_R1_HEK_AspN_E1_F4.20210.20210.2.0.dta	2	1820	DVFQQQTGG(9)-FLGVIVKS(7)	Cross-Linked	SUMO2_Human	1820	null	1	0.000634	0.006484	3.55683	SUMO2_Human(93)-sp|Q8ND82|Z280C_HUMAN(273)/SUMO2_Human(93)-tr|Q9UJJ2|Q9UJJ2_HUMAN(273)/	Inter-Protein	4	1	31	20	1	1
284	QE4_LC12_IAH_SUMO_R1_HEK_AspN_E1_F4.17729.17729.2.0.dta	2	2080	DVFQQQTGG(9)-DESLNIKVEA(7)	Cross-Linked	SUMO2_Human	2080	null	1	0.000661	0.00854	4.10971	SUMO2_Human(93)-sp|Q4LE39|ARI4B_HUMAN(517)/SUMO2_Human(93)-sp|Q4LE39-2|ARI4B_HUMAN(517)/SUMO2_Human(93)-sp|Q4LE39-3|ARI4B_HUMAN(517)/SUMO2_Human(93)-sp|Q4LE39-4|ARI4B_HUMAN(198)/	Inter-Protein	4	1	25	20	1	1
285	QE4_LC12_IAH_SUMO_R1_HEK_AspN_E1_F4.23953.23953.2.0.dta	2	2130	DVFQQQTGG(9)-DVFSVKTEMI(6)	Cross-Linked	SUMO2_Human	2130	null	1	0.000668	0.006691	3.14276	SUMO2_Human(93)-sp|Q99598|TSNAX_HUMAN(279)/	Inter-Protein	4	1	25	19	1	1
286	QE4_LC12_IAH_SUMO_R1_HEK_AspN_E1_F6.9601.9601.3.0.dta	3	2830	DVFQQQTGG(9)-DERVAPNFKTEPIETK(9)	Cross-Linked	SUMO2_Human	2830	null	1	0.000669	0.003992	1.40841	SUMO2_Human(93)-sp|Q96T23|RSF1_HUMAN(456)/SUMO2_Human(93)-sp|Q96T23-2|RSF1_HUMAN(425)/SUMO2_Human(93)-sp|Q96T23-3|RSF1_HUMAN(204)/SUMO2_Human(93)-tr|H0YCN2|H0YCN2_HUMAN(257)/SUMO2_Human(93)-tr|H0YER1|H0YER1_HUMAN(455)/	Inter-Protein	6	1	31	26	1	1
287	QE4_LC12_IAH_SUMO_R1_HEK_AspN_E1_F6.15327.15327.2.0.dta	2	2430	DVFQQQTGG(9)-EMPLLKSEVAAGVK(6)	Cross-Linked	SUMO2_Human	2430	null	1	0.00067	0.007032	2.89115	SUMO2_Human(93)-sp|Q01780|EXOSX_HUMAN(583)/SUMO2_Human(93)-sp|Q01780-2|EXOSX_HUMAN(583)/	Inter-Protein	6	1	27	26	1	1
288	QE4_LC12_IAH_SUMO_R1_HEK_AspN_E1_F5.23853.23853.2.0.dta	2	2130	DVFQQQTGG(9)-DVFSVKTEMI(6)	Cross-Linked	SUMO2_Human	2130	null	1	0.000671	0.007675	3.60494	SUMO2_Human(93)-sp|Q99598|TSNAX_HUMAN(279)/	Inter-Protein	5	1	26.5	18.5	1	1
289	QE4_LC12_IAH_SUMO_R1_HEK_AspN_E1_F4.14143.14143.2.0.dta	2	2010	DVFQQQTGG(9)-DSQVQVKLE(7)	Cross-Linked	SUMO2_Human	2010	null	1	0.000677	0.008984	4.4786	SUMO2_Human(93)-sp|Q8IYH5|ZZZ3_HUMAN(276)/SUMO2_Human(93)-sp|Q8IYH5-2|ZZZ3_HUMAN(276)/SUMO2_Human(93)-sp|Q8IYH5-4|ZZZ3_HUMAN(276)/	Inter-Protein	4	1	26	33	1	1
290	QE4_LC12_IAH_SUMO_R1_HEK_AspN_E1_F5.20932.20932.4.0.dta	4	2970	DVFQQQTGG(9)-FQIIKQEPMELESYTR(5)	Cross-Linked	SUMO2_Human	2970	null	1	0.000677	0.016778	5.64451	SUMO2_Human(93)-sp|Q16649|NFIL3_HUMAN(219)/	Inter-Protein	5	1	20	28	1	1
291	QE4_LC12_IAH_SUMO_R1_HEK_AspN_E1_F3.24159.24159.2.0.dta	2	2150	DVFQQQTGG(9)-EELFAITKIE(8)	Cross-Linked	SUMO2_Human	2150	null	1	0.000679	0.013378	6.21344	SUMO2_Human(93)-sp|Q9BQI6|SLF1_HUMAN(931)/	Inter-Protein	3	1	22.5	26.5	1	1
292	QE4_LC12_IAH_SUMO_R1_HEK_AspN_E1_F5.17808.17808.2.0.dta	2	2200	DVFQQQTGG(9)-DNSSNGKSEWL(7)	Cross-Linked	SUMO2_Human	2200	null	1	0.000692	0.007246	3.29817	SUMO2_Human(93)-sp|O15164|TIF1A_HUMAN(801)/SUMO2_Human(93)-sp|O15164-2|TIF1A_HUMAN(767)/	Inter-Protein	5	1	28	28	1	1
293	QE4_LC12_IAH_SUMO_R1_HEK_AspN_E1_F3.13414.13414.2.0.dta	2	2040	DVFQQQTGG(9)-KVDLETLKE(8)	Cross-Linked	SUMO2_Human	2040	null	1	0.000697	0.008427	4.14096	SUMO2_Human(93)-sp|Q96T23|RSF1_HUMAN(670)/SUMO2_Human(93)-sp|Q96T23-2|RSF1_HUMAN(639)/SUMO2_Human(93)-sp|Q96T23-3|RSF1_HUMAN(418)/SUMO2_Human(93)-tr|H0YCN2|H0YCN2_HUMAN(471)/SUMO2_Human(93)-tr|H0YER1|H0YER1_HUMAN(669)/	Inter-Protein	3	1	31	25	1	1
294	QE4_LC12_IAH_SUMO_R1_HEK_AspN_E1_F2.17923.17923.2.0.dta	2	2040	DVFQQQTGG(9)-ETNIESMKM(8)	Cross-Linked	SUMO2_Human	2040	null	1	0.0007	0.005991	2.93257	SUMO2_Human(93)-sp|Q9Y6K1|DNM3A_HUMAN(162)/SUMO2_Human(93)-tr|F8WE91|F8WE91_HUMAN(162)/	Inter-Protein	2	1	31	33	1	1
295	QE4_LC12_IAH_SUMO_R1_HEK_AspN_E1_F4.14451.14451.2.0.dta	2	2070	DVFQQQTGG(9)-ALLYLKQEK(6)	Cross-Linked	SUMO2_Human	2070	null	1	0.000703	0.008432	4.08114	SUMO2_Human(93)-sp|Q6P2D0|ZFP1_HUMAN(145)/SUMO2_Human(93)-sp|Q6P2D0-2|ZFP1_HUMAN(90)/SUMO2_Human(93)-tr|J3KNQ1|J3KNQ1_HUMAN(112)/	Inter-Protein	4	1	33	25	1	1
296	QE4_LC12_IAH_SUMO_R1_HEK_AspN_E1_F4.22415.22415.2.0.dta	2	2400	DVFQQQTGG(9)-DLNSFIEIKVEK(9)	Cross-Linked	SUMO2_Human	2400	null	1	0.000703	0.013836	5.77652	SUMO2_Human(93)-sp|Q9H972|CN093_HUMAN(533)/SUMO2_Human(93)-sp|Q9H972-2|CN093_HUMAN(493)/SUMO2_Human(93)-tr|A0A0C4DFZ6|A0A0C4DFZ6_HUMAN(353)/	Inter-Protein	4	1	17.5	26.5	1	1
297	QE4_LC12_IAH_SUMO_R1_HEK_AspN_E1_F6.20052.20052.3.0.dta	3	3130	DVFQQQTGG(9)-VPITPMPQYSIMETPVLKK(18)	Cross-Linked	SUMO2_Human	3130	null	1	0.000707	0.011943	3.81248	SUMO2_Human(93)-sp|Q8IY92|SLX4_HUMAN(1575)/SUMO2_Human(93)-sp|Q8IY92-2|SLX4_HUMAN(1263)/	Inter-Protein	6	1	31	52	1	1
298	QE4_LC12_IAH_SUMO_R1_HEK_AspN_E1_F2.7221.7221.2.0.dta	2	1810	DVFQQQTGG(9)-DETNVKM(6)	Cross-Linked	SUMO2_Human	1810	Oxidation[M](19)	1	0.000714	0.003521	1.94229	SUMO2_Human(93)-sp|P07910|HNRPC_HUMAN(250)/SUMO2_Human(93)-sp|P07910-2|HNRPC_HUMAN(237)/SUMO2_Human(93)-sp|P07910-3|HNRPC_HUMAN(170)/SUMO2_Human(93)-sp|P07910-4|HNRPC_HUMAN(194)/SUMO2_Human(93)-tr|G3V2Q1|G3V2Q1_HUMAN(249)/SUMO2_Human(93)-tr|G3V4C1|G3V4C1_HUMAN(236)/SUMO2_Human(93)-tr|G3V2D6|G3V2D6_HUMAN(158)/SUMO2_Human(93)-tr|G3V4W0|G3V4W0_HUMAN(237)/SUMO2_Human(93)-tr|B2R5W2|B2R5W2_HUMAN(237)/S…	Inter-Protein	2	1	38	29	1	1
299	QE4_LC12_IAH_SUMO_R1_HEK_AspN_E1_F5.22894.22894.2.0.dta	2	2120	DVFQQQTGG(9)-DLTVVKQEII(6)	Cross-Linked	SUMO2_Human	2120	null	1	0.000719	0.010983	5.18529	SUMO2_Human(93)-sp|Q9NWK9|BCD1_HUMAN(79)/	Inter-Protein	5	1	28	24	1	1
300	QE4_LC12_IAH_SUMO_R1_HEK_AspN_E1_F6.21245.21245.3.0.dta	3	2740	DVFQQQTGG(9)-FVFGSESVKSIFSSEK(9)	Cross-Linked	SUMO2_Human	2740	null	1	0.00073	0.00432	1.5776	SUMO2_Human(93)-sp|P49792|RBP2_HUMAN(2522)/	Inter-Protein	6	1	33	43	1	1
301	QE4_LC12_IAH_SUMO_R1_HEK_AspN_E1_F5.13966.13966.3.0.dta	3	2580	DVFQQQTGG(9)-ELLSEENKENGIIK(8)	Cross-Linked	SUMO2_Human	2580	null	1	0.000733	0.009243	3.58773	SUMO2_Human(93)-sp|Q9NRL2|BAZ1A_HUMAN(1023)/SUMO2_Human(93)-sp|Q9NRL2-2|BAZ1A_HUMAN(991)/	Inter-Protein	5	1	36	42	1	1
302	QE4_LC12_IAH_SUMO_R1_HEK_AspN_E1_F3.15625.15625.2.0.dta	2	2290	DVFQQQTGG(9)-DQTGLLTVKVEK(9)	Cross-Linked	SUMO2_Human	2290	null	1	0.000743	0.01261	5.5037	SUMO2_Human(93)-sp|Q969J2|ZKSC4_HUMAN(26)/	Inter-Protein	3	1	27.5	38.5	1	1
303	QE4_LC12_IAH_SUMO_R1_HEK_AspN_E1_F3.21345.21345.2.0.dta	2	2220	DVFQQQTGG(9)-DFPVVIVKQES(8)	Cross-Linked	SUMO2_Human	2220	null	1	0.000743	0.009854	4.43651	SUMO2_Human(93)-sp|O15164|TIF1A_HUMAN(741)/SUMO2_Human(93)-sp|O15164-2|TIF1A_HUMAN(707)/	Inter-Protein	3	1	27.5	34.5	1	1
304	QE4_LC12_IAH_SUMO_R1_HEK_AspN_E1_F5.7842.7842.2.0.dta	2	1980	DVFQQQTGG(9)-TETSIKTED(6)	Cross-Linked	SUMO2_Human	1980	null	1	0.000745	0.010701	5.39388	SUMO2_Human(93)-sp|Q9Y4E5|ZN451_HUMAN(706)/SUMO2_Human(93)-sp|Q9Y4E5-2|ZN451_HUMAN(706)/SUMO2_Human(93)-tr|E9PH99|E9PH99_HUMAN(706)/	Inter-Protein	5	1	27	21	1	1
305	QE4_LC12_IAH_SUMO_R1_HEK_AspN_E1_F3.10366.10366.2.0.dta	2	1810	DVFQQQTGG(9)-NYASAKLS(6)	Cross-Linked	SUMO2_Human	1810	null	1	0.000749	0.008422	4.64311	SUMO2_Human(93)-sp|Q9Y2X3|NOP58_HUMAN(221)/SUMO2_Human(93)-tr|H7BZ72|H7BZ72_HUMAN(91)/	Inter-Protein	3	1	31	25	1	1
306	QE4_LC12_IAH_SUMO_R1_HEK_AspN_E1_F3.7901.7901.2.0.dta	2	1990	DVFQQQTGG(9)-DQNLNKIGK(6)	Cross-Linked	SUMO2_Human	1990	null	1	0.00075	0.009457	4.75226	SUMO2_Human(93)-sp|O60264|SMCA5_HUMAN(644)/	Inter-Protein	3	1	33.5	28.5	1	1
307	QE4_LC12_IAH_SUMO_R1_HEK_AspN_E1_F5.7151.7151.2.0.dta	2	1950	DVFQQQTGG(9)-MSSFKEEK(5)	Cross-Linked	SUMO2_Human	1950	null	1	0.000755	0.006844	3.51715	SUMO2_Human(93)-sp|Q14151|SAFB2_HUMAN(385)/	Inter-Protein	5	1	34	23	1	1
308	QE4_LC12_IAH_SUMO_R1_HEK_AspN_E1_F1.10276.10276.2.0.dta	2	2210	DVFQQQTGG(9)-DDQGTSVQSKSP(10)	Cross-Linked	SUMO2_Human	2210	null	1	0.00076	0.006388	2.89181	SUMO2_Human(93)-sp|Q13111|CAF1A_HUMAN(64)/SUMO2_Human(93)-sp|Q13111-2|CAF1A_HUMAN(64)/SUMO2_Human(93)-sp|Q13111-3|CAF1A_HUMAN(64)/SUMO2_Human(93)-tr|K7EJF1|K7EJF1_HUMAN(47)/	Inter-Protein	1	1	20	24	1	1
309	QE4_LC12_IAH_SUMO_R1_HEK_AspN_E1_F4.23330.23330.2.0.dta	2	2290	DVFQQQTGG(9)-DAGAEWAAAVLKQ(12)	Cross-Linked	SUMO2_Human	2290	null	1	0.000765	0.010181	4.44564	SUMO2_Human(93)-sp|Q14676|MDC1_HUMAN(616)/SUMO2_Human(93)-sp|Q14676-2|MDC1_HUMAN(616)/SUMO2_Human(93)-sp|Q14676-3|MDC1_HUMAN(616)/SUMO2_Human(93)-sp|Q14676-4|MDC1_HUMAN(616)/	Inter-Protein	4	1	20	35	1	1
310	QE4_LC12_IAH_SUMO_R1_HEK_AspN_E1_F6.6786.6786.3.0.dta	3	2800	DVFQQQTGG(9)-SNLYKFTASASHTERK(5)	Cross-Linked	SUMO2_Human	2800	null	1	0.00077	0.007435	2.65501	SUMO2_Human(93)-sp|Q9Y4E5|ZN451_HUMAN(832)/SUMO2_Human(93)-sp|Q9Y4E5-2|ZN451_HUMAN(832)/SUMO2_Human(93)-tr|E9PH99|E9PH99_HUMAN(832)/	Inter-Protein	6	1	29	19	1	1
311	QE4_LC12_IAH_SUMO_R1_HEK_AspN_E1_F3.3929.3929.2.0.dta	2	1970	DVFQQQTGG(9)-HATLQKSTK(6)	Cross-Linked	SUMO2_Human	1970	null	1	0.000772	0.006446	3.26545	SUMO2_Human(93)-sp|Q13263|TIF1B_HUMAN(272)/SUMO2_Human(93)-sp|Q13263-2|TIF1B_HUMAN(190)/SUMO2_Human(93)-tr|M0R3C0|M0R3C0_HUMAN(138)/	Inter-Protein	3	1	30	30	1	1
312	QE4_LC12_IAH_SUMO_R1_HEK_AspN_E1_F6.27259.27259.3.0.dta	3	3190	DVFQQQTGG(9)-DMINNFLGLAKTEFSSTVNK(11)	Cross-Linked	SUMO2_Human	3190	null	1	0.000776	0.009971	3.12614	SUMO2_Human(93)-sp|Q6N043|Z280D_HUMAN(275)/SUMO2_Human(93)-sp|Q6N043-2|Z280D_HUMAN(262)/SUMO2_Human(93)-sp|Q6N043-3|Z280D_HUMAN(275)/SUMO2_Human(93)-tr|H0YLA6|H0YLA6_HUMAN(275)/SUMO2_Human(93)-tr|H0YL38|H0YL38_HUMAN(262)/	Inter-Protein	6	1	33.5	67.5	1	1
313	QE4_LC12_IAH_SUMO_R1_HEK_AspN_E1_F5.16833.16833.2.0.dta	2	1920	DVFQQQTGG(9)-GLALVQVKQ(8)	Cross-Linked	SUMO2_Human	1920	null	1	0.000784	0.008713	4.54744	SUMO2_Human(93)-sp|Q92766|RREB1_HUMAN(913)/SUMO2_Human(93)-sp|Q92766-2|RREB1_HUMAN(913)/SUMO2_Human(93)-sp|Q92766-3|RREB1_HUMAN(913)/SUMO2_Human(93)-sp|Q92766-5|RREB1_HUMAN(913)/	Inter-Protein	5	1	34	31	1	1
314	QE4_LC12_IAH_SUMO_R1_HEK_AspN_E1_F1.9464.9464.2.0.dta	2	2290	DVFQQQTGG(9)-DEAGGGGAGPGGACKA(15)	Cross-Linked	SUMO2_Human	2290	Carbamidomethyl[C](26)	1	0.000785	-0.002222	-0.969461	SUMO2_Human(93)-sp|Q1KMD3|HNRL2_HUMAN(58)/SUMO2_Human(93)-tr|H3BQZ7|H3BQZ7_HUMAN(58)/	Inter-Protein	1	1	28	61	1	1
315	QE4_LC12_IAH_SUMO_R1_HEK_AspN_E1_F6.27335.27335.2.0.dta	2	2320	DVFQQQTGG(9)-DMITKFLGVIVK(5)	Cross-Linked	SUMO2_Human	2320	null	1	0.000792	0.006338	2.72692	SUMO2_Human(93)-sp|Q8ND82|Z280C_HUMAN(266)/SUMO2_Human(93)-tr|Q9UJJ2|Q9UJJ2_HUMAN(266)/	Inter-Protein	6	1	32	23	1	1
316	QE4_LC12_IAH_SUMO_R1_HEK_AspN_E1_F3.17007.17007.2.0.dta	2	1920	DVFQQQTGG(9)-GLALVQVKQ(8)	Cross-Linked	SUMO2_Human	1920	null	1	0.000799	0.010667	5.56726	SUMO2_Human(93)-sp|Q92766|RREB1_HUMAN(913)/SUMO2_Human(93)-sp|Q92766-2|RREB1_HUMAN(913)/SUMO2_Human(93)-sp|Q92766-3|RREB1_HUMAN(913)/SUMO2_Human(93)-sp|Q92766-5|RREB1_HUMAN(913)/	Inter-Protein	3	1	32	30	1	1
317	QE4_LC12_IAH_SUMO_R1_HEK_AspN_E1_F3.5327.5327.2.0.dta	2	1910	DVFQQQTGG(9)-HQVWKQK(5)	Cross-Linked	SUMO2_Human	1910	null	1	0.0008	0.008975	4.68923	SUMO2_Human(93)-sp|Q12830|BPTF_HUMAN(1020)/SUMO2_Human(93)-sp|Q12830-2|BPTF_HUMAN(894)/SUMO2_Human(93)-sp|Q12830-4|BPTF_HUMAN(1020)/SUMO2_Human(93)-tr|E7ETD6|E7ETD6_HUMAN(881)/SUMO2_Human(93)-tr|F5GXF5|F5GXF5_HUMAN(957)/	Inter-Protein	3	1	29	24	1	1
318	QE4_LC12_IAH_SUMO_R1_HEK_AspN_E1_F1.16595.16595.2.0.dta	2	2540	DVFQQQTGG(9)-DEICSFSGGVKQEK(11)	Cross-Linked	SUMO2_Human	2540	Carbamidomethyl[C](16)	1	0.000801	0.007489	2.9436	SUMO2_Human(93)-sp|Q9UPN9|TRI33_HUMAN(793)/SUMO2_Human(93)-sp|Q9UPN9-2|TRI33_HUMAN(793)/SUMO2_Human(93)-tr|H0Y612|H0Y612_HUMAN(554)/	Inter-Protein	1	1	24	40	1	1
319	QE4_LC12_IAH_SUMO_R1_HEK_AspN_E1_F3.17765.17765.2.0.dta	2	2080	DVFQQQTGG(9)-DESLNIKVEA(7)	Cross-Linked	SUMO2_Human	2080	null	1	0.000804	0.011124	5.35321	SUMO2_Human(93)-sp|Q4LE39|ARI4B_HUMAN(517)/SUMO2_Human(93)-sp|Q4LE39-2|ARI4B_HUMAN(517)/SUMO2_Human(93)-sp|Q4LE39-3|ARI4B_HUMAN(517)/SUMO2_Human(93)-sp|Q4LE39-4|ARI4B_HUMAN(198)/	Inter-Protein	3	1	25	25	1	1
320	QE4_LC12_IAH_SUMO_R1_HEK_AspN_E1_F5.7884.7884.2.0.dta	2	2240	DVFQQQTGG(9)-SVKLEESATGEK(3)	Cross-Linked	SUMO2_Human	2240	null	1	0.000805	0.009437	4.21654	SUMO2_Human(93)-sp|Q13129|RLF_HUMAN(839)/	Inter-Protein	5	1	27.5	20.5	1	1
321	QE4_LC12_IAH_SUMO_R1_HEK_AspN_E1_F3.10065.10065.2.0.dta	2	2330	DVFQQQTGG(9)-DETNVKMESEGGA(6)	Cross-Linked	SUMO2_Human	2330	null	1	0.000805	0.010593	4.5522	SUMO2_Human(93)-sp|P07910|HNRPC_HUMAN(250)/SUMO2_Human(93)-sp|P07910-2|HNRPC_HUMAN(237)/SUMO2_Human(93)-sp|P07910-3|HNRPC_HUMAN(170)/SUMO2_Human(93)-sp|P07910-4|HNRPC_HUMAN(194)/SUMO2_Human(93)-tr|G3V2Q1|G3V2Q1_HUMAN(249)/SUMO2_Human(93)-tr|G3V4C1|G3V4C1_HUMAN(236)/SUMO2_Human(93)-tr|G3V2D6|G3V2D6_HUMAN(158)/SUMO2_Human(93)-tr|G3V4W0|G3V4W0_HUMAN(237)/SUMO2_Human(93)-tr|B2R5W2|B2R5W2_HUMAN(237)/S…	Inter-Protein	3	1	32	36	1	1
322	QE4_LC12_IAH_SUMO_R1_HEK_AspN_E1_F3.15352.15352.2.0.dta	2	2040	DVFQQQTGG(9)-ETNIESMKM(8)	Cross-Linked	SUMO2_Human	2040	null	1	0.000805	0.009481	4.64092	SUMO2_Human(93)-sp|Q9Y6K1|DNM3A_HUMAN(162)/SUMO2_Human(93)-tr|F8WE91|F8WE91_HUMAN(162)/	Inter-Protein	3	1	30	29	1	1
323	QE4_LC12_IAH_SUMO_R1_HEK_AspN_E1_F5.23144.23144.2.0.dta	2	2280	DVFQQQTGG(9)-YGLLPESWPKQ(10)	Cross-Linked	SUMO2_Human	2280	null	1	0.000806	0.012629	5.54362	SUMO2_Human(93)-sp|Q96DT7|ZBT10_HUMAN(706)/SUMO2_Human(93)-sp|Q96DT7-2|ZBT10_HUMAN(682)/SUMO2_Human(93)-sp|Q96DT7-3|ZBT10_HUMAN(533)/SUMO2_Human(93)-sp|Q96DT7-4|ZBT10_HUMAN(414)/	Inter-Protein	5	1	28.5	27.5	1	1
324	QE4_LC12_IAH_SUMO_R1_HEK_AspN_E1_F3.8625.8625.2.0.dta	2	2140	DVFQQQTGG(9)-DQMSGVKAESQ(7)	Cross-Linked	SUMO2_Human	2140	null	1	0.000807	0.005706	2.6664	SUMO2_Human(93)-sp|Q6IQ21|ZN770_HUMAN(581)/	Inter-Protein	3	1	30.5	35.5	1	1
325	QE4_LC12_IAH_SUMO_R1_HEK_AspN_E1_F5.18140.18140.2.0.dta	2	2030	DVFQQQTGG(9)-VYIFKAEAE(5)	Cross-Linked	SUMO2_Human	2030	null	1	0.000811	0.008913	4.39067	SUMO2_Human(93)-sp|Q9Y462|ZN711_HUMAN(250)/SUMO2_Human(93)-sp|Q9Y462-2|ZN711_HUMAN(250)/SUMO2_Human(93)-sp|Q9Y462-3|ZN711_HUMAN(250)/	Inter-Protein	5	1	32	18	1	1
326	QE4_LC12_IAH_SUMO_R1_HEK_AspN_E1_F6.23325.23325.3.0.dta	3	2320	DVFQQQTGG(9)-AGISFIIKRPFL(8)	Cross-Linked	SUMO2_Human	2320	null	1	0.000818	0.004694	2.02131	SUMO2_Human(93)-sp|P78347|GTF2I_HUMAN(185)/SUMO2_Human(93)-sp|P78347-2|GTF2I_HUMAN(185)/SUMO2_Human(93)-sp|P78347-3|GTF2I_HUMAN(185)/SUMO2_Human(93)-sp|P78347-4|GTF2I_HUMAN(185)/SUMO2_Human(93)-sp|P78347-5|GTF2I_HUMAN(185)/	Inter-Protein	6	1	32	34	1	1
327	QE4_LC12_IAH_SUMO_R1_HEK_AspN_E1_F6.17958.17958.3.0.dta	3	3470	DVFQQQTGG(9)-ALEGVPVGKATILNTENLSSTPAPK(9)	Cross-Linked	SUMO2_Human	3470	null	1	0.000826	0.008489	2.44795	SUMO2_Human(93)-sp|Q6PJP8|DCR1A_HUMAN(517)/	Inter-Protein	6	1	30	56	1	1
328	QE4_LC12_IAH_SUMO_R1_HEK_AspN_E1_F6.27342.27342.3.0.dta	3	2320	DVFQQQTGG(9)-DMITKFLGVIVK(5)	Cross-Linked	SUMO2_Human	2320	null	1	0.000826	0.008526	3.66831	SUMO2_Human(93)-sp|Q8ND82|Z280C_HUMAN(266)/SUMO2_Human(93)-tr|Q9UJJ2|Q9UJJ2_HUMAN(266)/	Inter-Protein	6	1	34	25	1	1
329	QE4_LC12_IAH_SUMO_R1_HEK_AspN_E1_F6.18022.18022.2.0.dta	2	2180	DVFQQQTGG(9)-DVVLPAGVVVKQ(11)	Cross-Linked	SUMO2_Human	2180	null	1	0.000827	0.00406	1.85883	SUMO2_Human(93)-sp|Q8TAD8|SNIP1_HUMAN(30)/	Inter-Protein	6	1	29	45	1	1
330	QE4_LC12_IAH_SUMO_R1_HEK_AspN_E1_F5.13562.13562.3.0.dta	3	2810	DVFQQQTGG(9)-DETGNNPSVSLKLEESK(12)	Cross-Linked	SUMO2_Human	2810	null	1	0.00083	0.011639	4.14593	SUMO2_Human(93)-sp|P46100|ATRX_HUMAN(1982)/SUMO2_Human(93)-sp|P46100-2|ATRX_HUMAN(1778)/SUMO2_Human(93)-sp|P46100-3|ATRX_HUMAN(1865)/SUMO2_Human(93)-sp|P46100-4|ATRX_HUMAN(1944)/SUMO2_Human(93)-sp|P46100-5|ATRX_HUMAN(1827)/	Inter-Protein	5	1	34.5	60.5	1	1
331	QE4_LC12_IAH_SUMO_R1_HEK_AspN_E1_F3.14450.14450.2.0.dta	2	1980	DVFQQQTGG(9)-QAINYSKSL(7)	Cross-Linked	SUMO2_Human	1980	null	1	0.000838	0.009129	4.60136	SUMO2_Human(93)-sp|Q9Y4E5|ZN451_HUMAN(852)/SUMO2_Human(93)-sp|Q9Y4E5-2|ZN451_HUMAN(852)/SUMO2_Human(93)-tr|E9PH99|E9PH99_HUMAN(852)/	Inter-Protein	3	1	29.5	30.5	1	1
332	QE4_LC12_IAH_SUMO_R1_HEK_AspN_E1_F3.14208.14208.2.0.dta	2	2010	DVFQQQTGG(9)-DSQVQVKLE(7)	Cross-Linked	SUMO2_Human	2010	null	1	0.000848	0.009194	4.58329	SUMO2_Human(93)-sp|Q8IYH5|ZZZ3_HUMAN(276)/SUMO2_Human(93)-sp|Q8IYH5-2|ZZZ3_HUMAN(276)/SUMO2_Human(93)-sp|Q8IYH5-4|ZZZ3_HUMAN(276)/	Inter-Protein	3	1	29	29	1	1
333	QE4_LC12_IAH_SUMO_R1_HEK_AspN_E1_F5.20794.20794.2.0.dta	2	2180	DVFQQQTGG(9)-DVVLPAGVVVKQ(11)	Cross-Linked	SUMO2_Human	2180	null	1	0.000849	0.010116	4.63152	SUMO2_Human(93)-sp|Q8TAD8|SNIP1_HUMAN(30)/	Inter-Protein	5	1	28	44	1	1
334	QE4_LC12_IAH_SUMO_R1_HEK_AspN_E1_F4.24193.24193.2.0.dta	2	2150	DVFQQQTGG(9)-EELFAITKIE(8)	Cross-Linked	SUMO2_Human	2150	null	1	0.000857	0.010729	4.9831	SUMO2_Human(93)-sp|Q9BQI6|SLF1_HUMAN(931)/	Inter-Protein	4	1	25.5	29.5	1	1
335	QE4_LC12_IAH_SUMO_R1_HEK_AspN_E1_F4.16475.16475.2.0.dta	2	1980	DVFQQQTGG(9)-SATLPYIKQ(8)	Cross-Linked	SUMO2_Human	1980	null	1	0.000857	0.007233	3.65118	SUMO2_Human(93)-sp|O75376|NCOR1_HUMAN(1106)/SUMO2_Human(93)-sp|O75376-2|NCOR1_HUMAN(1122)/SUMO2_Human(93)-tr|A0A088AWL3|A0A088AWL3_HUMAN(1013)/	Inter-Protein	4	1	30	30	1	1
336	QE4_LC12_IAH_SUMO_R1_HEK_AspN_E1_F6.19786.19786.2.0.dta	2	2110	DVFQQQTGG(9)-DLVIELKPEP(7)	Cross-Linked	SUMO2_Human	2110	null	1	0.000858	0.007358	3.48212	SUMO2_Human(93)-sp|Q8WUU4|ZN296_HUMAN(35)/SUMO2_Human(93)-tr|Q8IX33|Q8IX33_HUMAN(11)/	Inter-Protein	6	1	25	26	1	1
337	QE4_LC12_IAH_SUMO_R1_HEK_AspN_E1_F1.11004.11004.2.0.dta	2	1870	DVFQQQTGG(9)-TETSIKTE(6)	Cross-Linked	SUMO2_Human	1870	null	1	0.000861	0.002246	1.20179	SUMO2_Human(93)-sp|Q9Y4E5|ZN451_HUMAN(706)/SUMO2_Human(93)-sp|Q9Y4E5-2|ZN451_HUMAN(706)/SUMO2_Human(93)-tr|E9PH99|E9PH99_HUMAN(706)/	Inter-Protein	1	1	31	22	1	1
338	QE4_LC12_IAH_SUMO_R1_HEK_AspN_E1_F6.4103.4103.2.0.dta	2	2130	DVFQQQTGG(9)-VIKMESEEGK(3)	Cross-Linked	SUMO2_Human	2130	Oxidation[M](16)	1	0.000861	0.006613	3.11053	SUMO2_Human(93)-sp|P29590|PML_HUMAN(490)/SUMO2_Human(93)-sp|P29590-8|PML_HUMAN(490)/SUMO2_Human(93)-sp|P29590-9|PML_HUMAN(490)/SUMO2_Human(93)-sp|P29590-5|PML_HUMAN(490)/SUMO2_Human(93)-sp|P29590-2|PML_HUMAN(490)/SUMO2_Human(93)-sp|P29590-4|PML_HUMAN(490)/SUMO2_Human(93)-sp|P29590-3|PML_HUMAN(490)/SUMO2_Human(93)-sp|P29590-11|PML_HUMAN(442)/SUMO2_Human(93)-sp|P29590-12|PML_HUMAN(442)/SUMO2_Human(…	Inter-Protein	6	1	31.5	21.5	1	1
339	QE4_LC12_IAH_SUMO_R1_HEK_AspN_E1_F5.10671.10671.2.0.dta	2	2250	DVFQQQTGG(9)-IKQEITEGELK(2)	Cross-Linked	SUMO2_Human	2250	null	1	0.000863	0.008893	3.95571	SUMO2_Human(93)-sp|Q92766|RREB1_HUMAN(615)/SUMO2_Human(93)-sp|Q92766-2|RREB1_HUMAN(615)/SUMO2_Human(93)-sp|Q92766-3|RREB1_HUMAN(615)/SUMO2_Human(93)-sp|Q92766-5|RREB1_HUMAN(615)/SUMO2_Human(93)-tr|C9JU34|C9JU34_HUMAN(615)/	Inter-Protein	5	1	31	20	1	1
340	QE4_LC12_IAH_SUMO_R1_HEK_AspN_E1_F5.20966.20966.3.0.dta	3	3150	DVFQQQTGG(9)-FGFAESIANQRITAFKMEK(16)	Cross-Linked	SUMO2_Human	3150	null	1	0.000864	0.014157	4.49635	SUMO2_Human(93)-sp|Q06265|EXOS9_HUMAN(297)/SUMO2_Human(93)-sp|Q06265-2|EXOS9_HUMAN(297)/SUMO2_Human(93)-sp|Q06265-3|EXOS9_HUMAN(213)/SUMO2_Human(93)-sp|Q06265-4|EXOS9_HUMAN(213)/SUMO2_Human(93)-tr|D6RIY6|D6RIY6_HUMAN(281)/	Inter-Protein	5	1	33	56	1	1
341	QE4_LC12_IAH_SUMO_R1_HEK_AspN_E1_F3.9945.9945.2.0.dta	2	2130	DVFQQQTGG(9)-EESIAVGTVKH(10)	Cross-Linked	SUMO2_Human	2130	null	1	0.000868	0.009309	4.37033	SUMO2_Human(93)-sp|Q9UBC3|DNM3B_HUMAN(617)/SUMO2_Human(93)-sp|Q9UBC3-2|DNM3B_HUMAN(597)/SUMO2_Human(93)-sp|Q9UBC3-3|DNM3B_HUMAN(597)/SUMO2_Human(93)-sp|Q9UBC3-4|DNM3B_HUMAN(597)/SUMO2_Human(93)-sp|Q9UBC3-5|DNM3B_HUMAN(597)/SUMO2_Human(93)-sp|Q9UBC3-6|DNM3B_HUMAN(609)/SUMO2_Human(93)-sp|Q9UBC3-7|DNM3B_HUMAN(521)/SUMO2_Human(93)-sp|Q9UBC3-8|DNM3B_HUMAN(555)/	Inter-Protein	3	1	31	32	1	1
342	QE4_LC12_IAH_SUMO_R1_HEK_AspN_E1_F5.16377.16377.3.0.dta	3	2590	DVFQQQTGG(9)-ETVNFSGVKRPFCS(9)	Cross-Linked	SUMO2_Human	2590	Carbamidomethyl[C](25)	1	0.00087	0.007675	2.96536	SUMO2_Human(93)-sp|Q9UBW7|ZMYM2_HUMAN(700)/	Inter-Protein	5	1	37	49	1	1
343	QE4_LC12_IAH_SUMO_R1_HEK_AspN_E1_F2.11783.11783.2.0.dta	2	2330	DVFQQQTGG(9)-DETNVKMESEGGA(6)	Cross-Linked	SUMO2_Human	2330	null	1	0.000874	0.00669	2.87493	SUMO2_Human(93)-sp|P07910|HNRPC_HUMAN(250)/SUMO2_Human(93)-sp|P07910-2|HNRPC_HUMAN(237)/SUMO2_Human(93)-sp|P07910-3|HNRPC_HUMAN(170)/SUMO2_Human(93)-sp|P07910-4|HNRPC_HUMAN(194)/SUMO2_Human(93)-tr|G3V2Q1|G3V2Q1_HUMAN(249)/SUMO2_Human(93)-tr|G3V4C1|G3V4C1_HUMAN(236)/SUMO2_Human(93)-tr|G3V2D6|G3V2D6_HUMAN(158)/SUMO2_Human(93)-tr|G3V4W0|G3V4W0_HUMAN(237)/SUMO2_Human(93)-tr|B2R5W2|B2R5W2_HUMAN(237)/S…	Inter-Protein	2	1	27	27	1	1
344	QE4_LC12_IAH_SUMO_R1_HEK_AspN_E1_F6.14706.14706.3.0.dta	3	2370	DVFQQQTGG(9)-FLGVIVKSERPC(7)	Cross-Linked	SUMO2_Human	2370	Carbamidomethyl[C](24)	1	0.000881	0.005175	2.18798	SUMO2_Human(93)-sp|Q8ND82|Z280C_HUMAN(273)/SUMO2_Human(93)-tr|Q9UJJ2|Q9UJJ2_HUMAN(273)/	Inter-Protein	6	1	30	31	1	1
345	QE4_LC12_IAH_SUMO_R1_HEK_AspN_E1_F3.12689.12689.2.0.dta	2	1810	DVFQQQTGG(9)-NVTIKSSV(5)	Cross-Linked	SUMO2_Human	1810	null	1	0.000883	0.009606	5.31329	SUMO2_Human(93)-sp|Q9H582|ZN644_HUMAN(712)/SUMO2_Human(93)-sp|Q9H582-2|ZN644_HUMAN(712)/SUMO2_Human(93)-tr|A0A087WZL9|A0A087WZL9_HUMAN(284)/	Inter-Protein	3	1	30	20	1	1
346	QE4_LC12_IAH_SUMO_R1_HEK_AspN_E1_F5.16443.16443.3.0.dta	3	2610	DVFQQQTGG(9)-DKPVPLPAPEMTVKQ(14)	Cross-Linked	SUMO2_Human	2610	null	1	0.000884	0.01216	4.65843	SUMO2_Human(93)-sp|Q9H0E9|BRD8_HUMAN(481)/SUMO2_Human(93)-sp|Q9H0E9-2|BRD8_HUMAN(554)/SUMO2_Human(93)-sp|Q9H0E9-3|BRD8_HUMAN(375)/SUMO2_Human(93)-sp|Q9H0E9-4|BRD8_HUMAN(484)/SUMO2_Human(93)-tr|B5MCW3|B5MCW3_HUMAN(481)/SUMO2_Human(93)-tr|H7C128|H7C128_HUMAN(475)/SUMO2_Human(93)-tr|H7C127|H7C127_HUMAN(510)/SUMO2_Human(93)-tr|H0YAH7|H0YAH7_HUMAN(133)/SUMO2_Human(93)-tr|H7C179|H7C179_HUMAN(479)/	Inter-Protein	5	1	40.5	43.5	1	1
347	QE4_LC12_IAH_SUMO_R1_HEK_AspN_E1_F4.21528.21528.2.0.dta	2	2010	DVFQQQTGG(9)-DFPVVIVKQ(8)	Cross-Linked	SUMO2_Human	2010	null	1	0.000884	0.009026	4.50166	SUMO2_Human(93)-sp|O15164|TIF1A_HUMAN(741)/SUMO2_Human(93)-sp|O15164-2|TIF1A_HUMAN(707)/	Inter-Protein	4	1	25	29	1	1
348	QE4_LC12_IAH_SUMO_R1_HEK_AspN_E1_F5.17648.17648.2.0.dta	2	1920	DVFQQQTGG(9)-DALNISIKS(8)	Cross-Linked	SUMO2_Human	1920	null	1	0.000885	0.007234	3.76581	SUMO2_Human(93)-sp|Q96DT7|ZBT10_HUMAN(468)/SUMO2_Human(93)-sp|Q96DT7-2|ZBT10_HUMAN(468)/SUMO2_Human(93)-sp|Q96DT7-3|ZBT10_HUMAN(295)/SUMO2_Human(93)-sp|Q96DT7-4|ZBT10_HUMAN(176)/	Inter-Protein	5	1	32	30	1	1
349	QE4_LC12_IAH_SUMO_R1_HEK_AspN_E1_F3.13406.13406.2.0.dta	2	2140	DVFQQQTGG(9)-GDETPLTNVKT(10)	Cross-Linked	SUMO2_Human	2140	null	1	0.000886	0.009599	4.49597	SUMO2_Human(93)-sp|Q9H0E9|BRD8_HUMAN(575)/SUMO2_Human(93)-sp|Q9H0E9-2|BRD8_HUMAN(648)/SUMO2_Human(93)-sp|Q9H0E9-3|BRD8_HUMAN(469)/SUMO2_Human(93)-sp|Q9H0E9-4|BRD8_HUMAN(578)/SUMO2_Human(93)-tr|B5MCW3|B5MCW3_HUMAN(575)/SUMO2_Human(93)-tr|H7C128|H7C128_HUMAN(569)/SUMO2_Human(93)-tr|H7C127|H7C127_HUMAN(604)/SUMO2_Human(93)-tr|H0YAH7|H0YAH7_HUMAN(227)/SUMO2_Human(93)-tr|H7C179|H7C179_HUMAN(573)/	Inter-Protein	3	1	29	38	1	1
350	QE4_LC12_IAH_SUMO_R1_HEK_AspN_E1_F4.13361.13361.2.0.dta	2	2140	DVFQQQTGG(9)-GDETPLTNVKT(10)	Cross-Linked	SUMO2_Human	2140	null	1	0.000889	0.009513	4.45568	SUMO2_Human(93)-sp|Q9H0E9|BRD8_HUMAN(575)/SUMO2_Human(93)-sp|Q9H0E9-2|BRD8_HUMAN(648)/SUMO2_Human(93)-sp|Q9H0E9-3|BRD8_HUMAN(469)/SUMO2_Human(93)-sp|Q9H0E9-4|BRD8_HUMAN(578)/SUMO2_Human(93)-tr|B5MCW3|B5MCW3_HUMAN(575)/SUMO2_Human(93)-tr|H7C128|H7C128_HUMAN(569)/SUMO2_Human(93)-tr|H7C127|H7C127_HUMAN(604)/SUMO2_Human(93)-tr|H0YAH7|H0YAH7_HUMAN(227)/SUMO2_Human(93)-tr|H7C179|H7C179_HUMAN(573)/	Inter-Protein	4	1	29	34	1	1
351	QE4_LC12_IAH_SUMO_R1_HEK_AspN_E1_F3.19535.19535.2.0.dta	2	2330	DVFQQQTGG(9)-DETGNNPSVSLKL(12)	Cross-Linked	SUMO2_Human	2330	null	1	0.000892	0.01137	4.87121	SUMO2_Human(93)-sp|P46100|ATRX_HUMAN(1982)/SUMO2_Human(93)-sp|P46100-2|ATRX_HUMAN(1778)/SUMO2_Human(93)-sp|P46100-3|ATRX_HUMAN(1865)/SUMO2_Human(93)-sp|P46100-4|ATRX_HUMAN(1944)/SUMO2_Human(93)-sp|P46100-5|ATRX_HUMAN(1827)/SUMO2_Human(93)-tr|A0A096LNX6|A0A096LNX6_HUMAN(119)/	Inter-Protein	3	1	27.5	43.5	1	1
352	QE4_LC12_IAH_SUMO_R1_HEK_AspN_E1_F5.15916.15916.2.0.dta	2	1840	DVFQQQTGG(9)-SVSFSLKN(7)	Cross-Linked	SUMO2_Human	1840	null	1	0.000896	0.009799	5.32004	SUMO2_Human(93)-sp|Q13416|ORC2_HUMAN(126)/	Inter-Protein	5	1	31.5	21.5	1	1
353	QE4_LC12_IAH_SUMO_R1_HEK_AspN_E1_F3.15484.15484.2.0.dta	2	2170	DVFQQQTGG(9)-SITVKVETEAE(5)	Cross-Linked	SUMO2_Human	2170	null	1	0.000901	0.010309	4.75934	SUMO2_Human(93)-sp|Q5T5X7|BEND3_HUMAN(20)/	Inter-Protein	3	1	23	20	1	1
354	QE4_LC12_IAH_SUMO_R1_HEK_AspN_E1_F3.17087.17087.2.0.dta	2	1780	DVFQQQTGG(9)-EMPLLKS(6)	Cross-Linked	SUMO2_Human	1780	null	1	0.000912	0.00837	4.70786	SUMO2_Human(93)-sp|Q01780|EXOSX_HUMAN(583)/SUMO2_Human(93)-sp|Q01780-2|EXOSX_HUMAN(583)/	Inter-Protein	3	1	30	23	1	1
355	QE4_LC12_IAH_SUMO_R1_HEK_AspN_E1_F6.15367.15367.3.0.dta	3	3500	DVFQQQTGG(9)-CIGVFEGHTSKVNCLLVTQTSGK(11)	Cross-Linked	SUMO2_Human	3500	Carbamidomethyl[C](13);Carbamidomethyl[C](26)	1	0.000914	0.004672	1.3365	SUMO2_Human(93)-sp|Q9H2Y7|ZN106_HUMAN(1573)/SUMO2_Human(93)-sp|Q9H2Y7-2|ZN106_HUMAN(801)/SUMO2_Human(93)-tr|A0A0C4DGM5|A0A0C4DGM5_HUMAN(758)/SUMO2_Human(93)-tr|H3BS99|H3BS99_HUMAN(540)/	Inter-Protein	6	1	29	45	1	1
356	QE4_LC12_IAH_SUMO_R1_HEK_AspN_E1_F5.4285.4285.3.0.dta	3	2580	DVFQQQTGG(9)-DMNTHIHQVHKEK(11)	Cross-Linked	SUMO2_Human	2580	null	1	0.00092	0.008675	3.36602	SUMO2_Human(93)-sp|Q9Y4E5|ZN451_HUMAN(777)/SUMO2_Human(93)-sp|Q9Y4E5-2|ZN451_HUMAN(777)/SUMO2_Human(93)-tr|E9PH99|E9PH99_HUMAN(777)/	Inter-Protein	5	1	36	39	1	1
357	QE4_LC12_IAH_SUMO_R1_HEK_AspN_E1_F4.14381.14381.2.0.dta	2	1980	DVFQQQTGG(9)-QAINYSKSL(7)	Cross-Linked	SUMO2_Human	1980	null	1	0.00092	0.005893	2.9703	SUMO2_Human(93)-sp|Q9Y4E5|ZN451_HUMAN(852)/SUMO2_Human(93)-sp|Q9Y4E5-2|ZN451_HUMAN(852)/SUMO2_Human(93)-tr|E9PH99|E9PH99_HUMAN(852)/	Inter-Protein	4	1	32.5	30.5	1	1
358	QE4_LC12_IAH_SUMO_R1_HEK_AspN_E1_F6.17927.17927.3.0.dta	3	2790	DVFQQQTGG(9)-ASSPELPVSVENIKQET(14)	Cross-Linked	SUMO2_Human	2790	null	1	0.000929	0.006602	2.3677	SUMO2_Human(93)-sp|Q969R5|LMBL2_HUMAN(700)/	Inter-Protein	6	1	26.5	58.5	1	1
359	QE4_LC12_IAH_SUMO_R1_HEK_AspN_E1_F6.15812.15812.2.0.dta	2	2330	DVFQQQTGG(9)-ADSLLAVVKREPA(9)	Cross-Linked	SUMO2_Human	2330	null	1	0.000934	0.009624	4.13187	SUMO2_Human(93)-sp|Q14151|SAFB2_HUMAN(293)/SUMO2_Human(93)-sp|Q15424|SAFB1_HUMAN(294)/SUMO2_Human(93)-sp|Q15424-2|SAFB1_HUMAN(225)/SUMO2_Human(93)-sp|Q15424-3|SAFB1_HUMAN(294)/SUMO2_Human(93)-sp|Q15424-4|SAFB1_HUMAN(294)/	Inter-Protein	6	1	28.5	33.5	1	1
360	QE4_LC12_IAH_SUMO_R1_HEK_AspN_E1_F4.9997.9997.2.0.dta	2	1750	DVFQQQTGG(9)-TVTITKE(6)	Cross-Linked	SUMO2_Human	1750	null	1	0.000936	0.007978	4.55396	SUMO2_Human(93)-sp|Q9NS91|RAD18_HUMAN(376)/SUMO2_Human(93)-tr|H7C3I2|H7C3I2_HUMAN(13)/	Inter-Protein	4	1	31	22	1	1
361	QE4_LC12_IAH_SUMO_R1_HEK_AspN_E1_F1.14441.14441.2.0.dta	2	2190	DVFQQQTGG(9)-YCVEEEEKAA(8)	Cross-Linked	SUMO2_Human	2190	Carbamidomethyl[C](14)	1	0.000943	0.006845	3.1285	SUMO2_Human(93)-sp|P78347|GTF2I_HUMAN(86)/SUMO2_Human(93)-sp|P78347-2|GTF2I_HUMAN(86)/SUMO2_Human(93)-sp|P78347-3|GTF2I_HUMAN(86)/SUMO2_Human(93)-sp|P78347-4|GTF2I_HUMAN(86)/SUMO2_Human(93)-sp|P78347-5|GTF2I_HUMAN(86)/SUMO2_Human(93)-tr|C9J6M0|C9J6M0_HUMAN(86)/	Inter-Protein	1	1	29.5	28.5	1	1
362	QE4_LC12_IAH_SUMO_R1_HEK_AspN_E1_F3.22143.22143.2.0.dta	2	2350	DVFQQQTGG(9)-EGLSLSLIKSECG(9)	Cross-Linked	SUMO2_Human	2350	Carbamidomethyl[C](24)	1	0.000951	0.013007	5.52752	SUMO2_Human(93)-sp|Q92786|PROX1_HUMAN(556)/	Inter-Protein	3	1	26	32	1	1
363	QE4_LC12_IAH_SUMO_R1_HEK_AspN_E1_F6.16199.16199.3.0.dta	3	2470	DVFQQQTGG(9)-TQLVSKSLAYIER(6)	Cross-Linked	SUMO2_Human	2470	null	1	0.000961	0.006677	2.70512	SUMO2_Human(93)-sp|Q14149|MORC3_HUMAN(280)/	Inter-Protein	6	1	38	39	1	1
364	QE4_LC12_IAH_SUMO_R1_HEK_AspN_E1_F5.20418.20418.2.0.dta	2	2180	DVFQQQTGG(9)-DQWLKMPGLK(5)	Cross-Linked	SUMO2_Human	2180	null	1	0.000962	0.009699	4.45709	SUMO2_Human(93)-sp|Q9Y4E5|ZN451_HUMAN(139)/SUMO2_Human(93)-sp|Q9Y4E5-2|ZN451_HUMAN(139)/SUMO2_Human(93)-tr|D6RIA1|D6RIA1_HUMAN(111)/SUMO2_Human(93)-tr|E9PH99|E9PH99_HUMAN(139)/	Inter-Protein	5	1	34	21	1	1
365	QE4_LC12_IAH_SUMO_R1_HEK_AspN_E1_F3.18295.18295.2.0.dta	2	2030	DVFQQQTGG(9)-VYIFKAEAE(5)	Cross-Linked	SUMO2_Human	2030	null	1	0.000966	0.007813	3.84879	SUMO2_Human(93)-sp|Q9Y462|ZN711_HUMAN(250)/SUMO2_Human(93)-sp|Q9Y462-2|ZN711_HUMAN(250)/SUMO2_Human(93)-sp|Q9Y462-3|ZN711_HUMAN(250)/	Inter-Protein	3	1	31	20	1	1
366	QE4_LC12_IAH_SUMO_R1_HEK_AspN_E1_F3.13964.13964.2.0.dta	2	2500	DVFQQQTGG(9)-EMAAVTVKEESEDP(8)	Cross-Linked	SUMO2_Human	2500	null	1	0.000971	0.012617	5.05666	SUMO2_Human(93)-sp|P78347|GTF2I_HUMAN(240)/SUMO2_Human(93)-sp|P78347-2|GTF2I_HUMAN(240)/SUMO2_Human(93)-sp|P78347-3|GTF2I_HUMAN(240)/SUMO2_Human(93)-sp|P78347-4|GTF2I_HUMAN(240)/SUMO2_Human(93)-sp|P78347-5|GTF2I_HUMAN(240)/	Inter-Protein	3	1	31	35	1	1
367	QE4_LC12_IAH_SUMO_R1_HEK_AspN_E1_F3.10102.10102.2.0.dta	2	1750	DVFQQQTGG(9)-TVTITKE(6)	Cross-Linked	SUMO2_Human	1750	null	1	0.000972	0.008447	4.82167	SUMO2_Human(93)-sp|Q9NS91|RAD18_HUMAN(376)/SUMO2_Human(93)-tr|H7C3I2|H7C3I2_HUMAN(13)/	Inter-Protein	3	1	27	19	1	1
368	QE4_LC12_IAH_SUMO_R1_HEK_AspN_E1_F6.5435.5435.3.0.dta	3	2550	DVFQQQTGG(9)-DANTAIKHEEQSNE(7)	Cross-Linked	SUMO2_Human	2550	null	1	0.000972	0.004716	1.85222	SUMO2_Human(93)-sp|Q12888|TP53B_HUMAN(217)/SUMO2_Human(93)-sp|Q12888-2|TP53B_HUMAN(222)/SUMO2_Human(93)-sp|Q12888-3|TP53B_HUMAN(222)/SUMO2_Human(93)-tr|A6NNK5|A6NNK5_HUMAN(222)/SUMO2_Human(93)-tr|C9JXV0|C9JXV0_HUMAN(222)/	Inter-Protein	6	1	40.5	44.5	1	1
369	QE4_LC12_IAH_SUMO_R1_HEK_AspN_E1_F1.14022.14022.2.0.dta	2	2440	DVFQQQTGG(9)-DETNVKMESEGGAD(6)	Cross-Linked	SUMO2_Human	2440	null	1	0.000972	0.007858	3.21781	SUMO2_Human(93)-sp|P07910|HNRPC_HUMAN(250)/SUMO2_Human(93)-sp|P07910-2|HNRPC_HUMAN(237)/SUMO2_Human(93)-sp|P07910-3|HNRPC_HUMAN(170)/SUMO2_Human(93)-sp|P07910-4|HNRPC_HUMAN(194)/SUMO2_Human(93)-tr|G3V2Q1|G3V2Q1_HUMAN(249)/SUMO2_Human(93)-tr|G3V4C1|G3V4C1_HUMAN(236)/SUMO2_Human(93)-tr|G3V2D6|G3V2D6_HUMAN(158)/SUMO2_Human(93)-tr|G3V4W0|G3V4W0_HUMAN(237)/SUMO2_Human(93)-tr|B2R5W2|B2R5W2_HUMAN(237)/S…	Inter-Protein	1	1	18	28	1	1
370	QE4_LC12_IAH_SUMO_R1_HEK_AspN_E1_F4.9891.9891.2.0.dta	2	2130	DVFQQQTGG(9)-EESIAVGTVKH(10)	Cross-Linked	SUMO2_Human	2130	null	1	0.000972	0.010347	4.85764	SUMO2_Human(93)-sp|Q9UBC3|DNM3B_HUMAN(617)/SUMO2_Human(93)-sp|Q9UBC3-2|DNM3B_HUMAN(597)/SUMO2_Human(93)-sp|Q9UBC3-3|DNM3B_HUMAN(597)/SUMO2_Human(93)-sp|Q9UBC3-4|DNM3B_HUMAN(597)/SUMO2_Human(93)-sp|Q9UBC3-5|DNM3B_HUMAN(597)/SUMO2_Human(93)-sp|Q9UBC3-6|DNM3B_HUMAN(609)/SUMO2_Human(93)-sp|Q9UBC3-7|DNM3B_HUMAN(521)/SUMO2_Human(93)-sp|Q9UBC3-8|DNM3B_HUMAN(555)/	Inter-Protein	4	1	26	32	1	1
371	QE4_LC12_IAH_SUMO_R1_HEK_AspN_E1_F5.6363.6363.3.0.dta	3	2460	DVFQQQTGG(9)-DHSGNYGYKSENQ(9)	Cross-Linked	SUMO2_Human	2460	null	1	0.000973	0.011082	4.50662	SUMO2_Human(93)-sp|O60506|HNRPQ_HUMAN(607)/SUMO2_Human(93)-sp|O60506-2|HNRPQ_HUMAN(572)/	Inter-Protein	5	1	37	35	1	1
372	QE4_LC12_IAH_SUMO_R1_HEK_AspN_E1_F5.14805.14805.2.0.dta	2	1940	DVFQQQTGG(9)-LLFVKTEK(5)	Cross-Linked	SUMO2_Human	1940	null	1	0.000975	0.010686	5.51384	SUMO2_Human(93)-sp|O76021|RL1D1_HUMAN(254)/SUMO2_Human(93)-sp|O76021-2|RL1D1_HUMAN(34)/SUMO2_Human(93)-tr|J3QSV6|J3QSV6_HUMAN(253)/SUMO2_Human(93)-tr|I3L3U9|I3L3U9_HUMAN(220)/	Inter-Protein	5	1	32	18	1	1
373	QE4_LC12_IAH_SUMO_R1_HEK_AspN_E1_F2.17295.17295.2.0.dta	2	2170	DVFQQQTGG(9)-SITVKVETEAE(5)	Cross-Linked	SUMO2_Human	2170	null	1	0.000975	0.004506	2.08028	SUMO2_Human(93)-sp|Q5T5X7|BEND3_HUMAN(20)/	Inter-Protein	2	1	28	22	1	1
374	QE4_LC12_IAH_SUMO_R1_HEK_AspN_E1_F5.10573.10573.2.0.dta	2	1800	DVFQQQTGG(9)-DETNVKM(6)	Cross-Linked	SUMO2_Human	1800	null	1	0.000979	0.007325	4.07667	SUMO2_Human(93)-sp|P07910|HNRPC_HUMAN(250)/SUMO2_Human(93)-sp|P07910-2|HNRPC_HUMAN(237)/SUMO2_Human(93)-sp|P07910-3|HNRPC_HUMAN(170)/SUMO2_Human(93)-sp|P07910-4|HNRPC_HUMAN(194)/SUMO2_Human(93)-tr|G3V2Q1|G3V2Q1_HUMAN(249)/SUMO2_Human(93)-tr|G3V4C1|G3V4C1_HUMAN(236)/SUMO2_Human(93)-tr|G3V2D6|G3V2D6_HUMAN(158)/SUMO2_Human(93)-tr|G3V4W0|G3V4W0_HUMAN(237)/SUMO2_Human(93)-tr|B2R5W2|B2R5W2_HUMAN(237)/S…	Inter-Protein	5	1	34	24	1	1
375	QE4_LC12_IAH_SUMO_R1_HEK_AspN_E1_F3.15889.15889.2.0.dta	2	1930	DVFQQQTGG(9)-GNYSLITKA(8)	Cross-Linked	SUMO2_Human	1930	null	1	0.000979	0.009933	5.15476	SUMO2_Human(93)-sp|Q86VM9|ZCH18_HUMAN(256)/SUMO2_Human(93)-sp|Q86VM9-2|ZCH18_HUMAN(280)/SUMO2_Human(93)-tr|H3BPD0|H3BPD0_HUMAN(139)/SUMO2_Human(93)-tr|E7ERS3|E7ERS3_HUMAN(280)/SUMO2_Human(93)-tr|H3BP01|H3BP01_HUMAN(50)/	Inter-Protein	3	1	30	31	1	1
376	QE4_LC12_IAH_SUMO_R1_HEK_AspN_E1_F3.18941.18941.2.0.dta	2	2010	DVFQQQTGG(9)-DPTLLQMKT(8)	Cross-Linked	SUMO2_Human	2010	null	1	0.000986	0.011181	5.57104	SUMO2_Human(93)-sp|P49711|CTCF_HUMAN(74)/	Inter-Protein	3	1	29	29	1	1
377	QE4_LC12_IAH_SUMO_R1_HEK_AspN_E1_F4.11980.11980.2.0.dta	2	2070	DVFQQQTGG(9)-SNVVSLKAYK(7)	Cross-Linked	SUMO2_Human	2070	null	1	0.000989	0.005537	2.67609	SUMO2_Human(93)-sp|Q8WTT2|NOC3L_HUMAN(333)/	Inter-Protein	4	1	27	21	1	1
378	QE4_LC12_IAH_SUMO_R1_HEK_AspN_E1_F5.5912.5912.2.0.dta	2	1810	DVFQQQTGG(9)-KIIKEES(4)	Cross-Linked	SUMO2_Human	1810	null	1	0.000991	0.006926	3.83304	SUMO2_Human(93)-sp|Q96T23|RSF1_HUMAN(309)/SUMO2_Human(93)-sp|Q96T23-2|RSF1_HUMAN(278)/SUMO2_Human(93)-sp|Q96T23-3|RSF1_HUMAN(57)/SUMO2_Human(93)-tr|H0YCN2|H0YCN2_HUMAN(110)/SUMO2_Human(93)-tr|H0YER1|H0YER1_HUMAN(308)/	Inter-Protein	5	1	33	21	1	1
379	QE4_LC12_IAH_SUMO_R1_HEK_AspN_E1_F5.18538.18538.2.0.dta	2	2130	DVFQQQTGG(9)-KFLQGFMAPK(1)	Cross-Linked	SUMO2_Human	2130	null	1	0.000994	0.013317	6.26073	SUMO2_Human(93)-sp|Q9UIG0|BAZ1B_HUMAN(1107)/SUMO2_Human(93)-sp|Q9UIG0-2|BAZ1B_HUMAN(1103)/	Inter-Protein	5	1	30	18	1	1
380	QE4_LC12_IAH_SUMO_R1_HEK_AspN_E1_F4.8254.8254.2.0.dta	2	2280	DVFQQQTGG(9)-ETDGSSQIKQEP(9)	Cross-Linked	SUMO2_Human	2280	null	1	0.001	0.010198	4.47469	SUMO2_Human(93)-sp|P78347|GTF2I_HUMAN(991)/SUMO2_Human(93)-sp|P78347-2|GTF2I_HUMAN(950)/SUMO2_Human(93)-sp|P78347-3|GTF2I_HUMAN(971)/SUMO2_Human(93)-sp|P78347-4|GTF2I_HUMAN(970)/	Inter-Protein	4	1	27	25	1	1
381	QE4_LC12_IAH_SUMO_R1_HEK_AspN_E1_F5.9942.9942.2.0.dta	2	1850	DVFQQQTGG(9)-QLIKMEK(4)	Cross-Linked	SUMO2_Human	1850	null	1	0.001	0.010933	5.9099	SUMO2_Human(93)-sp|O94880|PHF14_HUMAN(98)/SUMO2_Human(93)-tr|A0A0U1RRH6|A0A0U1RRH6_HUMAN(98)/	Inter-Protein	5	1	33	21	1	1
382	QE4_LC12_IAH_SUMO_R1_HEK_AspN_E1_F5.13729.13729.2.0.dta	2	2530	DVFQQQTGG(9)-DRLLASTLVHSVKK(13)	Cross-Linked	SUMO2_Human	2530	null	1	0.00101	0.011495	4.54822	SUMO2_Human(93)-sp|Q9NYF8|BCLF1_HUMAN(580)/SUMO2_Human(93)-sp|Q9NYF8-2|BCLF1_HUMAN(578)/SUMO2_Human(93)-sp|Q9NYF8-3|BCLF1_HUMAN(578)/SUMO2_Human(93)-sp|Q9NYF8-4|BCLF1_HUMAN(407)/SUMO2_Human(93)-tr|E9PK09|E9PK09_HUMAN(580)/SUMO2_Human(93)-tr|E9PKI6|E9PKI6_HUMAN(580)/SUMO2_Human(93)-tr|E9PJA7|E9PJA7_HUMAN(405)/SUMO2_Human(93)-tr|E9PQN2|E9PQN2_HUMAN(578)/SUMO2_Human(93)-tr|E9PK91|E9PK91_HUMAN(580)/	Inter-Protein	5	1	16	26	1	1
383	QE4_LC12_IAH_SUMO_R1_HEK_AspN_E1_F4.11407.11407.2.0.dta	2	1990	DVFQQQTGG(9)-VVVTEVKEE(7)	Cross-Linked	SUMO2_Human	1990	null	1	0.00101	0.009509	4.77361	SUMO2_Human(93)-sp|Q9UKX7|NUP50_HUMAN(353)/SUMO2_Human(93)-sp|Q9UKX7-2|NUP50_HUMAN(325)/SUMO2_Human(93)-tr|B0QY21|B0QY21_HUMAN(132)/	Inter-Protein	4	1	33	27	1	1
384	QE4_LC12_IAH_SUMO_R1_HEK_AspN_E1_F1.20229.20229.2.0.dta	2	2170	DVFQQQTGG(9)-SITVKVETEAE(5)	Cross-Linked	SUMO2_Human	2170	null	1	0.00102	0.008286	3.82539	SUMO2_Human(93)-sp|Q5T5X7|BEND3_HUMAN(20)/	Inter-Protein	1	1	16	19	1	1
385	QE4_LC12_IAH_SUMO_R1_HEK_AspN_E1_F5.12580.12580.2.0.dta	2	2160	DVFQQQTGG(9)-VPVCQPLKEE(8)	Cross-Linked	SUMO2_Human	2160	Carbamidomethyl[C](16)	1	0.00102	0.009377	4.34313	SUMO2_Human(93)-sp|Q8N1G0|ZN687_HUMAN(285)/SUMO2_Human(93)-sp|Q8N1G0-2|ZN687_HUMAN(285)/SUMO2_Human(93)-tr|F8WCX2|F8WCX2_HUMAN(285)/	Inter-Protein	5	1	31	22	1	1
386	QE4_LC12_IAH_SUMO_R1_HEK_AspN_E1_F6.12412.12412.3.0.dta	3	3360	DVFQQQTGG(9)-QMLVQQRNCTEGIVIKTEEQ(16)	Cross-Linked	SUMO2_Human	3360	Carbamidomethyl[C](21)	1	0.00102	0.010902	3.24018	SUMO2_Human(93)-sp|Q9ULD5|ZN777_HUMAN(452)/SUMO2_Human(93)-sp|Q9ULD5-2|ZN777_HUMAN(452)/	Inter-Protein	6	1	34.5	68.5	1	1
387	QE4_LC12_IAH_SUMO_R1_HEK_AspN_E1_F5.16926.16926.3.0.dta	3	2500	DVFQQQTGG(9)-AQIDPVLLKNSSQQ(9)	Cross-Linked	SUMO2_Human	2500	null	1	0.00103	0.01088	4.3498	SUMO2_Human(93)-sp|Q96T23|RSF1_HUMAN(215)/SUMO2_Human(93)-sp|Q96T23-2|RSF1_HUMAN(184)/SUMO2_Human(93)-tr|H0YCN2|H0YCN2_HUMAN(16)/SUMO2_Human(93)-tr|H0YER1|H0YER1_HUMAN(214)/SUMO2_Human(93)-tr|H7C306|H7C306_HUMAN(182)/	Inter-Protein	5	1	27.5	48.5	1	1
388	QE4_LC12_IAH_SUMO_R1_HEK_AspN_E1_F4.13887.13887.2.0.dta	2	2500	DVFQQQTGG(9)-EMAAVTVKEESEDP(8)	Cross-Linked	SUMO2_Human	2500	null	1	0.00104	0.013593	5.44782	SUMO2_Human(93)-sp|P78347|GTF2I_HUMAN(240)/SUMO2_Human(93)-sp|P78347-2|GTF2I_HUMAN(240)/SUMO2_Human(93)-sp|P78347-3|GTF2I_HUMAN(240)/SUMO2_Human(93)-sp|P78347-4|GTF2I_HUMAN(240)/SUMO2_Human(93)-sp|P78347-5|GTF2I_HUMAN(240)/	Inter-Protein	4	1	27	31	1	1
389	QE4_LC12_IAH_SUMO_R1_HEK_AspN_E1_F5.20734.20734.2.0.dta	2	2230	DVFQQQTGG(9)-TPETLVPTAPKL(11)	Cross-Linked	SUMO2_Human	2230	null	1	0.00104	0.014629	6.56845	SUMO2_Human(93)-sp|Q14676|MDC1_HUMAN(1413)/SUMO2_Human(93)-sp|Q14676-2|MDC1_HUMAN(1149)/	Inter-Protein	5	1	24	31	1	1
390	QE4_LC12_IAH_SUMO_R1_HEK_AspN_E1_F5.11758.11758.2.0.dta	2	2190	DVFQQQTGG(9)-SEPVKEESSEL(5)	Cross-Linked	SUMO2_Human	2190	null	1	0.00105	0.009832	4.48128	SUMO2_Human(93)-sp|Q14151|SAFB2_HUMAN(230)/SUMO2_Human(93)-sp|Q15424|SAFB1_HUMAN(231)/SUMO2_Human(93)-sp|Q15424-2|SAFB1_HUMAN(162)/SUMO2_Human(93)-sp|Q15424-3|SAFB1_HUMAN(231)/SUMO2_Human(93)-sp|Q15424-4|SAFB1_HUMAN(231)/	Inter-Protein	5	1	30	22	1	1
391	QE4_LC12_IAH_SUMO_R1_HEK_AspN_E1_F6.23666.23666.3.0.dta	3	3890	DVFQQQTGG(9)-REYIIKLEPIETNQNAVFQYISRT(6)	Cross-Linked	SUMO2_Human	3890	null	1	0.00105	0.009409	2.42127	SUMO2_Human(93)-sp|Q2TB10|ZN800_HUMAN(132)/SUMO2_Human(93)-tr|C9JHX9|C9JHX9_HUMAN(132)/SUMO2_Human(93)-tr|A0A087WXB4|A0A087WXB4_HUMAN(132)/	Inter-Protein	6	1	25	33	1	1
392	QE4_LC12_IAH_SUMO_R1_HEK_AspN_E1_F6.21836.21836.3.0.dta	3	3180	DVFQQQTGG(9)-DPTPVPNIEEVVLPKNVNLK(15)	Cross-Linked	SUMO2_Human	3180	null	1	0.00106	0.006481	2.04083	SUMO2_Human(93)-sp|Q92922|SMRC1_HUMAN(387)/	Inter-Protein	6	1	23	41	1	1
393	QE4_LC12_IAH_SUMO_R1_HEK_AspN_E1_F1.13697.13697.2.0.dta	2	2440	DVFQQQTGG(9)-DETNVKMESEGGAD(6)	Cross-Linked	SUMO2_Human	2440	null	1	0.00106	0.005875	2.40578	SUMO2_Human(93)-sp|P07910|HNRPC_HUMAN(250)/SUMO2_Human(93)-sp|P07910-2|HNRPC_HUMAN(237)/SUMO2_Human(93)-sp|P07910-3|HNRPC_HUMAN(170)/SUMO2_Human(93)-sp|P07910-4|HNRPC_HUMAN(194)/SUMO2_Human(93)-tr|G3V2Q1|G3V2Q1_HUMAN(249)/SUMO2_Human(93)-tr|G3V4C1|G3V4C1_HUMAN(236)/SUMO2_Human(93)-tr|G3V2D6|G3V2D6_HUMAN(158)/SUMO2_Human(93)-tr|G3V4W0|G3V4W0_HUMAN(237)/SUMO2_Human(93)-tr|B2R5W2|B2R5W2_HUMAN(237)/S…	Inter-Protein	1	1	23	27	1	1
394	QE4_LC12_IAH_SUMO_R1_HEK_AspN_E1_F4.18583.18583.2.0.dta	2	2330	DVFQQQTGG(9)-ADSLLAVVKREPA(9)	Cross-Linked	SUMO2_Human	2330	null	1	0.00106	0.007649	3.28394	SUMO2_Human(93)-sp|Q14151|SAFB2_HUMAN(293)/SUMO2_Human(93)-sp|Q15424|SAFB1_HUMAN(294)/SUMO2_Human(93)-sp|Q15424-2|SAFB1_HUMAN(225)/SUMO2_Human(93)-sp|Q15424-3|SAFB1_HUMAN(294)/SUMO2_Human(93)-sp|Q15424-4|SAFB1_HUMAN(294)/	Inter-Protein	4	1	32.5	34.5	1	1
395	QE4_LC12_IAH_SUMO_R1_HEK_AspN_E1_F6.14864.14864.2.0.dta	2	2670	DVFQQQTGG(9)-EKLSPPYSSPQEFAQ(2)	Cross-Linked	SUMO2_Human	2670	null	1	0.00106	0.00737	2.76211	SUMO2_Human(93)-sp|Q13263|TIF1B_HUMAN(750)/SUMO2_Human(93)-sp|Q13263-2|TIF1B_HUMAN(668)/SUMO2_Human(93)-tr|M0R0K9|M0R0K9_HUMAN(375)/	Inter-Protein	6	1	22	28	1	1
396	QE4_LC12_IAH_SUMO_R1_HEK_AspN_E1_F5.11760.11760.3.0.dta	3	2600	DVFQQQTGG(9)-KKPIVTINTNSISTK(2)	Cross-Linked	SUMO2_Human	2600	null	1	0.00106	0.011753	4.51275	SUMO2_Human(93)-sp|Q5VZL5|ZMYM4_HUMAN(430)/SUMO2_Human(93)-sp|Q5VZL5-2|ZMYM4_HUMAN(430)/SUMO2_Human(93)-sp|Q5VZL5-3|ZMYM4_HUMAN(106)/SUMO2_Human(93)-sp|Q5VZL5-4|ZMYM4_HUMAN(398)/SUMO2_Human(93)-tr|H7C1I7|H7C1I7_HUMAN(179)/	Inter-Protein	5	1	34	25	1	1
397	QE4_LC12_IAH_SUMO_R1_HEK_AspN_E1_F4.18397.18397.2.0.dta	2	2090	DVFQQQTGG(9)-TEPIETKFY(7)	Cross-Linked	SUMO2_Human	2090	null	1	0.00107	0.004486	2.14848	SUMO2_Human(93)-sp|Q96T23|RSF1_HUMAN(463)/SUMO2_Human(93)-sp|Q96T23-2|RSF1_HUMAN(432)/SUMO2_Human(93)-sp|Q96T23-3|RSF1_HUMAN(211)/SUMO2_Human(93)-tr|H0YCN2|H0YCN2_HUMAN(264)/SUMO2_Human(93)-tr|H0YER1|H0YER1_HUMAN(462)/	Inter-Protein	4	1	28	29	1	1
398	QE4_LC12_IAH_SUMO_R1_HEK_AspN_E1_F6.11722.11722.3.0.dta	3	2850	DVFQQQTGG(9)-FLGVIVKSERPCDEDK(7)	Cross-Linked	SUMO2_Human	2850	Carbamidomethyl[C](24)	1	0.00107	0.006279	2.20131	SUMO2_Human(93)-sp|Q8ND82|Z280C_HUMAN(273)/SUMO2_Human(93)-tr|Q9UJJ2|Q9UJJ2_HUMAN(273)/	Inter-Protein	6	1	29	36	1	1
399	QE4_LC12_IAH_SUMO_R1_HEK_AspN_E1_F6.15200.15200.3.0.dta	3	2940	DVFQQQTGG(9)-LPVIVKLEKPLPENEEK(6)	Cross-Linked	SUMO2_Human	2940	null	1	0.00108	0.008147	2.77526	SUMO2_Human(93)-sp|Q96T23|RSF1_HUMAN(294)/SUMO2_Human(93)-sp|Q96T23-2|RSF1_HUMAN(263)/SUMO2_Human(93)-sp|Q96T23-3|RSF1_HUMAN(42)/SUMO2_Human(93)-tr|H0YCN2|H0YCN2_HUMAN(95)/SUMO2_Human(93)-tr|H0YER1|H0YER1_HUMAN(293)/	Inter-Protein	6	1	35	33	1	1
400	QE4_LC12_IAH_SUMO_R1_HEK_AspN_E1_F5.17309.17309.2.0.dta	2	1960	DVFQQQTGG(9)-DSLLAVVKR(8)	Cross-Linked	SUMO2_Human	1960	null	1	0.00109	0.002848	1.45229	SUMO2_Human(93)-sp|Q14151|SAFB2_HUMAN(293)/SUMO2_Human(93)-sp|Q15424|SAFB1_HUMAN(294)/SUMO2_Human(93)-sp|Q15424-2|SAFB1_HUMAN(225)/SUMO2_Human(93)-sp|Q15424-3|SAFB1_HUMAN(294)/SUMO2_Human(93)-sp|Q15424-4|SAFB1_HUMAN(294)/	Inter-Protein	5	1	35	29	1	1
401	QE4_LC12_IAH_SUMO_R1_HEK_AspN_E1_F6.19834.19834.3.0.dta	3	2880	DVFQQQTGG(9)-ECNLESSVESIISPKVK(15)	Cross-Linked	SUMO2_Human	2880	Carbamidomethyl[C](14)	1	0.0011	0.009691	3.36562	SUMO2_Human(93)-sp|O60216|RAD21_HUMAN(48)/SUMO2_Human(93)-tr|E5RJK5|E5RJK5_HUMAN(48)/SUMO2_Human(93)-tr|E5RJW1|E5RJW1_HUMAN(48)/SUMO2_Human(93)-tr|E5RFV8|E5RFV8_HUMAN(48)/SUMO2_Human(93)-tr|E5RIN7|E5RIN7_HUMAN(48)/	Inter-Protein	6	1	24	59	1	1
402	QE4_LC12_IAH_SUMO_R1_HEK_AspN_E1_F5.20557.20557.2.0.dta	2	2060	DVFQQQTGG(9)-NDDGLVEIKV(9)	Cross-Linked	SUMO2_Human	2060	null	1	0.0011	0.012908	6.25992	SUMO2_Human(93)-tr|A8MXP9|A8MXP9_HUMAN(764)/SUMO2_Human(93)-tr|Q68E03|Q68E03_HUMAN(152)/	Inter-Protein	5	1	28	35	1	1
403	QE4_LC12_IAH_SUMO_R1_HEK_AspN_E1_F6.17612.17612.3.0.dta	3	2180	DVFQQQTGG(9)-DQWLKMPGLK(5)	Cross-Linked	SUMO2_Human	2180	null	1	0.00111	0.00847	3.89231	SUMO2_Human(93)-sp|Q9Y4E5|ZN451_HUMAN(139)/SUMO2_Human(93)-sp|Q9Y4E5-2|ZN451_HUMAN(139)/SUMO2_Human(93)-tr|D6RIA1|D6RIA1_HUMAN(111)/SUMO2_Human(93)-tr|E9PH99|E9PH99_HUMAN(139)/	Inter-Protein	6	1	32	28	1	1
404	QE4_LC12_IAH_SUMO_R1_HEK_AspN_E1_F6.19854.19854.3.0.dta	3	3390	DVFQQQTGG(9)-DEIYYFRKPIVPQKEPSPLL(8)	Cross-Linked	SUMO2_Human	3390	null	1	0.00112	0.005592	1.64822	SUMO2_Human(93)-sp|Q86U86|PB1_HUMAN(1293)/SUMO2_Human(93)-sp|Q86U86-2|PB1_HUMAN(1293)/SUMO2_Human(93)-sp|Q86U86-3|PB1_HUMAN(1261)/SUMO2_Human(93)-sp|Q86U86-4|PB1_HUMAN(1268)/SUMO2_Human(93)-sp|Q86U86-5|PB1_HUMAN(1293)/SUMO2_Human(93)-sp|Q86U86-7|PB1_HUMAN(1308)/SUMO2_Human(93)-sp|Q86U86-8|PB1_HUMAN(1308)/SUMO2_Human(93)-sp|Q86U86-9|PB1_HUMAN(1268)/SUMO2_Human(93)-tr|E7EVG2|E7EVG2_HUMAN(1292)/	Inter-Protein	6	1	36	46	1	1
405	QE4_LC12_IAH_SUMO_R1_HEK_AspN_E1_F6.10882.10882.3.0.dta	3	2530	DVFQQQTGG(9)-DRLLASTLVHSVKK(13)	Cross-Linked	SUMO2_Human	2530	null	1	0.00112	0.006831	2.70282	SUMO2_Human(93)-sp|Q9NYF8|BCLF1_HUMAN(580)/SUMO2_Human(93)-sp|Q9NYF8-2|BCLF1_HUMAN(578)/SUMO2_Human(93)-sp|Q9NYF8-3|BCLF1_HUMAN(578)/SUMO2_Human(93)-sp|Q9NYF8-4|BCLF1_HUMAN(407)/SUMO2_Human(93)-tr|E9PK09|E9PK09_HUMAN(580)/SUMO2_Human(93)-tr|E9PKI6|E9PKI6_HUMAN(580)/SUMO2_Human(93)-tr|E9PJA7|E9PJA7_HUMAN(405)/SUMO2_Human(93)-tr|E9PQN2|E9PQN2_HUMAN(578)/SUMO2_Human(93)-tr|E9PK91|E9PK91_HUMAN(580)/	Inter-Protein	6	1	36	35	1	1
406	QE4_LC12_IAH_SUMO_R1_HEK_AspN_E1_F3.10988.10988.2.0.dta	2	2150	DVFQQQTGG(9)-EVTLKCEEGE(5)	Cross-Linked	SUMO2_Human	2150	Carbamidomethyl[C](18)	1	0.00113	0.010005	4.64492	SUMO2_Human(93)-sp|Q9BUA3|CK084_HUMAN(18)/	Inter-Protein	3	1	30	25	1	1
407	QE4_LC12_IAH_SUMO_R1_HEK_AspN_E1_F4.11668.11668.2.0.dta	2	2470	DVFQQQTGG(9)-DTQVIKQENESGY(6)	Cross-Linked	SUMO2_Human	2470	null	1	0.00113	0.011636	4.70877	SUMO2_Human(93)-sp|Q9BUJ2|HNRL1_HUMAN(117)/SUMO2_Human(93)-sp|Q9BUJ2-2|HNRL1_HUMAN(117)/SUMO2_Human(93)-sp|Q9BUJ2-3|HNRL1_HUMAN(74)/SUMO2_Human(93)-sp|Q9BUJ2-4|HNRL1_HUMAN(17)/SUMO2_Human(93)-tr|M0R203|M0R203_HUMAN(17)/SUMO2_Human(93)-tr|M0QZV6|M0QZV6_HUMAN(17)/SUMO2_Human(93)-tr|B7Z4B8|B7Z4B8_HUMAN(28)/SUMO2_Human(93)-tr|M0QYZ0|M0QYZ0_HUMAN(17)/SUMO2_Human(93)-tr|M0R0K8|M0R0K8_HUMAN(17)/SUMO2_Hu…	Inter-Protein	4	1	28.5	33.5	1	1
408	QE4_LC12_IAH_SUMO_R1_HEK_AspN_E1_F3.14478.14478.2.0.dta	2	2290	DVFQQQTGG(9)-DEICSFSGGVKQ(11)	Cross-Linked	SUMO2_Human	2290	Carbamidomethyl[C](16)	1	0.00113	0.006072	2.65497	SUMO2_Human(93)-sp|Q9UPN9|TRI33_HUMAN(793)/SUMO2_Human(93)-sp|Q9UPN9-2|TRI33_HUMAN(793)/SUMO2_Human(93)-tr|H0Y612|H0Y612_HUMAN(554)/	Inter-Protein	3	1	31	52	1	1
409	QE4_LC12_IAH_SUMO_R1_HEK_AspN_E1_F4.13374.13374.2.0.dta	2	1900	DVFQQQTGG(9)-DPGLPSVKQ(8)	Cross-Linked	SUMO2_Human	1900	null	1	0.00114	0.008501	4.472	SUMO2_Human(93)-sp|Q9UIS9|MBD1_HUMAN(538)/SUMO2_Human(93)-sp|Q9UIS9-2|MBD1_HUMAN(469)/SUMO2_Human(93)-sp|Q9UIS9-4|MBD1_HUMAN(436)/SUMO2_Human(93)-sp|Q9UIS9-5|MBD1_HUMAN(489)/SUMO2_Human(93)-sp|Q9UIS9-6|MBD1_HUMAN(492)/SUMO2_Human(93)-sp|Q9UIS9-7|MBD1_HUMAN(482)/SUMO2_Human(93)-sp|Q9UIS9-8|MBD1_HUMAN(469)/SUMO2_Human(93)-sp|Q9UIS9-9|MBD1_HUMAN(563)/SUMO2_Human(93)-sp|Q9UIS9-10|MBD1_HUMAN(488)/SUMO…	Inter-Protein	4	1	29.5	28.5	1	1
410	QE4_LC12_IAH_SUMO_R1_HEK_AspN_E1_F6.16235.16235.2.0.dta	2	2470	DVFQQQTGG(9)-TQLVSKSLAYIER(6)	Cross-Linked	SUMO2_Human	2470	null	1	0.00114	0.01214	4.91841	SUMO2_Human(93)-sp|Q14149|MORC3_HUMAN(280)/	Inter-Protein	6	1	25	18	1	1
411	QE4_LC12_IAH_SUMO_R1_HEK_AspN_E1_F5.24076.24076.2.0.dta	2	2150	DVFQQQTGG(9)-EELFAITKIE(8)	Cross-Linked	SUMO2_Human	2150	null	1	0.00114	0.013049	6.06063	SUMO2_Human(93)-sp|Q9BQI6|SLF1_HUMAN(931)/	Inter-Protein	5	1	24.5	27.5	1	1
412	QE4_LC12_IAH_SUMO_R1_HEK_AspN_E1_F4.14769.14769.2.0.dta	2	2170	DVFQQQTGG(9)-SITVKVETEAE(5)	Cross-Linked	SUMO2_Human	2170	null	1	0.00116	0.010218	4.71733	SUMO2_Human(93)-sp|Q5T5X7|BEND3_HUMAN(20)/	Inter-Protein	4	1	30	24	1	1
413	QE4_LC12_IAH_SUMO_R1_HEK_AspN_E1_F5.8768.8768.2.0.dta	2	2170	DVFQQQTGG(9)-RHTPLSKLMK(7)	Cross-Linked	SUMO2_Human	2170	null	1	0.00117	0.008542	3.93434	SUMO2_Human(93)-sp|P61956|SUMO2_HUMAN(42)/SUMO2_Human(93)-sp|P61956-2|SUMO2_HUMAN(42)/SUMO2_Human(93)-sp|P55854|SUMO3_HUMAN(41)/SUMO2_Human(93)-sp|P55854-2|SUMO3_HUMAN(41)/SUMO2_Human(93)-tr|A8MUA9|A8MUA9_HUMAN(41)/SUMO2_Human(93)-tr|A8MU27|A8MU27_HUMAN(41)/	Inter-Protein	5	1	27	23	1	1
414	QE4_LC12_IAH_SUMO_R1_HEK_AspN_E1_F6.14166.14166.2.0.dta	2	2450	DVFQQQTGG(9)-EQLSVNQIKTEPV(9)	Cross-Linked	SUMO2_Human	2450	null	1	0.00117	0.006163	2.52042	SUMO2_Human(93)-sp|P37275|ZEB1_HUMAN(347)/SUMO2_Human(93)-sp|P37275-2|ZEB1_HUMAN(348)/SUMO2_Human(93)-sp|P37275-3|ZEB1_HUMAN(280)/SUMO2_Human(93)-sp|P37275-4|ZEB1_HUMAN(327)/SUMO2_Human(93)-sp|P37275-5|ZEB1_HUMAN(331)/SUMO2_Human(93)-tr|H0YMD3|H0YMD3_HUMAN(129)/SUMO2_Human(93)-tr|H0YND9|H0YND9_HUMAN(273)/	Inter-Protein	6	1	20	30	1	1
415	QE4_LC12_IAH_SUMO_R1_HEK_AspN_E1_F6.8153.8153.2.0.dta	2	1800	DVFQQQTGG(9)-VIKMESE(3)	Cross-Linked	SUMO2_Human	1800	null	1	0.00117	0.002218	1.23507	SUMO2_Human(93)-sp|P29590|PML_HUMAN(490)/SUMO2_Human(93)-sp|P29590-8|PML_HUMAN(490)/SUMO2_Human(93)-sp|P29590-9|PML_HUMAN(490)/SUMO2_Human(93)-sp|P29590-5|PML_HUMAN(490)/SUMO2_Human(93)-sp|P29590-2|PML_HUMAN(490)/SUMO2_Human(93)-sp|P29590-4|PML_HUMAN(490)/SUMO2_Human(93)-sp|P29590-3|PML_HUMAN(490)/SUMO2_Human(93)-sp|P29590-11|PML_HUMAN(442)/SUMO2_Human(93)-sp|P29590-12|PML_HUMAN(442)/SUMO2_Human(…	Inter-Protein	6	1	32	14	1	1
416	QE4_LC12_IAH_SUMO_R1_HEK_AspN_E1_F5.18256.18256.2.0.dta	2	1960	DVFQQQTGG(9)-YYLAPKIE(6)	Cross-Linked	SUMO2_Human	1960	null	1	0.00118	0.009097	4.64851	SUMO2_Human(93)-sp|P12004|PCNA_HUMAN(254)/	Inter-Protein	5	1	31.5	23.5	1	1
417	QE4_LC12_IAH_SUMO_R1_HEK_AspN_E1_F5.12991.12991.3.0.dta	3	2930	DVFQQQTGG(9)-DTNLCAIHAKRVTIMPK(10)	Cross-Linked	SUMO2_Human	2930	Carbamidomethyl[C](17)	1	0.00118	0.013235	4.51941	SUMO2_Human(93)-sp|Q71DI3|H32_HUMAN(116)/SUMO2_Human(93)-sp|P84243|H33_HUMAN(116)/SUMO2_Human(93)-sp|P68431|H31_HUMAN(116)/SUMO2_Human(93)-sp|Q6NXT2|H3C_HUMAN(115)/SUMO2_Human(93)-tr|Q5TEC6|Q5TEC6_HUMAN(116)/SUMO2_Human(93)-tr|K7EK07|K7EK07_HUMAN(116)/	Inter-Protein	5	1	30	52	1	1
418	QE4_LC12_IAH_SUMO_R1_HEK_AspN_E1_F5.16941.16941.2.0.dta	2	2450	DVFQQQTGG(9)-EQLSVNQIKTEPV(9)	Cross-Linked	SUMO2_Human	2450	null	1	0.00118	0.010951	4.47852	SUMO2_Human(93)-sp|P37275|ZEB1_HUMAN(347)/SUMO2_Human(93)-sp|P37275-2|ZEB1_HUMAN(348)/SUMO2_Human(93)-sp|P37275-3|ZEB1_HUMAN(280)/SUMO2_Human(93)-sp|P37275-4|ZEB1_HUMAN(327)/SUMO2_Human(93)-sp|P37275-5|ZEB1_HUMAN(331)/SUMO2_Human(93)-tr|H0YMD3|H0YMD3_HUMAN(129)/SUMO2_Human(93)-tr|H0YND9|H0YND9_HUMAN(273)/	Inter-Protein	5	1	29	34	1	1
419	QE4_LC12_IAH_SUMO_R1_HEK_AspN_E1_F4.13807.13807.2.0.dta	2	2170	DVFQQQTGG(9)-IQLQSCSKLE(8)	Cross-Linked	SUMO2_Human	2170	Carbamidomethyl[C](18)	1	0.00118	0.009763	4.50728	SUMO2_Human(93)-sp|Q9UPW6|SATB2_HUMAN(161)/SUMO2_Human(93)-tr|C9JR56|C9JR56_HUMAN(102)/	Inter-Protein	4	1	28	35	1	1
420	QE4_LC12_IAH_SUMO_R1_HEK_AspN_E1_F2.20183.20183.2.0.dta	2	2170	DVFQQQTGG(9)-EDSEFTKVEM(7)	Cross-Linked	SUMO2_Human	2170	null	1	0.0012	0.006183	2.84282	SUMO2_Human(93)-sp|Q96T23|RSF1_HUMAN(677)/SUMO2_Human(93)-sp|Q96T23-2|RSF1_HUMAN(646)/SUMO2_Human(93)-sp|Q96T23-3|RSF1_HUMAN(425)/SUMO2_Human(93)-tr|H0YCN2|H0YCN2_HUMAN(478)/SUMO2_Human(93)-tr|H0YER1|H0YER1_HUMAN(676)/	Inter-Protein	2	1	27	27	1	1
421	QE4_LC12_IAH_SUMO_R1_HEK_AspN_E1_F6.17690.17690.3.0.dta	3	2710	DVFQQQTGG(9)-DSAIKCEYMLNAIPK(5)	Cross-Linked	SUMO2_Human	2710	Carbamidomethyl[C](18)	1	0.0012	-0.000215	-0.079239	SUMO2_Human(93)-sp|O95718|ERR2_HUMAN(90)/SUMO2_Human(93)-sp|O95718-2|ERR2_HUMAN(90)/SUMO2_Human(93)-sp|O95718-3|ERR2_HUMAN(90)/SUMO2_Human(93)-tr|E7EWD9|E7EWD9_HUMAN(95)/	Inter-Protein	6	1	28	24	1	1
422	QE4_LC12_IAH_SUMO_R1_HEK_AspN_E1_F3.10329.10329.2.0.dta	2	1700	DVFQQQTGG(9)-QCAVKM(5)	Cross-Linked	SUMO2_Human	1700	Carbamidomethyl[C](14)	1	0.00121	0.008126	4.78908	SUMO2_Human(93)-sp|Q8IY92|SLX4_HUMAN(359)/SUMO2_Human(93)-sp|Q8IY92-2|SLX4_HUMAN(47)/	Inter-Protein	3	1	35	22	1	1
423	QE4_LC12_IAH_SUMO_R1_HEK_AspN_E1_F5.15679.15679.2.0.dta	2	2190	DVFQQQTGG(9)-VFLNGNKLPVK(7)	Cross-Linked	SUMO2_Human	2190	null	1	0.00122	0.006444	2.94358	SUMO2_Human(93)-sp|P11388|TOP2A_HUMAN(261)/SUMO2_Human(93)-sp|P11388-2|TOP2A_HUMAN(261)/SUMO2_Human(93)-sp|P11388-3|TOP2A_HUMAN(261)/SUMO2_Human(93)-sp|P11388-4|TOP2A_HUMAN(261)/	Inter-Protein	5	1	32	26	1	1
424	QE4_LC12_IAH_SUMO_R1_HEK_AspN_E1_F1.25773.25773.2.0.dta	2	2390	DVFQQQTGG(9)-DSTPATWKQEYV(8)	Cross-Linked	SUMO2_Human	2390	null	1	0.00122	0.010355	4.34154	SUMO2_Human(93)-sp|O60832|DKC1_HUMAN(413)/SUMO2_Human(93)-sp|O60832-2|DKC1_HUMAN(413)/SUMO2_Human(93)-tr|H7C2Q2|H7C2Q2_HUMAN(200)/	Inter-Protein	1	1	29	27	1	1
425	QE4_LC12_IAH_SUMO_R1_HEK_AspN_E1_F5.17444.17444.3.0.dta	3	2820	DVFQQQTGG(9)-LAETLAKTQVAGGQLSFK(7)	Cross-Linked	SUMO2_Human	2820	null	1	0.00124	0.010801	3.82679	SUMO2_Human(93)-sp|P46060|RAGP1_HUMAN(15)/SUMO2_Human(93)-tr|B0QYT6|B0QYT6_HUMAN(15)/SUMO2_Human(93)-tr|B0QYT5|B0QYT5_HUMAN(15)/SUMO2_Human(93)-tr|B0QYT4|B0QYT4_HUMAN(15)/	Inter-Protein	5	1	33	41	1	1
426	QE4_LC12_IAH_SUMO_R1_HEK_AspN_E1_F3.14877.14877.2.0.dta	2	2170	DVFQQQTGG(9)-SITVKVETEAE(5)	Cross-Linked	SUMO2_Human	2170	null	1	0.00125	0.01117	5.15684	SUMO2_Human(93)-sp|Q5T5X7|BEND3_HUMAN(20)/	Inter-Protein	3	1	28	22	1	1
427	QE4_LC12_IAH_SUMO_R1_HEK_AspN_E1_F5.20224.20224.3.0.dta	3	2280	DVFQQQTGG(9)-DEPLNLTFIKK(10)	Cross-Linked	SUMO2_Human	2280	null	1	0.00126	0.008392	3.68366	SUMO2_Human(93)-sp|O60315|ZEB2_HUMAN(866)/SUMO2_Human(93)-sp|O60315-2|ZEB2_HUMAN(842)/SUMO2_Human(93)-tr|A0A1B0GV02|A0A1B0GV02_HUMAN(891)/SUMO2_Human(93)-tr|A0A1B0GVV8|A0A1B0GVV8_HUMAN(754)/SUMO2_Human(93)-tr|A0JP08|A0JP08_HUMAN(865)/SUMO2_Human(93)-tr|A0A1B0GWI0|A0A1B0GWI0_HUMAN(607)/SUMO2_Human(93)-tr|A0A1B0GW50|A0A1B0GW50_HUMAN(866)/	Inter-Protein	5	1	33	38	1	1
428	QE4_LC12_IAH_SUMO_R1_HEK_AspN_E1_F5.14801.14801.3.0.dta	3	2950	DVFQQQTGG(9)-DQGNTAATQTEVPSLVVKK(18)	Cross-Linked	SUMO2_Human	2950	null	1	0.00126	0.011776	3.99663	SUMO2_Human(93)-sp|Q14149|MORC3_HUMAN(650)/	Inter-Protein	5	1	30.5	69.5	1	1
429	QE4_LC12_IAH_SUMO_R1_HEK_AspN_E1_F2.9064.9064.2.0.dta	2	1870	DVFQQQTGG(9)-TETSIKTE(6)	Cross-Linked	SUMO2_Human	1870	null	1	0.00126	0.001985	1.06213	SUMO2_Human(93)-sp|Q9Y4E5|ZN451_HUMAN(706)/SUMO2_Human(93)-sp|Q9Y4E5-2|ZN451_HUMAN(706)/SUMO2_Human(93)-tr|E9PH99|E9PH99_HUMAN(706)/	Inter-Protein	2	1	32	28	1	1
430	QE4_LC12_IAH_SUMO_R1_HEK_AspN_E1_F5.16420.16420.3.0.dta	3	3260	DVFQQQTGG(9)-MCSYCLQTSPKLVQNNLGGK(11)	Cross-Linked	SUMO2_Human	3260	Carbamidomethyl[C](14);Carbamidomethyl[C](17)	1	0.00126	0.014372	4.41057	SUMO2_Human(93)-sp|Q5VZL5|ZMYM4_HUMAN(784)/SUMO2_Human(93)-sp|Q5VZL5-2|ZMYM4_HUMAN(695)/SUMO2_Human(93)-sp|Q5VZL5-3|ZMYM4_HUMAN(460)/SUMO2_Human(93)-sp|Q5VZL5-4|ZMYM4_HUMAN(752)/SUMO2_Human(93)-tr|H7C1I7|H7C1I7_HUMAN(444)/	Inter-Protein	5	1	28.5	57.5	1	1
431	QE4_LC12_IAH_SUMO_R1_HEK_AspN_E1_F1.19209.19209.2.0.dta	2	2110	DVFQQQTGG(9)-EGIVIKTEEQ(6)	Cross-Linked	SUMO2_Human	2110	null	1	0.00127	0.008015	3.80573	SUMO2_Human(93)-sp|Q9ULD5|ZN777_HUMAN(452)/SUMO2_Human(93)-sp|Q9ULD5-2|ZN777_HUMAN(452)/SUMO2_Human(93)-sp|Q9ULD5-3|ZN777_HUMAN(453)/	Inter-Protein	1	1	25	25	1	1
432	QE4_LC12_IAH_SUMO_R1_HEK_AspN_E1_F1.16486.16486.2.0.dta	2	2470	DVFQQQTGG(9)-DTQVIKQENESGY(6)	Cross-Linked	SUMO2_Human	2470	null	1	0.00128	0.00596	2.41185	SUMO2_Human(93)-sp|Q9BUJ2|HNRL1_HUMAN(117)/SUMO2_Human(93)-sp|Q9BUJ2-2|HNRL1_HUMAN(117)/SUMO2_Human(93)-sp|Q9BUJ2-3|HNRL1_HUMAN(74)/SUMO2_Human(93)-sp|Q9BUJ2-4|HNRL1_HUMAN(17)/SUMO2_Human(93)-tr|M0R203|M0R203_HUMAN(17)/SUMO2_Human(93)-tr|M0QZV6|M0QZV6_HUMAN(17)/SUMO2_Human(93)-tr|B7Z4B8|B7Z4B8_HUMAN(28)/SUMO2_Human(93)-tr|M0QYZ0|M0QYZ0_HUMAN(17)/SUMO2_Human(93)-tr|M0R0K8|M0R0K8_HUMAN(17)/SUMO2_Hu…	Inter-Protein	1	1	22.5	28.5	1	1
433	QE4_LC12_IAH_SUMO_R1_HEK_AspN_E1_F5.17291.17291.2.0.dta	2	2340	DVFQQQTGG(9)-GCGVVKFESPEVA(6)	Cross-Linked	SUMO2_Human	2340	Carbamidomethyl[C](14)	1	0.00129	0.007432	3.17729	SUMO2_Human(93)-sp|P52272|HNRPM_HUMAN(698)/SUMO2_Human(93)-sp|P52272-2|HNRPM_HUMAN(659)/SUMO2_Human(93)-tr|A0A087X0X3|A0A087X0X3_HUMAN(698)/	Inter-Protein	5	1	31.5	20.5	1	1
434	QE4_LC12_IAH_SUMO_R1_HEK_AspN_E1_F6.14534.14534.2.0.dta	2	2340	DVFQQQTGG(9)-GCGVVKFESPEVA(6)	Cross-Linked	SUMO2_Human	2340	Carbamidomethyl[C](14)	1	0.00129	0.009393	4.01565	SUMO2_Human(93)-sp|P52272|HNRPM_HUMAN(698)/SUMO2_Human(93)-sp|P52272-2|HNRPM_HUMAN(659)/SUMO2_Human(93)-tr|A0A087X0X3|A0A087X0X3_HUMAN(698)/	Inter-Protein	6	1	28.5	18.5	1	1
435	QE4_LC12_IAH_SUMO_R1_HEK_AspN_E1_F6.9674.9674.3.0.dta	3	3670	DVFQQQTGG(9)-ASNLEGESNSSETPSTSTVWGGTCKK(25)	Cross-Linked	SUMO2_Human	3670	Carbamidomethyl[C](36)	1	0.00129	0.005428	1.47715	SUMO2_Human(93)-sp|Q8N5C6|SRBD1_HUMAN(166)/	Inter-Protein	6	1	26	65	1	1
436	QE4_LC12_IAH_SUMO_R1_HEK_AspN_E1_F6.14867.14867.3.0.dta	3	2630	DVFQQQTGG(9)-SDAGNLNFEFQVAKK(14)	Cross-Linked	SUMO2_Human	2630	null	1	0.0013	0.006086	2.31559	SUMO2_Human(93)-sp|P49792|RBP2_HUMAN(1350)/	Inter-Protein	6	1	29	51	1	1
437	QE4_LC12_IAH_SUMO_R1_HEK_AspN_E1_F6.7496.7496.3.0.dta	3	2070	DVFQQQTGG(9)-DHPVLASIKK(9)	Cross-Linked	SUMO2_Human	2070	null	1	0.0013	0.008918	4.31221	SUMO2_Human(93)-sp|Q8N680|ZBTB2_HUMAN(505)/	Inter-Protein	6	1	30	28	1	1
438	QE4_LC12_IAH_SUMO_R1_HEK_AspN_E1_F6.14088.14088.3.0.dta	3	2950	DVFQQQTGG(9)-EYIEQPIIEEKPSLSSK(11)	Cross-Linked	SUMO2_Human	2950	null	1	0.0013	0.009171	3.10832	SUMO2_Human(93)-sp|Q9HCI6|K1586_HUMAN(119)/SUMO2_Human(93)-sp|Q9HCI6-2|K1586_HUMAN(69)/SUMO2_Human(93)-tr|F5H2N6|F5H2N6_HUMAN(92)/	Inter-Protein	6	1	25	50	1	1
439	QE4_LC12_IAH_SUMO_R1_HEK_AspN_E1_F5.18286.18286.2.0.dta	2	2740	DVFQQQTGG(9)-ADSLLAVVKREPAEQPG(9)	Cross-Linked	SUMO2_Human	2740	null	1	0.0013	0.011255	4.10708	SUMO2_Human(93)-sp|Q14151|SAFB2_HUMAN(293)/SUMO2_Human(93)-sp|Q15424|SAFB1_HUMAN(294)/SUMO2_Human(93)-sp|Q15424-2|SAFB1_HUMAN(225)/SUMO2_Human(93)-sp|Q15424-3|SAFB1_HUMAN(294)/SUMO2_Human(93)-sp|Q15424-4|SAFB1_HUMAN(294)/	Inter-Protein	5	1	30	42	1	1
440	QE4_LC12_IAH_SUMO_R1_HEK_AspN_E1_F1.23046.23046.3.0.dta	3	3140	DVFQQQTGG(9)-EGQTAVKTEESSELGNYVIK(7)	Cross-Linked	SUMO2_Human	3140	null	1	0.00131	0.007496	2.38535	SUMO2_Human(93)-sp|Q9ULM3|YETS2_HUMAN(1130)/	Inter-Protein	1	1	16	27	1	1
441	QE4_LC12_IAH_SUMO_R1_HEK_AspN_E1_F3.16561.16561.2.0.dta	2	1980	DVFQQQTGG(9)-SATLPYIKQ(8)	Cross-Linked	SUMO2_Human	1980	null	1	0.00131	0.008911	4.49823	SUMO2_Human(93)-sp|O75376|NCOR1_HUMAN(1106)/SUMO2_Human(93)-sp|O75376-2|NCOR1_HUMAN(1122)/SUMO2_Human(93)-tr|A0A088AWL3|A0A088AWL3_HUMAN(1013)/	Inter-Protein	3	1	29	29	1	1
442	QE4_LC12_IAH_SUMO_R1_HEK_AspN_E1_F1.16185.16185.2.0.dta	2	1990	DVFQQQTGG(9)-VVVTEVKEE(7)	Cross-Linked	SUMO2_Human	1990	null	1	0.00131	0.007016	3.5221	SUMO2_Human(93)-sp|Q9UKX7|NUP50_HUMAN(353)/SUMO2_Human(93)-sp|Q9UKX7-2|NUP50_HUMAN(325)/SUMO2_Human(93)-tr|B0QY21|B0QY21_HUMAN(132)/	Inter-Protein	1	1	32	29	1	1
443	QE4_LC12_IAH_SUMO_R1_HEK_AspN_E1_F5.18215.18215.3.0.dta	3	3530	DVFQQQTGG(9)-DQGNTAATQTEVPSLVVKKEETVE(19)	Cross-Linked	SUMO2_Human	3530	null	1	0.00132	0.015433	4.36735	SUMO2_Human(93)-sp|Q14149|MORC3_HUMAN(651)/	Inter-Protein	5	1	30	67	1	1
444	QE4_LC12_IAH_SUMO_R1_HEK_AspN_E1_F2.26092.26092.2.0.dta	2	2730	DVFQQQTGG(9)-DQNTGAIENIIVEVKK(15)	Cross-Linked	SUMO2_Human	2730	null	1	0.00135	0.013997	5.1245	SUMO2_Human(93)-sp|P49711|CTCF_HUMAN(689)/SUMO2_Human(93)-sp|P49711-2|CTCF_HUMAN(361)/	Inter-Protein	2	1	31.5	65.5	1	1
445	QE4_LC12_IAH_SUMO_R1_HEK_AspN_E1_F3.21536.21536.2.0.dta	2	2010	DVFQQQTGG(9)-DFPVVIVKQ(8)	Cross-Linked	SUMO2_Human	2010	null	1	0.00135	0.008727	4.35253	SUMO2_Human(93)-sp|O15164|TIF1A_HUMAN(741)/SUMO2_Human(93)-sp|O15164-2|TIF1A_HUMAN(707)/	Inter-Protein	3	1	22	27	1	1
446	QE4_LC12_IAH_SUMO_R1_HEK_AspN_E1_F4.18063.18063.2.0.dta	2	2190	DVFQQQTGG(9)-DQQGLLKAIQN(7)	Cross-Linked	SUMO2_Human	2190	null	1	0.00135	0.013955	6.37768	SUMO2_Human(93)-sp|Q13111|CAF1A_HUMAN(162)/SUMO2_Human(93)-sp|Q13111-2|CAF1A_HUMAN(162)/SUMO2_Human(93)-sp|Q13111-3|CAF1A_HUMAN(162)/SUMO2_Human(93)-tr|K7EJF1|K7EJF1_HUMAN(145)/	Inter-Protein	4	1	29	31	1	1
447	QE4_LC12_IAH_SUMO_R1_HEK_AspN_E1_F6.20062.20062.3.0.dta	3	2730	DVFQQQTGG(9)-DQNTGAIENIIVEVKK(15)	Cross-Linked	SUMO2_Human	2730	null	1	0.00135	0.008138	2.97944	SUMO2_Human(93)-sp|P49711|CTCF_HUMAN(689)/SUMO2_Human(93)-sp|P49711-2|CTCF_HUMAN(361)/	Inter-Protein	6	1	33	82	1	1
448	QE4_LC12_IAH_SUMO_R1_HEK_AspN_E1_F6.3884.3884.3.0.dta	3	2440	DVFQQQTGG(9)-FTASASHTERKLK(11)	Cross-Linked	SUMO2_Human	2440	null	1	0.00136	0.012862	5.27948	SUMO2_Human(93)-sp|Q9Y4E5|ZN451_HUMAN(843)/SUMO2_Human(93)-sp|Q9Y4E5-2|ZN451_HUMAN(843)/SUMO2_Human(93)-tr|E9PH99|E9PH99_HUMAN(843)/	Inter-Protein	6	1	27	39	1	1
449	QE4_LC12_IAH_SUMO_R1_HEK_AspN_E1_F4.16940.16940.2.0.dta	2	1920	DVFQQQTGG(9)-GLALVQVKQ(8)	Cross-Linked	SUMO2_Human	1920	null	1	0.00136	0.008121	4.23847	SUMO2_Human(93)-sp|Q92766|RREB1_HUMAN(913)/SUMO2_Human(93)-sp|Q92766-2|RREB1_HUMAN(913)/SUMO2_Human(93)-sp|Q92766-3|RREB1_HUMAN(913)/SUMO2_Human(93)-sp|Q92766-5|RREB1_HUMAN(913)/	Inter-Protein	4	1	34	30	1	1
450	QE4_LC12_IAH_SUMO_R1_HEK_AspN_E1_F5.7550.7550.2.0.dta	2	2130	DVFQQQTGG(9)-VIKMESEEGK(3)	Cross-Linked	SUMO2_Human	2130	Oxidation[M](16)	1	0.00136	0.006084	2.8617	SUMO2_Human(93)-sp|P29590|PML_HUMAN(490)/SUMO2_Human(93)-sp|P29590-8|PML_HUMAN(490)/SUMO2_Human(93)-sp|P29590-9|PML_HUMAN(490)/SUMO2_Human(93)-sp|P29590-5|PML_HUMAN(490)/SUMO2_Human(93)-sp|P29590-2|PML_HUMAN(490)/SUMO2_Human(93)-sp|P29590-4|PML_HUMAN(490)/SUMO2_Human(93)-sp|P29590-3|PML_HUMAN(490)/SUMO2_Human(93)-sp|P29590-11|PML_HUMAN(442)/SUMO2_Human(93)-sp|P29590-12|PML_HUMAN(442)/SUMO2_Human(…	Inter-Protein	5	1	32.5	20.5	1	1
451	QE4_LC12_IAH_SUMO_R1_HEK_AspN_E1_F6.15592.15592.3.0.dta	3	2520	DVFQQQTGG(9)-MPISLQQIRTKLK(11)	Cross-Linked	SUMO2_Human	2520	null	1	0.00136	0.006534	2.5966	SUMO2_Human(93)-sp|Q86U86|PB1_HUMAN(436)/SUMO2_Human(93)-sp|Q86U86-2|PB1_HUMAN(436)/SUMO2_Human(93)-sp|Q86U86-3|PB1_HUMAN(404)/SUMO2_Human(93)-sp|Q86U86-4|PB1_HUMAN(436)/SUMO2_Human(93)-sp|Q86U86-5|PB1_HUMAN(436)/SUMO2_Human(93)-sp|Q86U86-6|PB1_HUMAN(436)/SUMO2_Human(93)-sp|Q86U86-7|PB1_HUMAN(436)/SUMO2_Human(93)-sp|Q86U86-8|PB1_HUMAN(436)/SUMO2_Human(93)-sp|Q86U86-9|PB1_HUMAN(436)/SUMO2_Human(93…	Inter-Protein	6	1	26	31	1	1
452	QE4_LC12_IAH_SUMO_R1_HEK_AspN_E1_F6.14191.14191.3.0.dta	3	3170	DVFQQQTGG(9)-DNPEENSSEFPVTFKEESK(15)	Cross-Linked	SUMO2_Human	3170	null	1	0.00137	0.008508	2.68102	SUMO2_Human(93)-sp|Q8IWI9|MGAP_HUMAN(2096)/SUMO2_Human(93)-sp|Q8IWI9-2|MGAP_HUMAN(306)/SUMO2_Human(93)-sp|Q8IWI9-3|MGAP_HUMAN(1926)/SUMO2_Human(93)-sp|Q8IWI9-4|MGAP_HUMAN(2135)/SUMO2_Human(93)-tr|H3BU53|H3BU53_HUMAN(783)/	Inter-Protein	6	1	21	47	1	1
453	QE4_LC12_IAH_SUMO_R1_HEK_AspN_E1_F6.9167.9167.2.0.dta	2	2490	DVFQQQTGG(9)-DNHTPKELGMEEE(6)	Cross-Linked	SUMO2_Human	2490	null	1	0.00137	0.006048	2.4298	SUMO2_Human(93)-sp|P63165|SUMO1_HUMAN(78)/SUMO2_Human(93)-sp|P63165-2|SUMO1_HUMAN(53)/SUMO2_Human(93)-tr|B8ZZ67|B8ZZ67_HUMAN(39)/	Inter-Protein	6	1	21	16	1	1
454	QE4_LC12_IAH_SUMO_R1_HEK_AspN_E1_F6.21721.21721.3.0.dta	3	2560	DVFQQQTGG(9)-MSQGNPGLGSLLNIKA(15)	Cross-Linked	SUMO2_Human	2560	null	1	0.0014	0.000191	0.074601	SUMO2_Human(93)-sp|Q86V15|CASZ1_HUMAN(975)/SUMO2_Human(93)-sp|Q86V15-2|CASZ1_HUMAN(975)/	Inter-Protein	6	1	26	48	1	1
455	QE4_LC12_IAH_SUMO_R1_HEK_AspN_E1_F3.8827.8827.2.0.dta	2	2110	DVFQQQTGG(9)-SCGLNPKLEK(7)	Cross-Linked	SUMO2_Human	2110	Carbamidomethyl[C](14)	1	0.0014	0.007492	3.55741	SUMO2_Human(93)-sp|P46100|ATRX_HUMAN(623)/SUMO2_Human(93)-sp|P46100-2|ATRX_HUMAN(419)/SUMO2_Human(93)-sp|P46100-3|ATRX_HUMAN(506)/SUMO2_Human(93)-sp|P46100-4|ATRX_HUMAN(585)/SUMO2_Human(93)-sp|P46100-5|ATRX_HUMAN(468)/SUMO2_Human(93)-sp|P46100-6|ATRX_HUMAN(555)/SUMO2_Human(93)-tr|A0A096LNW1|A0A096LNW1_HUMAN(594)/SUMO2_Human(93)-tr|A0A096LNL9|A0A096LNL9_HUMAN(555)/	Inter-Protein	3	1	32	27	1	1
456	QE4_LC12_IAH_SUMO_R1_HEK_AspN_E1_F6.21905.21905.3.0.dta	3	2960	DVFQQQTGG(9)-DQNTGAIENIIVEVKKEP(15)	Cross-Linked	SUMO2_Human	2960	null	1	0.0014	0.011547	3.90433	SUMO2_Human(93)-sp|P49711|CTCF_HUMAN(689)/SUMO2_Human(93)-sp|P49711-2|CTCF_HUMAN(361)/	Inter-Protein	6	1	27	65	1	1
457	QE4_LC12_IAH_SUMO_R1_HEK_AspN_E1_F6.11679.11679.2.0.dta	2	1930	DVFQQQTGG(9)-IKEEPMEV(2)	Cross-Linked	SUMO2_Human	1930	null	1	0.00141	0.004778	2.46936	SUMO2_Human(93)-sp|Q17R98|ZN827_HUMAN(673)/SUMO2_Human(93)-sp|Q17R98-2|ZN827_HUMAN(673)/SUMO2_Human(93)-sp|Q17R98-3|ZN827_HUMAN(323)/SUMO2_Human(93)-tr|G5E9Z1|G5E9Z1_HUMAN(323)/	Inter-Protein	6	1	29	11	1	1
458	QE4_LC12_IAH_SUMO_R1_HEK_AspN_E1_F5.5533.5533.2.0.dta	2	1930	DVFQQQTGG(9)-SKPCLIKK(7)	Cross-Linked	SUMO2_Human	1930	Carbamidomethyl[C](16)	1	0.00141	0.007068	3.65457	SUMO2_Human(93)-sp|O95785|WIZ_HUMAN(1282)/SUMO2_Human(93)-sp|O95785-2|WIZ_HUMAN(425)/SUMO2_Human(93)-sp|O95785-3|WIZ_HUMAN(596)/SUMO2_Human(93)-sp|O95785-4|WIZ_HUMAN(466)/SUMO2_Human(93)-tr|B9EGQ5|B9EGQ5_HUMAN(463)/SUMO2_Human(93)-tr|M0QXA7|M0QXA7_HUMAN(599)/	Inter-Protein	5	1	27.5	25.5	1	1
459	QE4_LC12_IAH_SUMO_R1_HEK_AspN_E1_F6.7434.7434.3.0.dta	3	2440	DVFQQQTGG(9)-DETNVKMESEGGAD(6)	Cross-Linked	SUMO2_Human	2440	null	1	0.00142	0.008973	3.67439	SUMO2_Human(93)-sp|P07910|HNRPC_HUMAN(250)/SUMO2_Human(93)-sp|P07910-2|HNRPC_HUMAN(237)/SUMO2_Human(93)-sp|P07910-3|HNRPC_HUMAN(170)/SUMO2_Human(93)-sp|P07910-4|HNRPC_HUMAN(194)/SUMO2_Human(93)-tr|G3V2Q1|G3V2Q1_HUMAN(249)/SUMO2_Human(93)-tr|G3V4C1|G3V4C1_HUMAN(236)/SUMO2_Human(93)-tr|G3V2D6|G3V2D6_HUMAN(158)/SUMO2_Human(93)-tr|G3V4W0|G3V4W0_HUMAN(237)/SUMO2_Human(93)-tr|B2R5W2|B2R5W2_HUMAN(237)/S…	Inter-Protein	6	1	18.5	27.5	1	1
460	QE4_LC12_IAH_SUMO_R1_HEK_AspN_E1_F4.16758.16758.2.0.dta	2	2170	DVFQQQTGG(9)-ENLAYGKGVLSG(7)	Cross-Linked	SUMO2_Human	2170	null	1	0.00142	0.009586	4.42146	SUMO2_Human(93)-sp|Q9NVI1|FANCI_HUMAN(148)/SUMO2_Human(93)-sp|Q9NVI1-2|FANCI_HUMAN(148)/SUMO2_Human(93)-sp|Q9NVI1-1|FANCI_HUMAN(148)/SUMO2_Human(93)-sp|Q9NVI1-4|FANCI_HUMAN(148)/SUMO2_Human(93)-tr|H3BMG4|H3BMG4_HUMAN(148)/SUMO2_Human(93)-tr|H3BT54|H3BT54_HUMAN(148)/SUMO2_Human(93)-tr|F8W7R3|F8W7R3_HUMAN(148)/SUMO2_Human(93)-tr|H3BQE2|H3BQE2_HUMAN(148)/	Inter-Protein	4	1	28	30	1	1
461	QE4_LC12_IAH_SUMO_R1_HEK_AspN_E1_F2.5282.5282.2.0.dta	2	2330	DVFQQQTGG(9)-SHEGVACVQKEK(10)	Cross-Linked	SUMO2_Human	2330	Carbamidomethyl[C](19)	1	0.00143	0.006089	2.61095	SUMO2_Human(93)-sp|Q9Y4E5|ZN451_HUMAN(464)/SUMO2_Human(93)-sp|Q9Y4E5-2|ZN451_HUMAN(464)/SUMO2_Human(93)-tr|E9PH99|E9PH99_HUMAN(464)/	Inter-Protein	2	1	27	43	1	1
462	QE4_LC12_IAH_SUMO_R1_HEK_AspN_E1_F4.21684.21684.2.0.dta	2	2220	DVFQQQTGG(9)-DSSSYNIVTKF(10)	Cross-Linked	SUMO2_Human	2220	null	1	0.00143	-0.00277	-1.24716	SUMO2_Human(93)-sp|Q01954|BNC1_HUMAN(331)/SUMO2_Human(93)-tr|F5GY04|F5GY04_HUMAN(324)/	Inter-Protein	4	1	23	32	1	1
463	QE4_LC12_IAH_SUMO_R1_HEK_AspN_E1_F2.8593.8593.2.0.dta	2	2000	DVFQQQTGG(9)-TAPEKPVKQ(8)	Cross-Linked	SUMO2_Human	2000	Acetyl[ProteinN-term](12)	1	0.00143	0.003015	1.50749	SUMO2_Human(93)-sp|Q02447|SP3_HUMAN(9)/	Inter-Protein	2	1	30	23	1	1
464	QE4_LC12_IAH_SUMO_R1_HEK_AspN_E1_F4.14734.14734.2.0.dta	2	2150	DVFQQQTGG(9)-DVLAGMSGKAIK(9)	Cross-Linked	SUMO2_Human	2150	null	1	0.00143	0.009768	4.54306	SUMO2_Human(93)-sp|Q02880|TOP2B_HUMAN(1214)/SUMO2_Human(93)-sp|Q02880-2|TOP2B_HUMAN(1209)/	Inter-Protein	4	1	31.5	38.5	1	1
465	QE4_LC12_IAH_SUMO_R1_HEK_AspN_E1_F5.21101.21101.3.0.dta	3	2840	DVFQQQTGG(9)-DNPKVTQAIQSFCLEK(4)	Cross-Linked	SUMO2_Human	2840	Carbamidomethyl[C](25)	1	0.00144	0.013369	4.71009	SUMO2_Human(93)-sp|P49959|MRE11_HUMAN(327)/SUMO2_Human(93)-sp|P49959-2|MRE11_HUMAN(327)/SUMO2_Human(93)-sp|P49959-3|MRE11_HUMAN(330)/SUMO2_Human(93)-tr|F8W7U8|F8W7U8_HUMAN(327)/	Inter-Protein	5	1	29	35	1	1
466	QE4_LC12_IAH_SUMO_R1_HEK_AspN_E1_F2.6969.6969.2.0.dta	2	1950	DVFQQQTGG(9)-SEPVKEESS(5)	Cross-Linked	SUMO2_Human	1950	null	1	0.00145	0.00243	1.24495	SUMO2_Human(93)-sp|Q14151|SAFB2_HUMAN(230)/SUMO2_Human(93)-sp|Q15424|SAFB1_HUMAN(231)/SUMO2_Human(93)-sp|Q15424-2|SAFB1_HUMAN(162)/SUMO2_Human(93)-sp|Q15424-3|SAFB1_HUMAN(231)/SUMO2_Human(93)-sp|Q15424-4|SAFB1_HUMAN(231)/	Inter-Protein	2	1	32.5	24.5	1	1
467	QE4_LC12_IAH_SUMO_R1_HEK_AspN_E1_F6.23943.23943.3.0.dta	3	2320	DVFQQQTGG(9)-DMQVLHLLGPKL(11)	Cross-Linked	SUMO2_Human	2320	null	1	0.00148	0.006793	2.92272	SUMO2_Human(93)-sp|P47897|SYQ_HUMAN(180)/SUMO2_Human(93)-sp|P47897-2|SYQ_HUMAN(169)/SUMO2_Human(93)-tr|A0A0U1RQL2|A0A0U1RQL2_HUMAN(157)/SUMO2_Human(93)-tr|A0A0U1RRJ7|A0A0U1RRJ7_HUMAN(33)/SUMO2_Human(93)-tr|A0A0U1RQE9|A0A0U1RQE9_HUMAN(178)/SUMO2_Human(93)-tr|B4DDN1|B4DDN1_HUMAN(35)/SUMO2_Human(93)-tr|A0A0U1RRI9|A0A0U1RRI9_HUMAN(168)/SUMO2_Human(93)-tr|C9J165|C9J165_HUMAN(222)/SUMO2_Human(93)-tr|A0…	Inter-Protein	6	1	32	29	1	1
468	QE4_LC12_IAH_SUMO_R1_HEK_AspN_E1_F5.12562.12562.3.0.dta	3	2710	DVFQQQTGG(9)-VENGQEPVIKLENRQ(10)	Cross-Linked	SUMO2_Human	2710	null	1	0.00148	0.013003	4.79222	SUMO2_Human(93)-sp|P55265|DSRAD_HUMAN(418)/SUMO2_Human(93)-sp|P55265-2|DSRAD_HUMAN(418)/SUMO2_Human(93)-sp|P55265-3|DSRAD_HUMAN(418)/SUMO2_Human(93)-sp|P55265-4|DSRAD_HUMAN(461)/SUMO2_Human(93)-sp|P55265-5|DSRAD_HUMAN(123)/SUMO2_Human(93)-tr|H0YCK3|H0YCK3_HUMAN(413)/	Inter-Protein	5	1	35	57	1	1
469	QE4_LC12_IAH_SUMO_R1_HEK_AspN_E1_F5.15993.15993.2.0.dta	2	1960	DVFQQQTGG(9)-DDISVVKVE(7)	Cross-Linked	SUMO2_Human	1960	null	1	0.00149	0.008614	4.38603	SUMO2_Human(93)-sp|Q5T5X7|BEND3_HUMAN(512)/	Inter-Protein	5	1	27	29	1	1
470	QE4_LC12_IAH_SUMO_R1_HEK_AspN_E1_F3.20973.20973.2.0.dta	2	2310	DVFQQQTGG(9)-SGWESYYKTEG(8)	Cross-Linked	SUMO2_Human	2310	Acetyl[ProteinN-term](12)	1	0.00149	0.004421	1.91468	SUMO2_Human(93)-sp|P12956|XRCC6_HUMAN(9)/SUMO2_Human(93)-sp|P12956-2|XRCC6_HUMAN(9)/	Inter-Protein	3	1	22.5	23.5	1	1
471	QE4_LC12_IAH_SUMO_R1_HEK_AspN_E1_F5.22949.22949.2.0.dta	2	2430	DVFQQQTGG(9)-DRKEWLTNFME(3)	Cross-Linked	SUMO2_Human	2430	null	1	0.00149	0.011864	4.88408	SUMO2_Human(93)-sp|P11388|TOP2A_HUMAN(662)/SUMO2_Human(93)-sp|P11388-2|TOP2A_HUMAN(688)/SUMO2_Human(93)-sp|P11388-3|TOP2A_HUMAN(698)/SUMO2_Human(93)-sp|P11388-4|TOP2A_HUMAN(743)/SUMO2_Human(93)-sp|Q02880|TOP2B_HUMAN(683)/SUMO2_Human(93)-sp|Q02880-2|TOP2B_HUMAN(678)/SUMO2_Human(93)-tr|E9PCY5|E9PCY5_HUMAN(678)/	Inter-Protein	5	1	26	15	1	1
472	QE4_LC12_IAH_SUMO_R1_HEK_AspN_E1_F6.15828.15828.2.0.dta	2	2330	DVFQQQTGG(9)-ADSLLAVVKREPA(9)	Cross-Linked	SUMO2_Human	2330	null	1	0.0015	0.0093	3.99276	SUMO2_Human(93)-sp|Q14151|SAFB2_HUMAN(293)/SUMO2_Human(93)-sp|Q15424|SAFB1_HUMAN(294)/SUMO2_Human(93)-sp|Q15424-2|SAFB1_HUMAN(225)/SUMO2_Human(93)-sp|Q15424-3|SAFB1_HUMAN(294)/SUMO2_Human(93)-sp|Q15424-4|SAFB1_HUMAN(294)/	Inter-Protein	6	1	21.5	32.5	1	1
473	QE4_LC12_IAH_SUMO_R1_HEK_AspN_E1_F3.14846.14846.2.0.dta	2	2150	DVFQQQTGG(9)-DVLAGMSGKAIK(9)	Cross-Linked	SUMO2_Human	2150	null	1	0.0015	0.015349	7.13877	SUMO2_Human(93)-sp|Q02880|TOP2B_HUMAN(1214)/SUMO2_Human(93)-sp|Q02880-2|TOP2B_HUMAN(1209)/	Inter-Protein	3	1	30.5	35.5	1	1
474	QE4_LC12_IAH_SUMO_R1_HEK_AspN_E1_F1.12549.12549.2.0.dta	2	2230	DVFQQQTGG(9)-DQAFCKQENE(6)	Cross-Linked	SUMO2_Human	2230	Carbamidomethyl[C](17)	1	0.00151	0.005219	2.34146	SUMO2_Human(93)-sp|Q6P4R8|NFRKB_HUMAN(488)/SUMO2_Human(93)-sp|Q6P4R8-2|NFRKB_HUMAN(513)/SUMO2_Human(93)-sp|Q6P4R8-3|NFRKB_HUMAN(488)/	Inter-Protein	1	1	33	28	1	1
475	QE4_LC12_IAH_SUMO_R1_HEK_AspN_E1_F5.22057.22057.3.0.dta	3	2800	DVFQQQTGG(9)-DSGSLATSISQMVKTEGK(14)	Cross-Linked	SUMO2_Human	2800	null	1	0.00151	0.016034	5.72777	SUMO2_Human(93)-sp|Q9H0C8|ILKAP_HUMAN(71)/SUMO2_Human(93)-tr|E9PC05|E9PC05_HUMAN(71)/SUMO2_Human(93)-tr|F8SNU6|F8SNU6_HUMAN(71)/	Inter-Protein	5	1	31	70	1	1
476	QE4_LC12_IAH_SUMO_R1_HEK_AspN_E1_F1.27080.27080.2.0.dta	2	2420	DVFQQQTGG(9)-DIEQSLYKFEGE(8)	Cross-Linked	SUMO2_Human	2420	null	1	0.00151	0.001078	0.445803	SUMO2_Human(93)-sp|P28370|SMCA1_HUMAN(728)/SUMO2_Human(93)-sp|P28370-2|SMCA1_HUMAN(716)/SUMO2_Human(93)-tr|B7ZLQ5|B7ZLQ5_HUMAN(728)/SUMO2_Human(93)-tr|A0A0A0MRP6|A0A0A0MRP6_HUMAN(716)/	Inter-Protein	1	1	30	38	1	1
477	QE4_LC12_IAH_SUMO_R1_HEK_AspN_E1_F4.12087.12087.2.0.dta	2	1790	DVFQQQTGG(9)-EMPLLKS(6)	Cross-Linked	SUMO2_Human	1790	Oxidation[M](14)	1	0.00151	0.009764	5.44297	SUMO2_Human(93)-sp|Q01780|EXOSX_HUMAN(583)/SUMO2_Human(93)-sp|Q01780-2|EXOSX_HUMAN(583)/	Inter-Protein	4	1	28	30	1	1
478	QE4_LC12_IAH_SUMO_R1_HEK_AspN_E1_F5.18514.18514.3.0.dta	3	3020	DVFQQQTGG(9)-ATILNTENLSSTPAPKYLK(16)	Cross-Linked	SUMO2_Human	3020	null	1	0.00152	0.010924	3.61536	SUMO2_Human(93)-sp|Q6PJP8|DCR1A_HUMAN(533)/	Inter-Protein	5	1	37.5	72.5	1	1
479	QE4_LC12_IAH_SUMO_R1_HEK_AspN_E1_F2.12584.12584.2.0.dta	2	2020	DVFQQQTGG(9)-EAALENGIKN(9)	Cross-Linked	SUMO2_Human	2020	null	1	0.00152	0.005354	2.65184	SUMO2_Human(93)-sp|P43243|MATR3_HUMAN(736)/SUMO2_Human(93)-sp|P43243-2|MATR3_HUMAN(448)/SUMO2_Human(93)-tr|A8MXP9|A8MXP9_HUMAN(784)/SUMO2_Human(93)-tr|B3KM87|B3KM87_HUMAN(398)/SUMO2_Human(93)-tr|Q68E03|Q68E03_HUMAN(172)/SUMO2_Human(93)-tr|A0A0R4J2E8|A0A0R4J2E8_HUMAN(736)/SUMO2_Human(93)-tr|D6REM6|D6REM6_HUMAN(736)/	Inter-Protein	2	1	31.5	32.5	1	1
480	QE4_LC12_IAH_SUMO_R1_HEK_AspN_E1_F3.18599.18599.2.0.dta	2	2000	DVFQQQTGG(9)-LSAFAFKQE(7)	Cross-Linked	SUMO2_Human	2000	null	1	0.00153	0.003697	1.8476	SUMO2_Human(93)-sp|O75717|WDHD1_HUMAN(1127)/SUMO2_Human(93)-sp|O75717-2|WDHD1_HUMAN(1004)/	Inter-Protein	3	1	27.5	24.5	1	1
481	QE4_LC12_IAH_SUMO_R1_HEK_AspN_E1_F4.17108.17108.2.0.dta	2	2030	DVFQQQTGG(9)-ADSLLAVVKR(9)	Cross-Linked	SUMO2_Human	2030	null	1	0.00155	0.006718	3.30597	SUMO2_Human(93)-sp|Q14151|SAFB2_HUMAN(293)/SUMO2_Human(93)-sp|Q15424|SAFB1_HUMAN(294)/SUMO2_Human(93)-sp|Q15424-2|SAFB1_HUMAN(225)/SUMO2_Human(93)-sp|Q15424-3|SAFB1_HUMAN(294)/SUMO2_Human(93)-sp|Q15424-4|SAFB1_HUMAN(294)/	Inter-Protein	4	1	37	36	1	1
482	QE4_LC12_IAH_SUMO_R1_HEK_AspN_E1_F6.27796.27796.3.0.dta	3	2970	DVFQQQTGG(9)-AAIGCGIVESILNWVKFK(16)	Cross-Linked	SUMO2_Human	2970	Carbamidomethyl[C](17)	1	0.00157	-0.001262	-0.425557	SUMO2_Human(93)-sp|P11388|TOP2A_HUMAN(416)/SUMO2_Human(93)-sp|P11388-2|TOP2A_HUMAN(442)/SUMO2_Human(93)-sp|P11388-3|TOP2A_HUMAN(452)/SUMO2_Human(93)-sp|P11388-4|TOP2A_HUMAN(497)/	Inter-Protein	6	1	28.5	48.5	1	1
483	QE4_LC12_IAH_SUMO_R1_HEK_AspN_E1_F2.24181.24181.2.0.dta	2	2310	DVFQQQTGG(9)-SGWESYYKTEG(8)	Cross-Linked	SUMO2_Human	2310	Acetyl[ProteinN-term](12)	1	0.00157	0.006511	2.81984	SUMO2_Human(93)-sp|P12956|XRCC6_HUMAN(9)/SUMO2_Human(93)-sp|P12956-2|XRCC6_HUMAN(9)/	Inter-Protein	2	1	21.5	19.5	1	1
484	QE4_LC12_IAH_SUMO_R1_HEK_AspN_E1_F1.24200.24200.2.0.dta	2	2370	DVFQQQTGG(9)-FLGVIVKSERPC(7)	Cross-Linked	SUMO2_Human	2370	Carbamidomethyl[C](24)	1	0.00158	0.009394	3.97176	SUMO2_Human(93)-sp|Q8ND82|Z280C_HUMAN(273)/SUMO2_Human(93)-tr|Q9UJJ2|Q9UJJ2_HUMAN(273)/	Inter-Protein	1	1	22	21	1	1
485	QE4_LC12_IAH_SUMO_R1_HEK_AspN_E1_F6.7834.7834.3.0.dta	3	2730	DVFQQQTGG(9)-TVNQQTMAAPVVKEEK(13)	Cross-Linked	SUMO2_Human	2730	null	1	0.00159	0.005428	1.98584	SUMO2_Human(93)-sp|Q9Y520|PRC2C_HUMAN(1133)/SUMO2_Human(93)-sp|Q9Y520-2|PRC2C_HUMAN(890)/SUMO2_Human(93)-sp|Q9Y520-3|PRC2C_HUMAN(1133)/SUMO2_Human(93)-sp|Q9Y520-4|PRC2C_HUMAN(1133)/SUMO2_Human(93)-sp|Q9Y520-5|PRC2C_HUMAN(1133)/SUMO2_Human(93)-sp|Q9Y520-6|PRC2C_HUMAN(1133)/SUMO2_Human(93)-sp|Q9Y520-7|PRC2C_HUMAN(1135)/SUMO2_Human(93)-tr|E7EPN9|E7EPN9_HUMAN(1135)/	Inter-Protein	6	1	23.5	43.5	1	1
486	QE4_LC12_IAH_SUMO_R1_HEK_AspN_E1_F1.16843.16843.2.0.dta	2	2430	DVFQQQTGG(9)-EVTPESGPPKVEEA(10)	Cross-Linked	SUMO2_Human	2430	null	1	0.00159	0.006406	2.63714	SUMO2_Human(93)-sp|P46087|NOP2_HUMAN(202)/SUMO2_Human(93)-sp|P46087-2|NOP2_HUMAN(198)/SUMO2_Human(93)-sp|P46087-3|NOP2_HUMAN(198)/SUMO2_Human(93)-sp|P46087-4|NOP2_HUMAN(235)/SUMO2_Human(93)-tr|F5H5X6|F5H5X6_HUMAN(198)/SUMO2_Human(93)-tr|F5GYR3|F5GYR3_HUMAN(78)/	Inter-Protein	1	1	21	33	1	1
487	QE4_LC12_IAH_SUMO_R1_HEK_AspN_E1_F6.12135.12135.2.0.dta	2	2090	DVFQQQTGG(9)-RIIIKMEPE(5)	Cross-Linked	SUMO2_Human	2090	null	1	0.00159	0.002634	1.26084	SUMO2_Human(93)-sp|Q9Y2K1|ZBTB1_HUMAN(328)/SUMO2_Human(93)-sp|Q9Y2K1-2|ZBTB1_HUMAN(328)/	Inter-Protein	6	1	27	18	1	1
488	QE4_LC12_IAH_SUMO_R1_HEK_AspN_E1_F4.6138.6138.2.0.dta	2	1950	DVFQQQTGG(9)-SEPVKEESS(5)	Cross-Linked	SUMO2_Human	1950	null	1	0.00159	0.008514	4.36193	SUMO2_Human(93)-sp|Q14151|SAFB2_HUMAN(230)/SUMO2_Human(93)-sp|Q15424|SAFB1_HUMAN(231)/SUMO2_Human(93)-sp|Q15424-2|SAFB1_HUMAN(162)/SUMO2_Human(93)-sp|Q15424-3|SAFB1_HUMAN(231)/SUMO2_Human(93)-sp|Q15424-4|SAFB1_HUMAN(231)/	Inter-Protein	4	1	27.5	22.5	1	1
489	QE4_LC12_IAH_SUMO_R1_HEK_AspN_E1_F1.18586.18586.2.0.dta	2	1980	DVFQQQTGG(9)-DILGETCKS(8)	Cross-Linked	SUMO2_Human	1980	Carbamidomethyl[C](19)	1	0.0016	0.006718	3.38795	SUMO2_Human(93)-sp|Q14151|SAFB2_HUMAN(225)/SUMO2_Human(93)-sp|Q15424|SAFB1_HUMAN(226)/SUMO2_Human(93)-sp|Q15424-2|SAFB1_HUMAN(157)/SUMO2_Human(93)-sp|Q15424-3|SAFB1_HUMAN(226)/SUMO2_Human(93)-sp|Q15424-4|SAFB1_HUMAN(226)/	Inter-Protein	1	1	25	22	1	1
[truncated: 26,059 more rows]
