# Supplementary material for: Global Analysis of Protein and Small-Molecule Substrates of Ubiquitin-Like Proteins
Source: Mol Cell Proteomics. 2025 Apr 18;24(7):100975. doi: 10.1016/j.mcpro.2025.100975 (PMC12270671; doi:10.1016/j.mcpro.2025.100975)
Supplement: Supplemental_Table S6 [file mmc6.xlsx]

## Sheet: Legend
		Supplementary Table S6. Identification of SUMOylation sites using MaxQuant from sample of HEK 293T cell line
		Cutoff: 5% False discovery rate (FDR) at spectra level; spectra number >= 2
		SUMO2_Human_ASP_N_DG12_mis0：the released C-terminal peptide from SUMO2 after digestion have no missing cleavage sites. (DVFQQQTGG)
		SUMO2_Human_ASP_N_DG12_mis1：the released C-terminal peptide from SUMO2 after digestion have 1 missing cleavage sites. (DTIDVFQQQTGG)
		SUMO2_Human_ASP_N_DG12_mis2：the released C-terminal peptide from SUMO2 after digestion have 2 missing cleavage sites. (DEDTIDVFQQQTGG)
		Score diffs: Sequence representation for each of the possible PTM positions in each possible configuration, the difference is calculated between the identification score with the PTM added to that position and the best scoring identification where no PTM is added to that position. When this value is negative, it is unlikely that the particular modification is located at this position.

## Sheet: SUMOylation sites
Site groups	Spectra number
sp|P78347-2|GTF2I_HUMAN(240), sp|P78347-3|GTF2I_HUMAN(240), sp|P78347-5|GTF2I_HUMAN(240)	231
sp|Q14151|SAFB2_HUMAN(293), sp|Q15424-2|SAFB1_HUMAN(225), sp|Q15424-3|SAFB1_HUMAN(294), sp|Q15424-4|SAFB1_HUMAN(294), sp|Q15424|SAFB1_HUMAN(294)	160
sp|Q5VZL5-2|ZMYM4_HUMAN(250), sp|Q5VZL5-4|ZMYM4_HUMAN(218), sp|Q5VZL5|ZMYM4_HUMAN(250)	109
sp|Q8ND82|Z280C_HUMAN(273), tr|Q9UJJ2|Q9UJJ2_HUMAN(273)	105
sp|Q8IX12-2|CCAR1_HUMAN(997), sp|Q8IX12|CCAR1_HUMAN(1012), tr|A0A0C4DGG8|A0A0C4DGG8_HUMAN(997)	93
sp|O15164-2|TIF1A_HUMAN(689), sp|O15164|TIF1A_HUMAN(723)	92
sp|Q86U86-2|PB1_HUMAN(1293), sp|Q86U86-3|PB1_HUMAN(1261), sp|Q86U86-4|PB1_HUMAN(1268), sp|Q86U86-5|PB1_HUMAN(1293), sp|Q86U86-7|PB1_HUMAN(1308), sp|Q86U86-8|PB1_HUMAN(1308), sp|Q86U86-9|PB1_HUMAN(1268), sp|Q86U86|PB1_HUMAN(1293), tr|E7EVG2|E7EVG2_HUMAN(1292)	84
sp|P78347-2|GTF2I_HUMAN(950), sp|P78347-3|GTF2I_HUMAN(971), sp|P78347-4|GTF2I_HUMAN(970), sp|P78347|GTF2I_HUMAN(991)	83
sp|Q02880-2|TOP2B_HUMAN(1266), sp|Q02880|TOP2B_HUMAN(1271)	83
sp|Q13263-2|TIF1B_HUMAN(722), sp|Q13263|TIF1B_HUMAN(804), tr|M0R0K9|M0R0K9_HUMAN(429)	82
sp|Q9H0E9-2|BRD8_HUMAN(554), sp|Q9H0E9-3|BRD8_HUMAN(375), sp|Q9H0E9-4|BRD8_HUMAN(484), sp|Q9H0E9|BRD8_HUMAN(481), tr|B5MCW3|B5MCW3_HUMAN(481), tr|H0YAH7|H0YAH7_HUMAN(133), tr|H7C127|H7C127_HUMAN(510), tr|H7C128|H7C128_HUMAN(475), tr|H7C179|H7C179_HUMAN(479)	78
sp|Q9H2Y7-2|ZN106_HUMAN(965), sp|Q9H2Y7|ZN106_HUMAN(1737), tr|A0A0C4DGM5|A0A0C4DGM5_HUMAN(922), tr|H3BRD4|H3BRD4_HUMAN(123), tr|H3BS99|H3BS99_HUMAN(704)	77
sp|P49711-2|CTCF_HUMAN(361), sp|P49711|CTCF_HUMAN(689)	70
sp|Q14151|SAFB2_HUMAN(230), sp|Q15424-2|SAFB1_HUMAN(162), sp|Q15424-3|SAFB1_HUMAN(231), sp|Q15424-4|SAFB1_HUMAN(231), sp|Q15424|SAFB1_HUMAN(231)	65
sp|P09874|PARP1_HUMAN(486)	59
sp|P07910-2|HNRPC_HUMAN(237), sp|P07910-3|HNRPC_HUMAN(170), sp|P07910-4|HNRPC_HUMAN(194), sp|P07910|HNRPC_HUMAN(250), tr|B2R5W2|B2R5W2_HUMAN(237), tr|B4DY08|B4DY08_HUMAN(237), tr|G3V2D6|G3V2D6_HUMAN(158), tr|G3V2Q1|G3V2Q1_HUMAN(249), tr|G3V4C1|G3V4C1_HUMAN(236), tr|G3V4W0|G3V4W0_HUMAN(237), tr|G3V5V7|G3V5V7_HUMAN(134)	59
sp|Q9UHL9-2|GT2D1_HUMAN(495), sp|Q9UHL9-3|GT2D1_HUMAN(527), sp|Q9UHL9|GT2D1_HUMAN(495), tr|E9PFE2|E9PFE2_HUMAN(495)	57
sp|Q9UPN9-2|TRI33_HUMAN(793), sp|Q9UPN9|TRI33_HUMAN(793), tr|H0Y612|H0Y612_HUMAN(554)	56
sp|Q14149|MORC3_HUMAN(650)	56
sp|O75533|SF3B1_HUMAN(413)	55
sp|Q14151|SAFB2_HUMAN(225), sp|Q15424-2|SAFB1_HUMAN(157), sp|Q15424-3|SAFB1_HUMAN(226), sp|Q15424-4|SAFB1_HUMAN(226), sp|Q15424|SAFB1_HUMAN(226)	52
sp|Q5T5X7|BEND3_HUMAN(20)	52
sp|Q13263-2|TIF1B_HUMAN(668), sp|Q13263|TIF1B_HUMAN(750), tr|M0R0K9|M0R0K9_HUMAN(375)	51
sp|Q01780-2|EXOSX_HUMAN(583), sp|Q01780|EXOSX_HUMAN(583)	50
sp|Q86V15-2|CASZ1_HUMAN(975), sp|Q86V15|CASZ1_HUMAN(975)	49
sp|Q96DT7-2|ZBT10_HUMAN(617), sp|Q96DT7-3|ZBT10_HUMAN(444), sp|Q96DT7-4|ZBT10_HUMAN(325), sp|Q96DT7|ZBT10_HUMAN(617)	49
sp|P37275-2|ZEB1_HUMAN(348), sp|P37275-3|ZEB1_HUMAN(280), sp|P37275-4|ZEB1_HUMAN(327), sp|P37275-5|ZEB1_HUMAN(331), sp|P37275|ZEB1_HUMAN(347), tr|H0YMD3|H0YMD3_HUMAN(129), tr|H0YND9|H0YND9_HUMAN(273)	48
sp|P05423|RPC4_HUMAN(302)	47
sp|Q9Y4A5-2|TRRAP_HUMAN(2525), sp|Q9Y4A5|TRRAP_HUMAN(2543), tr|F2Z2U4|F2Z2U4_HUMAN(2525), tr|H0Y4W2|H0Y4W2_HUMAN(2265)	45
sp|Q8NAF0|ZN579_HUMAN(508)	44
sp|Q14151|SAFB2_HUMAN(163), tr|K7EQU4|K7EQU4_HUMAN(31), tr|K7ERX3|K7ERX3_HUMAN(69)	44
sp|P46060|RAGP1_HUMAN(524)	44
sp|P55854-2|SUMO3_HUMAN(32), sp|P55854|SUMO3_HUMAN(32), sp|P61956-2|SUMO2_HUMAN(33), sp|P61956|SUMO2_HUMAN(33), sp|Q6EEV6|SUMO4_HUMAN(33), tr|A8MU27|A8MU27_HUMAN(32), tr|A8MUA9|A8MUA9_HUMAN(32)	43
sp|Q969R5|LMBL2_HUMAN(675)	41
sp|Q06265-2|EXOS9_HUMAN(297), sp|Q06265-3|EXOS9_HUMAN(213), sp|Q06265-4|EXOS9_HUMAN(213), sp|Q06265|EXOS9_HUMAN(297), tr|D6RIY6|D6RIY6_HUMAN(281)	41
sp|Q9UIS9-10|MBD1_HUMAN(488), sp|Q9UIS9-11|MBD1_HUMAN(436), sp|Q9UIS9-12|MBD1_HUMAN(538), sp|Q9UIS9-2|MBD1_HUMAN(469), sp|Q9UIS9-4|MBD1_HUMAN(436), sp|Q9UIS9-5|MBD1_HUMAN(489), sp|Q9UIS9-6|MBD1_HUMAN(492), sp|Q9UIS9-7|MBD1_HUMAN(482), sp|Q9UIS9-8|MBD1_HUMAN(469), sp|Q9UIS9-9|MBD1_HUMAN(563), sp|Q9UIS9|MBD1_HUMAN(538), tr|A0A0A0MS90|A0A0A0MS90_HUMAN(507), tr|K7EN65|K7EN65_HUMAN(173), tr|K7EPZ6|K7E…	40
sp|Q7Z6I8-2|CE024_HUMAN(75), sp|Q7Z6I8|CE024_HUMAN(75), tr|H0YAE0|H0YAE0_HUMAN(59)	38
sp|P61956-2|SUMO2_HUMAN(11), sp|P61956|SUMO2_HUMAN(11)	38
sp|P0CG47|UBB_HUMAN(11), sp|P0CG48|UBC_HUMAN(11), sp|P62979|RS27A_HUMAN(11), sp|P62987|RL40_HUMAN(11), tr|B4DV12|B4DV12_HUMAN(11), tr|F5GXK7|F5GXK7_HUMAN(11), tr|F5GYU3|F5GYU3_HUMAN(11), tr|F5GZ39|F5GZ39_HUMAN(11), tr|F5H265|F5H265_HUMAN(11), tr|F5H2Z3|F5H2Z3_HUMAN(11), tr|F5H388|F5H388_HUMAN(11), tr|F5H6Q2|F5H6Q2_HUMAN(11), tr|F5H747|F5H747_HUMAN(11), tr|J3QKN0|J3QKN0_HUMAN(11), tr|J3QS39|J3QS39…	38
sp|Q9H165-6|BC11A_HUMAN(123)	37
sp|P78347-2|GTF2I_HUMAN(447), sp|P78347-3|GTF2I_HUMAN(468), sp|P78347-4|GTF2I_HUMAN(467), sp|P78347|GTF2I_HUMAN(488)	37
sp|P49792|RBP2_HUMAN(2792)	37
sp|Q13111-2|CAF1A_HUMAN(182), sp|Q13111-3|CAF1A_HUMAN(182), sp|Q13111|CAF1A_HUMAN(182)	37
sp|Q8IYH5-2|ZZZ3_HUMAN(646), sp|Q8IYH5-3|ZZZ3_HUMAN(153), sp|Q8IYH5|ZZZ3_HUMAN(647)	36
sp|Q9NSC2-2|SALL1_HUMAN(989), sp|Q9NSC2|SALL1_HUMAN(1086), tr|H3BSM9|H3BSM9_HUMAN(989)	36
sp|Q14676-2|MDC1_HUMAN(1576), sp|Q14676-3|MDC1_HUMAN(1553), sp|Q14676-4|MDC1_HUMAN(817), sp|Q14676|MDC1_HUMAN(1840)	35
sp|Q9UPN9-2|TRI33_HUMAN(839), sp|Q9UPN9|TRI33_HUMAN(839), tr|H0Y612|H0Y612_HUMAN(600)	35
sp|O60814|H2B1K_HUMAN(109), sp|P06899|H2B1J_HUMAN(109), sp|P23527|H2B1O_HUMAN(109), sp|P33778|H2B1B_HUMAN(109), sp|P57053|H2BFS_HUMAN(109), sp|P58876|H2B1D_HUMAN(109), sp|P62807|H2B1C_HUMAN(109), sp|Q16778|H2B2E_HUMAN(109), sp|Q5QNW6-2|H2B2F_HUMAN(109), sp|Q5QNW6|H2B2F_HUMAN(109), sp|Q93079|H2B1H_HUMAN(109), sp|Q99877|H2B1N_HUMAN(109), sp|Q99879|H2B1M_HUMAN(109), sp|Q99880|H2B1L_HUMAN(109), tr|U3…	35
sp|P55265-2|DSRAD_HUMAN(418), sp|P55265-3|DSRAD_HUMAN(418), sp|P55265-4|DSRAD_HUMAN(461), sp|P55265-5|DSRAD_HUMAN(123), sp|P55265|DSRAD_HUMAN(418), tr|H0YCK3|H0YCK3_HUMAN(413)	35
sp|Q9NPI1-2|BRD7_HUMAN(127), sp|Q9NPI1|BRD7_HUMAN(127)	34
sp|O60885|BRD4_HUMAN(1111)	34
sp|P55854-2|SUMO3_HUMAN(20), sp|P55854|SUMO3_HUMAN(20), sp|P61956-2|SUMO2_HUMAN(21), sp|P61956|SUMO2_HUMAN(21), tr|A8MU27|A8MU27_HUMAN(20), tr|A8MUA9|A8MUA9_HUMAN(20)	34
sp|Q9HCI6-2|K1586_HUMAN(69), sp|Q9HCI6|K1586_HUMAN(119), tr|F5H2N6|F5H2N6_HUMAN(92)	34
sp|Q96T23-2|RSF1_HUMAN(425), sp|Q96T23-3|RSF1_HUMAN(204), sp|Q96T23|RSF1_HUMAN(456), tr|H0YCN2|H0YCN2_HUMAN(257), tr|H0YER1|H0YER1_HUMAN(455)	34
sp|Q96T23-2|RSF1_HUMAN(263), sp|Q96T23-3|RSF1_HUMAN(42), sp|Q96T23|RSF1_HUMAN(294), tr|H0YCN2|H0YCN2_HUMAN(95), tr|H0YER1|H0YER1_HUMAN(293)	34
sp|P11388-2|TOP2A_HUMAN(1411), sp|P11388-3|TOP2A_HUMAN(1421), sp|P11388-4|TOP2A_HUMAN(1466), sp|P11388|TOP2A_HUMAN(1385)	33
sp|Q14676-2|MDC1_HUMAN(616), sp|Q14676-3|MDC1_HUMAN(616), sp|Q14676-4|MDC1_HUMAN(616), sp|Q14676|MDC1_HUMAN(616)	33
sp|Q9Y230-2|RUVB2_HUMAN(411), sp|Q9Y230|RUVB2_HUMAN(456)	33
sp|Q9UQR1|ZN148_HUMAN(115)	33
sp|Q16649|NFIL3_HUMAN(219)	33
sp|P29590-10|PML_HUMAN(160), sp|P29590-11|PML_HUMAN(160), sp|P29590-12|PML_HUMAN(160), sp|P29590-13|PML_HUMAN(160), sp|P29590-14|PML_HUMAN(160), sp|P29590-2|PML_HUMAN(160), sp|P29590-3|PML_HUMAN(160), sp|P29590-4|PML_HUMAN(160), sp|P29590-5|PML_HUMAN(160), sp|P29590-8|PML_HUMAN(160), sp|P29590-9|PML_HUMAN(160), sp|P29590|PML_HUMAN(160), tr|H3BT57|H3BT57_HUMAN(160)	33
sp|Q9ULU4-10|PKCB1_HUMAN(665), sp|Q9ULU4-11|PKCB1_HUMAN(645), sp|Q9ULU4-12|PKCB1_HUMAN(665), sp|Q9ULU4-13|PKCB1_HUMAN(665), sp|Q9ULU4-14|PKCB1_HUMAN(640), sp|Q9ULU4-15|PKCB1_HUMAN(593), sp|Q9ULU4-16|PKCB1_HUMAN(640), sp|Q9ULU4-17|PKCB1_HUMAN(640), sp|Q9ULU4-18|PKCB1_HUMAN(593), sp|Q9ULU4-19|PKCB1_HUMAN(672), sp|Q9ULU4-20|PKCB1_HUMAN(645), sp|Q9ULU4-21|PKCB1_HUMAN(620), sp|Q9ULU4-22|PKCB1_HUMAN(66…	33
sp|P05423|RPC4_HUMAN(288)	32
sp|Q9UIS9-10|MBD1_HUMAN(390), sp|Q9UIS9-11|MBD1_HUMAN(384), sp|Q9UIS9-12|MBD1_HUMAN(440), sp|Q9UIS9-2|MBD1_HUMAN(417), sp|Q9UIS9-4|MBD1_HUMAN(384), sp|Q9UIS9-5|MBD1_HUMAN(391), sp|Q9UIS9-6|MBD1_HUMAN(440), sp|Q9UIS9-7|MBD1_HUMAN(384), sp|Q9UIS9-8|MBD1_HUMAN(417), sp|Q9UIS9-9|MBD1_HUMAN(465), sp|Q9UIS9|MBD1_HUMAN(440), tr|A0A0A0MS90|A0A0A0MS90_HUMAN(409), tr|K7EMA9|K7EMA9_HUMAN(229), tr|K7EN65|K7E…	32
sp|Q14149|MORC3_HUMAN(651)	32
sp|P46100-2|ATRX_HUMAN(1778), sp|P46100-3|ATRX_HUMAN(1865), sp|P46100-4|ATRX_HUMAN(1944), sp|P46100-5|ATRX_HUMAN(1827), sp|P46100|ATRX_HUMAN(1982)	31
sp|O95785-2|WIZ_HUMAN(666), sp|O95785-3|WIZ_HUMAN(837), sp|O95785-4|WIZ_HUMAN(707), sp|O95785|WIZ_HUMAN(1523), tr|B9EGQ5|B9EGQ5_HUMAN(704), tr|M0QXA7|M0QXA7_HUMAN(840)	31
sp|P29590-2|PML_HUMAN(460), sp|P29590-3|PML_HUMAN(460), sp|P29590-4|PML_HUMAN(460), sp|P29590-5|PML_HUMAN(460), sp|P29590-8|PML_HUMAN(460), sp|P29590-9|PML_HUMAN(460), sp|P29590|PML_HUMAN(460), tr|H3BVD2|H3BVD2_HUMAN(104)	31
sp|Q86V15-2|CASZ1_HUMAN(910), sp|Q86V15|CASZ1_HUMAN(910)	31
sp|Q14839-2|CHD4_HUMAN(1593), sp|Q14839|CHD4_HUMAN(1565), tr|A0A0C4DGG9|A0A0C4DGG9_HUMAN(1590), tr|F5GWX5|F5GWX5_HUMAN(1558)	31
sp|O75643-2|U520_HUMAN(46), sp|O75643|U520_HUMAN(46)	31
sp|Q9ULU4-10|PKCB1_HUMAN(12), sp|Q9ULU4-12|PKCB1_HUMAN(12), sp|Q9ULU4-13|PKCB1_HUMAN(12), sp|Q9ULU4-14|PKCB1_HUMAN(12), sp|Q9ULU4-15|PKCB1_HUMAN(12), sp|Q9ULU4-16|PKCB1_HUMAN(12), sp|Q9ULU4-17|PKCB1_HUMAN(12), sp|Q9ULU4-18|PKCB1_HUMAN(12), sp|Q9ULU4-22|PKCB1_HUMAN(12), sp|Q9ULU4-5|PKCB1_HUMAN(12), sp|Q9ULU4-7|PKCB1_HUMAN(12), sp|Q9ULU4-8|PKCB1_HUMAN(12), tr|A0A087WVZ6|A0A087WVZ6_HUMAN(12)	31
sp|Q92618|ZN516_HUMAN(1043), tr|A0A087WUJ4|A0A087WUJ4_HUMAN(434)	31
sp|Q9NW64-2|RBM22_HUMAN(275), sp|Q9NW64|RBM22_HUMAN(324)	30
sp|P60709|ACTB_HUMAN(113), sp|P63261|ACTG_HUMAN(113), tr|E7EVS6|E7EVS6_HUMAN(113), tr|G5E9R0|G5E9R0_HUMAN(113), tr|I3L1U9|I3L1U9_HUMAN(113), tr|I3L3I0|I3L3I0_HUMAN(113), tr|I3L3R2|I3L3R2_HUMAN(113), tr|I3L4N8|I3L4N8_HUMAN(104), tr|J3KT65|J3KT65_HUMAN(113)	30
sp|Q9Y4E5-2|ZN451_HUMAN(832), sp|Q9Y4E5|ZN451_HUMAN(832), tr|E9PH99|E9PH99_HUMAN(832)	30
sp|Q9UKV3-5|ACINU_HUMAN(532), sp|Q9UKV3|ACINU_HUMAN(532), tr|E7EQT4|E7EQT4_HUMAN(492), tr|S4R3H4|S4R3H4_HUMAN(474)	30
sp|Q12888-2|TP53B_HUMAN(935), sp|Q12888-3|TP53B_HUMAN(935), sp|Q12888|TP53B_HUMAN(930), tr|A6NNK5|A6NNK5_HUMAN(935), tr|H7C3N7|H7C3N7_HUMAN(177)	30
sp|Q8IX15-3|HOMEZ_HUMAN(184), sp|Q8IX15|HOMEZ_HUMAN(182)	29
sp|P29590-11|PML_HUMAN(442), sp|P29590-12|PML_HUMAN(442), sp|P29590-13|PML_HUMAN(442), sp|P29590-2|PML_HUMAN(490), sp|P29590-3|PML_HUMAN(490), sp|P29590-4|PML_HUMAN(490), sp|P29590-5|PML_HUMAN(490), sp|P29590-8|PML_HUMAN(490), sp|P29590-9|PML_HUMAN(490), sp|P29590|PML_HUMAN(490), tr|H3BRN3|H3BRN3_HUMAN(40), tr|H3BT57|H3BT57_HUMAN(442), tr|H3BUJ5|H3BUJ5_HUMAN(191), tr|H3BVD2|H3BVD2_HUMAN(134)	29
sp|Q92766-2|RREB1_HUMAN(913), sp|Q92766-3|RREB1_HUMAN(913), sp|Q92766-5|RREB1_HUMAN(913), sp|Q92766|RREB1_HUMAN(913)	29
sp|Q96K83|ZN521_HUMAN(1146), tr|H7BYU6|H7BYU6_HUMAN(1146), tr|J3KTI4|J3KTI4_HUMAN(926), tr|J3QQI2|J3QQI2_HUMAN(104)	27
sp|Q96T23-2|RSF1_HUMAN(246), sp|Q96T23-3|RSF1_HUMAN(25), sp|Q96T23|RSF1_HUMAN(277), tr|H0YCN2|H0YCN2_HUMAN(78), tr|H0YER1|H0YER1_HUMAN(276)	27
sp|Q9H0E9-2|BRD8_HUMAN(648), sp|Q9H0E9-3|BRD8_HUMAN(469), sp|Q9H0E9-4|BRD8_HUMAN(578), sp|Q9H0E9|BRD8_HUMAN(575), tr|B5MCW3|B5MCW3_HUMAN(575), tr|H0YAH7|H0YAH7_HUMAN(227), tr|H7C127|H7C127_HUMAN(604), tr|H7C128|H7C128_HUMAN(569), tr|H7C179|H7C179_HUMAN(573)	27
sp|P29374-2|ARI4A_HUMAN(759), sp|P29374-3|ARI4A_HUMAN(759), sp|P29374|ARI4A_HUMAN(759), tr|H7C485|H7C485_HUMAN(437)	27
sp|O15164-2|TIF1A_HUMAN(707), sp|O15164|TIF1A_HUMAN(741)	27
sp|Q02880-2|TOP2B_HUMAN(1451), sp|Q02880|TOP2B_HUMAN(1456)	27
sp|Q13428-2|TCOF_HUMAN(678), sp|Q13428-3|TCOF_HUMAN(755), sp|Q13428-4|TCOF_HUMAN(755), sp|Q13428-5|TCOF_HUMAN(755), sp|Q13428-6|TCOF_HUMAN(755), sp|Q13428-7|TCOF_HUMAN(755), sp|Q13428-8|TCOF_HUMAN(678), sp|Q13428|TCOF_HUMAN(755), tr|E7ETY2|E7ETY2_HUMAN(755), tr|J3KQ96|J3KQ96_HUMAN(755)	26
sp|P52272-2|HNRPM_HUMAN(17), sp|P52272|HNRPM_HUMAN(17), tr|A0A087X0X3|A0A087X0X3_HUMAN(17), tr|M0QYQ7|M0QYQ7_HUMAN(17), tr|M0R019|M0R019_HUMAN(17), tr|M0R0N3|M0R0N3_HUMAN(17), tr|M0R0Y6|M0R0Y6_HUMAN(17), tr|M0R2T0|M0R2T0_HUMAN(17)	26
sp|Q86YP4-2|P66A_HUMAN(487), sp|Q86YP4-3|P66A_HUMAN(488), sp|Q86YP4|P66A_HUMAN(487)	26
sp|Q14149|MORC3_HUMAN(597)	26
sp|Q8TD17-2|ZN398_HUMAN(63), sp|Q8TD17|ZN398_HUMAN(234)	26
sp|Q02880-2|TOP2B_HUMAN(1209), sp|Q02880|TOP2B_HUMAN(1214)	26
sp|Q8ND82|Z280C_HUMAN(266), tr|Q9UJJ2|Q9UJJ2_HUMAN(266)	26
sp|O60832-2|DKC1_HUMAN(413), sp|O60832|DKC1_HUMAN(413), tr|H7C2Q2|H7C2Q2_HUMAN(200)	26
sp|Q969R5|LMBL2_HUMAN(700)	25
sp|Q6AHZ1-2|Z518A_HUMAN(464), sp|Q6AHZ1|Z518A_HUMAN(994)	25
sp|Q15911-2|ZFHX3_HUMAN(1892), sp|Q15911|ZFHX3_HUMAN(2806)	25
sp|Q9ULM3|YETS2_HUMAN(1110)	25
sp|Q9UGL1|KDM5B_HUMAN(242), tr|B3KV94|B3KV94_HUMAN(84)	25
sp|Q92786|PROX1_HUMAN(556)	25
sp|Q6IQ21|ZN770_HUMAN(581)	25
sp|Q5PSV4-2|BRM1L_HUMAN(192), sp|Q5PSV4|BRM1L_HUMAN(240), tr|H0YHD0|H0YHD0_HUMAN(155)	24
sp|Q9C091-3|GRB1L_HUMAN(1551), sp|Q9C091|GRB1L_HUMAN(1660), tr|J3KRT4|J3KRT4_HUMAN(55)	24
sp|Q9UBC3-2|DNM3B_HUMAN(597), sp|Q9UBC3-3|DNM3B_HUMAN(597), sp|Q9UBC3-4|DNM3B_HUMAN(597), sp|Q9UBC3-5|DNM3B_HUMAN(597), sp|Q9UBC3-6|DNM3B_HUMAN(609), sp|Q9UBC3-7|DNM3B_HUMAN(521), sp|Q9UBC3-8|DNM3B_HUMAN(555), sp|Q9UBC3|DNM3B_HUMAN(617)	24
sp|Q9UKX7-2|NUP50_HUMAN(325), sp|Q9UKX7|NUP50_HUMAN(353), tr|B0QY21|B0QY21_HUMAN(132)	24
sp|P46100-2|ATRX_HUMAN(800), sp|P46100-3|ATRX_HUMAN(887), sp|P46100-4|ATRX_HUMAN(966), sp|P46100-5|ATRX_HUMAN(849), sp|P46100-6|ATRX_HUMAN(936), sp|P46100|ATRX_HUMAN(1004), tr|A0A096LNL9|A0A096LNL9_HUMAN(936)	24
sp|Q8IUE6|H2A2B_HUMAN(120)	24
sp|O75925-2|PIAS1_HUMAN(240), sp|O75925-3|PIAS1_HUMAN(238), sp|O75925|PIAS1_HUMAN(238)	24
sp|Q53GS9-3|SNUT2_HUMAN(73), sp|Q53GS9|SNUT2_HUMAN(73), tr|B9A018|B9A018_HUMAN(73), tr|F8WC91|F8WC91_HUMAN(73)	24
sp|Q96HW7-4|INT4_HUMAN(166), sp|Q96HW7|INT4_HUMAN(791)	24
sp|Q02880-2|TOP2B_HUMAN(1245), sp|Q02880|TOP2B_HUMAN(1250)	23
sp|P63165|SUMO1_HUMAN(7), tr|B8ZZJ0|B8ZZJ0_HUMAN(7), tr|B8ZZN6|B8ZZN6_HUMAN(7), tr|B9A032|B9A032_HUMAN(7)	23
sp|Q9NSC2-2|SALL1_HUMAN(448), sp|Q9NSC2|SALL1_HUMAN(545), tr|H3BSM9|H3BSM9_HUMAN(448)	23
sp|Q9ULD5-2|ZN777_HUMAN(452), sp|Q9ULD5|ZN777_HUMAN(452)	23
sp|Q49A26-2|GLYR1_HUMAN(201), sp|Q49A26-3|GLYR1_HUMAN(201), sp|Q49A26-4|GLYR1_HUMAN(132), sp|Q49A26-5|GLYR1_HUMAN(120), sp|Q49A26|GLYR1_HUMAN(201), tr|K7EMM8|K7EMM8_HUMAN(189), tr|K7EPU6|K7EPU6_HUMAN(103), tr|K7EQB2|K7EQB2_HUMAN(120)	23
sp|P62316|SMD2_HUMAN(8), tr|K7ERG4|K7ERG4_HUMAN(8)	23
sp|Q9H2Y7-2|ZN106_HUMAN(428), sp|Q9H2Y7|ZN106_HUMAN(1200), tr|A0A0C4DGM5|A0A0C4DGM5_HUMAN(385), tr|H3BS99|H3BS99_HUMAN(254), tr|U3KQH7|U3KQH7_HUMAN(158)	23
sp|Q8IYB3-2|SRRM1_HUMAN(868), sp|Q8IYB3|SRRM1_HUMAN(870), tr|A9Z1X7|A9Z1X7_HUMAN(879)	23
sp|P37275-2|ZEB1_HUMAN(494), sp|P37275-3|ZEB1_HUMAN(426), sp|P37275-4|ZEB1_HUMAN(473), sp|P37275-5|ZEB1_HUMAN(477), sp|P37275|ZEB1_HUMAN(493)	23
sp|Q92793-2|CBP_HUMAN(995), sp|Q92793|CBP_HUMAN(1033), tr|I3L466|I3L466_HUMAN(568)	23
sp|P63279|UBC9_HUMAN(49), tr|B0QYN7|B0QYN7_HUMAN(49), tr|H3BPC4|H3BPC4_HUMAN(45), tr|H3BQQ9|H3BQQ9_HUMAN(49)	23
sp|Q13263-2|TIF1B_HUMAN(472), sp|Q13263|TIF1B_HUMAN(554), tr|M0R0K9|M0R0K9_HUMAN(179)	23
sp|Q9H4W6-2|COE3_HUMAN(16), sp|Q9H4W6|COE3_HUMAN(16)	23
sp|Q9NX24|NHP2_HUMAN(5), tr|D6RC52|D6RC52_HUMAN(5), tr|D6RCB9|D6RCB9_HUMAN(5), tr|J3QSY4|J3QSY4_HUMAN(5)	23
sp|P04908|H2A1B_HUMAN(120), sp|Q7L7L0|H2A3_HUMAN(120), sp|Q93077|H2A1C_HUMAN(120)	22
sp|Q6PJP8|DCR1A_HUMAN(517)	22
sp|O15015-2|ZN646_HUMAN(534), sp|O15015|ZN646_HUMAN(534)	22
sp|P41229-2|KDM5C_HUMAN(274), sp|P41229-3|KDM5C_HUMAN(233), sp|P41229-4|KDM5C_HUMAN(207), sp|P41229-5|KDM5C_HUMAN(273), sp|P41229|KDM5C_HUMAN(274)	22
sp|Q9Y4E5-2|ZN451_HUMAN(706), sp|Q9Y4E5|ZN451_HUMAN(706), tr|E9PH99|E9PH99_HUMAN(706)	22
tr|A0A140TA70|A0A140TA70_HUMAN(516), tr|A0A140TA74|A0A140TA74_HUMAN(512), tr|A9JR48|A9JR48_HUMAN(247)	22
sp|Q8TAD8|SNIP1_HUMAN(30)	22
sp|Q8IWI9-2|MGAP_HUMAN(306), sp|Q8IWI9-3|MGAP_HUMAN(1926), sp|Q8IWI9-4|MGAP_HUMAN(2135), sp|Q8IWI9|MGAP_HUMAN(2096), tr|H3BU53|H3BU53_HUMAN(783)	22
sp|P49959-2|MRE11_HUMAN(255), sp|P49959-3|MRE11_HUMAN(258), sp|P49959|MRE11_HUMAN(255), tr|F8W7U8|F8W7U8_HUMAN(255)	22
sp|Q9UHL9-2|GT2D1_HUMAN(638), sp|Q9UHL9-3|GT2D1_HUMAN(670), sp|Q9UHL9|GT2D1_HUMAN(638), tr|E9PFE2|E9PFE2_HUMAN(638)	22
sp|Q9H0E9-2|BRD8_HUMAN(582), sp|Q9H0E9-3|BRD8_HUMAN(403), sp|Q9H0E9-4|BRD8_HUMAN(512), sp|Q9H0E9|BRD8_HUMAN(509), tr|B5MCW3|B5MCW3_HUMAN(509), tr|H0YAH7|H0YAH7_HUMAN(161), tr|H7C127|H7C127_HUMAN(538), tr|H7C128|H7C128_HUMAN(503), tr|H7C179|H7C179_HUMAN(507)	22
sp|Q9UIS9-10|MBD1_HUMAN(449), sp|Q9UIS9-12|MBD1_HUMAN(499), sp|Q9UIS9-5|MBD1_HUMAN(450), sp|Q9UIS9-7|MBD1_HUMAN(443), sp|Q9UIS9-9|MBD1_HUMAN(524), sp|Q9UIS9|MBD1_HUMAN(499), tr|A0A0A0MS90|A0A0A0MS90_HUMAN(468)	22
sp|P11388-2|TOP2A_HUMAN(688), sp|P11388-3|TOP2A_HUMAN(698), sp|P11388-4|TOP2A_HUMAN(743), sp|P11388|TOP2A_HUMAN(662), sp|Q02880-2|TOP2B_HUMAN(678), sp|Q02880|TOP2B_HUMAN(683), tr|E9PCY5|E9PCY5_HUMAN(678)	22
sp|P11388-2|TOP2A_HUMAN(1264), sp|P11388-3|TOP2A_HUMAN(1274), sp|P11388-4|TOP2A_HUMAN(1319), sp|P11388|TOP2A_HUMAN(1238)	21
sp|O43390-2|HNRPR_HUMAN(13), sp|O43390-3|HNRPR_HUMAN(13), sp|O43390|HNRPR_HUMAN(13)	21
sp|P29374-2|ARI4A_HUMAN(718), sp|P29374-3|ARI4A_HUMAN(718), sp|P29374|ARI4A_HUMAN(718), tr|H7C485|H7C485_HUMAN(396)	21
sp|P39880-2|CUX1_HUMAN(789), sp|P39880-3|CUX1_HUMAN(822), sp|P39880-4|CUX1_HUMAN(709), sp|P39880-5|CUX1_HUMAN(755), sp|P39880-6|CUX1_HUMAN(653), sp|P39880|CUX1_HUMAN(811)	21
sp|Q14151|SAFB2_HUMAN(94)	21
sp|Q9UIG0-2|BAZ1B_HUMAN(822), sp|Q9UIG0|BAZ1B_HUMAN(826)	21
sp|Q14151|SAFB2_HUMAN(517)	21
sp|Q8TAQ2-2|SMRC2_HUMAN(735), sp|Q8TAQ2-3|SMRC2_HUMAN(735), sp|Q8TAQ2|SMRC2_HUMAN(704), tr|F8VXC8|F8VXC8_HUMAN(735)	21
sp|Q07666-2|KHDR1_HUMAN(71), sp|Q07666-3|KHDR1_HUMAN(96), sp|Q07666|KHDR1_HUMAN(96)	21
sp|Q12800-2|TFCP2_HUMAN(50), sp|Q12800-3|TFCP2_HUMAN(50), sp|Q12800-4|TFCP2_HUMAN(50), sp|Q12800|TFCP2_HUMAN(50), tr|F8VX55|F8VX55_HUMAN(50)	21
sp|Q96T23-2|RSF1_HUMAN(292), sp|Q96T23-3|RSF1_HUMAN(71), sp|Q96T23|RSF1_HUMAN(323), tr|H0YCN2|H0YCN2_HUMAN(124), tr|H0YER1|H0YER1_HUMAN(322)	20
sp|Q12906-2|ILF3_HUMAN(489), sp|Q12906-3|ILF3_HUMAN(489), sp|Q12906-4|ILF3_HUMAN(489), sp|Q12906-5|ILF3_HUMAN(489), sp|Q12906-6|ILF3_HUMAN(489), sp|Q12906-7|ILF3_HUMAN(489), sp|Q12906|ILF3_HUMAN(489)	20
sp|Q9H9B1-3|EHMT1_HUMAN(528), sp|Q9H9B1-4|EHMT1_HUMAN(528), sp|Q9H9B1|EHMT1_HUMAN(528), tr|A0A0C4DGF8|A0A0C4DGF8_HUMAN(147), tr|A0A0D9SF38|A0A0D9SF38_HUMAN(92), tr|A0A1B0GU48|A0A1B0GU48_HUMAN(490), tr|A0A1B0GUD1|A0A1B0GUD1_HUMAN(528), tr|A0A1B0GV09|A0A1B0GV09_HUMAN(497), tr|A0A1B0GVZ8|A0A1B0GVZ8_HUMAN(510)	20
sp|Q8IWI9-3|MGAP_HUMAN(382), sp|Q8IWI9-4|MGAP_HUMAN(382), sp|Q8IWI9|MGAP_HUMAN(382), tr|H3BP52|H3BP52_HUMAN(382), tr|H3BTF4|H3BTF4_HUMAN(382)	20
sp|Q14692|BMS1_HUMAN(415)	20
sp|Q08211|DHX9_HUMAN(120)	20
sp|P18848|ATF4_HUMAN(209)	20
sp|O94864-2|ST65G_HUMAN(119), sp|O94864|ST65G_HUMAN(121)	20
sp|Q9UGU0-2|TCF20_HUMAN(1510), sp|Q9UGU0|TCF20_HUMAN(1510)	20
sp|P11474-2|ERR1_HUMAN(402), sp|P11474|ERR1_HUMAN(403), tr|H0YGT3|H0YGT3_HUMAN(184)	20
sp|Q9NZI6|TF2L1_HUMAN(30)	20
sp|P05423|RPC4_HUMAN(206)	20
sp|Q9BUJ2-2|HNRL1_HUMAN(117), sp|Q9BUJ2-3|HNRL1_HUMAN(74), sp|Q9BUJ2-4|HNRL1_HUMAN(17), sp|Q9BUJ2|HNRL1_HUMAN(117), tr|A0A0A0MRA5|A0A0A0MRA5_HUMAN(17), tr|B7Z4B8|B7Z4B8_HUMAN(28), tr|M0QYZ0|M0QYZ0_HUMAN(17), tr|M0QZV6|M0QZV6_HUMAN(17), tr|M0R0K8|M0R0K8_HUMAN(17), tr|M0R203|M0R203_HUMAN(17)	20
sp|Q5T0B9|ZN362_HUMAN(198)	20
sp|Q96T23-2|RSF1_HUMAN(223), sp|Q96T23|RSF1_HUMAN(254), tr|H0YCN2|H0YCN2_HUMAN(55), tr|H0YER1|H0YER1_HUMAN(253)	20
sp|P63279|UBC9_HUMAN(48), tr|B0QYN7|B0QYN7_HUMAN(48), tr|H3BPC4|H3BPC4_HUMAN(44), tr|H3BQQ9|H3BQQ9_HUMAN(48)	19
sp|O94916-2|NFAT5_HUMAN(527), sp|O94916-3|NFAT5_HUMAN(556), sp|O94916-4|NFAT5_HUMAN(620), sp|O94916-5|NFAT5_HUMAN(621), sp|O94916|NFAT5_HUMAN(603)	19
sp|Q8IXT5|RB12B_HUMAN(114), tr|B9ZVT1|B9ZVT1_HUMAN(114), tr|E5RJ83|E5RJ83_HUMAN(114), tr|E5RJV8|E5RJV8_HUMAN(114)	19
sp|Q96T23-2|RSF1_HUMAN(388), sp|Q96T23-3|RSF1_HUMAN(167), sp|Q96T23|RSF1_HUMAN(419), tr|H0YCN2|H0YCN2_HUMAN(220), tr|H0YER1|H0YER1_HUMAN(418)	19
sp|P12004|PCNA_HUMAN(164)	19
sp|Q9UQR0|SCML2_HUMAN(536), tr|H0Y6S1|H0Y6S1_HUMAN(52)	19
sp|Q13428-2|TCOF_HUMAN(523), sp|Q13428-3|TCOF_HUMAN(600), sp|Q13428-4|TCOF_HUMAN(600), sp|Q13428-5|TCOF_HUMAN(600), sp|Q13428-6|TCOF_HUMAN(600), sp|Q13428-7|TCOF_HUMAN(600), sp|Q13428-8|TCOF_HUMAN(523), sp|Q13428|TCOF_HUMAN(600), tr|E7ETY2|E7ETY2_HUMAN(600), tr|J3KQ96|J3KQ96_HUMAN(600)	19
sp|Q8WUU4|ZN296_HUMAN(35), tr|Q8IX33|Q8IX33_HUMAN(11)	19
sp|P61956-2|SUMO2_HUMAN(7), sp|P61956|SUMO2_HUMAN(7)	19
sp|Q9Y4E5-2|ZN451_HUMAN(827), sp|Q9Y4E5|ZN451_HUMAN(827), tr|E9PH99|E9PH99_HUMAN(827)	19
sp|P11474-2|ERR1_HUMAN(14), sp|P11474|ERR1_HUMAN(14), tr|F5GWT5|F5GWT5_HUMAN(14)	19
sp|Q6NSZ9-2|ZSC25_HUMAN(22), sp|Q6NSZ9-4|ZSC25_HUMAN(22), sp|Q6NSZ9|ZSC25_HUMAN(22), tr|A0A0C4DFN0|A0A0C4DFN0_HUMAN(15), tr|C9K079|C9K079_HUMAN(22)	19
sp|P0C1Z6|TFPT_HUMAN(216), tr|G5E9B5|G5E9B5_HUMAN(207)	19
sp|P29590-2|PML_HUMAN(426), sp|P29590-3|PML_HUMAN(426), sp|P29590-4|PML_HUMAN(426), sp|P29590-5|PML_HUMAN(426), sp|P29590-8|PML_HUMAN(426), sp|P29590-9|PML_HUMAN(426), sp|P29590|PML_HUMAN(426), tr|H3BT29|H3BT29_HUMAN(198), tr|H3BVD2|H3BVD2_HUMAN(70)	19
sp|Q2TB10|ZN800_HUMAN(132), tr|A0A087WXB4|A0A087WXB4_HUMAN(132), tr|C9JHX9|C9JHX9_HUMAN(132)	19
sp|O14529|CUX2_HUMAN(1299)	19
sp|Q9UKL3|C8AP2_HUMAN(1877), tr|A0A087WTW5|A0A087WTW5_HUMAN(1877)	18
sp|O43513|MED7_HUMAN(185), tr|E5RIE8|E5RIE8_HUMAN(185)	18
sp|P46087-2|NOP2_HUMAN(611), sp|P46087-4|NOP2_HUMAN(648), sp|P46087|NOP2_HUMAN(615)	18
sp|O43290|SNUT1_HUMAN(141), tr|E9PQI8|E9PQI8_HUMAN(141)	18
sp|Q9UPN9-2|TRI33_HUMAN(776), sp|Q9UPN9|TRI33_HUMAN(776), tr|H0Y612|H0Y612_HUMAN(537)	18
sp|Q2M1K9-2|ZN423_HUMAN(1068), sp|Q2M1K9|ZN423_HUMAN(1128), tr|F5H7S1|F5H7S1_HUMAN(1011)	18
sp|P11388-2|TOP2A_HUMAN(1266), sp|P11388-3|TOP2A_HUMAN(1276), sp|P11388-4|TOP2A_HUMAN(1321), sp|P11388|TOP2A_HUMAN(1240)	18
sp|Q9BYE7|PCGF6_HUMAN(223)	18
sp|Q92610|ZN592_HUMAN(206), tr|H0YM74|H0YM74_HUMAN(206)	18
sp|Q9UKL3|C8AP2_HUMAN(1878), tr|A0A087WTW5|A0A087WTW5_HUMAN(1878)	18
sp|O75691|UTP20_HUMAN(2456)	18
sp|Q68DK7-2|MSL1_HUMAN(100), sp|Q68DK7-3|MSL1_HUMAN(38), sp|Q68DK7|MSL1_HUMAN(301), tr|J3KRQ4|J3KRQ4_HUMAN(81), tr|J3KSZ8|J3KSZ8_HUMAN(301), tr|J3QQY0|J3QQY0_HUMAN(301)	18
sp|P39880-2|CUX1_HUMAN(764), sp|P39880-3|CUX1_HUMAN(797), sp|P39880-4|CUX1_HUMAN(684), sp|P39880-5|CUX1_HUMAN(730), sp|P39880-6|CUX1_HUMAN(628), sp|P39880|CUX1_HUMAN(786)	18
sp|Q9H2Y7-2|ZN106_HUMAN(732), sp|Q9H2Y7|ZN106_HUMAN(1504), tr|A0A0C4DGM5|A0A0C4DGM5_HUMAN(689), tr|H3BS99|H3BS99_HUMAN(471)	18
sp|A6NHR9-2|SMHD1_HUMAN(965), sp|A6NHR9|SMHD1_HUMAN(965), tr|J3KTL8|J3KTL8_HUMAN(436)	18
sp|Q03933-2|HSF2_HUMAN(82), sp|Q03933|HSF2_HUMAN(82)	18
sp|Q9UHL9-2|GT2D1_HUMAN(271), sp|Q9UHL9-3|GT2D1_HUMAN(303), sp|Q9UHL9|GT2D1_HUMAN(271), tr|E9PFE2|E9PFE2_HUMAN(271)	18
sp|Q9BQI6|SLF1_HUMAN(931)	17
sp|Q9NWK9|BCD1_HUMAN(79)	17
sp|P51991|ROA3_HUMAN(4)	17
sp|Q9UKV3-2|ACINU_HUMAN(152), sp|Q9UKV3-3|ACINU_HUMAN(121), sp|Q9UKV3|ACINU_HUMAN(879), tr|E7EQT4|E7EQT4_HUMAN(839), tr|G3V3B0|G3V3B0_HUMAN(120), tr|S4R3H4|S4R3H4_HUMAN(821)	17
sp|O15015-2|ZN646_HUMAN(1168), sp|O15015|ZN646_HUMAN(1168)	17
sp|Q4VC05-2|BCL7A_HUMAN(106), sp|Q4VC05|BCL7A_HUMAN(106)	17
sp|P63165-2|SUMO1_HUMAN(53), sp|P63165|SUMO1_HUMAN(78), tr|B8ZZ67|B8ZZ67_HUMAN(39)	17
sp|Q9H9B1-3|EHMT1_HUMAN(22), sp|Q9H9B1-4|EHMT1_HUMAN(22), sp|Q9H9B1|EHMT1_HUMAN(22), tr|A0A0D9SFX4|A0A0D9SFX4_HUMAN(59), tr|A0A1B0GUD1|A0A1B0GUD1_HUMAN(22), tr|A0A1B0GW79|A0A1B0GW79_HUMAN(14)	17
sp|Q9UBW7|ZMYM2_HUMAN(649)	17
sp|O60814|H2B1K_HUMAN(117), sp|P06899|H2B1J_HUMAN(117), sp|P23527|H2B1O_HUMAN(117), sp|P33778|H2B1B_HUMAN(117), sp|P57053|H2BFS_HUMAN(117), sp|P58876|H2B1D_HUMAN(117), sp|P62807|H2B1C_HUMAN(117), sp|Q16778|H2B2E_HUMAN(117), sp|Q5QNW6-2|H2B2F_HUMAN(117), sp|Q5QNW6|H2B2F_HUMAN(117), sp|Q8N257|H2B3B_HUMAN(117), sp|Q93079|H2B1H_HUMAN(117), sp|Q96A08|H2B1A_HUMAN(118), sp|Q99877|H2B1N_HUMAN(117), sp|Q9…	17
sp|P52272-2|HNRPM_HUMAN(659), sp|P52272|HNRPM_HUMAN(698), tr|A0A087X0X3|A0A087X0X3_HUMAN(698)	17
sp|Q9ULM3|YETS2_HUMAN(592)	17
sp|Q9H0E9-2|BRD8_HUMAN(441), sp|Q9H0E9-3|BRD8_HUMAN(262), sp|Q9H0E9-4|BRD8_HUMAN(371), sp|Q9H0E9|BRD8_HUMAN(368), tr|B5MCW3|B5MCW3_HUMAN(368), tr|H0YAH7|H0YAH7_HUMAN(20), tr|H7C127|H7C127_HUMAN(397), tr|H7C128|H7C128_HUMAN(362), tr|H7C179|H7C179_HUMAN(366), tr|H7C2P4|H7C2P4_HUMAN(186)	17
sp|Q07666-2|KHDR1_HUMAN(77), sp|Q07666-3|KHDR1_HUMAN(102), sp|Q07666|KHDR1_HUMAN(102)	17
sp|Q9Y3B9|RRP15_HUMAN(239)	16
sp|Q9Y4E5-2|ZN451_HUMAN(945), sp|Q9Y4E5|ZN451_HUMAN(993), tr|E9PH99|E9PH99_HUMAN(993)	16
sp|P29590-10|PML_HUMAN(394), sp|P29590-11|PML_HUMAN(394), sp|P29590-12|PML_HUMAN(394), sp|P29590-13|PML_HUMAN(394), sp|P29590-14|PML_HUMAN(394), sp|P29590-2|PML_HUMAN(394), sp|P29590-3|PML_HUMAN(394), sp|P29590-4|PML_HUMAN(394), sp|P29590-5|PML_HUMAN(394), sp|P29590-8|PML_HUMAN(394), sp|P29590-9|PML_HUMAN(394), sp|P29590|PML_HUMAN(394), tr|H3BT29|H3BT29_HUMAN(166), tr|H3BT57|H3BT57_HUMAN(394), tr…	16
sp|O14776-2|TCRG1_HUMAN(587), sp|O14776|TCRG1_HUMAN(608), tr|G3V220|G3V220_HUMAN(608)	16
tr|A0A140TA70|A0A140TA70_HUMAN(595), tr|A0A140TA74|A0A140TA74_HUMAN(591), tr|A9JR48|A9JR48_HUMAN(326)	16
sp|Q14149|MORC3_HUMAN(794), tr|H0YHQ4|H0YHQ4_HUMAN(46), tr|H0YIR5|H0YIR5_HUMAN(47)	16
sp|Q9H2P0|ADNP_HUMAN(745)	16
sp|Q5H9F3-2|BCORL_HUMAN(1092), sp|Q5H9F3-3|BCORL_HUMAN(1092), sp|Q5H9F3|BCORL_HUMAN(1092), tr|A0A075B6Q3|A0A075B6Q3_HUMAN(692), tr|H7C4B2|H7C4B2_HUMAN(528)	16
sp|Q9BUA3|CK084_HUMAN(18)	16
sp|Q49A26-2|GLYR1_HUMAN(252), sp|Q49A26-3|GLYR1_HUMAN(269), sp|Q49A26-4|GLYR1_HUMAN(200), sp|Q49A26-5|GLYR1_HUMAN(188), sp|Q49A26|GLYR1_HUMAN(269), tr|K7EMM8|K7EMM8_HUMAN(240)	16
sp|Q8IWI9-3|MGAP_HUMAN(1184), sp|Q8IWI9-4|MGAP_HUMAN(1184), sp|Q8IWI9|MGAP_HUMAN(1184)	16
sp|Q9BYG3|MK67I_HUMAN(271), tr|H7BZL0|H7BZL0_HUMAN(80)	16
sp|P61964|WDR5_HUMAN(7), tr|V9GYQ5|V9GYQ5_HUMAN(7), tr|V9GZ59|V9GZ59_HUMAN(7)	16
sp|Q6PJP8|DCR1A_HUMAN(533)	16
sp|P28370-2|SMCA1_HUMAN(716), sp|P28370|SMCA1_HUMAN(728), tr|A0A0A0MRP6|A0A0A0MRP6_HUMAN(716), tr|B7ZLQ5|B7ZLQ5_HUMAN(728)	16
sp|Q96T23-2|RSF1_HUMAN(432), sp|Q96T23-3|RSF1_HUMAN(211), sp|Q96T23|RSF1_HUMAN(463), tr|H0YCN2|H0YCN2_HUMAN(264), tr|H0YER1|H0YER1_HUMAN(462)	15
sp|Q6PJP8|DCR1A_HUMAN(202)	15
sp|Q9ULM3|YETS2_HUMAN(552)	15
sp|O75152|ZC11A_HUMAN(140), tr|E9PBY7|E9PBY7_HUMAN(140), tr|E9PQ61|E9PQ61_HUMAN(140)	15
sp|P24278|ZBT25_HUMAN(204)	15
sp|Q99598|TSNAX_HUMAN(279)	15
sp|O60812|HNRC1_HUMAN(271), sp|P07910-2|HNRPC_HUMAN(271), sp|P07910-3|HNRPC_HUMAN(204), sp|P07910-4|HNRPC_HUMAN(228), sp|P07910|HNRPC_HUMAN(284), tr|B2R5W2|B2R5W2_HUMAN(271), tr|G3V2D6|G3V2D6_HUMAN(192), tr|G3V2Q1|G3V2Q1_HUMAN(283), tr|G3V4C1|G3V4C1_HUMAN(270), tr|G3V5V7|G3V5V7_HUMAN(168)	15
sp|Q92784-2|DPF3_HUMAN(99), sp|Q92784-3|DPF3_HUMAN(154), sp|Q92784-4|DPF3_HUMAN(99), sp|Q92784-5|DPF3_HUMAN(109), sp|Q92784|DPF3_HUMAN(99), tr|F8W7T1|F8W7T1_HUMAN(154)	15
sp|Q9Y462-2|ZN711_HUMAN(250), sp|Q9Y462-3|ZN711_HUMAN(250), sp|Q9Y462|ZN711_HUMAN(250)	15
sp|O60832-2|DKC1_HUMAN(39), sp|O60832|DKC1_HUMAN(39), tr|C9IYT0|C9IYT0_HUMAN(39), tr|H7C0M1|H7C0M1_HUMAN(25), tr|H7C2Q9|H7C2Q9_HUMAN(25)	15
sp|Q9Y4E5-2|ZN451_HUMAN(845), sp|Q9Y4E5|ZN451_HUMAN(845), tr|E9PH99|E9PH99_HUMAN(845)	15
sp|P07910-2|HNRPC_HUMAN(230), sp|P07910-3|HNRPC_HUMAN(163), sp|P07910-4|HNRPC_HUMAN(187), sp|P07910|HNRPC_HUMAN(243), tr|B2R5W2|B2R5W2_HUMAN(230), tr|B4DY08|B4DY08_HUMAN(230), tr|G3V2D6|G3V2D6_HUMAN(151), tr|G3V2Q1|G3V2Q1_HUMAN(242), tr|G3V4C1|G3V4C1_HUMAN(229), tr|G3V4W0|G3V4W0_HUMAN(230), tr|G3V5V7|G3V5V7_HUMAN(127)	15
sp|P31948-2|STIP1_HUMAN(170), sp|P31948-3|STIP1_HUMAN(99), sp|P31948|STIP1_HUMAN(123), tr|F5H783|F5H783_HUMAN(123)	15
sp|Q7Z5J4-2|RAI1_HUMAN(854), sp|Q7Z5J4-3|RAI1_HUMAN(901), sp|Q7Z5J4-4|RAI1_HUMAN(901), sp|Q7Z5J4|RAI1_HUMAN(901), tr|A8MXE8|A8MXE8_HUMAN(901)	15
sp|Q14676-2|MDC1_HUMAN(1149), sp|Q14676|MDC1_HUMAN(1413)	15
sp|P17482|HXB9_HUMAN(117)	15
sp|P05423|RPC4_HUMAN(190), tr|E5RHT4|E5RHT4_HUMAN(190)	15
sp|Q9H0E3-2|SP130_HUMAN(350), sp|Q9H0E3-3|SP130_HUMAN(820), sp|Q9H0E3|SP130_HUMAN(785), tr|H7BXF5|H7BXF5_HUMAN(793)	14
sp|P46100-2|ATRX_HUMAN(419), sp|P46100-3|ATRX_HUMAN(506), sp|P46100-4|ATRX_HUMAN(585), sp|P46100-5|ATRX_HUMAN(468), sp|P46100-6|ATRX_HUMAN(555), sp|P46100|ATRX_HUMAN(623), tr|A0A096LNL9|A0A096LNL9_HUMAN(555), tr|A0A096LNW1|A0A096LNW1_HUMAN(594)	14
sp|Q96QE3-2|ATAD5_HUMAN(127), sp|Q96QE3|ATAD5_HUMAN(127), tr|A0A075B754|A0A075B754_HUMAN(127)	14
sp|Q9UKV3-2|ACINU_HUMAN(380), sp|Q9UKV3-3|ACINU_HUMAN(349), sp|Q9UKV3-5|ACINU_HUMAN(1094), sp|Q9UKV3|ACINU_HUMAN(1107), tr|E7EQT4|E7EQT4_HUMAN(1067), tr|G3V3B0|G3V3B0_HUMAN(348), tr|S4R3H4|S4R3H4_HUMAN(1049)	14
sp|Q6NT76-3|HMBX1_HUMAN(411), sp|Q6NT76-5|HMBX1_HUMAN(436), sp|Q6NT76|HMBX1_HUMAN(413), tr|H0YBM8|H0YBM8_HUMAN(38)	14
sp|Q14692|BMS1_HUMAN(646)	14
sp|P20700|LMNB1_HUMAN(241), tr|A0A0D9SFE5|A0A0D9SFE5_HUMAN(241), tr|E9PBF6|E9PBF6_HUMAN(241)	14
sp|Q6PKG0-3|LARP1_HUMAN(234), sp|Q6PKG0|LARP1_HUMAN(311), tr|A0A0B4J210|A0A0B4J210_HUMAN(311), tr|E5RH50|E5RH50_HUMAN(106), tr|H0YAN4|H0YAN4_HUMAN(73)	14
sp|Q5T5X7|BEND3_HUMAN(512)	14
sp|Q9Y4E5-2|ZN451_HUMAN(790), sp|Q9Y4E5|ZN451_HUMAN(790), tr|E9PH99|E9PH99_HUMAN(790)	14
sp|Q86U86-2|PB1_HUMAN(425), sp|Q86U86-3|PB1_HUMAN(393), sp|Q86U86-4|PB1_HUMAN(425), sp|Q86U86-5|PB1_HUMAN(425), sp|Q86U86-6|PB1_HUMAN(425), sp|Q86U86-7|PB1_HUMAN(425), sp|Q86U86-8|PB1_HUMAN(425), sp|Q86U86-9|PB1_HUMAN(425), sp|Q86U86|PB1_HUMAN(425), tr|E7EVG2|E7EVG2_HUMAN(425), tr|H0Y5B5|H0Y5B5_HUMAN(369)	14
sp|Q9Y4E5-2|ZN451_HUMAN(817), sp|Q9Y4E5|ZN451_HUMAN(817), tr|E9PH99|E9PH99_HUMAN(817)	14
sp|P11388-2|TOP2A_HUMAN(1222), sp|P11388-3|TOP2A_HUMAN(1232), sp|P11388-4|TOP2A_HUMAN(1277), sp|P11388|TOP2A_HUMAN(1196)	14
sp|P16104|H2AX_HUMAN(128)	14
sp|P20585|MSH3_HUMAN(484)	14
sp|Q9UBW7|ZMYM2_HUMAN(529)	14
sp|Q9H9B1-3|EHMT1_HUMAN(684), sp|Q9H9B1-4|EHMT1_HUMAN(684), sp|Q9H9B1|EHMT1_HUMAN(684), tr|A0A0C4DGF8|A0A0C4DGF8_HUMAN(303), tr|A0A1B0GU48|A0A1B0GU48_HUMAN(646), tr|A0A1B0GV09|A0A1B0GV09_HUMAN(653)	14
sp|Q14151|SAFB2_HUMAN(252), sp|Q15424-2|SAFB1_HUMAN(184), sp|Q15424-3|SAFB1_HUMAN(253), sp|Q15424-4|SAFB1_HUMAN(253), sp|Q15424|SAFB1_HUMAN(253)	14
sp|P08758|ANXA5_HUMAN(29), tr|E9PHT9|E9PHT9_HUMAN(29)	14
sp|Q96C00|ZBTB9_HUMAN(286)	14
sp|Q8N0Y2-2|ZN444_HUMAN(156), sp|Q8N0Y2|ZN444_HUMAN(157)	14
sp|Q17R98-2|ZN827_HUMAN(523), sp|Q17R98-3|ZN827_HUMAN(173), sp|Q17R98|ZN827_HUMAN(523), tr|G5E9Z1|G5E9Z1_HUMAN(173)	14
sp|P08047-2|SP1_HUMAN(9), sp|P08047-3|SP1_HUMAN(16), sp|P08047|SP1_HUMAN(16), tr|H3BUU5|H3BUU5_HUMAN(16), tr|H3BVI2|H3BVI2_HUMAN(9)	14
sp|Q9UGU0-2|TCF20_HUMAN(1446), sp|Q9UGU0|TCF20_HUMAN(1446)	14
sp|Q9Y520-2|PRC2C_HUMAN(890), sp|Q9Y520-3|PRC2C_HUMAN(1133), sp|Q9Y520-4|PRC2C_HUMAN(1133), sp|Q9Y520-5|PRC2C_HUMAN(1133), sp|Q9Y520-6|PRC2C_HUMAN(1133), sp|Q9Y520-7|PRC2C_HUMAN(1135), sp|Q9Y520|PRC2C_HUMAN(1133), tr|E7EPN9|E7EPN9_HUMAN(1135)	14
sp|Q86U86-2|PB1_HUMAN(638), sp|Q86U86-3|PB1_HUMAN(606), sp|Q86U86-4|PB1_HUMAN(638), sp|Q86U86-5|PB1_HUMAN(638), sp|Q86U86-6|PB1_HUMAN(638), sp|Q86U86-7|PB1_HUMAN(653), sp|Q86U86-8|PB1_HUMAN(653), sp|Q86U86-9|PB1_HUMAN(638), sp|Q86U86|PB1_HUMAN(638), tr|E7EVG2|E7EVG2_HUMAN(638), tr|H0Y5B5|H0Y5B5_HUMAN(597)	14
sp|Q99592-2|ZBT18_HUMAN(282), sp|Q99592|ZBT18_HUMAN(273)	14
sp|Q13111-2|CAF1A_HUMAN(162), sp|Q13111-3|CAF1A_HUMAN(162), sp|Q13111|CAF1A_HUMAN(162), tr|K7EJF1|K7EJF1_HUMAN(145)	14
sp|P11388-2|TOP2A_HUMAN(1285), sp|P11388-3|TOP2A_HUMAN(1295), sp|P11388-4|TOP2A_HUMAN(1340), sp|P11388|TOP2A_HUMAN(1259)	14
sp|P29374-2|ARI4A_HUMAN(943), sp|P29374-3|ARI4A_HUMAN(943), sp|P29374|ARI4A_HUMAN(943), tr|H7C485|H7C485_HUMAN(621)	14
sp|Q9H0E9-2|BRD8_HUMAN(685), sp|Q9H0E9-3|BRD8_HUMAN(506), sp|Q9H0E9-4|BRD8_HUMAN(615), sp|Q9H0E9|BRD8_HUMAN(612), tr|B5MCW3|B5MCW3_HUMAN(612), tr|H0YA84|H0YA84_HUMAN(80), tr|H0YAH7|H0YAH7_HUMAN(264), tr|H7C127|H7C127_HUMAN(641), tr|H7C128|H7C128_HUMAN(606), tr|H7C179|H7C179_HUMAN(610)	14
sp|Q6PJT7-10|ZC3HE_HUMAN(376), sp|Q6PJT7-11|ZC3HE_HUMAN(394), sp|Q6PJT7-2|ZC3HE_HUMAN(413), sp|Q6PJT7-3|ZC3HE_HUMAN(413), sp|Q6PJT7-4|ZC3HE_HUMAN(379), sp|Q6PJT7-5|ZC3HE_HUMAN(413), sp|Q6PJT7-9|ZC3HE_HUMAN(413), sp|Q6PJT7|ZC3HE_HUMAN(413), tr|A0A087WTC9|A0A087WTC9_HUMAN(86), tr|G3V256|G3V256_HUMAN(413), tr|G3V5I6|G3V5I6_HUMAN(258), tr|H0YJA2|H0YJA2_HUMAN(329)	14
sp|Q96T23-2|RSF1_HUMAN(646), sp|Q96T23-3|RSF1_HUMAN(425), sp|Q96T23|RSF1_HUMAN(677), tr|H0YCN2|H0YCN2_HUMAN(478), tr|H0YER1|H0YER1_HUMAN(676)	14
sp|Q12830-2|BPTF_HUMAN(1012), sp|Q12830-4|BPTF_HUMAN(1138), sp|Q12830|BPTF_HUMAN(1138), tr|E7ETD6|E7ETD6_HUMAN(999), tr|F5GXF5|F5GXF5_HUMAN(1075)	13
sp|Q96FV9-2|THOC1_HUMAN(31), sp|Q96FV9|THOC1_HUMAN(31), tr|A0A087WWS1|A0A087WWS1_HUMAN(31), tr|A0A087WY84|A0A087WY84_HUMAN(14), tr|J3KRD7|J3KRD7_HUMAN(31), tr|J3KT14|J3KT14_HUMAN(31), tr|J3QQZ3|J3QQZ3_HUMAN(31)	13
sp|Q8ND82|Z280C_HUMAN(75), tr|Q9UJJ2|Q9UJJ2_HUMAN(75)	13
sp|Q8IY18|SMC5_HUMAN(414)	13
sp|Q9ULU4-10|PKCB1_HUMAN(410), sp|Q9ULU4-11|PKCB1_HUMAN(390), sp|Q9ULU4-12|PKCB1_HUMAN(410), sp|Q9ULU4-13|PKCB1_HUMAN(410), sp|Q9ULU4-14|PKCB1_HUMAN(385), sp|Q9ULU4-15|PKCB1_HUMAN(385), sp|Q9ULU4-16|PKCB1_HUMAN(385), sp|Q9ULU4-17|PKCB1_HUMAN(385), sp|Q9ULU4-18|PKCB1_HUMAN(385), sp|Q9ULU4-19|PKCB1_HUMAN(417), sp|Q9ULU4-20|PKCB1_HUMAN(390), sp|Q9ULU4-21|PKCB1_HUMAN(365), sp|Q9ULU4-22|PKCB1_HUMAN(41…	13
sp|P12757-3|SKIL_HUMAN(383), sp|P12757-4|SKIL_HUMAN(383), sp|P12757-5|SKIL_HUMAN(363), sp|P12757|SKIL_HUMAN(383), tr|H7C4V3|H7C4V3_HUMAN(90)	13
sp|Q9UKL0|RCOR1_HUMAN(297)	13
sp|P17861-2|XBP1_HUMAN(302)	13
sp|Q96T23-2|RSF1_HUMAN(247), sp|Q96T23-3|RSF1_HUMAN(26), sp|Q96T23|RSF1_HUMAN(278), tr|H0YCN2|H0YCN2_HUMAN(79), tr|H0YER1|H0YER1_HUMAN(277)	13
sp|Q8N1G0-2|ZN687_HUMAN(285), sp|Q8N1G0|ZN687_HUMAN(285), tr|F8WCX2|F8WCX2_HUMAN(285)	13
sp|Q5VZL5-2|ZMYM4_HUMAN(1342), sp|Q5VZL5-3|ZMYM4_HUMAN(1107), sp|Q5VZL5-4|ZMYM4_HUMAN(1399), sp|Q5VZL5|ZMYM4_HUMAN(1431), tr|H7C1I7|H7C1I7_HUMAN(1090)	13
sp|Q9Y2X9-2|ZN281_HUMAN(92), sp|Q9Y2X9|ZN281_HUMAN(128)	13
sp|P43243-2|MATR3_HUMAN(448), sp|P43243|MATR3_HUMAN(736), tr|A0A0R4J2E8|A0A0R4J2E8_HUMAN(736), tr|A8MXP9|A8MXP9_HUMAN(784), tr|B3KM87|B3KM87_HUMAN(398), tr|D6REM6|D6REM6_HUMAN(736), tr|Q68E03|Q68E03_HUMAN(172)	13
sp|P13010|XRCC5_HUMAN(568)	13
tr|A8MXP9|A8MXP9_HUMAN(764), tr|Q68E03|Q68E03_HUMAN(152)	13
sp|Q86UP3-2|ZFHX4_HUMAN(2757), sp|Q86UP3-4|ZFHX4_HUMAN(2729), sp|Q86UP3-5|ZFHX4_HUMAN(2774), sp|Q86UP3|ZFHX4_HUMAN(2729), tr|E7EVZ1|E7EVZ1_HUMAN(2748)	13
sp|Q96DT7-2|ZBT10_HUMAN(515), sp|Q96DT7-3|ZBT10_HUMAN(342), sp|Q96DT7-4|ZBT10_HUMAN(223), sp|Q96DT7|ZBT10_HUMAN(515)	13
sp|Q92785-2|REQU_HUMAN(99), sp|Q92785|REQU_HUMAN(99), tr|J3KMZ8|J3KMZ8_HUMAN(99)	13
sp|Q49A26-2|GLYR1_HUMAN(211), sp|Q49A26-3|GLYR1_HUMAN(211), sp|Q49A26-4|GLYR1_HUMAN(142), sp|Q49A26-5|GLYR1_HUMAN(130), sp|Q49A26|GLYR1_HUMAN(211), tr|K7EMM8|K7EMM8_HUMAN(199), tr|K7EPU6|K7EPU6_HUMAN(113), tr|K7EQB2|K7EQB2_HUMAN(130)	13
sp|P17676-2|CEBPB_HUMAN(237), sp|P17676-3|CEBPB_HUMAN(62), sp|P17676|CEBPB_HUMAN(260)	13
sp|Q16514|TAF12_HUMAN(19)	13
sp|O00267-2|SPT5H_HUMAN(140), sp|O00267|SPT5H_HUMAN(144), tr|M0QYL9|M0QYL9_HUMAN(55)	13
sp|Q86UP3-2|ZFHX4_HUMAN(1835), sp|Q86UP3-4|ZFHX4_HUMAN(1790), sp|Q86UP3-5|ZFHX4_HUMAN(1835), sp|Q86UP3|ZFHX4_HUMAN(1790), tr|E7EVZ1|E7EVZ1_HUMAN(1809)	13
sp|P05423|RPC4_HUMAN(285)	13
sp|P15622-2|ZN250_HUMAN(157), sp|P15622-3|ZN250_HUMAN(157), sp|P15622|ZN250_HUMAN(162), tr|E9PL28|E9PL28_HUMAN(157), tr|E9PPG5|E9PPG5_HUMAN(136)	13
sp|Q49A26-3|GLYR1_HUMAN(227), sp|Q49A26-4|GLYR1_HUMAN(158), sp|Q49A26-5|GLYR1_HUMAN(146), sp|Q49A26|GLYR1_HUMAN(227), tr|K7EPU6|K7EPU6_HUMAN(129)	13
sp|Q8IY92-2|SLX4_HUMAN(1264), sp|Q8IY92|SLX4_HUMAN(1576)	13
sp|Q9H9B1-3|EHMT1_HUMAN(559), sp|Q9H9B1-4|EHMT1_HUMAN(559), sp|Q9H9B1|EHMT1_HUMAN(559), tr|A0A0C4DGF8|A0A0C4DGF8_HUMAN(178), tr|A0A1B0GU48|A0A1B0GU48_HUMAN(521), tr|A0A1B0GV09|A0A1B0GV09_HUMAN(528)	13
sp|P52701-2|MSH6_HUMAN(334), sp|P52701-3|MSH6_HUMAN(204), sp|P52701-4|MSH6_HUMAN(32), sp|P52701|MSH6_HUMAN(334), tr|A0A087WWJ1|A0A087WWJ1_HUMAN(333)	13
sp|P17676-2|CEBPB_HUMAN(151), sp|P17676|CEBPB_HUMAN(174)	13
sp|P29375-2|KDM5A_HUMAN(1007), sp|P29375|KDM5A_HUMAN(1007), tr|E7EV89|E7EV89_HUMAN(626)	13
sp|Q14839-2|CHD4_HUMAN(1698), sp|Q14839|CHD4_HUMAN(1670), tr|A0A0C4DGG9|A0A0C4DGG9_HUMAN(1695), tr|F5GWX5|F5GWX5_HUMAN(1663)	13
sp|Q13129|RLF_HUMAN(1696)	13
sp|Q49A26-3|GLYR1_HUMAN(238), sp|Q49A26-4|GLYR1_HUMAN(169), sp|Q49A26-5|GLYR1_HUMAN(157), sp|Q49A26|GLYR1_HUMAN(238), tr|K7EPU6|K7EPU6_HUMAN(140)	13
sp|Q9H972-2|CN093_HUMAN(493), sp|Q9H972|CN093_HUMAN(533), tr|A0A0C4DFZ6|A0A0C4DFZ6_HUMAN(353)	13
sp|Q14149|MORC3_HUMAN(280)	13
sp|Q9H307-2|PININ_HUMAN(264), sp|Q9H307|PININ_HUMAN(397)	13
sp|Q2TAL8|QRIC1_HUMAN(353)	13
sp|Q13129|RLF_HUMAN(839)	13
sp|P43246-2|MSH2_HUMAN(183), sp|P43246|MSH2_HUMAN(249), tr|E9PHA6|E9PHA6_HUMAN(249)	13
sp|Q13111-2|CAF1A_HUMAN(168), sp|Q13111-3|CAF1A_HUMAN(168), sp|Q13111|CAF1A_HUMAN(168)	13
sp|Q8IXK0-2|PHC2_HUMAN(306), sp|Q8IXK0-4|PHC2_HUMAN(812), sp|Q8IXK0-5|PHC2_HUMAN(842), sp|Q8IXK0|PHC2_HUMAN(841), sp|Q8NDX5-2|PHC3_HUMAN(947), sp|Q8NDX5-7|PHC3_HUMAN(978), sp|Q8NDX5|PHC3_HUMAN(966), tr|A0A0A0MSI2|A0A0A0MSI2_HUMAN(813), tr|B3KPJ4|B3KPJ4_HUMAN(447), tr|H7C528|H7C528_HUMAN(144)	13
sp|Q5VWN6-2|F208B_HUMAN(1099), sp|Q5VWN6|F208B_HUMAN(1904)	13
sp|Q9NSC2-2|SALL1_HUMAN(474), sp|Q9NSC2|SALL1_HUMAN(571), tr|H3BSM9|H3BSM9_HUMAN(474)	13
sp|Q9H0E9-2|BRD8_HUMAN(697), sp|Q9H0E9-3|BRD8_HUMAN(518), sp|Q9H0E9-4|BRD8_HUMAN(627), sp|Q9H0E9|BRD8_HUMAN(624), tr|B5MCW3|B5MCW3_HUMAN(624), tr|H0YA84|H0YA84_HUMAN(92), tr|H0YAH7|H0YAH7_HUMAN(276), tr|H7C127|H7C127_HUMAN(653), tr|H7C128|H7C128_HUMAN(618), tr|H7C179|H7C179_HUMAN(622)	13
sp|Q17R98-2|ZN827_HUMAN(673), sp|Q17R98-3|ZN827_HUMAN(323), sp|Q17R98|ZN827_HUMAN(673), tr|G5E9Z1|G5E9Z1_HUMAN(323)	13
sp|Q92797|SYMPK_HUMAN(1239)	12
sp|Q8WWQ0|PHIP_HUMAN(1642)	12
sp|Q9Y4E5-2|ZN451_HUMAN(585), sp|Q9Y4E5|ZN451_HUMAN(585), tr|E9PH99|E9PH99_HUMAN(585)	12
sp|Q6PJP8|DCR1A_HUMAN(488)	12
sp|P07910-2|HNRPC_HUMAN(50), sp|P07910-4|HNRPC_HUMAN(50), sp|P07910|HNRPC_HUMAN(50), tr|B2R5W2|B2R5W2_HUMAN(50), tr|B4DSU6|B4DSU6_HUMAN(50), tr|B4DY08|B4DY08_HUMAN(50), tr|G3V251|G3V251_HUMAN(50), tr|G3V2Q1|G3V2Q1_HUMAN(50), tr|G3V3K6|G3V3K6_HUMAN(50), tr|G3V4C1|G3V4C1_HUMAN(50), tr|G3V4W0|G3V4W0_HUMAN(50), tr|G3V555|G3V555_HUMAN(50), tr|G3V575|G3V575_HUMAN(50), tr|G3V576|G3V576_HUMAN(50), tr|G3V…	12
sp|Q12888-2|TP53B_HUMAN(822), sp|Q12888-3|TP53B_HUMAN(822), sp|Q12888|TP53B_HUMAN(817), tr|A6NNK5|A6NNK5_HUMAN(822), tr|C9JXV0|C9JXV0_HUMAN(822), tr|H7C3N7|H7C3N7_HUMAN(64)	12
sp|Q15022|SUZ12_HUMAN(223), tr|J3QQW9|J3QQW9_HUMAN(200)	12
sp|Q9NYF8-2|BCLF1_HUMAN(579), sp|Q9NYF8-3|BCLF1_HUMAN(579), sp|Q9NYF8-4|BCLF1_HUMAN(408), sp|Q9NYF8|BCLF1_HUMAN(581), tr|E9PJA7|E9PJA7_HUMAN(406), tr|E9PK09|E9PK09_HUMAN(581), tr|E9PK91|E9PK91_HUMAN(581), tr|E9PKI6|E9PKI6_HUMAN(581), tr|E9PQN2|E9PQN2_HUMAN(579)	12
sp|Q1KMD3|HNRL2_HUMAN(58), tr|H3BQZ7|H3BQZ7_HUMAN(58)	12
sp|P08708|RS17_HUMAN(103), tr|A0A075B716|A0A075B716_HUMAN(103), tr|H0YN88|H0YN88_HUMAN(103)	12
sp|Q13129|RLF_HUMAN(1599)	12
sp|P37275-2|ZEB1_HUMAN(505), sp|P37275-3|ZEB1_HUMAN(437), sp|P37275-4|ZEB1_HUMAN(484), sp|P37275-5|ZEB1_HUMAN(488), sp|P37275|ZEB1_HUMAN(504)	12
sp|Q14202-2|ZMYM3_HUMAN(849), sp|Q14202|ZMYM3_HUMAN(861), tr|A6NHB5|A6NHB5_HUMAN(863), tr|A6NHN7|A6NHN7_HUMAN(863)	12
sp|Q13111-2|CAF1A_HUMAN(254), sp|Q13111-3|CAF1A_HUMAN(254), sp|Q13111|CAF1A_HUMAN(254), tr|K7EPA1|K7EPA1_HUMAN(39)	12
sp|O75928-2|PIAS2_HUMAN(249), sp|O75928-3|PIAS2_HUMAN(253), sp|O75928|PIAS2_HUMAN(249), tr|A0A087WUY7|A0A087WUY7_HUMAN(278)	12
sp|P13010|XRCC5_HUMAN(566)	12
sp|Q14202-2|ZMYM3_HUMAN(786)	12
sp|Q8IX12-2|CCAR1_HUMAN(1052), sp|Q8IX12|CCAR1_HUMAN(1067)	12
sp|P18847-2|ATF3_HUMAN(78), sp|P18847-3|ATF3_HUMAN(78), sp|P18847-4|ATF3_HUMAN(49), sp|P18847-5|ATF3_HUMAN(21), sp|P18847|ATF3_HUMAN(78), tr|A0A0A0MRJ2|A0A0A0MRJ2_HUMAN(50), tr|Q5VTZ4|Q5VTZ4_HUMAN(78)	12
sp|Q5VUA4-2|ZN318_HUMAN(578), sp|Q5VUA4|ZN318_HUMAN(578)	12
sp|Q9UIF9-2|BAZ2A_HUMAN(1145), sp|Q9UIF9-3|BAZ2A_HUMAN(1172), sp|Q9UIF9|BAZ2A_HUMAN(1172), tr|A0A0C4DGI9|A0A0C4DGI9_HUMAN(108), tr|F8VU39|F8VU39_HUMAN(1170), tr|J3KPG5|J3KPG5_HUMAN(1142)	12
sp|Q9UBT2-2|SAE2_HUMAN(324), sp|Q9UBT2|SAE2_HUMAN(420)	12
sp|Q96T23-2|RSF1_HUMAN(296), sp|Q96T23-3|RSF1_HUMAN(75), sp|Q96T23|RSF1_HUMAN(327), tr|H0YCN2|H0YCN2_HUMAN(128), tr|H0YER1|H0YER1_HUMAN(326)	12
sp|P05423|RPC4_HUMAN(142), tr|E5RHT4|E5RHT4_HUMAN(142)	12
sp|Q02880-2|TOP2B_HUMAN(368), sp|Q02880|TOP2B_HUMAN(373), tr|E9PCY5|E9PCY5_HUMAN(368)	12
sp|P07910-2|HNRPC_HUMAN(219), sp|P07910-3|HNRPC_HUMAN(152), sp|P07910-4|HNRPC_HUMAN(176), sp|P07910|HNRPC_HUMAN(232), tr|B2R5W2|B2R5W2_HUMAN(219), tr|B4DY08|B4DY08_HUMAN(219), tr|G3V2D6|G3V2D6_HUMAN(140), tr|G3V2Q1|G3V2Q1_HUMAN(231), tr|G3V4C1|G3V4C1_HUMAN(218), tr|G3V4W0|G3V4W0_HUMAN(219), tr|G3V5V7|G3V5V7_HUMAN(116)	12
sp|Q9Y4E5-2|ZN451_HUMAN(434), sp|Q9Y4E5|ZN451_HUMAN(434), tr|E9PH99|E9PH99_HUMAN(434)	12
sp|Q8TDN6|BRX1_HUMAN(322)	12
sp|O60216|RAD21_HUMAN(48), tr|E5RFV8|E5RFV8_HUMAN(48), tr|E5RIN7|E5RIN7_HUMAN(48), tr|E5RJK5|E5RJK5_HUMAN(48), tr|E5RJW1|E5RJW1_HUMAN(48)	12
sp|P05423|RPC4_HUMAN(141), tr|E5RHT4|E5RHT4_HUMAN(141)	12
sp|Q05BQ5|MBTD1_HUMAN(596)	12
sp|Q149N8-4|SHPRH_HUMAN(85), sp|Q149N8-5|SHPRH_HUMAN(85), sp|Q149N8|SHPRH_HUMAN(85), tr|A0A0D9SFM0|A0A0D9SFM0_HUMAN(85), tr|H7C2W2|H7C2W2_HUMAN(63)	11
sp|Q02962-2|PAX2_HUMAN(284), sp|Q02962-3|PAX2_HUMAN(261), sp|Q02962-4|PAX2_HUMAN(261), sp|Q02962|PAX2_HUMAN(284), tr|A0A0A0MRH7|A0A0A0MRH7_HUMAN(260), tr|G3V5S4|G3V5S4_HUMAN(257)	11
sp|A6NHR9-2|SMHD1_HUMAN(1374), sp|A6NHR9-3|SMHD1_HUMAN(309), sp|A6NHR9|SMHD1_HUMAN(1374), tr|J3KTL8|J3KTL8_HUMAN(845)	11
sp|O15525|MAFG_HUMAN(14), tr|I3L2F8|I3L2F8_HUMAN(14)	11
sp|Q12830-2|BPTF_HUMAN(962), sp|Q12830-4|BPTF_HUMAN(1088), sp|Q12830|BPTF_HUMAN(1088), tr|E7ETD6|E7ETD6_HUMAN(949), tr|F5GXF5|F5GXF5_HUMAN(1025)	11
sp|A6NKT7|RGPD3_HUMAN(1596), sp|O14715|RGPD8_HUMAN(1595), sp|P49792|RBP2_HUMAN(2571), sp|Q7Z3J3|RGPD4_HUMAN(1596), sp|Q99666|RGPD5_HUMAN(1595), tr|H7BZ48|H7BZ48_HUMAN(137), tr|J3KNE0|J3KNE0_HUMAN(1590), tr|J3KQ37|J3KQ37_HUMAN(1455)	11
sp|Q6ZN30-2|BNC2_HUMAN(396), sp|Q6ZN30|BNC2_HUMAN(396), tr|B1APH0|B1APH0_HUMAN(329), tr|F5H586|F5H586_HUMAN(222), tr|H0Y6W5|H0Y6W5_HUMAN(353)	11
sp|Q9NQV5-2|PRD11_HUMAN(24), sp|Q9NQV5|PRD11_HUMAN(58), tr|A0A087WWZ6|A0A087WWZ6_HUMAN(24), tr|E9PJ09|E9PJ09_HUMAN(24)	11
sp|P59923|ZN445_HUMAN(375)	11
sp|Q8N5C6|SRBD1_HUMAN(166)	11
sp|Q15910-2|EZH2_HUMAN(639), sp|Q15910-3|EZH2_HUMAN(595), sp|Q15910-4|EZH2_HUMAN(625), sp|Q15910-5|EZH2_HUMAN(583), sp|Q15910|EZH2_HUMAN(634)	11
sp|Q15596|NCOA2_HUMAN(765), tr|E7EWM1|E7EWM1_HUMAN(765)	11
sp|P49792|RBP2_HUMAN(2612)	11
sp|Q9UBW7|ZMYM2_HUMAN(700)	11
sp|Q12830-2|BPTF_HUMAN(1023), sp|Q12830-4|BPTF_HUMAN(1149), sp|Q12830|BPTF_HUMAN(1149), tr|E7ETD6|E7ETD6_HUMAN(1010), tr|F5GXF5|F5GXF5_HUMAN(1086)	11
sp|O15212|PFD6_HUMAN(66), tr|A2AB88|A2AB88_HUMAN(66)	11
sp|O75717-2|WDHD1_HUMAN(1004), sp|O75717|WDHD1_HUMAN(1127)	11
sp|Q5VZL5-2|ZMYM4_HUMAN(429), sp|Q5VZL5-3|ZMYM4_HUMAN(105), sp|Q5VZL5-4|ZMYM4_HUMAN(397), sp|Q5VZL5|ZMYM4_HUMAN(429), tr|H7C1I7|H7C1I7_HUMAN(178)	11
sp|Q92995-2|UBP13_HUMAN(340), sp|Q92995|UBP13_HUMAN(405), tr|H7C5J3|H7C5J3_HUMAN(51)	11
sp|Q9UHX1-5|PUF60_HUMAN(14), sp|Q9UHX1-6|PUF60_HUMAN(14)	11
sp|Q8NC51-2|PAIRB_HUMAN(102), sp|Q8NC51-3|PAIRB_HUMAN(102), sp|Q8NC51-4|PAIRB_HUMAN(102), sp|Q8NC51|PAIRB_HUMAN(102)	11
sp|Q96JM2-2|ZN462_HUMAN(849)	11
sp|Q1ED39|KNOP1_HUMAN(245), tr|H3BPL4|H3BPL4_HUMAN(93)	10
sp|Q13129|RLF_HUMAN(1036)	10
sp|O75376-2|NCOR1_HUMAN(1122), sp|O75376|NCOR1_HUMAN(1106), tr|A0A088AWL3|A0A088AWL3_HUMAN(1013)	10
sp|P28347-2|TEAD1_HUMAN(162), sp|P28347|TEAD1_HUMAN(173), tr|E9PKB7|E9PKB7_HUMAN(77), tr|H0YE88|H0YE88_HUMAN(173), tr|H0YEJ9|H0YEJ9_HUMAN(173)	10
sp|P21675-10|TAF1_HUMAN(1317), sp|P21675-11|TAF1_HUMAN(1317), sp|P21675-12|TAF1_HUMAN(1338), sp|P21675-2|TAF1_HUMAN(1338), sp|P21675-3|TAF1_HUMAN(1317), sp|P21675-4|TAF1_HUMAN(1317), sp|P21675-5|TAF1_HUMAN(1317), sp|P21675-6|TAF1_HUMAN(1317), sp|P21675-7|TAF1_HUMAN(1317), sp|P21675-8|TAF1_HUMAN(1317), sp|P21675-9|TAF1_HUMAN(1317), sp|P21675|TAF1_HUMAN(1317), sp|Q8IZX4|TAF1L_HUMAN(1336), tr|H0Y9L7…	10
sp|Q969J2|ZKSC4_HUMAN(26)	10
sp|P09874|PARP1_HUMAN(467)	10
sp|Q96T23-2|RSF1_HUMAN(667), sp|Q96T23-3|RSF1_HUMAN(446), sp|Q96T23|RSF1_HUMAN(698), tr|H0YCN2|H0YCN2_HUMAN(499), tr|H0YER1|H0YER1_HUMAN(697)	10
sp|Q15047-3|SETB1_HUMAN(1069), sp|Q15047|SETB1_HUMAN(1069), tr|E9PRF4|E9PRF4_HUMAN(1069)	10
sp|O15015-2|ZN646_HUMAN(1157), sp|O15015|ZN646_HUMAN(1157)	10
sp|Q12888-2|TP53B_HUMAN(222), sp|Q12888-3|TP53B_HUMAN(222), sp|Q12888|TP53B_HUMAN(217), tr|A6NNK5|A6NNK5_HUMAN(222), tr|C9JXV0|C9JXV0_HUMAN(222)	10
sp|P49750-3|YLPM1_HUMAN(788), sp|P49750-4|YLPM1_HUMAN(983), sp|P49750|YLPM1_HUMAN(788), tr|H0YIQ2|H0YIQ2_HUMAN(536)	10
sp|A8MTY0|ZN724_HUMAN(199), tr|A0A087WUU8|A0A087WUU8_HUMAN(193)	10
sp|Q8ND82|Z280C_HUMAN(55), tr|Q9UJJ2|Q9UJJ2_HUMAN(55)	10
sp|Q7Z5J4-2|RAI1_HUMAN(1386), sp|Q7Z5J4-3|RAI1_HUMAN(1498), sp|Q7Z5J4|RAI1_HUMAN(1498)	10
sp|Q9UPW6|SATB2_HUMAN(161), tr|C9JR56|C9JR56_HUMAN(102)	10
sp|Q9Y2K7-2|KDM2A_HUMAN(199), sp|Q9Y2K7-3|KDM2A_HUMAN(505), sp|Q9Y2K7-5|KDM2A_HUMAN(66), sp|Q9Y2K7|KDM2A_HUMAN(505), tr|I3VM54|I3VM54_HUMAN(488)	10
sp|Q9BUA3|CK084_HUMAN(4)	10
sp|Q8ND82|Z280C_HUMAN(126), tr|Q9UJJ2|Q9UJJ2_HUMAN(126)	10
sp|P28702-3|RXRB_HUMAN(180), sp|P28702|RXRB_HUMAN(180)	10
sp|Q8IWI9-3|MGAP_HUMAN(2420), sp|Q8IWI9-4|MGAP_HUMAN(2629), sp|Q8IWI9|MGAP_HUMAN(2590)	10
sp|O15164-2|TIF1A_HUMAN(767), sp|O15164|TIF1A_HUMAN(801)	10
sp|Q8NB50-2|ZFP62_HUMAN(82), sp|Q8NB50-3|ZFP62_HUMAN(49), sp|Q8NB50|ZFP62_HUMAN(82), tr|D6R9C0|D6R9C0_HUMAN(49), tr|D6RBG3|D6RBG3_HUMAN(49), tr|D6RCF6|D6RCF6_HUMAN(49)	10
sp|Q9NYH9|UTP6_HUMAN(81)	10
sp|O95718-2|ERR2_HUMAN(90), sp|O95718-3|ERR2_HUMAN(90), sp|O95718|ERR2_HUMAN(90), tr|E7EWD9|E7EWD9_HUMAN(95)	10
sp|Q14980-2|NUMA1_HUMAN(1752), sp|Q14980-5|NUMA1_HUMAN(630), sp|Q14980|NUMA1_HUMAN(1766), tr|A0A087WY61|A0A087WY61_HUMAN(1750), tr|H0YFY6|H0YFY6_HUMAN(615)	10
sp|O60264|SMCA5_HUMAN(160)	10
sp|Q9NYF8-2|BCLF1_HUMAN(578), sp|Q9NYF8-3|BCLF1_HUMAN(578), sp|Q9NYF8-4|BCLF1_HUMAN(407), sp|Q9NYF8|BCLF1_HUMAN(580), tr|E9PJA7|E9PJA7_HUMAN(405), tr|E9PK09|E9PK09_HUMAN(580), tr|E9PK91|E9PK91_HUMAN(580), tr|E9PKI6|E9PKI6_HUMAN(580), tr|E9PQN2|E9PQN2_HUMAN(578)	10
sp|Q7Z6I8|CE024_HUMAN(184)	10
sp|Q8IYH5-2|ZZZ3_HUMAN(276), sp|Q8IYH5-4|ZZZ3_HUMAN(276), sp|Q8IYH5|ZZZ3_HUMAN(276)	10
sp|P13682|ZNF35_HUMAN(125), tr|C9JGR2|C9JGR2_HUMAN(125)	10
sp|Q13129|RLF_HUMAN(1396)	10
sp|P14316-2|IRF2_HUMAN(137), sp|P14316|IRF2_HUMAN(137), tr|D6RB08|D6RB08_HUMAN(137), tr|K4DIA4|K4DIA4_HUMAN(36), tr|K4DIA5|K4DIA5_HUMAN(137)	10
sp|Q9UBW7-2|ZMYM2_HUMAN(88), sp|Q9UBW7|ZMYM2_HUMAN(88), tr|A0A087X151|A0A087X151_HUMAN(88)	10
sp|Q9BYW2-2|SETD2_HUMAN(637), sp|Q9BYW2-3|SETD2_HUMAN(637), sp|Q9BYW2|SETD2_HUMAN(637), tr|C9JG86|C9JG86_HUMAN(593), tr|H7BXT4|H7BXT4_HUMAN(509), tr|H7BZ93|H7BZ93_HUMAN(355), tr|H7C3H4|H7C3H4_HUMAN(271)	10
sp|Q9UQ35-2|SRRM2_HUMAN(108), sp|Q9UQ35-3|SRRM2_HUMAN(12), sp|Q9UQ35|SRRM2_HUMAN(108), tr|A0A087X1W1|A0A087X1W1_HUMAN(12), tr|I3L182|I3L182_HUMAN(12), tr|I3L1C0|I3L1C0_HUMAN(12), tr|I3L1I8|I3L1I8_HUMAN(12), tr|I3L4D8|I3L4D8_HUMAN(108)	10
sp|Q96DT7-2|ZBT10_HUMAN(468), sp|Q96DT7-3|ZBT10_HUMAN(295), sp|Q96DT7-4|ZBT10_HUMAN(176), sp|Q96DT7|ZBT10_HUMAN(468)	10
sp|Q6KC79-2|NIPBL_HUMAN(643), sp|Q6KC79-3|NIPBL_HUMAN(643), sp|Q6KC79|NIPBL_HUMAN(643)	10
sp|Q99081-2|HTF4_HUMAN(349), sp|Q99081-3|HTF4_HUMAN(543), sp|Q99081-4|HTF4_HUMAN(283), sp|Q99081|HTF4_HUMAN(519), tr|B4DGI9|B4DGI9_HUMAN(539), tr|B4DZP2|B4DZP2_HUMAN(153), tr|F5GY10|F5GY10_HUMAN(373), tr|H0YNP8|H0YNP8_HUMAN(177)	9
sp|Q96C00|ZBTB9_HUMAN(293)	9
sp|O75367-2|H2AY_HUMAN(189), sp|O75367-3|H2AY_HUMAN(188), sp|O75367|H2AY_HUMAN(189)	9
sp|Q9UFB7-2|ZBT47_HUMAN(190), sp|Q9UFB7|ZBT47_HUMAN(190)	9
sp|O15164-2|TIF1A_HUMAN(205), sp|O15164|TIF1A_HUMAN(205)	9
sp|O75030-10|MITF_HUMAN(310), sp|O75030-11|MITF_HUMAN(254), sp|O75030-12|MITF_HUMAN(365), sp|O75030-2|MITF_HUMAN(417), sp|O75030-3|MITF_HUMAN(398), sp|O75030-4|MITF_HUMAN(392), sp|O75030-5|MITF_HUMAN(422), sp|O75030-6|MITF_HUMAN(416), sp|O75030-7|MITF_HUMAN(407), sp|O75030-8|MITF_HUMAN(401), sp|O75030-9|MITF_HUMAN(316), sp|O75030|MITF_HUMAN(423)	9
sp|Q8N5C6|SRBD1_HUMAN(167)	9
sp|Q6P2Q9|PRP8_HUMAN(366), tr|I3L0J9|I3L0J9_HUMAN(311)	9
sp|Q9H410-2|DSN1_HUMAN(186), sp|Q9H410-3|DSN1_HUMAN(146), sp|Q9H410-4|DSN1_HUMAN(237), sp|Q9H410|DSN1_HUMAN(253), tr|Q5JW54|Q5JW54_HUMAN(181)	9
sp|P06748-2|NPM_HUMAN(24), sp|P06748-3|NPM_HUMAN(24), sp|P06748|NPM_HUMAN(24)	9
sp|Q9NS73-5|MBIP1_HUMAN(301), sp|Q9NS73|MBIP1_HUMAN(301)	9
sp|P15622-2|ZN250_HUMAN(120), sp|P15622-3|ZN250_HUMAN(120), sp|P15622|ZN250_HUMAN(125), tr|E9PL28|E9PL28_HUMAN(120), tr|E9PQX5|E9PQX5_HUMAN(120)	9
sp|P43694-2|GATA4_HUMAN(366), sp|P43694|GATA4_HUMAN(365), tr|A0A087WZ09|A0A087WZ09_HUMAN(364), tr|B3KUF4|B3KUF4_HUMAN(159)	9
sp|Q9Y6K1-2|DNM3A_HUMAN(49), sp|Q9Y6K1|DNM3A_HUMAN(238), tr|F8WE91|F8WE91_HUMAN(238)	9
sp|Q6UN15-3|FIP1_HUMAN(216), sp|Q6UN15-4|FIP1_HUMAN(239), sp|Q6UN15-5|FIP1_HUMAN(239), sp|Q6UN15|FIP1_HUMAN(254), tr|A0A0B4J203|A0A0B4J203_HUMAN(254)	9
sp|O95644-17|NFAC1_HUMAN(230), sp|O95644-4|NFAC1_HUMAN(702), sp|O95644-5|NFAC1_HUMAN(689), sp|O95644-6|NFAC1_HUMAN(689), sp|O95644|NFAC1_HUMAN(702), tr|F5H4S8|F5H4S8_HUMAN(230)	9
sp|Q14592-2|ZN460_HUMAN(131), sp|Q14592|ZN460_HUMAN(172)	9
sp|Q5VZL5-2|ZMYM4_HUMAN(260), sp|Q5VZL5-4|ZMYM4_HUMAN(228), sp|Q5VZL5|ZMYM4_HUMAN(260), tr|H7C1I7|H7C1I7_HUMAN(9)	9
sp|P04637-4|P53_HUMAN(347), sp|P04637-7|P53_HUMAN(254), sp|P04637|P53_HUMAN(386), tr|A0A087WZU8|A0A087WZU8_HUMAN(375), tr|A0A087X1Q1|A0A087X1Q1_HUMAN(227)	9
sp|P82970|HMGN5_HUMAN(101), tr|Q5JSK6|Q5JSK6_HUMAN(91), tr|Q5JSK9|Q5JSK9_HUMAN(81), tr|Q5JSL0|Q5JSL0_HUMAN(101)	9
sp|Q9NYF8-2|BCLF1_HUMAN(499), sp|Q9NYF8-3|BCLF1_HUMAN(499), sp|Q9NYF8|BCLF1_HUMAN(501), tr|E9PK09|E9PK09_HUMAN(501), tr|E9PK91|E9PK91_HUMAN(501), tr|E9PKI6|E9PKI6_HUMAN(501), tr|E9PQN2|E9PQN2_HUMAN(499)	9
sp|O14978|ZN263_HUMAN(17), tr|I3L2X3|I3L2X3_HUMAN(17), tr|I3L393|I3L393_HUMAN(17), tr|I3NI39|I3NI39_HUMAN(17)	9
sp|Q8N3X1-2|FNBP4_HUMAN(337), sp|Q8N3X1|FNBP4_HUMAN(335)	9
sp|P16104|H2AX_HUMAN(135)	9
sp|Q9UPW6|SATB2_HUMAN(233), tr|C9JR56|C9JR56_HUMAN(174)	9
sp|Q8ND82|Z280C_HUMAN(723)	9
sp|Q96T23-2|RSF1_HUMAN(289), sp|Q96T23-3|RSF1_HUMAN(68), sp|Q96T23|RSF1_HUMAN(320), tr|H0YCN2|H0YCN2_HUMAN(121), tr|H0YER1|H0YER1_HUMAN(319)	9
sp|Q9UKY1|ZHX1_HUMAN(159)	9
sp|Q13129|RLF_HUMAN(1423)	9
sp|Q9NV56|MRGBP_HUMAN(127)	9
sp|Q9Y5A6|ZSC21_HUMAN(27), tr|C9JHD9|C9JHD9_HUMAN(27), tr|G3V0F4|G3V0F4_HUMAN(27), tr|G3V1M0|G3V1M0_HUMAN(27)	9
sp|O75925-2|PIAS1_HUMAN(119), sp|O75925-3|PIAS1_HUMAN(117), sp|O75925|PIAS1_HUMAN(117), tr|H3BSI8|H3BSI8_HUMAN(117)	9
sp|P11388-2|TOP2A_HUMAN(538), sp|P11388-3|TOP2A_HUMAN(548), sp|P11388-4|TOP2A_HUMAN(593), sp|P11388|TOP2A_HUMAN(512), sp|Q02880-2|TOP2B_HUMAN(528), sp|Q02880|TOP2B_HUMAN(533), tr|E9PCY5|E9PCY5_HUMAN(528)	9
sp|P47897-2|SYQ_HUMAN(169), sp|P47897|SYQ_HUMAN(180), tr|A0A0U1RQE9|A0A0U1RQE9_HUMAN(178), tr|A0A0U1RQJ6|A0A0U1RQJ6_HUMAN(35), tr|A0A0U1RQL2|A0A0U1RQL2_HUMAN(157), tr|A0A0U1RQT0|A0A0U1RQT0_HUMAN(180), tr|A0A0U1RR66|A0A0U1RR66_HUMAN(33), tr|A0A0U1RRI9|A0A0U1RRI9_HUMAN(168), tr|A0A0U1RRJ7|A0A0U1RRJ7_HUMAN(33), tr|A0A1B0GVU9|A0A1B0GVU9_HUMAN(124), tr|B4DDN1|B4DDN1_HUMAN(35), tr|C9J165|C9J165_HUMAN(2…	9
sp|Q01780-2|EXOSX_HUMAN(19), sp|Q01780|EXOSX_HUMAN(19), tr|K7EJ37|K7EJ37_HUMAN(19)	9
sp|O95625|ZBT11_HUMAN(1043)	9
sp|Q96N64-2|PWP2A_HUMAN(232), sp|Q96N64-3|PWP2A_HUMAN(232), sp|Q96N64|PWP2A_HUMAN(232)	9
sp|P63279|UBC9_HUMAN(30), tr|B0QYN7|B0QYN7_HUMAN(30), tr|H3BPC4|H3BPC4_HUMAN(26), tr|H3BQQ9|H3BQQ9_HUMAN(30)	9
sp|Q8WVM7|STAG1_HUMAN(1161), tr|Q68DW7|Q68DW7_HUMAN(901)	9
sp|Q8WUZ0-2|BCL7C_HUMAN(165), sp|Q8WUZ0|BCL7C_HUMAN(165), tr|I3L1Q2|I3L1Q2_HUMAN(165)	9
sp|P29375-2|KDM5A_HUMAN(1382), sp|P29375|KDM5A_HUMAN(1382)	9
sp|P55854-2|SUMO3_HUMAN(41), sp|P55854|SUMO3_HUMAN(41), sp|P61956-2|SUMO2_HUMAN(42), sp|P61956|SUMO2_HUMAN(42), tr|A8MU27|A8MU27_HUMAN(41), tr|A8MUA9|A8MUA9_HUMAN(41)	9
sp|Q9UJQ4|SALL4_HUMAN(475)	9
sp|Q02880-2|TOP2B_HUMAN(1222), sp|Q02880|TOP2B_HUMAN(1227)	9
sp|Q9BXA9-2|SALL3_HUMAN(990), sp|Q9BXA9-3|SALL3_HUMAN(857), tr|A0A087WXW6|A0A087WXW6_HUMAN(722), tr|A0A140TA74|A0A140TA74_HUMAN(986), tr|A9JR48|A9JR48_HUMAN(721), tr|I3L3L8|I3L3L8_HUMAN(55)	9
sp|Q13838-2|DX39B_HUMAN(36), sp|Q13838|DX39B_HUMAN(36), tr|A0A0A0MT12|A0A0A0MT12_HUMAN(36), tr|A0A0G2JHN7|A0A0G2JHN7_HUMAN(36), tr|A0A0G2JJL7|A0A0G2JJL7_HUMAN(59), tr|F6QYI9|F6QYI9_HUMAN(59), tr|F6R6M7|F6R6M7_HUMAN(36), tr|F6S2B7|F6S2B7_HUMAN(36), tr|F6S4E6|F6S4E6_HUMAN(36), tr|F6SXL5|F6SXL5_HUMAN(51), tr|F6TRA5|F6TRA5_HUMAN(36), tr|F6U6E2|F6U6E2_HUMAN(36), tr|F6WLT2|F6WLT2_HUMAN(36), tr|Q5STU3|Q…	9
sp|Q9NU22|MDN1_HUMAN(616), tr|Q5T795|Q5T795_HUMAN(543)	9
sp|Q9UGU0-2|TCF20_HUMAN(1524), sp|Q9UGU0|TCF20_HUMAN(1524)	9
sp|P05423|RPC4_HUMAN(199)	9
sp|Q6P2D0-2|ZFP1_HUMAN(90), sp|Q6P2D0|ZFP1_HUMAN(145), tr|J3KNQ1|J3KNQ1_HUMAN(112)	9
sp|O60315-2|ZEB2_HUMAN(842), sp|O60315|ZEB2_HUMAN(866), tr|A0A1B0GV02|A0A1B0GV02_HUMAN(891), tr|A0A1B0GVV8|A0A1B0GVV8_HUMAN(754), tr|A0A1B0GW50|A0A1B0GW50_HUMAN(866), tr|A0A1B0GWI0|A0A1B0GWI0_HUMAN(607), tr|A0JP08|A0JP08_HUMAN(865)	9
sp|Q9UEY8-2|ADDG_HUMAN(484), sp|Q9UEY8|ADDG_HUMAN(484)	9
sp|Q9UBW7|ZMYM2_HUMAN(829)	9
sp|P55265-2|DSRAD_HUMAN(384), sp|P55265-3|DSRAD_HUMAN(384), sp|P55265-4|DSRAD_HUMAN(427), sp|P55265-5|DSRAD_HUMAN(89), sp|P55265|DSRAD_HUMAN(384), tr|H0YCK3|H0YCK3_HUMAN(379)	9
sp|O60506-2|HNRPQ_HUMAN(572), sp|O60506|HNRPQ_HUMAN(607)	9
sp|Q9H582-2|ZN644_HUMAN(896), sp|Q9H582|ZN644_HUMAN(896), tr|A0A087WZL9|A0A087WZL9_HUMAN(468)	9
sp|Q6IQ32|ADNP2_HUMAN(1032)	9
sp|Q9H8H0|NOL11_HUMAN(284)	9
sp|Q15459-2|SF3A1_HUMAN(37), sp|Q15459|SF3A1_HUMAN(37), tr|F8WB66|F8WB66_HUMAN(37)	9
sp|P04637-4|P53_HUMAN(331), sp|P04637-7|P53_HUMAN(238), sp|P04637|P53_HUMAN(370), tr|A0A087WZU8|A0A087WZU8_HUMAN(359), tr|A0A087X1Q1|A0A087X1Q1_HUMAN(211)	9
sp|Q9Y4E5-2|ZN451_HUMAN(464), sp|Q9Y4E5|ZN451_HUMAN(464), tr|E9PH99|E9PH99_HUMAN(464)	9
sp|Q9NS73-2|MBIP1_HUMAN(94), sp|Q9NS73-3|MBIP1_HUMAN(94), sp|Q9NS73-5|MBIP1_HUMAN(94), sp|Q9NS73|MBIP1_HUMAN(94), tr|A0A087X1L0|A0A087X1L0_HUMAN(94), tr|S4R2X9|S4R2X9_HUMAN(91), tr|S4R3N2|S4R3N2_HUMAN(101), tr|S4R3P6|S4R3P6_HUMAN(54), tr|S4R3Y0|S4R3Y0_HUMAN(52)	9
sp|Q9H582-2|ZN644_HUMAN(1157), sp|Q9H582|ZN644_HUMAN(1157)	9
sp|Q15029-2|U5S1_HUMAN(60), sp|Q15029-3|U5S1_HUMAN(95), sp|Q15029|U5S1_HUMAN(95), tr|K7EIT3|K7EIT3_HUMAN(95), tr|K7EIV5|K7EIV5_HUMAN(95)	9
sp|Q9UKL0|RCOR1_HUMAN(298)	9
sp|Q9H2Y7-2|ZN106_HUMAN(801), sp|Q9H2Y7|ZN106_HUMAN(1573), tr|A0A0C4DGM5|A0A0C4DGM5_HUMAN(758), tr|H3BS99|H3BS99_HUMAN(540)	9
sp|P30414|NKTR_HUMAN(1258), tr|A0A087WYW3|A0A087WYW3_HUMAN(958)	9
sp|Q92766-2|RREB1_HUMAN(615), sp|Q92766-3|RREB1_HUMAN(615), sp|Q92766-5|RREB1_HUMAN(615), sp|Q92766|RREB1_HUMAN(615), tr|C9JU34|C9JU34_HUMAN(615)	9
sp|O00567|NOP56_HUMAN(540)	9
sp|Q9UQ35-2|SRRM2_HUMAN(1352), sp|Q9UQ35|SRRM2_HUMAN(1352)	9
sp|P49715-2|CEBPA_HUMAN(147), sp|P49715-3|CEBPA_HUMAN(42), sp|P49715-4|CEBPA_HUMAN(196), sp|P49715|CEBPA_HUMAN(161)	9
sp|Q96FV9|THOC1_HUMAN(595), tr|A0A087WWS1|A0A087WWS1_HUMAN(595)	8
sp|Q99708-2|CTIP_HUMAN(578), sp|Q99708-3|CTIP_HUMAN(578), sp|Q99708|CTIP_HUMAN(578), tr|I6L8A6|I6L8A6_HUMAN(578), tr|J3QSH7|J3QSH7_HUMAN(26)	8
sp|P16104|H2AX_HUMAN(119), sp|Q8IUE6|H2A2B_HUMAN(119), sp|Q96QV6|H2A1A_HUMAN(119)	8
sp|A6NHR9-2|SMHD1_HUMAN(784), sp|A6NHR9|SMHD1_HUMAN(784), tr|J3KTL8|J3KTL8_HUMAN(255), tr|J3QSH1|J3QSH1_HUMAN(106)	8
sp|Q86UP3-2|ZFHX4_HUMAN(1194), sp|Q86UP3-4|ZFHX4_HUMAN(1149), sp|Q86UP3-5|ZFHX4_HUMAN(1194), sp|Q86UP3|ZFHX4_HUMAN(1149), tr|E7EVZ1|E7EVZ1_HUMAN(1168)	8
sp|O15446-2|RPA34_HUMAN(272), sp|O15446|RPA34_HUMAN(270)	8
sp|Q96T23-2|RSF1_HUMAN(534), sp|Q96T23-3|RSF1_HUMAN(313), sp|Q96T23|RSF1_HUMAN(565), tr|H0YCN2|H0YCN2_HUMAN(366), tr|H0YER1|H0YER1_HUMAN(564)	8
sp|Q13263-2|TIF1B_HUMAN(352), sp|Q13263|TIF1B_HUMAN(434)	8
sp|P82979|SARNP_HUMAN(73), tr|F8VZQ9|F8VZQ9_HUMAN(73), tr|H0YHG0|H0YHG0_HUMAN(386)	8
sp|P29590-10|PML_HUMAN(65), sp|P29590-11|PML_HUMAN(65), sp|P29590-12|PML_HUMAN(65), sp|P29590-13|PML_HUMAN(65), sp|P29590-14|PML_HUMAN(65), sp|P29590-2|PML_HUMAN(65), sp|P29590-3|PML_HUMAN(65), sp|P29590-4|PML_HUMAN(65), sp|P29590-5|PML_HUMAN(65), sp|P29590-8|PML_HUMAN(65), sp|P29590-9|PML_HUMAN(65), sp|P29590|PML_HUMAN(65), tr|H3BT57|H3BT57_HUMAN(65)	8
sp|Q9H2Y7-2|ZN106_HUMAN(139), sp|Q9H2Y7|ZN106_HUMAN(911), tr|A0A0C4DGM5|A0A0C4DGM5_HUMAN(96), tr|H3BNX5|H3BNX5_HUMAN(694)	8
sp|O00232-2|PSD12_HUMAN(78), sp|O00232|PSD12_HUMAN(98)	8
sp|P39880-2|CUX1_HUMAN(379), sp|P39880-3|CUX1_HUMAN(390), sp|P39880-4|CUX1_HUMAN(379), sp|P39880-5|CUX1_HUMAN(379), sp|P39880-6|CUX1_HUMAN(379), sp|P39880-9|CUX1_HUMAN(344), sp|P39880|CUX1_HUMAN(379), sp|Q13948-10|CASP_HUMAN(374), sp|Q13948-2|CASP_HUMAN(388), sp|Q13948-9|CASP_HUMAN(351), sp|Q13948|CASP_HUMAN(390)	8
sp|Q9Y4E5-2|ZN451_HUMAN(731), sp|Q9Y4E5|ZN451_HUMAN(731), tr|E9PH99|E9PH99_HUMAN(731)	8
sp|Q8TD17-2|ZN398_HUMAN(94), sp|Q8TD17|ZN398_HUMAN(265)	8
sp|O75928-2|PIAS2_HUMAN(443), sp|O75928|PIAS2_HUMAN(443), tr|A0A087WUY7|A0A087WUY7_HUMAN(472), tr|B4DGW0|B4DGW0_HUMAN(153)	8
sp|P55265-2|DSRAD_HUMAN(580), sp|P55265-3|DSRAD_HUMAN(580), sp|P55265-4|DSRAD_HUMAN(623), sp|P55265-5|DSRAD_HUMAN(285), sp|P55265|DSRAD_HUMAN(580), tr|H0YCK3|H0YCK3_HUMAN(575)	8
sp|Q9NS73-2|MBIP1_HUMAN(235), sp|Q9NS73-3|MBIP1_HUMAN(235), sp|Q9NS73-5|MBIP1_HUMAN(235), sp|Q9NS73|MBIP1_HUMAN(235), tr|A0A087X1L0|A0A087X1L0_HUMAN(235), tr|S4R2X9|S4R2X9_HUMAN(232), tr|S4R3N2|S4R3N2_HUMAN(242), tr|S4R3P6|S4R3P6_HUMAN(195)	8
sp|Q96HR8-2|NAF1_HUMAN(280), sp|Q96HR8|NAF1_HUMAN(280)	8
sp|P61964|WDR5_HUMAN(27), tr|V9GYQ5|V9GYQ5_HUMAN(27), tr|V9GZ59|V9GZ59_HUMAN(27)	8
sp|Q12830-2|BPTF_HUMAN(1009), sp|Q12830-4|BPTF_HUMAN(1135), sp|Q12830|BPTF_HUMAN(1135), tr|E7ETD6|E7ETD6_HUMAN(996), tr|F5GXF5|F5GXF5_HUMAN(1072)	8
sp|Q9BQ39|DDX50_HUMAN(150), sp|Q9NR30-2|DDX21_HUMAN(131), sp|Q9NR30|DDX21_HUMAN(199), tr|A0A087WVC1|A0A087WVC1_HUMAN(149)	8
sp|P49959-2|MRE11_HUMAN(327), sp|P49959-3|MRE11_HUMAN(330), sp|P49959|MRE11_HUMAN(327), tr|F8W7U8|F8W7U8_HUMAN(327)	8
sp|Q99496-2|RING2_HUMAN(177), sp|Q99496|RING2_HUMAN(249)	8
sp|Q86UZ6|ZBT46_HUMAN(229)	8
sp|Q92769-3|HDAC2_HUMAN(451), sp|Q92769|HDAC2_HUMAN(481)	8
sp|Q9H2P0|ADNP_HUMAN(716)	8
sp|Q9Y4E5-2|ZN451_HUMAN(944), sp|Q9Y4E5|ZN451_HUMAN(992), tr|E9PH99|E9PH99_HUMAN(992)	8
sp|Q96SB8-2|SMC6_HUMAN(799), sp|Q96SB8|SMC6_HUMAN(773)	8
sp|Q96MX3|ZNF48_HUMAN(610), tr|A0A087WVT1|A0A087WVT1_HUMAN(487)	8
sp|Q92794|KAT6A_HUMAN(1342)	8
sp|O75367-2|H2AY_HUMAN(123), sp|O75367-3|H2AY_HUMAN(123), sp|O75367|H2AY_HUMAN(123), tr|D6RCF2|D6RCF2_HUMAN(123)	8
sp|Q00613-2|HSF1_HUMAN(91), sp|Q00613|HSF1_HUMAN(91), tr|A0A087X1F9|A0A087X1F9_HUMAN(15), tr|E9PI02|E9PI02_HUMAN(26), tr|E9PMQ6|E9PMQ6_HUMAN(91)	8
sp|P37275-2|ZEB1_HUMAN(495), sp|P37275-3|ZEB1_HUMAN(427), sp|P37275-4|ZEB1_HUMAN(474), sp|P37275-5|ZEB1_HUMAN(478), sp|P37275|ZEB1_HUMAN(494)	8
sp|P0CG47|UBB_HUMAN(48), sp|P0CG48|UBC_HUMAN(48), sp|P62979|RS27A_HUMAN(48), sp|P62987|RL40_HUMAN(48), tr|B4DV12|B4DV12_HUMAN(48), tr|F5GXK7|F5GXK7_HUMAN(48), tr|F5GYU3|F5GYU3_HUMAN(48), tr|F5GZ39|F5GZ39_HUMAN(48), tr|F5H265|F5H265_HUMAN(48), tr|F5H2Z3|F5H2Z3_HUMAN(48), tr|F5H388|F5H388_HUMAN(48), tr|F5H6Q2|F5H6Q2_HUMAN(48), tr|F5H747|F5H747_HUMAN(48), tr|J3QKN0|J3QKN0_HUMAN(48), tr|J3QS39|J3QS39…	8
sp|Q86U86-2|PB1_HUMAN(1587), sp|Q86U86-3|PB1_HUMAN(1555), sp|Q86U86-4|PB1_HUMAN(1535), sp|Q86U86-5|PB1_HUMAN(1535), sp|Q86U86-7|PB1_HUMAN(1550), sp|Q86U86-8|PB1_HUMAN(1605), sp|Q86U86-9|PB1_HUMAN(1562), sp|Q86U86|PB1_HUMAN(1642)	8
sp|Q9Y230|RUVB2_HUMAN(9), tr|M0QXZ7|M0QXZ7_HUMAN(9), tr|M0R0Z0|M0R0Z0_HUMAN(9), tr|X6R2L4|X6R2L4_HUMAN(9)	8
sp|Q6PJP8|DCR1A_HUMAN(417)	8
sp|O94864-2|ST65G_HUMAN(341), sp|O94864-4|ST65G_HUMAN(208), sp|O94864|ST65G_HUMAN(343)	8
sp|Q09028-2|RBBP4_HUMAN(101), sp|Q09028-3|RBBP4_HUMAN(102), sp|Q09028-4|RBBP4_HUMAN(67), sp|Q09028|RBBP4_HUMAN(102), tr|C9JPP3|C9JPP3_HUMAN(67)	8
sp|Q8IX21-2|SLF2_HUMAN(903), sp|Q8IX21|SLF2_HUMAN(903)	8
sp|Q9BSM1|PCGF1_HUMAN(88)	8
sp|Q9H2Y7-2|ZN106_HUMAN(112), sp|Q9H2Y7|ZN106_HUMAN(884), tr|A0A0C4DGM5|A0A0C4DGM5_HUMAN(69), tr|H3BNX5|H3BNX5_HUMAN(667)	8
sp|Q9UQR0|SCML2_HUMAN(545), tr|H0Y6S1|H0Y6S1_HUMAN(61)	8
sp|P04637-4|P53_HUMAN(318), sp|P04637-7|P53_HUMAN(225), sp|P04637|P53_HUMAN(357), tr|A0A087WZU8|A0A087WZU8_HUMAN(346), tr|A0A087X1Q1|A0A087X1Q1_HUMAN(198)	8
sp|Q5UIP0-2|RIF1_HUMAN(1512), sp|Q5UIP0|RIF1_HUMAN(1512)	8
sp|Q99590-2|SCAFB_HUMAN(286), sp|Q99590|SCAFB_HUMAN(601), tr|A0A0A0MTP7|A0A0A0MTP7_HUMAN(541), tr|F8VXG7|F8VXG7_HUMAN(409)	8
sp|Q9UQE7|SMC3_HUMAN(592)	8
sp|P26373-2|RL13_HUMAN(116), sp|P26373|RL13_HUMAN(163)	8
sp|O15060|ZBT39_HUMAN(208)	8
sp|Q9Y4A5-2|TRRAP_HUMAN(568), sp|Q9Y4A5|TRRAP_HUMAN(568), tr|H0Y4W2|H0Y4W2_HUMAN(283)	8
sp|Q9UHD9|UBQL2_HUMAN(43), sp|Q9UMX0-2|UBQL1_HUMAN(47), sp|Q9UMX0-4|UBQL1_HUMAN(47), sp|Q9UMX0|UBQL1_HUMAN(47)	8
sp|Q8ND82|Z280C_HUMAN(509), tr|Q9UJJ2|Q9UJJ2_HUMAN(460)	8
sp|Q96N64-2|PWP2A_HUMAN(208), sp|Q96N64-3|PWP2A_HUMAN(208), sp|Q96N64|PWP2A_HUMAN(208)	8
sp|Q15424-2|SAFB1_HUMAN(117), sp|Q15424-3|SAFB1_HUMAN(186), sp|Q15424-4|SAFB1_HUMAN(186), sp|Q15424|SAFB1_HUMAN(186)	8
sp|Q14151|SAFB2_HUMAN(284), sp|Q15424-2|SAFB1_HUMAN(216), sp|Q15424-3|SAFB1_HUMAN(285), sp|Q15424-4|SAFB1_HUMAN(285), sp|Q15424|SAFB1_HUMAN(285)	8
sp|Q9Y4A5-2|TRRAP_HUMAN(3082), sp|Q9Y4A5|TRRAP_HUMAN(3111), tr|F2Z2U4|F2Z2U4_HUMAN(3082), tr|H0Y4W2|H0Y4W2_HUMAN(2822)	8
sp|Q9Y4E5-2|ZN451_HUMAN(852), sp|Q9Y4E5|ZN451_HUMAN(852), tr|E9PH99|E9PH99_HUMAN(852)	8
sp|P04908|H2A1B_HUMAN(119), sp|P0C0S8|H2A1_HUMAN(119), sp|P20671|H2A1D_HUMAN(119), sp|Q6FI13|H2A2A_HUMAN(119), sp|Q7L7L0|H2A3_HUMAN(119), sp|Q93077|H2A1C_HUMAN(119), sp|Q96KK5|H2A1H_HUMAN(119), sp|Q99878|H2A1J_HUMAN(119), tr|A0A0U1RR32|A0A0U1RR32_HUMAN(119), tr|A0A0U1RRH7|A0A0U1RRH7_HUMAN(119)	8
sp|Q13127-4|REST_HUMAN(739), sp|Q13127|REST_HUMAN(762)	8
sp|Q12789-3|TF3C1_HUMAN(770), sp|Q12789|TF3C1_HUMAN(770)	8
sp|Q96SB8-2|SMC6_HUMAN(36), sp|Q96SB8|SMC6_HUMAN(36), tr|A0A087WWI9|A0A087WWI9_HUMAN(36), tr|A0A0A0MRY1|A0A0A0MRY1_HUMAN(36), tr|C9JEF0|C9JEF0_HUMAN(36), tr|C9JMN1|C9JMN1_HUMAN(36)	8
sp|Q9NRL2-2|BAZ1A_HUMAN(991), sp|Q9NRL2|BAZ1A_HUMAN(1023)	8
sp|Q8N9N5-7|BANP_HUMAN(141), sp|Q8N9N5|BANP_HUMAN(133)	8
sp|P49792|RBP2_HUMAN(2594)	8
sp|Q15047-3|SETB1_HUMAN(715), sp|Q15047|SETB1_HUMAN(715), tr|E9PRF4|E9PRF4_HUMAN(715)	7
sp|O43795-2|MYO1B_HUMAN(287), sp|O43795|MYO1B_HUMAN(287), tr|E7EQD9|E7EQD9_HUMAN(287), tr|E9PDF6|E9PDF6_HUMAN(287)	7
sp|P18583-10|SON_HUMAN(2149), sp|P18583-2|SON_HUMAN(1830), sp|P18583-3|SON_HUMAN(2149), sp|P18583-4|SON_HUMAN(2149), sp|P18583-5|SON_HUMAN(2149), sp|P18583-7|SON_HUMAN(2109), sp|P18583-9|SON_HUMAN(2189), sp|P18583|SON_HUMAN(2149), tr|H7C1M2|H7C1M2_HUMAN(1144), tr|H7C2G8|H7C2G8_HUMAN(210), tr|J3QSZ5|J3QSZ5_HUMAN(177)	7
sp|Q86X51|CX067_HUMAN(9)	7
sp|Q96T23-2|RSF1_HUMAN(639), sp|Q96T23-3|RSF1_HUMAN(418), sp|Q96T23|RSF1_HUMAN(670), tr|H0YCN2|H0YCN2_HUMAN(471), tr|H0YER1|H0YER1_HUMAN(669)	7
sp|P11388-2|TOP2A_HUMAN(610), sp|P11388-3|TOP2A_HUMAN(620), sp|P11388-4|TOP2A_HUMAN(665), sp|P11388|TOP2A_HUMAN(584)	7
sp|Q15916|ZBTB6_HUMAN(179)	7
sp|Q9H8E8-2|CSR2B_HUMAN(283), sp|Q9H8E8|CSR2B_HUMAN(411), tr|A0A075B6H4|A0A075B6H4_HUMAN(410)	7
sp|Q14839-2|CHD4_HUMAN(1664), sp|Q14839|CHD4_HUMAN(1636), tr|A0A0C4DGG9|A0A0C4DGG9_HUMAN(1661), tr|F5GWX5|F5GWX5_HUMAN(1629)	7
sp|P20585|MSH3_HUMAN(349)	7
sp|Q8N680|ZBTB2_HUMAN(505)	7
sp|P11388-2|TOP2A_HUMAN(1101), sp|P11388-3|TOP2A_HUMAN(1111), sp|P11388-4|TOP2A_HUMAN(1156), sp|P11388|TOP2A_HUMAN(1075)	7
sp|Q9ULM3|YETS2_HUMAN(1130)	7
sp|Q96JM7-2|LMBL3_HUMAN(679), sp|Q96JM7|LMBL3_HUMAN(704)	7
sp|P42285|SK2L2_HUMAN(79), tr|H0Y8U3|H0Y8U3_HUMAN(35)	7
sp|Q15424-2|SAFB1_HUMAN(312), sp|Q15424-3|SAFB1_HUMAN(381), sp|Q15424-4|SAFB1_HUMAN(381), sp|Q15424|SAFB1_HUMAN(381)	7
sp|P04637-2|P53_HUMAN(132), sp|P04637-3|P53_HUMAN(132), sp|P04637-4|P53_HUMAN(93), sp|P04637-5|P53_HUMAN(93), sp|P04637-6|P53_HUMAN(93), sp|P04637|P53_HUMAN(132), tr|A0A0U1RQC9|A0A0U1RQC9_HUMAN(93), tr|E7EMR6|E7EMR6_HUMAN(132), tr|E7EQX7|E7EQX7_HUMAN(132), tr|J3KP33|J3KP33_HUMAN(132)	7
sp|Q9UK61-2|TASOR_HUMAN(436), sp|Q9UK61-3|TASOR_HUMAN(832), sp|Q9UK61-4|TASOR_HUMAN(832), sp|Q9UK61|TASOR_HUMAN(832), tr|A0A087X0F1|A0A087X0F1_HUMAN(258)	7
sp|Q8WYB5-2|KAT6B_HUMAN(490), sp|Q8WYB5-3|KAT6B_HUMAN(381), sp|Q8WYB5|KAT6B_HUMAN(673)	7
sp|Q9NYF8-2|BCLF1_HUMAN(829), sp|Q9NYF8-4|BCLF1_HUMAN(658), sp|Q9NYF8|BCLF1_HUMAN(831), tr|H0YF14|H0YF14_HUMAN(98)	7
sp|Q6PJP8|DCR1A_HUMAN(236)	7
sp|P46100-2|ATRX_HUMAN(1667), sp|P46100-3|ATRX_HUMAN(1754), sp|P46100-4|ATRX_HUMAN(1833), sp|P46100-5|ATRX_HUMAN(1716), sp|P46100|ATRX_HUMAN(1871)	7
sp|P15622-2|ZN250_HUMAN(131), sp|P15622-3|ZN250_HUMAN(131), sp|P15622|ZN250_HUMAN(136), tr|E9PL28|E9PL28_HUMAN(131), tr|E9PPG5|E9PPG5_HUMAN(110)	7
sp|Q8NB78|KDM1B_HUMAN(250), tr|H0Y6H0|H0Y6H0_HUMAN(67)	7
sp|O94818-2|NOL4_HUMAN(175), sp|O94818-3|NOL4_HUMAN(101), sp|O94818|NOL4_HUMAN(175), tr|K7EQ17|K7EQ17_HUMAN(159)	7
sp|Q5VWQ0|RSBN1_HUMAN(740), tr|A0A087WWP8|A0A087WWP8_HUMAN(692), tr|A0A0C4DGT8|A0A0C4DGT8_HUMAN(623)	7
sp|Q9UGU0-2|TCF20_HUMAN(1495), sp|Q9UGU0|TCF20_HUMAN(1495)	7
sp|Q9H307-2|PININ_HUMAN(395), sp|Q9H307|PININ_HUMAN(528)	7
sp|Q5TAP6|UT14C_HUMAN(195), sp|Q9BVJ6-2|UT14A_HUMAN(28), sp|Q9BVJ6-3|UT14A_HUMAN(144), sp|Q9BVJ6|UT14A_HUMAN(196), tr|X6RJY0|X6RJY0_HUMAN(28)	7
sp|Q9NXR8|ING3_HUMAN(165), tr|E7ET07|E7ET07_HUMAN(150)	7
sp|Q149N8-2|SHPRH_HUMAN(312), sp|Q149N8-4|SHPRH_HUMAN(423), sp|Q149N8-5|SHPRH_HUMAN(423), sp|Q149N8|SHPRH_HUMAN(423), tr|A0A0D9SFM0|A0A0D9SFM0_HUMAN(423), tr|H7C2W2|H7C2W2_HUMAN(401), tr|K4DI94|K4DI94_HUMAN(312)	7
sp|Q86X51|CX067_HUMAN(12)	7
sp|Q9UKY1|ZHX1_HUMAN(454)	7
sp|Q12873-2|CHD3_HUMAN(1238), sp|Q12873-3|CHD3_HUMAN(1297), sp|Q12873|CHD3_HUMAN(1238), sp|Q14839-2|CHD4_HUMAN(1228), sp|Q14839|CHD4_HUMAN(1228), sp|Q8TDI0|CHD5_HUMAN(1202), tr|A0A0C4DGG9|A0A0C4DGG9_HUMAN(1225), tr|F5GWX5|F5GWX5_HUMAN(1221), tr|K7EMY3|K7EMY3_HUMAN(585)	7
sp|Q13263-2|TIF1B_HUMAN(308), sp|Q13263|TIF1B_HUMAN(390), tr|M0R0K9|M0R0K9_HUMAN(23)	7
sp|Q9Y5B6-2|PAXB1_HUMAN(149), sp|Q9Y5B6-3|PAXB1_HUMAN(149), sp|Q9Y5B6-4|PAXB1_HUMAN(149), sp|Q9Y5B6|PAXB1_HUMAN(149)	7
sp|Q9NTI5-2|PDS5B_HUMAN(380), sp|Q9NTI5-3|PDS5B_HUMAN(380), sp|Q9NTI5|PDS5B_HUMAN(380)	7
sp|Q9NP72-2|RAB18_HUMAN(171), sp|Q9NP72-3|RAB18_HUMAN(78), sp|Q9NP72|RAB18_HUMAN(142), tr|A0A087X163|A0A087X163_HUMAN(118), tr|H0Y6T8|H0Y6T8_HUMAN(255), tr|Q5W0J0|Q5W0J0_HUMAN(97)	7
sp|P46087-2|NOP2_HUMAN(198), sp|P46087-3|NOP2_HUMAN(198), sp|P46087-4|NOP2_HUMAN(235), sp|P46087|NOP2_HUMAN(202), tr|F5GYR3|F5GYR3_HUMAN(78), tr|F5H5X6|F5H5X6_HUMAN(198)	7
sp|Q8ND82|Z280C_HUMAN(289), tr|Q9UJJ2|Q9UJJ2_HUMAN(289)	7
sp|Q9NYF8-2|BCLF1_HUMAN(674), sp|Q9NYF8-3|BCLF1_HUMAN(674), sp|Q9NYF8-4|BCLF1_HUMAN(503), sp|Q9NYF8|BCLF1_HUMAN(676), tr|E9PK09|E9PK09_HUMAN(675), tr|E9PK91|E9PK91_HUMAN(676), tr|E9PKI6|E9PKI6_HUMAN(676), tr|E9PQN2|E9PQN2_HUMAN(674)	7
sp|Q6W2J9-2|BCOR_HUMAN(1222), sp|Q6W2J9-4|BCOR_HUMAN(1204), sp|Q6W2J9|BCOR_HUMAN(1256), tr|A6NE70|A6NE70_HUMAN(99), tr|H7BYY2|H7BYY2_HUMAN(1222), tr|H7C2V9|H7C2V9_HUMAN(126)	7
sp|Q8IX21-2|SLF2_HUMAN(472), sp|Q8IX21|SLF2_HUMAN(472), tr|B1AL16|B1AL16_HUMAN(472)	7
sp|O75533|SF3B1_HUMAN(468)	7
sp|Q9H2P0|ADNP_HUMAN(274)	7
sp|P49756-2|RBM25_HUMAN(261), sp|P49756-3|RBM25_HUMAN(261), sp|P49756|RBM25_HUMAN(261), tr|H0YE46|H0YE46_HUMAN(40)	7
sp|Q16576-2|RBBP7_HUMAN(203), sp|Q16576|RBBP7_HUMAN(159), tr|E9PC52|E9PC52_HUMAN(150), tr|Q5JP01|Q5JP01_HUMAN(79)	7
sp|P30414|NKTR_HUMAN(1177), tr|A0A087WYW3|A0A087WYW3_HUMAN(877)	7
sp|Q49A26-2|GLYR1_HUMAN(190), sp|Q49A26-3|GLYR1_HUMAN(190), sp|Q49A26-4|GLYR1_HUMAN(121), sp|Q49A26-5|GLYR1_HUMAN(109), sp|Q49A26|GLYR1_HUMAN(190), tr|K7EMM8|K7EMM8_HUMAN(178), tr|K7EPU6|K7EPU6_HUMAN(92), tr|K7EQB2|K7EQB2_HUMAN(109)	7
sp|Q4G0J3-2|LARP7_HUMAN(42), sp|Q4G0J3-3|LARP7_HUMAN(417), sp|Q4G0J3|LARP7_HUMAN(410), tr|D6R9Z6|D6R9Z6_HUMAN(78), tr|H0YA82|H0YA82_HUMAN(204)	7
sp|P50990-2|TCPQ_HUMAN(235), sp|P50990-3|TCPQ_HUMAN(181), sp|P50990|TCPQ_HUMAN(254)	7
sp|Q8WXI9|P66B_HUMAN(353), tr|A0A0U1RR30|A0A0U1RR30_HUMAN(105), tr|A0A0U1RRM1|A0A0U1RRM1_HUMAN(337)	7
sp|O94916-2|NFAT5_HUMAN(481), sp|O94916-3|NFAT5_HUMAN(510), sp|O94916-5|NFAT5_HUMAN(575), sp|O94916|NFAT5_HUMAN(557)	7
sp|Q96JN0-3|LCOR_HUMAN(345), tr|A0A1B0GUH9|A0A1B0GUH9_HUMAN(317)	7
sp|Q09028-2|RBBP4_HUMAN(159), sp|Q09028-3|RBBP4_HUMAN(160), sp|Q09028-4|RBBP4_HUMAN(125), sp|Q09028|RBBP4_HUMAN(160)	7
sp|Q92922|SMRC1_HUMAN(387)	7
sp|Q6PJP8|DCR1A_HUMAN(467)	7
sp|Q9BZ95-2|NSD3_HUMAN(218), sp|Q9BZ95-3|NSD3_HUMAN(218), sp|Q9BZ95-4|NSD3_HUMAN(155), sp|Q9BZ95-5|NSD3_HUMAN(218), sp|Q9BZ95|NSD3_HUMAN(218), tr|E9PKA2|E9PKA2_HUMAN(218)	7
sp|Q15061|WDR43_HUMAN(402)	7
sp|Q9NUU7|DD19A_HUMAN(26), tr|H3BSL8|H3BSL8_HUMAN(26), tr|H3BTB3|H3BTB3_HUMAN(26), tr|I3L0H8|I3L0H8_HUMAN(26), tr|J3QRH0|J3QRH0_HUMAN(26)	7
sp|Q13111-2|CAF1A_HUMAN(236), sp|Q13111-3|CAF1A_HUMAN(236), sp|Q13111|CAF1A_HUMAN(236), tr|K7EPA1|K7EPA1_HUMAN(21)	7
sp|O95696-2|BRD1_HUMAN(594), sp|O95696|BRD1_HUMAN(594), tr|J3KQ61|J3KQ61_HUMAN(226)	7
sp|Q92800-2|EZH1_HUMAN(333), sp|Q92800-3|EZH1_HUMAN(287), sp|Q92800-4|EZH1_HUMAN(257), sp|Q92800-5|EZH1_HUMAN(188), sp|Q92800|EZH1_HUMAN(327), tr|A0A0A0MSY9|A0A0A0MSY9_HUMAN(318), tr|K7EIH5|K7EIH5_HUMAN(278)	7
sp|P10071|GLI3_HUMAN(462)	7
sp|O60814|H2B1K_HUMAN(6), sp|P06899|H2B1J_HUMAN(6), sp|P57053|H2BFS_HUMAN(6), sp|P62807|H2B1C_HUMAN(6), sp|Q16778|H2B2E_HUMAN(6)	7
sp|Q9Y4E5-2|ZN451_HUMAN(843), sp|Q9Y4E5|ZN451_HUMAN(843), tr|E9PH99|E9PH99_HUMAN(843)	7
sp|Q12888-2|TP53B_HUMAN(532), sp|Q12888-3|TP53B_HUMAN(532), sp|Q12888|TP53B_HUMAN(527), tr|A6NNK5|A6NNK5_HUMAN(532), tr|C9JXV0|C9JXV0_HUMAN(532)	7
sp|Q9UQR0|SCML2_HUMAN(252)	7
sp|Q9NYD6|HXC10_HUMAN(254)	7
sp|Q9Y2K1-2|ZBTB1_HUMAN(328), sp|Q9Y2K1|ZBTB1_HUMAN(328)	7
sp|Q06136-2|KDSR_HUMAN(106), sp|Q06136|KDSR_HUMAN(106), tr|K7EQS7|K7EQS7_HUMAN(106), tr|K7ERC8|K7ERC8_HUMAN(11)	7
sp|Q8N680|ZBTB2_HUMAN(506)	7
sp|P24928-2|RPB1_HUMAN(163), sp|P24928|RPB1_HUMAN(163), tr|A0A087WWE2|A0A087WWE2_HUMAN(163)	7
sp|P78347-2|GTF2I_HUMAN(520), sp|P78347-3|GTF2I_HUMAN(541), sp|P78347-4|GTF2I_HUMAN(540), sp|P78347|GTF2I_HUMAN(561)	7
sp|Q4LE39-2|ARI4B_HUMAN(429), sp|Q4LE39-3|ARI4B_HUMAN(429), sp|Q4LE39-4|ARI4B_HUMAN(110), sp|Q4LE39|ARI4B_HUMAN(429), tr|X6RCR8|X6RCR8_HUMAN(429)	7
sp|Q9UPN9-2|TRI33_HUMAN(796), sp|Q9UPN9|TRI33_HUMAN(796), tr|H0Y612|H0Y612_HUMAN(557)	7
sp|Q9UBW7-2|ZMYM2_HUMAN(416), sp|Q9UBW7|ZMYM2_HUMAN(503)	7
sp|O60216|RAD21_HUMAN(418)	7
sp|O95983-2|MBD3_HUMAN(77), sp|O95983|MBD3_HUMAN(109), tr|A0A087WT34|A0A087WT34_HUMAN(53), tr|A0A087X1H1|A0A087X1H1_HUMAN(53), tr|A0A0A0MTS6|A0A0A0MTS6_HUMAN(53), tr|K7EIE8|K7EIE8_HUMAN(53)	7
sp|P09884|DPOLA_HUMAN(284), tr|A0A087WU64|A0A087WU64_HUMAN(284), tr|A6NMQ1|A6NMQ1_HUMAN(290)	7
sp|Q9NYD6|HXC10_HUMAN(215), tr|D6RAG4|D6RAG4_HUMAN(103), tr|V9GYH0|V9GYH0_HUMAN(20)	7
sp|Q9UIF8-2|BAZ2B_HUMAN(1325), sp|Q9UIF8-3|BAZ2B_HUMAN(1391), sp|Q9UIF8-4|BAZ2B_HUMAN(1229), sp|Q9UIF8-5|BAZ2B_HUMAN(1389), sp|Q9UIF8|BAZ2B_HUMAN(1425)	7
sp|Q9BRD0-2|BUD13_HUMAN(65), sp|Q9BRD0|BUD13_HUMAN(65)	7
sp|Q9H582-2|ZN644_HUMAN(1222), sp|Q9H582|ZN644_HUMAN(1222)	7
sp|O00566|MPP10_HUMAN(382), tr|U3KQ48|U3KQ48_HUMAN(382)	6
sp|Q14202-2|ZMYM3_HUMAN(908), sp|Q14202|ZMYM3_HUMAN(920), tr|A6NHB5|A6NHB5_HUMAN(922), tr|A6NHN7|A6NHN7_HUMAN(922)	6
sp|Q9H307-2|PININ_HUMAN(403), sp|Q9H307|PININ_HUMAN(536)	6
sp|P78347-2|GTF2I_HUMAN(219), sp|P78347-3|GTF2I_HUMAN(219), sp|P78347-4|GTF2I_HUMAN(219), sp|P78347-5|GTF2I_HUMAN(219), sp|P78347|GTF2I_HUMAN(219)	6
sp|Q9UMX0-2|UBQL1_HUMAN(35), sp|Q9UMX0-3|UBQL1_HUMAN(35), sp|Q9UMX0-4|UBQL1_HUMAN(35), sp|Q9UMX0|UBQL1_HUMAN(35)	6
sp|Q9H0C8|ILKAP_HUMAN(71), tr|E9PC05|E9PC05_HUMAN(71), tr|F8SNU6|F8SNU6_HUMAN(71)	6
sp|P63165-2|SUMO1_HUMAN(12), sp|P63165|SUMO1_HUMAN(37), tr|B8ZZJ0|B8ZZJ0_HUMAN(37), tr|B8ZZN6|B8ZZN6_HUMAN(37), tr|B9A032|B9A032_HUMAN(37)	6
sp|P05388-2|RLA0_HUMAN(235), sp|P05388|RLA0_HUMAN(297), tr|F8VWS0|F8VWS0_HUMAN(261), tr|F8W1K8|F8W1K8_HUMAN(87)	6
sp|Q9NSC2-2|SALL1_HUMAN(495), sp|Q9NSC2|SALL1_HUMAN(592), tr|H3BSM9|H3BSM9_HUMAN(495)	6
sp|Q8WUQ7-2|CATIN_HUMAN(469), sp|Q8WUQ7|CATIN_HUMAN(469)	6
sp|Q9ULJ3-2|ZBT21_HUMAN(430), sp|Q9ULJ3|ZBT21_HUMAN(430)	6
sp|P59923|ZN445_HUMAN(374)	6
sp|Q9NSC2-2|SALL1_HUMAN(576), sp|Q9NSC2|SALL1_HUMAN(673), tr|H3BSM9|H3BSM9_HUMAN(576)	6
sp|Q8IWI9-2|MGAP_HUMAN(409), sp|Q8IWI9-3|MGAP_HUMAN(2029), sp|Q8IWI9-4|MGAP_HUMAN(2238), sp|Q8IWI9|MGAP_HUMAN(2199), tr|H3BU53|H3BU53_HUMAN(886)	6
sp|P0DMV8-2|HS71A_HUMAN(573), sp|P0DMV8|HS71A_HUMAN(628), sp|P0DMV9|HS71B_HUMAN(628), tr|A0A0G2JIW1|A0A0G2JIW1_HUMAN(629), tr|V9GZ37|V9GZ37_HUMAN(463)	6
sp|P10412|H14_HUMAN(97), sp|P16401|H15_HUMAN(100), sp|P16402|H13_HUMAN(98), sp|P16403|H12_HUMAN(97), sp|Q02539|H11_HUMAN(100)	6
sp|Q9Y4W2-2|LAS1L_HUMAN(226), sp|Q9Y4W2-3|LAS1L_HUMAN(184), sp|Q9Y4W2-4|LAS1L_HUMAN(226), sp|Q9Y4W2|LAS1L_HUMAN(226)	6
sp|Q06265-2|EXOS9_HUMAN(436), sp|Q06265-3|EXOS9_HUMAN(335), sp|Q06265-4|EXOS9_HUMAN(352), sp|Q06265|EXOS9_HUMAN(419), tr|D6RIY6|D6RIY6_HUMAN(403)	6
sp|P63165|SUMO1_HUMAN(17), tr|B8ZZJ0|B8ZZJ0_HUMAN(17), tr|B8ZZN6|B8ZZN6_HUMAN(17), tr|B9A032|B9A032_HUMAN(17)	6
sp|P62826|RAN_HUMAN(152), tr|B4DV51|B4DV51_HUMAN(64), tr|B5MDF5|B5MDF5_HUMAN(169), tr|F5H018|F5H018_HUMAN(148), tr|J3KQE5|J3KQE5_HUMAN(170)	6
sp|Q86YP4-2|P66A_HUMAN(30), sp|Q86YP4-3|P66A_HUMAN(30), sp|Q86YP4|P66A_HUMAN(30), tr|C9JGN4|C9JGN4_HUMAN(30), tr|C9JHD7|C9JHD7_HUMAN(30), tr|C9JJK9|C9JJK9_HUMAN(30), tr|C9JMI3|C9JMI3_HUMAN(30), tr|C9JVY3|C9JVY3_HUMAN(30), tr|H7C3H1|H7C3H1_HUMAN(30), tr|V9GY85|V9GY85_HUMAN(30), tr|V9GYX5|V9GYX5_HUMAN(30)	6
sp|O75643|U520_HUMAN(1404)	6
sp|Q96JS3|PGBD1_HUMAN(218)	6
sp|Q13263|TIF1B_HUMAN(185), tr|M0QZE6|M0QZE6_HUMAN(51), tr|M0R2I3|M0R2I3_HUMAN(97), tr|M0R3C0|M0R3C0_HUMAN(51)	6
sp|Q15424-3|SAFB1_HUMAN(172), sp|Q15424-4|SAFB1_HUMAN(172), sp|Q15424|SAFB1_HUMAN(172)	6
sp|P19532|TFE3_HUMAN(330)	6
sp|Q9HCI6-2|K1586_HUMAN(75), sp|Q9HCI6|K1586_HUMAN(125), tr|F5H2N6|F5H2N6_HUMAN(98)	6
sp|Q08945|SSRP1_HUMAN(325)	6
sp|Q13111-2|CAF1A_HUMAN(135), sp|Q13111-3|CAF1A_HUMAN(135), sp|Q13111|CAF1A_HUMAN(135), tr|K7EJF1|K7EJF1_HUMAN(118)	6
sp|Q09028-2|RBBP4_HUMAN(211), sp|Q09028-3|RBBP4_HUMAN(212), sp|Q09028-4|RBBP4_HUMAN(177), sp|Q09028|RBBP4_HUMAN(212)	6
sp|Q6IQ32|ADNP2_HUMAN(858)	6
sp|Q9Y6J0-2|CABIN_HUMAN(366), sp|Q9Y6J0|CABIN_HUMAN(416), tr|A0A087WWW8|A0A087WWW8_HUMAN(366)	6
sp|O75182-2|SIN3B_HUMAN(150), sp|O75182-3|SIN3B_HUMAN(150), sp|O75182|SIN3B_HUMAN(150)	6
sp|O00567|NOP56_HUMAN(564)	6
sp|P17022-2|ZNF18_HUMAN(17), sp|P17022|ZNF18_HUMAN(17), tr|J3KSC1|J3KSC1_HUMAN(17)	6
sp|Q96T23-2|RSF1_HUMAN(184), sp|Q96T23|RSF1_HUMAN(215), tr|H0YCN2|H0YCN2_HUMAN(16), tr|H0YER1|H0YER1_HUMAN(214), tr|H7C306|H7C306_HUMAN(182)	6
sp|Q969J2|ZKSC4_HUMAN(222)	6
sp|O94916-4|NFAT5_HUMAN(573)	6
sp|Q92766-2|RREB1_HUMAN(885), sp|Q92766-3|RREB1_HUMAN(885), sp|Q92766-5|RREB1_HUMAN(885), sp|Q92766|RREB1_HUMAN(885)	6
sp|Q9C0K0-2|BC11B_HUMAN(816), sp|Q9C0K0|BC11B_HUMAN(887), tr|D3YTK1|D3YTK1_HUMAN(693)	6
sp|Q9NPI1-2|BRD7_HUMAN(197), sp|Q9NPI1|BRD7_HUMAN(197)	6
sp|P12956-2|XRCC6_HUMAN(9), sp|P12956|XRCC6_HUMAN(9)	6
sp|Q9UHF7-2|TRPS1_HUMAN(750), sp|Q9UHF7-3|TRPS1_HUMAN(741), sp|Q9UHF7|TRPS1_HUMAN(737), tr|E5RFF3|E5RFF3_HUMAN(491), tr|E5RJ97|E5RJ97_HUMAN(737), tr|H0YC29|H0YC29_HUMAN(541)	6
sp|Q96T23-2|RSF1_HUMAN(327), sp|Q96T23-3|RSF1_HUMAN(106), sp|Q96T23|RSF1_HUMAN(358), tr|H0YCN2|H0YCN2_HUMAN(159), tr|H0YER1|H0YER1_HUMAN(357)	6
sp|O60832|DKC1_HUMAN(467)	6
sp|P84090|ERH_HUMAN(12), tr|G3V279|G3V279_HUMAN(12)	6
sp|Q9UHF7-2|TRPS1_HUMAN(1214), sp|Q9UHF7-3|TRPS1_HUMAN(1205), sp|Q9UHF7|TRPS1_HUMAN(1201), tr|E5RFF3|E5RFF3_HUMAN(955)	6
sp|Q14247-2|SRC8_HUMAN(144), sp|Q14247-3|SRC8_HUMAN(144), sp|Q14247|SRC8_HUMAN(144)	6
sp|O94826|TOM70_HUMAN(275)	6
sp|P49959-2|MRE11_HUMAN(645), sp|P49959-3|MRE11_HUMAN(676), sp|P49959|MRE11_HUMAN(673), tr|F8W7U8|F8W7U8_HUMAN(672)	6
sp|Q9H2P0|ADNP_HUMAN(606)	6
sp|Q14119|VEZF1_HUMAN(41), tr|J3QSH4|J3QSH4_HUMAN(32)	6
sp|Q9Y4E5-2|ZN451_HUMAN(779), sp|Q9Y4E5|ZN451_HUMAN(779), tr|E9PH99|E9PH99_HUMAN(779)	6
sp|Q8N163-2|CCAR2_HUMAN(591), sp|Q8N163|CCAR2_HUMAN(591), tr|A0A087X2B6|A0A087X2B6_HUMAN(54), tr|G3V119|G3V119_HUMAN(266), tr|H0YB24|H0YB24_HUMAN(283)	6
sp|Q9Y4E5-2|ZN451_HUMAN(923), sp|Q9Y4E5|ZN451_HUMAN(971), tr|E9PH99|E9PH99_HUMAN(971)	6
sp|Q93009-3|UBP7_HUMAN(853), sp|Q93009|UBP7_HUMAN(869), tr|H3BND8|H3BND8_HUMAN(770)	6
sp|P04818-2|TYSY_HUMAN(274), sp|P04818-3|TYSY_HUMAN(225), sp|P04818|TYSY_HUMAN(308)	6
sp|O15015-2|ZN646_HUMAN(1178), sp|O15015|ZN646_HUMAN(1178)	6
sp|Q6P4R8-2|NFRKB_HUMAN(513), sp|Q6P4R8-3|NFRKB_HUMAN(488), sp|Q6P4R8|NFRKB_HUMAN(488)	6
sp|P49792|RBP2_HUMAN(1350)	6
sp|P48444-2|COPD_HUMAN(155), sp|P48444|COPD_HUMAN(243), tr|B0YIW6|B0YIW6_HUMAN(284)	6
sp|Q14676-2|MDC1_HUMAN(1526), sp|Q14676-3|MDC1_HUMAN(1503), sp|Q14676|MDC1_HUMAN(1790)	6
sp|Q8WXI9|P66B_HUMAN(199), tr|A0A0U1RRM1|A0A0U1RRM1_HUMAN(199)	6
sp|Q01826-2|SATB1_HUMAN(776), sp|Q01826|SATB1_HUMAN(744)	6
sp|Q92794|KAT6A_HUMAN(834), tr|C9K0F9|C9K0F9_HUMAN(414)	6
sp|Q02880-2|TOP2B_HUMAN(600), sp|Q02880|TOP2B_HUMAN(605), tr|E9PCY5|E9PCY5_HUMAN(600)	6
sp|O94888|UBXN7_HUMAN(84), tr|C9JD50|C9JD50_HUMAN(51)	6
sp|O95718-2|ERR2_HUMAN(17), sp|O95718-3|ERR2_HUMAN(17), sp|O95718|ERR2_HUMAN(17), tr|E7EWD9|E7EWD9_HUMAN(22)	6
sp|O60216|RAD21_HUMAN(50), tr|E5RFV8|E5RFV8_HUMAN(50), tr|E5RIN7|E5RIN7_HUMAN(50), tr|E5RJK5|E5RJK5_HUMAN(50), tr|E5RJW1|E5RJW1_HUMAN(50)	6
sp|Q99590-2|SCAFB_HUMAN(361), sp|Q99590|SCAFB_HUMAN(676), tr|A0A0A0MTP7|A0A0A0MTP7_HUMAN(616), tr|F8VXG7|F8VXG7_HUMAN(484)	6
sp|P13797-2|PLST_HUMAN(287), sp|P13797-3|PLST_HUMAN(255), sp|P13797|PLST_HUMAN(300), tr|A0A0A0MSQ0|A0A0A0MSQ0_HUMAN(287), tr|H7C4N2|H7C4N2_HUMAN(21)	6
sp|Q9NPI1-2|BRD7_HUMAN(212), sp|Q9NPI1|BRD7_HUMAN(212)	6
sp|P49792|RBP2_HUMAN(1605)	6
sp|Q13428-2|TCOF_HUMAN(393), sp|Q13428-3|TCOF_HUMAN(470), sp|Q13428-4|TCOF_HUMAN(470), sp|Q13428-5|TCOF_HUMAN(470), sp|Q13428-6|TCOF_HUMAN(470), sp|Q13428-7|TCOF_HUMAN(470), sp|Q13428-8|TCOF_HUMAN(393), sp|Q13428|TCOF_HUMAN(470), tr|E7ETY2|E7ETY2_HUMAN(470), tr|J3KQ96|J3KQ96_HUMAN(470)	6
sp|Q86UP3-2|ZFHX4_HUMAN(1303), sp|Q86UP3-4|ZFHX4_HUMAN(1258), sp|Q86UP3-5|ZFHX4_HUMAN(1303), sp|Q86UP3|ZFHX4_HUMAN(1258), tr|E7EVZ1|E7EVZ1_HUMAN(1277)	6
sp|P40938-2|RFC3_HUMAN(80), sp|P40938|RFC3_HUMAN(80)	6
sp|P15880|RS2_HUMAN(275), tr|E9PQD7|E9PQD7_HUMAN(217), tr|H0YEN5|H0YEN5_HUMAN(177)	6
sp|Q9H2Y7-2|ZN106_HUMAN(813), sp|Q9H2Y7|ZN106_HUMAN(1585), tr|A0A0C4DGM5|A0A0C4DGM5_HUMAN(770), tr|H3BS99|H3BS99_HUMAN(552)	6
sp|P68400-2|CSK21_HUMAN(193), sp|P68400|CSK21_HUMAN(329), sp|Q8NEV1|CSK23_HUMAN(329), tr|A0A087WY74|A0A087WY74_HUMAN(74), tr|E7EU96|E7EU96_HUMAN(329)	6
sp|Q99996-2|AKAP9_HUMAN(2089), sp|Q99996-3|AKAP9_HUMAN(2089), sp|Q99996-5|AKAP9_HUMAN(2101), sp|Q99996-6|AKAP9_HUMAN(2101), sp|Q99996|AKAP9_HUMAN(2101), tr|A0A0A0MRE9|A0A0A0MRE9_HUMAN(2042), tr|A0A0A0MRF6|A0A0A0MRF6_HUMAN(2100)	6
sp|Q9Y6K1|DNM3A_HUMAN(162), tr|F8WE91|F8WE91_HUMAN(162)	6
sp|Q96QT6-2|PHF12_HUMAN(467), sp|Q96QT6-3|PHF12_HUMAN(467), sp|Q96QT6-4|PHF12_HUMAN(53), sp|Q96QT6-5|PHF12_HUMAN(467), sp|Q96QT6|PHF12_HUMAN(467), tr|C9J9G2|C9J9G2_HUMAN(467)	6
sp|Q8IX15-3|HOMEZ_HUMAN(276), sp|Q8IX15|HOMEZ_HUMAN(274), tr|U3KPW8|U3KPW8_HUMAN(104)	6
sp|Q9NP72-2|RAB18_HUMAN(212), sp|Q9NP72-3|RAB18_HUMAN(119), sp|Q9NP72|RAB18_HUMAN(183), tr|A0A087X163|A0A087X163_HUMAN(159), tr|Q5W0J0|Q5W0J0_HUMAN(138)	6
sp|Q99728-2|BARD1_HUMAN(151), sp|Q99728-3|BARD1_HUMAN(73), sp|Q99728|BARD1_HUMAN(170)	6
sp|Q6PJP8|DCR1A_HUMAN(536)	6
sp|Q9BSI4-2|TINF2_HUMAN(302), sp|Q9BSI4|TINF2_HUMAN(302)	6
sp|Q03112-3|EVI1_HUMAN(249), sp|Q03112-4|EVI1_HUMAN(125), sp|Q03112-5|EVI1_HUMAN(61), sp|Q03112-6|EVI1_HUMAN(61), sp|Q03112|EVI1_HUMAN(61), tr|A0A0C3SFZ7|A0A0C3SFZ7_HUMAN(61), tr|E7EPY2|E7EPY2_HUMAN(61), tr|E7EQ57|E7EQ57_HUMAN(249), tr|E7ERX0|E7ERX0_HUMAN(61), tr|E7EU48|E7EU48_HUMAN(61), tr|E7EUL6|E7EUL6_HUMAN(61), tr|H9KVD4|H9KVD4_HUMAN(36)	6
sp|Q02880-2|TOP2B_HUMAN(1212), sp|Q02880|TOP2B_HUMAN(1217)	6
sp|Q9NVI1-1|FANCI_HUMAN(16), sp|Q9NVI1-2|FANCI_HUMAN(16), sp|Q9NVI1-4|FANCI_HUMAN(16), sp|Q9NVI1|FANCI_HUMAN(16), tr|F8W7R3|F8W7R3_HUMAN(16), tr|H3BMG4|H3BMG4_HUMAN(16), tr|H3BQE2|H3BQE2_HUMAN(16), tr|H3BS60|H3BS60_HUMAN(16), tr|H3BT54|H3BT54_HUMAN(16)	6
sp|Q9UGU0-2|TCF20_HUMAN(929), sp|Q9UGU0|TCF20_HUMAN(929)	6
sp|Q9Y4E5-2|ZN451_HUMAN(288), sp|Q9Y4E5|ZN451_HUMAN(288), tr|E9PH99|E9PH99_HUMAN(288)	6
sp|Q13428-2|TCOF_HUMAN(37), sp|Q13428-3|TCOF_HUMAN(37), sp|Q13428-4|TCOF_HUMAN(37), sp|Q13428-5|TCOF_HUMAN(37), sp|Q13428-6|TCOF_HUMAN(37), sp|Q13428-7|TCOF_HUMAN(37), sp|Q13428-8|TCOF_HUMAN(37), sp|Q13428|TCOF_HUMAN(37), tr|E7ETY2|E7ETY2_HUMAN(37), tr|H0YA99|H0YA99_HUMAN(25), tr|J3KQ96|J3KQ96_HUMAN(37)	6
sp|Q14683|SMC1A_HUMAN(1000), tr|G8JLG1|G8JLG1_HUMAN(978), tr|V9GY57|V9GY57_HUMAN(97)	6
sp|P21333-2|FLNA_HUMAN(300), sp|P21333|FLNA_HUMAN(300), tr|A0A087WWY3|A0A087WWY3_HUMAN(273), tr|F8WE98|F8WE98_HUMAN(286), tr|Q5HY54|Q5HY54_HUMAN(300), tr|Q60FE5|Q60FE5_HUMAN(273)	6
sp|P11388-2|TOP2A_HUMAN(492), sp|P11388-3|TOP2A_HUMAN(502), sp|P11388-4|TOP2A_HUMAN(547), sp|P11388|TOP2A_HUMAN(466)	6
sp|Q9Y6X2|PIAS3_HUMAN(230), tr|E7ESB4|E7ESB4_HUMAN(221), tr|E9PHH8|E9PHH8_HUMAN(195)	6
sp|Q9UHL9-2|GT2D1_HUMAN(443), sp|Q9UHL9-3|GT2D1_HUMAN(475), sp|Q9UHL9|GT2D1_HUMAN(443), tr|E9PFE2|E9PFE2_HUMAN(443)	6
sp|P04637-4|P53_HUMAN(281), sp|P04637-7|P53_HUMAN(188), sp|P04637|P53_HUMAN(320), tr|A0A087WZU8|A0A087WZU8_HUMAN(309), tr|A0A087X1Q1|A0A087X1Q1_HUMAN(161), tr|A0A0U1RQC9|A0A0U1RQC9_HUMAN(281)	6
sp|P20700|LMNB1_HUMAN(271), tr|A0A0D9SFE5|A0A0D9SFE5_HUMAN(271), tr|E9PBF6|E9PBF6_HUMAN(271)	6
sp|Q9UBT2-2|SAE2_HUMAN(68), sp|Q9UBT2|SAE2_HUMAN(164), tr|K7EPL2|K7EPL2_HUMAN(136)	6
sp|Q6AHZ1-2|Z518A_HUMAN(485), sp|Q6AHZ1|Z518A_HUMAN(1015)	6
sp|Q8TED0-2|UTP15_HUMAN(59), sp|Q8TED0-3|UTP15_HUMAN(230), sp|Q8TED0|UTP15_HUMAN(249), tr|H0Y8P4|H0Y8P4_HUMAN(276)	6
sp|O60315-2|ZEB2_HUMAN(587), sp|O60315|ZEB2_HUMAN(611), tr|A0A1B0GV02|A0A1B0GV02_HUMAN(636), tr|A0A1B0GVV8|A0A1B0GVV8_HUMAN(499), tr|A0A1B0GW50|A0A1B0GW50_HUMAN(611), tr|A0A1B0GWI0|A0A1B0GWI0_HUMAN(352), tr|A0JP08|A0JP08_HUMAN(610), tr|E7EUW9|E7EUW9_HUMAN(640)	6
sp|Q15054-2|DPOD3_HUMAN(394), sp|Q15054-3|DPOD3_HUMAN(327), sp|Q15054|DPOD3_HUMAN(433), tr|H0YEX7|H0YEX7_HUMAN(56)	6
sp|O75691|UTP20_HUMAN(2235)	6
sp|Q96DT7-2|ZBT10_HUMAN(682), sp|Q96DT7-3|ZBT10_HUMAN(533), sp|Q96DT7-4|ZBT10_HUMAN(414), sp|Q96DT7|ZBT10_HUMAN(706)	6
sp|Q15061|WDR43_HUMAN(309), tr|C9IZK7|C9IZK7_HUMAN(128)	6
sp|Q9NTI5-2|PDS5B_HUMAN(379), sp|Q9NTI5-3|PDS5B_HUMAN(379), sp|Q9NTI5|PDS5B_HUMAN(379)	6
sp|O75925-2|PIAS1_HUMAN(48), sp|O75925-3|PIAS1_HUMAN(46), sp|O75925|PIAS1_HUMAN(46), tr|H3BSI8|H3BSI8_HUMAN(46)	6
sp|Q02880-2|TOP2B_HUMAN(1087), sp|Q02880|TOP2B_HUMAN(1092), tr|E9PCY5|E9PCY5_HUMAN(1087)	6
sp|Q9UBC3-2|DNM3B_HUMAN(358), sp|Q9UBC3-3|DNM3B_HUMAN(358), sp|Q9UBC3-4|DNM3B_HUMAN(358), sp|Q9UBC3-5|DNM3B_HUMAN(358), sp|Q9UBC3-6|DNM3B_HUMAN(370), sp|Q9UBC3-7|DNM3B_HUMAN(282), sp|Q9UBC3-8|DNM3B_HUMAN(316)	6
sp|O15417-2|TNC18_HUMAN(1258), sp|O15417-3|TNC18_HUMAN(194), sp|O15417|TNC18_HUMAN(1258), tr|H9KVB4|H9KVB4_HUMAN(1258)	6
sp|Q05BQ5|MBTD1_HUMAN(625)	6
sp|Q9H8H0|NOL11_HUMAN(573)	6
sp|Q96RU2-2|UBP28_HUMAN(759), tr|B4E3L3|B4E3L3_HUMAN(634), tr|G3V1N5|G3V1N5_HUMAN(467)	6
sp|Q5VZL5-2|ZMYM4_HUMAN(695), sp|Q5VZL5-3|ZMYM4_HUMAN(460), sp|Q5VZL5-4|ZMYM4_HUMAN(752), sp|Q5VZL5|ZMYM4_HUMAN(784), tr|H7C1I7|H7C1I7_HUMAN(444)	6
sp|Q13547|HDAC1_HUMAN(89), sp|Q92769-3|HDAC2_HUMAN(60), sp|Q92769|HDAC2_HUMAN(90), tr|E5RFP9|E5RFP9_HUMAN(97), tr|E5RG37|E5RG37_HUMAN(60), tr|E5RGV4|E5RGV4_HUMAN(60), tr|E5RH52|E5RH52_HUMAN(60), tr|E5RHE7|E5RHE7_HUMAN(60), tr|H3BM24|H3BM24_HUMAN(80)	6
sp|P19532|TFE3_HUMAN(339)	6
sp|Q14839-2|CHD4_HUMAN(1304), sp|Q14839|CHD4_HUMAN(1304), tr|A0A0C4DGG9|A0A0C4DGG9_HUMAN(1301), tr|F5GWX5|F5GWX5_HUMAN(1297)	6
sp|Q92610|ZN592_HUMAN(203), tr|H0YM74|H0YM74_HUMAN(203)	6
sp|P61964|WDR5_HUMAN(46), tr|V9GYQ5|V9GYQ5_HUMAN(46), tr|V9GZ59|V9GZ59_HUMAN(46)	6
sp|Q9HCK0|ZBT26_HUMAN(184)	6
sp|O60832|DKC1_HUMAN(468)	6
sp|Q9UHL9-2|GT2D1_HUMAN(212), sp|Q9UHL9-3|GT2D1_HUMAN(244), sp|Q9UHL9|GT2D1_HUMAN(212), tr|E9PFE2|E9PFE2_HUMAN(212)	6
sp|Q14202|ZMYM3_HUMAN(786), tr|A6NHB5|A6NHB5_HUMAN(788), tr|A6NHN7|A6NHN7_HUMAN(788)	6
sp|Q9Y4E5-2|ZN451_HUMAN(446), sp|Q9Y4E5|ZN451_HUMAN(446), tr|E9PH99|E9PH99_HUMAN(446)	6
sp|P49711|CTCF_HUMAN(18)	6
sp|P61221|ABCE1_HUMAN(165), tr|D6R9I9|D6R9I9_HUMAN(165), tr|D6RGF4|D6RGF4_HUMAN(165), tr|H0Y990|H0Y990_HUMAN(98)	5
sp|Q15906-2|VPS72_HUMAN(228), sp|Q15906|VPS72_HUMAN(228)	5
sp|Q9NS91|RAD18_HUMAN(376), tr|H7C3I2|H7C3I2_HUMAN(13)	5
sp|Q86YI8|PHF13_HUMAN(141)	5
sp|Q8N9N5-7|BANP_HUMAN(173), sp|Q8N9N5|BANP_HUMAN(165)	5
sp|P18847-2|ATF3_HUMAN(42), sp|P18847-3|ATF3_HUMAN(42), sp|P18847|ATF3_HUMAN(42), tr|Q5VTZ4|Q5VTZ4_HUMAN(42)	5
sp|P17676-2|CEBPB_HUMAN(219), sp|P17676-3|CEBPB_HUMAN(44), sp|P17676|CEBPB_HUMAN(242)	5
sp|Q96MG8-2|PCMD1_HUMAN(203), sp|Q96MG8|PCMD1_HUMAN(325), tr|F5H1M8|F5H1M8_HUMAN(249)	5
sp|P78347-2|GTF2I_HUMAN(285), sp|P78347-3|GTF2I_HUMAN(306), sp|P78347-4|GTF2I_HUMAN(305), sp|P78347|GTF2I_HUMAN(326)	5
sp|Q12830-2|BPTF_HUMAN(702), sp|Q12830-4|BPTF_HUMAN(828), sp|Q12830|BPTF_HUMAN(828), tr|A0A0A0MR81|A0A0A0MR81_HUMAN(689), tr|E7ETD6|E7ETD6_HUMAN(689), tr|F5GXF5|F5GXF5_HUMAN(765)	5
sp|Q12906-2|ILF3_HUMAN(346), sp|Q12906-3|ILF3_HUMAN(346), sp|Q12906-4|ILF3_HUMAN(346), sp|Q12906-5|ILF3_HUMAN(346), sp|Q12906-6|ILF3_HUMAN(346), sp|Q12906-7|ILF3_HUMAN(346), sp|Q12906|ILF3_HUMAN(346)	5
sp|P39880-2|CUX1_HUMAN(763), sp|P39880-3|CUX1_HUMAN(796), sp|P39880-4|CUX1_HUMAN(683), sp|P39880-5|CUX1_HUMAN(729), sp|P39880-6|CUX1_HUMAN(627), sp|P39880|CUX1_HUMAN(785)	5
sp|P49792|RBP2_HUMAN(1860)	5
sp|Q16649|NFIL3_HUMAN(337)	5
sp|Q8IWA0|WDR75_HUMAN(427)	5
sp|Q14596-2|NBR1_HUMAN(515), sp|Q14596|NBR1_HUMAN(515), tr|B7Z5R6|B7Z5R6_HUMAN(494)	5
sp|Q13838-2|DX39B_HUMAN(32), sp|Q13838|DX39B_HUMAN(32), tr|A0A0A0MT12|A0A0A0MT12_HUMAN(32), tr|A0A0G2JHN7|A0A0G2JHN7_HUMAN(32), tr|A0A0G2JJL7|A0A0G2JJL7_HUMAN(55), tr|F6QYI9|F6QYI9_HUMAN(55), tr|F6R6M7|F6R6M7_HUMAN(32), tr|F6S2B7|F6S2B7_HUMAN(32), tr|F6S4E6|F6S4E6_HUMAN(32), tr|F6SXL5|F6SXL5_HUMAN(47), tr|F6TRA5|F6TRA5_HUMAN(32), tr|F6U6E2|F6U6E2_HUMAN(32), tr|F6WLT2|F6WLT2_HUMAN(32), tr|Q5STU3|Q…	5
sp|Q9H307-2|PININ_HUMAN(24), sp|Q9H307|PININ_HUMAN(157)	5
sp|Q8WXI9|P66B_HUMAN(467), tr|A0A0U1RR30|A0A0U1RR30_HUMAN(219), tr|A0A0U1RRM1|A0A0U1RRM1_HUMAN(451)	5
sp|Q9HAF1-2|EAF6_HUMAN(113), sp|Q9HAF1-3|EAF6_HUMAN(113), sp|Q9HAF1-4|EAF6_HUMAN(113), sp|Q9HAF1|EAF6_HUMAN(113), tr|B1AK63|B1AK63_HUMAN(91)	5
sp|O60315-2|ZEB2_HUMAN(608), sp|O60315|ZEB2_HUMAN(632), tr|A0A1B0GV02|A0A1B0GV02_HUMAN(657), tr|A0A1B0GVV8|A0A1B0GVV8_HUMAN(520), tr|A0A1B0GW50|A0A1B0GW50_HUMAN(632), tr|A0A1B0GWI0|A0A1B0GWI0_HUMAN(373), tr|A0JP08|A0JP08_HUMAN(631), tr|E7EUW9|E7EUW9_HUMAN(661)	5
sp|Q92782-2|DPF1_HUMAN(160), sp|Q92782-3|DPF1_HUMAN(78), sp|Q92782|DPF1_HUMAN(160), tr|C8C3P2|C8C3P2_HUMAN(133), tr|C9IZH8|C9IZH8_HUMAN(78), tr|C9JGC1|C9JGC1_HUMAN(78), tr|E9PDV3|E9PDV3_HUMAN(134), tr|J3KQY6|J3KQY6_HUMAN(134)	5
sp|Q86U86-2|PB1_HUMAN(640), sp|Q86U86-3|PB1_HUMAN(608), sp|Q86U86-4|PB1_HUMAN(640), sp|Q86U86-5|PB1_HUMAN(640), sp|Q86U86-6|PB1_HUMAN(640), sp|Q86U86-7|PB1_HUMAN(655), sp|Q86U86-8|PB1_HUMAN(655), sp|Q86U86-9|PB1_HUMAN(640), sp|Q86U86|PB1_HUMAN(640), tr|E7EVG2|E7EVG2_HUMAN(640), tr|H0Y5B5|H0Y5B5_HUMAN(599)	5
sp|P33991|MCM4_HUMAN(149), tr|E5RFJ8|E5RFJ8_HUMAN(99)	5
sp|P21333-2|FLNA_HUMAN(299), sp|P21333|FLNA_HUMAN(299), tr|A0A087WWY3|A0A087WWY3_HUMAN(272), tr|F8WE98|F8WE98_HUMAN(285), tr|Q5HY54|Q5HY54_HUMAN(299), tr|Q60FE5|Q60FE5_HUMAN(272)	5
sp|Q6AHZ1|Z518A_HUMAN(392)	5
sp|P52732|KIF11_HUMAN(477)	5
sp|Q52LR7|EPC2_HUMAN(362)	5
sp|Q13330-2|MTA1_HUMAN(361), sp|Q13330-3|MTA1_HUMAN(344), sp|Q13330|MTA1_HUMAN(361), tr|E7ESY4|E7ESY4_HUMAN(361), tr|H0Y4T7|H0Y4T7_HUMAN(153)	5
sp|Q92797-2|SYMPK_HUMAN(483), sp|Q92797|SYMPK_HUMAN(483), tr|A0A087WUE9|A0A087WUE9_HUMAN(483), tr|M0R3C7|M0R3C7_HUMAN(483)	5
sp|Q15366-2|PCBP2_HUMAN(276), sp|Q15366-3|PCBP2_HUMAN(272), sp|Q15366-4|PCBP2_HUMAN(241), sp|Q15366-5|PCBP2_HUMAN(245), tr|F8VRH0|F8VRH0_HUMAN(116), tr|F8VZX2|F8VZX2_HUMAN(231)	5
sp|P78347-2|GTF2I_HUMAN(86), sp|P78347-3|GTF2I_HUMAN(86), sp|P78347-4|GTF2I_HUMAN(86), sp|P78347-5|GTF2I_HUMAN(86), sp|P78347|GTF2I_HUMAN(86), tr|C9J6M0|C9J6M0_HUMAN(86)	5
sp|P11388-2|TOP2A_HUMAN(261), sp|P11388-3|TOP2A_HUMAN(261), sp|P11388-4|TOP2A_HUMAN(261), sp|P11388|TOP2A_HUMAN(261)	5
sp|Q9UJX5-3|APC4_HUMAN(799), sp|Q9UJX5|APC4_HUMAN(798)	5
sp|Q86V15-2|CASZ1_HUMAN(288), sp|Q86V15|CASZ1_HUMAN(288)	5
sp|Q5VWQ0|RSBN1_HUMAN(781), tr|A0A087WWP8|A0A087WWP8_HUMAN(733), tr|A0A0C4DGT8|A0A0C4DGT8_HUMAN(664)	5
sp|Q9UKY1|ZHX1_HUMAN(441)	5
sp|Q86U86-2|PB1_HUMAN(1366), sp|Q86U86-3|PB1_HUMAN(1334), sp|Q86U86-5|PB1_HUMAN(1366), sp|Q86U86-7|PB1_HUMAN(1381), sp|Q86U86-8|PB1_HUMAN(1381), sp|Q86U86-9|PB1_HUMAN(1341), sp|Q86U86|PB1_HUMAN(1366), tr|E7EVG2|E7EVG2_HUMAN(1365)	5
sp|P62841|RS15_HUMAN(108), tr|A0A0B4J2B4|A0A0B4J2B4_HUMAN(81), tr|K7ELC2|K7ELC2_HUMAN(115), tr|K7EM56|K7EM56_HUMAN(75), tr|S4R417|S4R417_HUMAN(98)	5
sp|Q7Z3B3|KANL1_HUMAN(262), tr|A0A0G2JNB1|A0A0G2JNB1_HUMAN(262), tr|A0A0G2JNT7|A0A0G2JNT7_HUMAN(262), tr|A0A0G2JQF4|A0A0G2JQF4_HUMAN(262), tr|A0A0G2JQF5|A0A0G2JQF5_HUMAN(262), tr|A0A0J9YVS1|A0A0J9YVS1_HUMAN(262), tr|I3L4J3|I3L4J3_HUMAN(262)	5
sp|Q02880-2|TOP2B_HUMAN(595), sp|Q02880|TOP2B_HUMAN(600), tr|E9PCY5|E9PCY5_HUMAN(595)	5
sp|Q8N5C6|SRBD1_HUMAN(185)	5
sp|Q96JP5-2|ZFP91_HUMAN(183), sp|Q96JP5|ZFP91_HUMAN(183), tr|A0A0A6YYC7|A0A0A6YYC7_HUMAN(183), tr|H3BTR0|H3BTR0_HUMAN(10)	5
sp|O75113|N4BP1_HUMAN(448)	5
sp|Q9H307-2|PININ_HUMAN(232), sp|Q9H307|PININ_HUMAN(365)	5
sp|Q5VWG9|TAF3_HUMAN(746)	5
sp|Q9UL03-3|INT6_HUMAN(262), sp|Q9UL03|INT6_HUMAN(275), tr|B3KQH5|B3KQH5_HUMAN(97)	5
sp|P29374-2|ARI4A_HUMAN(444), sp|P29374-3|ARI4A_HUMAN(444), sp|P29374|ARI4A_HUMAN(444), tr|H7C485|H7C485_HUMAN(122)	5
sp|P78347-2|GTF2I_HUMAN(855), sp|P78347-3|GTF2I_HUMAN(876), sp|P78347-4|GTF2I_HUMAN(875), sp|P78347|GTF2I_HUMAN(896)	5
sp|O00267|SPT5H_HUMAN(102), tr|M0QYL9|M0QYL9_HUMAN(13)	5
sp|Q8IWI9-2|MGAP_HUMAN(365), sp|Q8IWI9-3|MGAP_HUMAN(1985), sp|Q8IWI9-4|MGAP_HUMAN(2194), sp|Q8IWI9|MGAP_HUMAN(2155), tr|H3BU53|H3BU53_HUMAN(842)	5
sp|Q96JN0-3|LCOR_HUMAN(543), tr|A0A1B0GUH9|A0A1B0GUH9_HUMAN(515)	5
sp|Q9NSC2-2|SALL1_HUMAN(850), sp|Q9NSC2|SALL1_HUMAN(947), tr|H3BSM9|H3BSM9_HUMAN(850)	5
sp|Q8WUU5|GATD1_HUMAN(262)	5
sp|Q52LR7|EPC2_HUMAN(340)	5
sp|P04150-10|GCR_HUMAN(293), sp|P04150-11|GCR_HUMAN(208), sp|P04150-12|GCR_HUMAN(204), sp|P04150-13|GCR_HUMAN(196), sp|P04150-2|GCR_HUMAN(293), sp|P04150-3|GCR_HUMAN(293), sp|P04150-5|GCR_HUMAN(293), sp|P04150-6|GCR_HUMAN(293), sp|P04150-7|GCR_HUMAN(293), sp|P04150-8|GCR_HUMAN(267), sp|P04150-9|GCR_HUMAN(267), sp|P04150|GCR_HUMAN(293)	5
sp|Q15050|RRS1_HUMAN(12)	5
sp|Q8TAQ2-2|SMRC2_HUMAN(393), sp|Q8TAQ2-3|SMRC2_HUMAN(393), sp|Q8TAQ2|SMRC2_HUMAN(393), tr|F8VXC8|F8VXC8_HUMAN(393)	5
sp|A5PL33-2|KRBA1_HUMAN(331), sp|A5PL33-3|KRBA1_HUMAN(332), sp|A5PL33|KRBA1_HUMAN(332), tr|A0A087WVC5|A0A087WVC5_HUMAN(289), tr|A0A0C4DH65|A0A0C4DH65_HUMAN(366)	5
sp|Q9UPN9-2|TRI33_HUMAN(769), sp|Q9UPN9|TRI33_HUMAN(769), tr|H0Y612|H0Y612_HUMAN(530)	5
sp|Q9Y5Z7|HCFC2_HUMAN(553)	5
sp|P61956-2|SUMO2_HUMAN(5), sp|P61956|SUMO2_HUMAN(5)	5
sp|O00287|RFXAP_HUMAN(198)	5
sp|Q8N680|ZBTB2_HUMAN(240)	5
sp|Q9NTI5-2|PDS5B_HUMAN(427), sp|Q9NTI5-3|PDS5B_HUMAN(427), sp|Q9NTI5|PDS5B_HUMAN(427)	5
sp|Q6PJP8|DCR1A_HUMAN(570)	5
sp|Q86UP3-2|ZFHX4_HUMAN(3383), sp|Q86UP3-4|ZFHX4_HUMAN(3355), sp|Q86UP3-5|ZFHX4_HUMAN(3400), sp|Q86UP3|ZFHX4_HUMAN(3351), tr|E7EVZ1|E7EVZ1_HUMAN(3374)	5
sp|Q9UBW7|ZMYM2_HUMAN(603)	5
sp|P29374-2|ARI4A_HUMAN(481), sp|P29374-3|ARI4A_HUMAN(481), sp|P29374|ARI4A_HUMAN(481), tr|H7C485|H7C485_HUMAN(159)	5
sp|Q9H2P0|ADNP_HUMAN(427)	5
sp|Q9UDV7-2|ZN282_HUMAN(369), sp|Q9UDV7|ZN282_HUMAN(369)	5
sp|Q9NSC2-2|SALL1_HUMAN(593), sp|Q9NSC2|SALL1_HUMAN(690), tr|H3BSM9|H3BSM9_HUMAN(593)	5
sp|P21675-10|TAF1_HUMAN(549), sp|P21675-11|TAF1_HUMAN(549), sp|P21675-12|TAF1_HUMAN(570), sp|P21675-2|TAF1_HUMAN(570), sp|P21675-3|TAF1_HUMAN(549), sp|P21675-4|TAF1_HUMAN(549), sp|P21675-5|TAF1_HUMAN(549), sp|P21675-6|TAF1_HUMAN(549), sp|P21675-7|TAF1_HUMAN(549), sp|P21675-8|TAF1_HUMAN(549), sp|P21675-9|TAF1_HUMAN(549), sp|P21675|TAF1_HUMAN(549)	5
sp|Q9ULM3|YETS2_HUMAN(189)	5
sp|Q14839-2|CHD4_HUMAN(1600), sp|Q14839|CHD4_HUMAN(1572), tr|A0A0C4DGG9|A0A0C4DGG9_HUMAN(1597), tr|F5GWX5|F5GWX5_HUMAN(1565)	5
sp|Q9UQR1|ZN148_HUMAN(291)	5
sp|P49711|CTCF_HUMAN(74)	5
sp|P43243-2|MATR3_HUMAN(431), sp|P43243|MATR3_HUMAN(719), tr|A0A0R4J2E8|A0A0R4J2E8_HUMAN(719), tr|A8MXP9|A8MXP9_HUMAN(767), tr|B3KM87|B3KM87_HUMAN(381), tr|D6REM6|D6REM6_HUMAN(719), tr|Q68E03|Q68E03_HUMAN(155)	5
sp|Q9BZ95-2|NSD3_HUMAN(245), sp|Q9BZ95-3|NSD3_HUMAN(245), sp|Q9BZ95-4|NSD3_HUMAN(182), sp|Q9BZ95-5|NSD3_HUMAN(245), sp|Q9BZ95|NSD3_HUMAN(245), tr|E9PKA2|E9PKA2_HUMAN(245)	5
sp|Q8IYB3-2|SRRM1_HUMAN(867), sp|Q8IYB3|SRRM1_HUMAN(869), tr|A9Z1X7|A9Z1X7_HUMAN(878)	5
sp|Q9ULV3-2|CIZ1_HUMAN(676), sp|Q9ULV3-3|CIZ1_HUMAN(625), sp|Q9ULV3-4|CIZ1_HUMAN(649), sp|Q9ULV3-5|CIZ1_HUMAN(604), sp|Q9ULV3|CIZ1_HUMAN(705), tr|A0A0U1RQR2|A0A0U1RQR2_HUMAN(140), tr|F5H2X7|F5H2X7_HUMAN(761), tr|H0Y5D5|H0Y5D5_HUMAN(627), tr|Q5SYW2|Q5SYW2_HUMAN(677), tr|Q9BTG3|Q9BTG3_HUMAN(644)	5
sp|P41212|ETV6_HUMAN(11)	5
sp|Q14676-2|MDC1_HUMAN(384), sp|Q14676-3|MDC1_HUMAN(384), sp|Q14676-4|MDC1_HUMAN(384), sp|Q14676|MDC1_HUMAN(384)	5
sp|Q13185|CBX3_HUMAN(154)	5
sp|P20585|MSH3_HUMAN(178)	5
sp|Q8WWQ0|PHIP_HUMAN(1613)	5
sp|Q15022|SUZ12_HUMAN(390), tr|J3QQW9|J3QQW9_HUMAN(367)	5
sp|P30414|NKTR_HUMAN(581), tr|A0A087WYW3|A0A087WYW3_HUMAN(281)	5
sp|O15060|ZBT39_HUMAN(183)	5
sp|Q8N8K9-2|K1958_HUMAN(204), sp|Q8N8K9-3|K1958_HUMAN(204), sp|Q8N8K9|K1958_HUMAN(204)	5
sp|Q02880-2|TOP2B_HUMAN(28), tr|E9PCY5|E9PCY5_HUMAN(28)	5
sp|Q8WUB8-2|PHF10_HUMAN(188), sp|Q8WUB8-3|PHF10_HUMAN(143), sp|Q8WUB8|PHF10_HUMAN(190), tr|S5FZ81|S5FZ81_HUMAN(190)	5
sp|Q8N1G0-2|ZN687_HUMAN(222), sp|Q8N1G0|ZN687_HUMAN(222), tr|F8WCX2|F8WCX2_HUMAN(222)	5
sp|Q8IWI9-3|MGAP_HUMAN(349), sp|Q8IWI9-4|MGAP_HUMAN(349), sp|Q8IWI9|MGAP_HUMAN(349), tr|H3BP52|H3BP52_HUMAN(349), tr|H3BTF4|H3BTF4_HUMAN(349)	5
sp|Q99590-2|SCAFB_HUMAN(281), sp|Q99590|SCAFB_HUMAN(596), tr|A0A0A0MTP7|A0A0A0MTP7_HUMAN(536), tr|F8VXG7|F8VXG7_HUMAN(404)	5
sp|P55347-2|PKNX1_HUMAN(25), sp|P55347|PKNX1_HUMAN(25), tr|H0YM69|H0YM69_HUMAN(25)	5
sp|Q8IYB3-2|SRRM1_HUMAN(249), sp|Q8IYB3|SRRM1_HUMAN(249), tr|A9Z1X7|A9Z1X7_HUMAN(249), tr|E9PCT1|E9PCT1_HUMAN(249), tr|M0R088|M0R088_HUMAN(210)	5
sp|P11388-2|TOP2A_HUMAN(1225), sp|P11388-3|TOP2A_HUMAN(1235), sp|P11388-4|TOP2A_HUMAN(1280), sp|P11388|TOP2A_HUMAN(1199)	5
sp|P07910-2|HNRPC_HUMAN(231), sp|P07910-3|HNRPC_HUMAN(164), sp|P07910-4|HNRPC_HUMAN(188), sp|P07910|HNRPC_HUMAN(244), tr|B2R5W2|B2R5W2_HUMAN(231), tr|B4DY08|B4DY08_HUMAN(231), tr|G3V2D6|G3V2D6_HUMAN(152), tr|G3V2Q1|G3V2Q1_HUMAN(243), tr|G3V4C1|G3V4C1_HUMAN(230), tr|G3V4W0|G3V4W0_HUMAN(231), tr|G3V5V7|G3V5V7_HUMAN(128)	5
sp|Q96MG8-2|PCMD1_HUMAN(196), sp|Q96MG8|PCMD1_HUMAN(318), tr|F5H1M8|F5H1M8_HUMAN(242)	5
sp|O15226-2|NKRF_HUMAN(689), sp|O15226|NKRF_HUMAN(674)	5
sp|Q8NF99-2|ZN397_HUMAN(25), sp|Q8NF99-3|ZN397_HUMAN(25), sp|Q8NF99|ZN397_HUMAN(25), tr|K7EIM5|K7EIM5_HUMAN(25), tr|K7ERU5|K7ERU5_HUMAN(25), tr|M0R288|M0R288_HUMAN(25), tr|Q96K65|Q96K65_HUMAN(25)	5
sp|Q96DT7-3|ZBT10_HUMAN(511), sp|Q96DT7-4|ZBT10_HUMAN(392), sp|Q96DT7|ZBT10_HUMAN(684)	5
sp|Q92797-2|SYMPK_HUMAN(361), sp|Q92797|SYMPK_HUMAN(361), tr|A0A087WUE9|A0A087WUE9_HUMAN(361), tr|M0R3C7|M0R3C7_HUMAN(361)	5
sp|Q8IY81|SPB1_HUMAN(579)	5
sp|Q5T5X7|BEND3_HUMAN(176)	5
sp|Q53EQ6-2|TIGD5_HUMAN(155), sp|Q53EQ6|TIGD5_HUMAN(204)	5
sp|O75150-3|BRE1B_HUMAN(579), sp|O75150-4|BRE1B_HUMAN(479), sp|O75150|BRE1B_HUMAN(579), tr|H3BP71|H3BP71_HUMAN(539)	5
sp|P38398-3|BRCA1_HUMAN(109), sp|P38398-4|BRCA1_HUMAN(92), sp|P38398-5|BRCA1_HUMAN(109), sp|P38398-6|BRCA1_HUMAN(109), sp|P38398-7|BRCA1_HUMAN(109), sp|P38398-8|BRCA1_HUMAN(62), sp|P38398|BRCA1_HUMAN(109), tr|A0A0U1RRA9|A0A0U1RRA9_HUMAN(109), tr|B7ZA85|B7ZA85_HUMAN(62), tr|E7ENB7|E7ENB7_HUMAN(83), tr|E7EQW4|E7EQW4_HUMAN(109), tr|E7EUM2|E7EUM2_HUMAN(109), tr|E7EWN5|E7EWN5_HUMAN(109), tr|E9PH68|E9P…	5
sp|Q9H7L9|SDS3_HUMAN(178)	5
sp|Q02880-2|TOP2B_HUMAN(638), sp|Q02880|TOP2B_HUMAN(643), tr|E9PCY5|E9PCY5_HUMAN(638)	5
sp|Q86UP3-2|ZFHX4_HUMAN(2846), sp|Q86UP3-4|ZFHX4_HUMAN(2818), sp|Q86UP3-5|ZFHX4_HUMAN(2863), sp|Q86UP3|ZFHX4_HUMAN(2818), tr|E7EVZ1|E7EVZ1_HUMAN(2837)	5
sp|O75586-2|MED6_HUMAN(226), sp|O75586|MED6_HUMAN(219), tr|A0A087WYL7|A0A087WYL7_HUMAN(219), tr|G3V4A5|G3V4A5_HUMAN(219)	5
sp|Q9Y230-2|RUVB2_HUMAN(399), sp|Q9Y230|RUVB2_HUMAN(444)	5
sp|Q8IY92-2|SLX4_HUMAN(1263), sp|Q8IY92|SLX4_HUMAN(1575)	5
sp|P63165-2|SUMO1_HUMAN(23), sp|P63165|SUMO1_HUMAN(48), tr|B8ZZ67|B8ZZ67_HUMAN(9), tr|B8ZZN6|B8ZZN6_HUMAN(48)	5
sp|Q13523|PRP4B_HUMAN(117)	5
sp|Q6P2D0-2|ZFP1_HUMAN(50), sp|Q6P2D0|ZFP1_HUMAN(105), tr|J3KNQ1|J3KNQ1_HUMAN(72)	5
sp|O60264|SMCA5_HUMAN(129)	5
sp|Q8N1G0-2|ZN687_HUMAN(336), sp|Q8N1G0|ZN687_HUMAN(336), tr|F8WCX2|F8WCX2_HUMAN(336)	5
sp|O00267-2|SPT5H_HUMAN(143), sp|O00267|SPT5H_HUMAN(147), tr|M0QYL9|M0QYL9_HUMAN(58)	5
sp|Q86UP3-2|ZFHX4_HUMAN(463), sp|Q86UP3-3|ZFHX4_HUMAN(463), sp|Q86UP3-4|ZFHX4_HUMAN(463), sp|Q86UP3-5|ZFHX4_HUMAN(463), sp|Q86UP3|ZFHX4_HUMAN(463), tr|E7EVZ1|E7EVZ1_HUMAN(463)	5
sp|Q9H2P0|ADNP_HUMAN(829)	5
sp|P37231-2|PPARG_HUMAN(79), sp|P37231-3|PPARG_HUMAN(79), sp|P37231|PPARG_HUMAN(107), tr|E7EU07|E7EU07_HUMAN(79), tr|E7EUD1|E7EUD1_HUMAN(79), tr|E9PFV2|E9PFV2_HUMAN(85), tr|E9PFX5|E9PFX5_HUMAN(79)	5
sp|O95218-2|ZRAB2_HUMAN(146), sp|O95218|ZRAB2_HUMAN(146)	5
sp|O75486-2|SUPT3_HUMAN(123), sp|O75486-3|SUPT3_HUMAN(134), sp|O75486|SUPT3_HUMAN(205), tr|A0A0A0MR19|A0A0A0MR19_HUMAN(90), tr|A0A1B0GTZ3|A0A1B0GTZ3_HUMAN(61)	5
sp|O75152|ZC11A_HUMAN(478), tr|E9PBY7|E9PBY7_HUMAN(478), tr|E9PQ61|E9PQ61_HUMAN(478)	5
sp|Q96JB3-2|HIC2_HUMAN(378), sp|Q96JB3|HIC2_HUMAN(396)	5
sp|P46100-2|ATRX_HUMAN(1294), sp|P46100-3|ATRX_HUMAN(1381), sp|P46100-4|ATRX_HUMAN(1460), sp|P46100-5|ATRX_HUMAN(1343), sp|P46100|ATRX_HUMAN(1498), tr|A0A096LNR8|A0A096LNR8_HUMAN(34)	5
sp|Q9UIG0-2|BAZ1B_HUMAN(335), sp|Q9UIG0|BAZ1B_HUMAN(335)	5
sp|O60315-2|ZEB2_HUMAN(843), sp|O60315|ZEB2_HUMAN(867), tr|A0A1B0GV02|A0A1B0GV02_HUMAN(892), tr|A0A1B0GVV8|A0A1B0GVV8_HUMAN(755), tr|A0A1B0GW50|A0A1B0GW50_HUMAN(867), tr|A0A1B0GWI0|A0A1B0GWI0_HUMAN(608), tr|A0JP08|A0JP08_HUMAN(866)	5
sp|Q86YP4-2|P66A_HUMAN(464), sp|Q86YP4-3|P66A_HUMAN(465), sp|Q86YP4|P66A_HUMAN(464)	5
sp|P55854-2|SUMO3_HUMAN(34), sp|P55854|SUMO3_HUMAN(34), sp|P61956-2|SUMO2_HUMAN(35), sp|P61956|SUMO2_HUMAN(35), tr|A8MU27|A8MU27_HUMAN(34), tr|A8MUA9|A8MUA9_HUMAN(34)	5
sp|Q92793-2|CBP_HUMAN(960), sp|Q92793|CBP_HUMAN(998), tr|I3L466|I3L466_HUMAN(533)	5
sp|Q8IY92-2|SLX4_HUMAN(590), sp|Q8IY92|SLX4_HUMAN(902)	5
sp|Q6P0N0|M18BP_HUMAN(899)	5
sp|Q8N0Y2-2|ZN444_HUMAN(8), sp|Q8N0Y2|ZN444_HUMAN(8), tr|K7EJ91|K7EJ91_HUMAN(8), tr|K7EJH4|K7EJH4_HUMAN(8), tr|K7EK55|K7EK55_HUMAN(8), tr|K7ELZ3|K7ELZ3_HUMAN(8), tr|K7EMV5|K7EMV5_HUMAN(8), tr|K7ESL2|K7ESL2_HUMAN(8)	5
sp|Q92576-2|PHF3_HUMAN(568), sp|Q92576|PHF3_HUMAN(656), tr|A0A1B0GX99|A0A1B0GX99_HUMAN(609), tr|D6R9X2|D6R9X2_HUMAN(656), tr|E7EVH3|E7EVH3_HUMAN(470), tr|E9PE34|E9PE34_HUMAN(568)	5
sp|P0C0S5|H2AZ_HUMAN(116), sp|Q71UI9-3|H2AV_HUMAN(78), sp|Q71UI9-4|H2AV_HUMAN(90), sp|Q71UI9|H2AV_HUMAN(116)	5
sp|P31323|KAP3_HUMAN(328)	5
sp|Q9UKL3|C8AP2_HUMAN(1813), tr|A0A087WTW5|A0A087WTW5_HUMAN(1813)	5
sp|Q9UKV3-5|ACINU_HUMAN(315), sp|Q9UKV3|ACINU_HUMAN(315), tr|E7EQT4|E7EQT4_HUMAN(275), tr|S4R3H4|S4R3H4_HUMAN(257)	5
sp|Q9H4A3-2|WNK1_HUMAN(1749), sp|Q9H4A3-4|WNK1_HUMAN(1589), sp|Q9H4A3-5|WNK1_HUMAN(2248), sp|Q9H4A3-6|WNK1_HUMAN(2256), sp|Q9H4A3-7|WNK1_HUMAN(2409), sp|Q9H4A3|WNK1_HUMAN(1996), tr|F5GWT4|F5GWT4_HUMAN(1748)	5
sp|Q03252|LMNB2_HUMAN(504)	5
sp|Q9BQI6|SLF1_HUMAN(267)	4
sp|Q16656-2|NRF1_HUMAN(139), sp|Q16656-4|NRF1_HUMAN(139), sp|Q16656|NRF1_HUMAN(139), tr|C9JP85|C9JP85_HUMAN(139)	4
sp|P0CG47|UBB_HUMAN(6), sp|P0CG48|UBC_HUMAN(6), sp|P62979|RS27A_HUMAN(6), sp|P62987|RL40_HUMAN(6), tr|B4DV12|B4DV12_HUMAN(6), tr|F5GXK7|F5GXK7_HUMAN(6), tr|F5GYU3|F5GYU3_HUMAN(6), tr|F5GZ39|F5GZ39_HUMAN(6), tr|F5H265|F5H265_HUMAN(6), tr|F5H2Z3|F5H2Z3_HUMAN(6), tr|F5H388|F5H388_HUMAN(6), tr|F5H6Q2|F5H6Q2_HUMAN(6), tr|F5H747|F5H747_HUMAN(6), tr|J3QKN0|J3QKN0_HUMAN(6), tr|J3QS39|J3QS39_HUMAN(6), tr|…	4
sp|Q9UHF7-2|TRPS1_HUMAN(658), sp|Q9UHF7-3|TRPS1_HUMAN(649), sp|Q9UHF7|TRPS1_HUMAN(645), tr|E5RFF3|E5RFF3_HUMAN(399), tr|E5RJ97|E5RJ97_HUMAN(645), tr|H0YC29|H0YC29_HUMAN(449)	4
sp|Q9BVP2-2|GNL3_HUMAN(87), sp|Q9BVP2|GNL3_HUMAN(99), tr|B4DMU5|B4DMU5_HUMAN(99), tr|C9JYH9|C9JYH9_HUMAN(87), tr|C9JZT7|C9JZT7_HUMAN(87)	4
sp|Q02880-2|TOP2B_HUMAN(505), sp|Q02880|TOP2B_HUMAN(510), tr|E9PCY5|E9PCY5_HUMAN(505)	4
sp|Q96JM3|CHAP1_HUMAN(638)	4
sp|O95073-2|FSBP_HUMAN(20), sp|O95073|FSBP_HUMAN(161)	4
sp|O15164-2|TIF1A_HUMAN(228), sp|O15164|TIF1A_HUMAN(228)	4
sp|Q6W2J9-2|BCOR_HUMAN(1379), sp|Q6W2J9-4|BCOR_HUMAN(1361), sp|Q6W2J9|BCOR_HUMAN(1413), tr|A6NE70|A6NE70_HUMAN(256), tr|H7BZ37|H7BZ37_HUMAN(86), tr|H7C231|H7C231_HUMAN(108), tr|H7C2V9|H7C2V9_HUMAN(283)	4
sp|Q5SVZ6|ZMYM1_HUMAN(545)	4
sp|Q02880-2|TOP2B_HUMAN(432), sp|Q02880|TOP2B_HUMAN(437), tr|E9PCY5|E9PCY5_HUMAN(432)	4
sp|Q8TAQ2-2|SMRC2_HUMAN(749), sp|Q8TAQ2-3|SMRC2_HUMAN(749), sp|Q8TAQ2|SMRC2_HUMAN(718), tr|F8VXC8|F8VXC8_HUMAN(749)	4
sp|Q8NFD5-2|ARI1B_HUMAN(1760), sp|Q8NFD5-3|ARI1B_HUMAN(1800), sp|Q8NFD5-4|ARI1B_HUMAN(997), sp|Q8NFD5|ARI1B_HUMAN(1747), tr|A0A1B0GTJ8|A0A1B0GTJ8_HUMAN(1006), tr|A0A1B0GV63|A0A1B0GV63_HUMAN(867), tr|A0A1B0GVK1|A0A1B0GVK1_HUMAN(1050), tr|A0A1B0GWJ2|A0A1B0GWJ2_HUMAN(990), tr|H0Y7H8|H0Y7H8_HUMAN(1269)	4
sp|Q96JS3|PGBD1_HUMAN(413)	4
sp|Q5BKZ1-3|ZN326_HUMAN(261), sp|Q5BKZ1|ZN326_HUMAN(467), tr|A0A0A0MRN4|A0A0A0MRN4_HUMAN(378)	4
sp|Q14839-2|CHD4_HUMAN(533), sp|Q14839|CHD4_HUMAN(533), tr|A0A0C4DGG9|A0A0C4DGG9_HUMAN(530), tr|F5GWX5|F5GWX5_HUMAN(526)	4
sp|Q13428-2|TCOF_HUMAN(1161), sp|Q13428-3|TCOF_HUMAN(1239), sp|Q13428-4|TCOF_HUMAN(1274), sp|Q13428-6|TCOF_HUMAN(1200), sp|Q13428-7|TCOF_HUMAN(1201), sp|Q13428-8|TCOF_HUMAN(1162), sp|Q13428|TCOF_HUMAN(1238), tr|E7ETY2|E7ETY2_HUMAN(1238), tr|J3KQ96|J3KQ96_HUMAN(1200)	4
sp|P17022-2|ZNF18_HUMAN(183), sp|P17022|ZNF18_HUMAN(183)	4
sp|Q92841-1|DDX17_HUMAN(50), sp|Q92841-2|DDX17_HUMAN(50), sp|Q92841-3|DDX17_HUMAN(50), sp|Q92841|DDX17_HUMAN(129), tr|H3BLZ8|H3BLZ8_HUMAN(129)	4
sp|Q9UHL9-2|GT2D1_HUMAN(772), sp|Q9UHL9-3|GT2D1_HUMAN(804), sp|Q9UHL9|GT2D1_HUMAN(787), tr|E9PFE2|E9PFE2_HUMAN(772), tr|H7C4Q8|H7C4Q8_HUMAN(150)	4
sp|Q15054-2|DPOD3_HUMAN(395), sp|Q15054-3|DPOD3_HUMAN(328), sp|Q15054|DPOD3_HUMAN(434), tr|H0YEX7|H0YEX7_HUMAN(57)	4
sp|O15164-2|TIF1A_HUMAN(568), sp|O15164|TIF1A_HUMAN(602)	4
sp|Q8WXA9-2|SREK1_HUMAN(620), sp|Q8WXA9|SREK1_HUMAN(504)	4
sp|Q9UHF7-2|TRPS1_HUMAN(779), sp|Q9UHF7-3|TRPS1_HUMAN(770), sp|Q9UHF7|TRPS1_HUMAN(766), tr|E5RFF3|E5RFF3_HUMAN(520), tr|E5RJ97|E5RJ97_HUMAN(766), tr|H0YC29|H0YC29_HUMAN(570)	4
sp|P17028|ZNF24_HUMAN(203)	4
sp|B1ANS9|WDR64_HUMAN(763), tr|A0A0A0MTD4|A0A0A0MTD4_HUMAN(322), tr|H0Y6L4|H0Y6L4_HUMAN(242)	4
sp|Q5QJE6|TDIF2_HUMAN(425), tr|J3KP30|J3KP30_HUMAN(425)	4
sp|Q8N3X1-2|FNBP4_HUMAN(521), sp|Q8N3X1|FNBP4_HUMAN(519)	4
sp|Q8WUD4|CCD12_HUMAN(94), tr|J3KR35|J3KR35_HUMAN(107)	4
sp|Q7Z309-2|F122B_HUMAN(5), sp|Q7Z309-3|F122B_HUMAN(5), sp|Q7Z309-4|F122B_HUMAN(5), sp|Q7Z309|F122B_HUMAN(5), tr|G1UD79|G1UD79_HUMAN(5)	4
sp|Q9NTI5-2|PDS5B_HUMAN(1303), sp|Q9NTI5-5|PDS5B_HUMAN(73), sp|Q9NTI5|PDS5B_HUMAN(1303), tr|A9IYQ1|A9IYQ1_HUMAN(255)	4
sp|Q9NWK9-2|BCD1_HUMAN(123), sp|Q9NWK9|BCD1_HUMAN(162)	4
sp|P18621-2|RL17_HUMAN(121), sp|P18621-3|RL17_HUMAN(159), sp|P18621|RL17_HUMAN(159), tr|A0A087WXM6|A0A087WXM6_HUMAN(159), tr|A0A0A0MRF8|A0A0A0MRF8_HUMAN(121), tr|A0A0A6YYL6|A0A0A6YYL6_HUMAN(159), tr|J3KRX5|J3KRX5_HUMAN(159), tr|J3QLC8|J3QLC8_HUMAN(149), tr|J3QQT2|J3QQT2_HUMAN(159)	4
sp|Q8NC51-2|PAIRB_HUMAN(222), sp|Q8NC51-3|PAIRB_HUMAN(228), sp|Q8NC51-4|PAIRB_HUMAN(222), sp|Q8NC51|PAIRB_HUMAN(228)	4
sp|O60934|NBN_HUMAN(698), tr|A0A087X1V5|A0A087X1V5_HUMAN(68), tr|A0A0C4DG07|A0A0C4DG07_HUMAN(616)	4
sp|Q8N806|UBR7_HUMAN(274), tr|E9PCJ7|E9PCJ7_HUMAN(198)	4
sp|Q6NUN9-2|ZN746_HUMAN(287), sp|Q6NUN9-3|ZN746_HUMAN(101), sp|Q6NUN9|ZN746_HUMAN(286)	4
sp|Q9UEY8-2|ADDG_HUMAN(470), sp|Q9UEY8|ADDG_HUMAN(470)	4
sp|Q13618-2|CUL3_HUMAN(544), sp|Q13618-3|CUL3_HUMAN(502), sp|Q13618|CUL3_HUMAN(568), tr|A0A087WTG3|A0A087WTG3_HUMAN(142), tr|H7C399|H7C399_HUMAN(22)	4
sp|Q15652-3|JHD2C_HUMAN(1855), sp|Q15652|JHD2C_HUMAN(2037), tr|H7BXU7|H7BXU7_HUMAN(584)	4
sp|Q5SVZ6|ZMYM1_HUMAN(284), tr|Q5SVZ7|Q5SVZ7_HUMAN(284)	4
sp|Q13111-2|CAF1A_HUMAN(234), sp|Q13111-3|CAF1A_HUMAN(234), sp|Q13111|CAF1A_HUMAN(234), tr|K7EPA1|K7EPA1_HUMAN(19)	4
sp|Q7Z3K3-2|POGZ_HUMAN(916), sp|Q7Z3K3-3|POGZ_HUMAN(925), sp|Q7Z3K3-5|POGZ_HUMAN(874), sp|Q7Z3K3-6|POGZ_HUMAN(960), sp|Q7Z3K3-7|POGZ_HUMAN(907), sp|Q7Z3K3|POGZ_HUMAN(969)	4
sp|Q9Y4E5-2|ZN451_HUMAN(139), sp|Q9Y4E5|ZN451_HUMAN(139), tr|D6RIA1|D6RIA1_HUMAN(111), tr|E9PH99|E9PH99_HUMAN(139)	4
sp|Q6PL18|ATAD2_HUMAN(1148), tr|A0A0B4J211|A0A0B4J211_HUMAN(466)	4
sp|Q4LE39-2|ARI4B_HUMAN(492), sp|Q4LE39-3|ARI4B_HUMAN(492), sp|Q4LE39-4|ARI4B_HUMAN(173), sp|Q4LE39|ARI4B_HUMAN(492)	4
sp|Q86U86-2|PB1_HUMAN(1167), sp|Q86U86-3|PB1_HUMAN(1135), sp|Q86U86-4|PB1_HUMAN(1142), sp|Q86U86-5|PB1_HUMAN(1167), sp|Q86U86-7|PB1_HUMAN(1182), sp|Q86U86-8|PB1_HUMAN(1182), sp|Q86U86-9|PB1_HUMAN(1142), sp|Q86U86|PB1_HUMAN(1167), tr|E7EVG2|E7EVG2_HUMAN(1166)	4
sp|O15042-2|SR140_HUMAN(821), sp|O15042-3|SR140_HUMAN(413), sp|O15042|SR140_HUMAN(822), tr|E7ET15|E7ET15_HUMAN(821), tr|H7C4V2|H7C4V2_HUMAN(142)	4
sp|P11387|TOP1_HUMAN(117)	4
sp|P10412|H14_HUMAN(46), sp|P16402|H13_HUMAN(47), sp|P16403|H12_HUMAN(46)	4
sp|Q13506-2|NAB1_HUMAN(451), sp|Q13506|NAB1_HUMAN(480), tr|B8ZZS2|B8ZZS2_HUMAN(479), tr|H0Y4C5|H0Y4C5_HUMAN(233)	4
sp|Q9UHL9-2|GT2D1_HUMAN(648), sp|Q9UHL9-3|GT2D1_HUMAN(680), sp|Q9UHL9|GT2D1_HUMAN(648), tr|E9PFE2|E9PFE2_HUMAN(648)	4
sp|Q68E01-2|INT3_HUMAN(557), sp|Q68E01-3|INT3_HUMAN(351), sp|Q68E01-4|INT3_HUMAN(70), sp|Q68E01|INT3_HUMAN(558)	4
sp|O43390-2|HNRPR_HUMAN(587), sp|O43390-3|HNRPR_HUMAN(546), sp|O43390-4|HNRPR_HUMAN(486), sp|O43390|HNRPR_HUMAN(584), tr|B4DT28|B4DT28_HUMAN(445)	4
sp|Q9H521|YM006_HUMAN(61)	4
sp|Q9H307-2|PININ_HUMAN(422), sp|Q9H307|PININ_HUMAN(555)	4
sp|Q8IWI9-2|MGAP_HUMAN(455), sp|Q8IWI9-3|MGAP_HUMAN(2075), sp|Q8IWI9-4|MGAP_HUMAN(2284), sp|Q8IWI9|MGAP_HUMAN(2245), tr|H3BU53|H3BU53_HUMAN(932)	4
sp|Q8WWQ0|PHIP_HUMAN(1323)	4
sp|Q7Z3K3-2|POGZ_HUMAN(396), sp|Q7Z3K3-3|POGZ_HUMAN(396), sp|Q7Z3K3-5|POGZ_HUMAN(354), sp|Q7Z3K3-6|POGZ_HUMAN(440), sp|Q7Z3K3-7|POGZ_HUMAN(387), sp|Q7Z3K3|POGZ_HUMAN(449)	4
sp|P78347-2|GTF2I_HUMAN(160), sp|P78347-3|GTF2I_HUMAN(160), sp|P78347-4|GTF2I_HUMAN(160), sp|P78347-5|GTF2I_HUMAN(160), sp|P78347|GTF2I_HUMAN(160)	4
sp|Q03188-2|CENPC_HUMAN(180), sp|Q03188|CENPC_HUMAN(180), tr|H0Y8J2|H0Y8J2_HUMAN(87)	4
sp|P29375-2|KDM5A_HUMAN(141), sp|P29375|KDM5A_HUMAN(141), tr|F5GZ99|F5GZ99_HUMAN(100)	4
sp|Q15532-2|SSXT_HUMAN(23), sp|Q15532|SSXT_HUMAN(23), tr|J3KRP6|J3KRP6_HUMAN(23), tr|J3KT74|J3KT74_HUMAN(23), tr|J3QQM2|J3QQM2_HUMAN(23), tr|J3QQW2|J3QQW2_HUMAN(23), tr|J3QS72|J3QS72_HUMAN(23), tr|X6R3J2|X6R3J2_HUMAN(23)	4
sp|P56159|GFRA1_HUMAN(150)	4
sp|P54132|BLM_HUMAN(205), tr|H0YLV8|H0YLV8_HUMAN(205), tr|H0YNU5|H0YNU5_HUMAN(205)	4
sp|Q5UIP0-2|RIF1_HUMAN(1591), sp|Q5UIP0|RIF1_HUMAN(1591)	4
sp|Q7Z3K3-2|POGZ_HUMAN(266), sp|Q7Z3K3-3|POGZ_HUMAN(266), sp|Q7Z3K3-4|POGZ_HUMAN(319), sp|Q7Z3K3-5|POGZ_HUMAN(224), sp|Q7Z3K3-6|POGZ_HUMAN(310), sp|Q7Z3K3-7|POGZ_HUMAN(257), sp|Q7Z3K3|POGZ_HUMAN(319), tr|H7C238|H7C238_HUMAN(13), tr|M0R2X2|M0R2X2_HUMAN(65)	4
sp|Q15061|WDR43_HUMAN(416)	4
sp|Q14692|BMS1_HUMAN(418)	4
sp|Q5UIP0-2|RIF1_HUMAN(1596), sp|Q5UIP0|RIF1_HUMAN(1596)	4
sp|Q9Y2W1|TR150_HUMAN(470)	4
sp|P26641-2|EF1G_HUMAN(335), sp|P26641|EF1G_HUMAN(285)	4
sp|O00232-2|PSD12_HUMAN(72), sp|O00232|PSD12_HUMAN(92)	4
sp|Q9H582-2|ZN644_HUMAN(763), sp|Q9H582|ZN644_HUMAN(763), tr|A0A087WZL9|A0A087WZL9_HUMAN(335)	4
sp|Q96RL1-2|UIMC1_HUMAN(188), sp|Q96RL1-3|UIMC1_HUMAN(110), sp|Q96RL1|UIMC1_HUMAN(188)	4
sp|P62805|H4_HUMAN(6)	4
sp|Q13315|ATM_HUMAN(2456)	4
sp|P50548-2|ERF_HUMAN(390), sp|P50548|ERF_HUMAN(465)	4
sp|Q03188|CENPC_HUMAN(698), tr|H0Y8J2|H0Y8J2_HUMAN(605)	4
sp|Q96T58|MINT_HUMAN(916)	4
sp|Q9UKN8|TF3C4_HUMAN(629)	4
sp|P45973|CBX5_HUMAN(32), tr|F8VNY3|F8VNY3_HUMAN(32)	4
sp|Q9H165-2|BC11A_HUMAN(164), sp|Q9H165-3|BC11A_HUMAN(164), sp|Q9H165-4|BC11A_HUMAN(198), sp|Q9H165-5|BC11A_HUMAN(198), sp|Q9H165|BC11A_HUMAN(164), tr|A0A0J9YXG2|A0A0J9YXG2_HUMAN(112)	4
sp|Q6N043-2|Z280D_HUMAN(262), sp|Q6N043-3|Z280D_HUMAN(275), sp|Q6N043|Z280D_HUMAN(275), tr|H0YL38|H0YL38_HUMAN(262), tr|H0YLA6|H0YLA6_HUMAN(275)	4
sp|Q6IQ21|ZN770_HUMAN(568)	4
sp|P14866|HNRPL_HUMAN(59)	4
sp|P23527|H2B1O_HUMAN(6), sp|Q5QNW6-2|H2B2F_HUMAN(6), sp|Q5QNW6|H2B2F_HUMAN(6), sp|Q93079|H2B1H_HUMAN(6)	4
sp|Q9ULD9-2|ZN608_HUMAN(865), sp|Q9ULD9|ZN608_HUMAN(1292)	4
sp|Q96T23-2|RSF1_HUMAN(727), sp|Q96T23-3|RSF1_HUMAN(506), sp|Q96T23|RSF1_HUMAN(758), tr|H0YCN2|H0YCN2_HUMAN(559), tr|H0YEX0|H0YEX0_HUMAN(15)	4
sp|Q4LE39-2|ARI4B_HUMAN(517), sp|Q4LE39-3|ARI4B_HUMAN(517), sp|Q4LE39-4|ARI4B_HUMAN(198), sp|Q4LE39|ARI4B_HUMAN(517)	4
sp|Q53GS9-2|SNUT2_HUMAN(255), sp|Q53GS9-3|SNUT2_HUMAN(358), sp|Q53GS9|SNUT2_HUMAN(358), tr|A0A087X1B2|A0A087X1B2_HUMAN(280), tr|B9A018|B9A018_HUMAN(358)	4
sp|Q96CB8|INT12_HUMAN(68), tr|A0A087WXN4|A0A087WXN4_HUMAN(68), tr|A0A1B0GX90|A0A1B0GX90_HUMAN(68), tr|C9J0M6|C9J0M6_HUMAN(68), tr|C9JDP3|C9JDP3_HUMAN(68), tr|E9PGI3|E9PGI3_HUMAN(68)	4
sp|O15042-2|SR140_HUMAN(584), sp|O15042-3|SR140_HUMAN(176), sp|O15042|SR140_HUMAN(585), tr|E7ET15|E7ET15_HUMAN(584)	4
sp|Q9UPW6-2|SATB2_HUMAN(30), sp|Q9UPW6|SATB2_HUMAN(30), tr|C9JR56|C9JR56_HUMAN(30), tr|F8WCV6|F8WCV6_HUMAN(30)	4
sp|P10412|H14_HUMAN(64), sp|P16402|H13_HUMAN(65), sp|P16403|H12_HUMAN(64)	4
sp|Q9H2Y7-2|ZN106_HUMAN(682), sp|Q9H2Y7|ZN106_HUMAN(1454), tr|A0A0C4DGM5|A0A0C4DGM5_HUMAN(639), tr|H3BS99|H3BS99_HUMAN(421)	4
sp|O60832-2|DKC1_HUMAN(43), sp|O60832|DKC1_HUMAN(43), tr|C9IYT0|C9IYT0_HUMAN(43), tr|H7C0M1|H7C0M1_HUMAN(29), tr|H7C2Q9|H7C2Q9_HUMAN(29)	4
sp|Q9UEY8-2|ADDG_HUMAN(476), sp|Q9UEY8|ADDG_HUMAN(476)	4
sp|Q8IYH5-2|ZZZ3_HUMAN(611), sp|Q8IYH5-3|ZZZ3_HUMAN(118), sp|Q8IYH5-4|ZZZ3_HUMAN(612), sp|Q8IYH5|ZZZ3_HUMAN(612)	4
sp|Q15047-3|SETB1_HUMAN(1032), sp|Q15047|SETB1_HUMAN(1032), tr|E9PRF4|E9PRF4_HUMAN(1032)	4
sp|Q5SVZ6|ZMYM1_HUMAN(98), sp|Q5VZL5-2|ZMYM4_HUMAN(350), sp|Q5VZL5-3|ZMYM4_HUMAN(26), sp|Q5VZL5-4|ZMYM4_HUMAN(318), sp|Q5VZL5|ZMYM4_HUMAN(350), tr|H7C1I7|H7C1I7_HUMAN(99), tr|Q5SVZ7|Q5SVZ7_HUMAN(98)	4
sp|O95292-2|VAPB_HUMAN(3), sp|O95292|VAPB_HUMAN(3), tr|E5RK64|E5RK64_HUMAN(3)	4
sp|Q8IWI9-2|MGAP_HUMAN(284), sp|Q8IWI9-3|MGAP_HUMAN(1904), sp|Q8IWI9-4|MGAP_HUMAN(2113), sp|Q8IWI9|MGAP_HUMAN(2074), tr|H3BU53|H3BU53_HUMAN(761)	4
tr|E5RG67|E5RG67_HUMAN(130)	4
sp|Q13263-2|TIF1B_HUMAN(237), sp|Q13263|TIF1B_HUMAN(319)	4
sp|Q96RL1-2|UIMC1_HUMAN(33), sp|Q96RL1-5|UIMC1_HUMAN(33), sp|Q96RL1|UIMC1_HUMAN(33), tr|D6RC40|D6RC40_HUMAN(33), tr|D6RCQ3|D6RCQ3_HUMAN(33), tr|D6RDZ5|D6RDZ5_HUMAN(33)	4
sp|P17676-2|CEBPB_HUMAN(239), sp|P17676-3|CEBPB_HUMAN(64), sp|P17676|CEBPB_HUMAN(262)	4
sp|Q9Y462-2|ZN711_HUMAN(224), sp|Q9Y462-3|ZN711_HUMAN(224), sp|Q9Y462|ZN711_HUMAN(224)	4
sp|P83916|CBX1_HUMAN(150), tr|B5MD17|B5MD17_HUMAN(154), tr|J3KS05|J3KS05_HUMAN(150)	4
sp|Q9H2P0|ADNP_HUMAN(621)	4
sp|Q63HK5|TSH3_HUMAN(94)	4
sp|O00566|MPP10_HUMAN(557)	4
sp|O94916-2|NFAT5_HUMAN(480), sp|O94916-3|NFAT5_HUMAN(509), sp|O94916-5|NFAT5_HUMAN(574), sp|O94916|NFAT5_HUMAN(556)	4
sp|P35611-2|ADDA_HUMAN(617), sp|P35611-3|ADDA_HUMAN(648), sp|P35611-4|ADDA_HUMAN(648), sp|P35611-6|ADDA_HUMAN(648), sp|P35611|ADDA_HUMAN(617), tr|E7ENY0|E7ENY0_HUMAN(648), tr|E7EV99|E7EV99_HUMAN(617), tr|H0Y9H2|H0Y9H2_HUMAN(354), tr|H0YG19|H0YG19_HUMAN(63)	4
sp|Q99700-2|ATX2_HUMAN(893), sp|Q99700-4|ATX2_HUMAN(893), sp|Q99700-5|ATX2_HUMAN(604), sp|Q99700|ATX2_HUMAN(893), tr|F8VQP2|F8VQP2_HUMAN(628), tr|F8W0B5|F8W0B5_HUMAN(271), tr|F8WB05|F8WB05_HUMAN(32), tr|F8WB06|F8WB06_HUMAN(628), tr|H0YH87|H0YH87_HUMAN(814), tr|V9GY86|V9GY86_HUMAN(733)	4
sp|Q8N3X6-3|LCORL_HUMAN(242), sp|Q8N3X6|LCORL_HUMAN(242), tr|A0A1B0GVP4|A0A1B0GVP4_HUMAN(242), tr|C9JI46|C9JI46_HUMAN(158)	4
sp|Q5T8P6-2|RBM26_HUMAN(94), sp|Q5T8P6-3|RBM26_HUMAN(94), sp|Q5T8P6-6|RBM26_HUMAN(94), sp|Q5T8P6|RBM26_HUMAN(94), tr|A0A087X0H9|A0A087X0H9_HUMAN(94)	4
sp|Q92786|PROX1_HUMAN(346)	4
sp|A6NHR9-2|SMHD1_HUMAN(497), sp|A6NHR9|SMHD1_HUMAN(497)	4
sp|O75928-2|PIAS2_HUMAN(79), sp|O75928-3|PIAS2_HUMAN(83), sp|O75928|PIAS2_HUMAN(79), tr|A0A087WUY7|A0A087WUY7_HUMAN(108), tr|A0A0A0MS92|A0A0A0MS92_HUMAN(79), tr|K7EJT4|K7EJT4_HUMAN(70), tr|K7ER97|K7ER97_HUMAN(77)	4
sp|B1AJZ9-3|FHAD1_HUMAN(702), sp|B1AJZ9-4|FHAD1_HUMAN(702), sp|B1AJZ9|FHAD1_HUMAN(702), tr|H0Y5P0|H0Y5P0_HUMAN(57)	4
sp|Q8NI36|WDR36_HUMAN(839), tr|A0A0A0MTB8|A0A0A0MTB8_HUMAN(783)	4
sp|Q96RL1-2|UIMC1_HUMAN(441), sp|Q96RL1-3|UIMC1_HUMAN(529), sp|Q96RL1-4|UIMC1_HUMAN(237), sp|Q96RL1|UIMC1_HUMAN(607)	4
sp|Q96T23-2|RSF1_HUMAN(257), sp|Q96T23-3|RSF1_HUMAN(36), sp|Q96T23|RSF1_HUMAN(288), tr|H0YCN2|H0YCN2_HUMAN(89), tr|H0YER1|H0YER1_HUMAN(287)	4
sp|P40938-2|RFC3_HUMAN(81), sp|P40938|RFC3_HUMAN(81)	4
sp|Q9NVI1-1|FANCI_HUMAN(148), sp|Q9NVI1-2|FANCI_HUMAN(148), sp|Q9NVI1-4|FANCI_HUMAN(148), sp|Q9NVI1|FANCI_HUMAN(148), tr|F8W7R3|F8W7R3_HUMAN(148), tr|H3BMG4|H3BMG4_HUMAN(148), tr|H3BQE2|H3BQE2_HUMAN(148), tr|H3BT54|H3BT54_HUMAN(148)	4
sp|P11474-2|ERR1_HUMAN(68), sp|P11474|ERR1_HUMAN(68), tr|F5GWT5|F5GWT5_HUMAN(68)	4
sp|O95785-2|WIZ_HUMAN(773), sp|O95785-3|WIZ_HUMAN(944), sp|O95785-4|WIZ_HUMAN(814), sp|O95785|WIZ_HUMAN(1630), tr|B9EGQ5|B9EGQ5_HUMAN(811), tr|M0QXA7|M0QXA7_HUMAN(947)	4
sp|Q9H2X6-2|HIPK2_HUMAN(32), sp|Q9H2X6-3|HIPK2_HUMAN(32), sp|Q9H2X6|HIPK2_HUMAN(32), tr|H7BXX9|H7BXX9_HUMAN(25)	4
sp|Q96HR8|NAF1_HUMAN(338)	4
sp|O43290|SNUT1_HUMAN(147)	4
sp|Q13416|ORC2_HUMAN(126)	4
sp|P78347-2|GTF2I_HUMAN(140), sp|P78347-3|GTF2I_HUMAN(140), sp|P78347-4|GTF2I_HUMAN(140), sp|P78347-5|GTF2I_HUMAN(140), sp|P78347|GTF2I_HUMAN(140)	4
sp|P04406-2|G3P_HUMAN(103), sp|P04406|G3P_HUMAN(145), tr|E7EUT5|E7EUT5_HUMAN(70)	4
sp|Q9BSI4-2|TINF2_HUMAN(341), sp|Q9BSI4|TINF2_HUMAN(341)	4
sp|Q7Z5J4-2|RAI1_HUMAN(1388), sp|Q7Z5J4-3|RAI1_HUMAN(1500), sp|Q7Z5J4|RAI1_HUMAN(1500)	4
sp|Q13435|SF3B2_HUMAN(843), tr|E9PPJ0|E9PPJ0_HUMAN(826), tr|H0YEX5|H0YEX5_HUMAN(263)	4
sp|Q6ZU67-2|BEND4_HUMAN(202), sp|Q6ZU67-3|BEND4_HUMAN(124), sp|Q6ZU67-4|BEND4_HUMAN(77), sp|Q6ZU67-5|BEND4_HUMAN(77), sp|Q6ZU67|BEND4_HUMAN(202), tr|A0A0C4DGA9|A0A0C4DGA9_HUMAN(198), tr|A0A0C4DGU1|A0A0C4DGU1_HUMAN(73)	4
sp|Q6PJP8|DCR1A_HUMAN(361)	4
sp|Q6PKG0-3|LARP1_HUMAN(626), sp|Q6PKG0|LARP1_HUMAN(703), tr|A0A0B4J210|A0A0B4J210_HUMAN(703), tr|E5RH50|E5RH50_HUMAN(498), tr|H0YC33|H0YC33_HUMAN(17)	4
sp|P12277|KCRB_HUMAN(45), tr|G3V461|G3V461_HUMAN(16), tr|G3V4N7|G3V4N7_HUMAN(45)	4
sp|Q99728-2|BARD1_HUMAN(529), sp|Q99728-3|BARD1_HUMAN(451), sp|Q99728|BARD1_HUMAN(548), tr|A0A087X2H0|A0A087X2H0_HUMAN(97), tr|C9IYG1|C9IYG1_HUMAN(97), tr|F6MDI1|F6MDI1_HUMAN(78)	4
sp|P04908|H2A1B_HUMAN(126), sp|P0C0S8|H2A1_HUMAN(126), sp|P20671|H2A1D_HUMAN(126), sp|Q6FI13|H2A2A_HUMAN(126), sp|Q7L7L0|H2A3_HUMAN(126), sp|Q93077|H2A1C_HUMAN(126), sp|Q96KK5|H2A1H_HUMAN(126), tr|A0A0U1RR32|A0A0U1RR32_HUMAN(126), tr|A0A0U1RRH7|A0A0U1RRH7_HUMAN(126)	4
sp|Q6PJP8|DCR1A_HUMAN(543)	4
sp|Q17R98-2|ZN827_HUMAN(466), sp|Q17R98-3|ZN827_HUMAN(116), sp|Q17R98|ZN827_HUMAN(466), tr|G5E9Z1|G5E9Z1_HUMAN(116)	4
sp|P31323|KAP3_HUMAN(330)	4
sp|Q68CP9-3|ARID2_HUMAN(1701), sp|Q68CP9|ARID2_HUMAN(1701), tr|F8VWP4|F8VWP4_HUMAN(309), tr|F8W108|F8W108_HUMAN(1311), tr|F8WCU9|F8WCU9_HUMAN(1552)	4
sp|Q9H2Y7|ZN106_HUMAN(287), tr|H3BNX5|H3BNX5_HUMAN(70), tr|H3BSS6|H3BSS6_HUMAN(310)	4
sp|Q10570|CPSF1_HUMAN(544)	4
sp|Q9BQI6|SLF1_HUMAN(183)	4
sp|Q969R5-2|LMBL2_HUMAN(151), sp|Q969R5-3|LMBL2_HUMAN(151), sp|Q969R5|LMBL2_HUMAN(151), tr|H0Y5M2|H0Y5M2_HUMAN(99), tr|H7C228|H7C228_HUMAN(143)	4
sp|Q9UQ35-2|SRRM2_HUMAN(1244), sp|Q9UQ35|SRRM2_HUMAN(1244)	4
sp|Q9HAW4-2|CLSPN_HUMAN(403), sp|Q9HAW4-3|CLSPN_HUMAN(403), sp|Q9HAW4|CLSPN_HUMAN(403), tr|E7ESG2|E7ESG2_HUMAN(403)	4
sp|Q9NXR8|ING3_HUMAN(167), tr|E7ET07|E7ET07_HUMAN(152)	4
sp|Q4VC05-2|BCL7A_HUMAN(220), sp|Q4VC05|BCL7A_HUMAN(199)	4
sp|P43487-2|RANG_HUMAN(189), sp|P43487|RANG_HUMAN(190), tr|C9JXG8|C9JXG8_HUMAN(139), tr|F6WQW2|F6WQW2_HUMAN(267)	4
sp|Q12905|ILF2_HUMAN(186), tr|B4DY09|B4DY09_HUMAN(148)	4
sp|O75367-2|H2AY_HUMAN(233), sp|O75367-3|H2AY_HUMAN(235), sp|O75367|H2AY_HUMAN(236), tr|B4DJC3|B4DJC3_HUMAN(64)	4
sp|Q03112-3|EVI1_HUMAN(190), sp|Q03112-4|EVI1_HUMAN(66), tr|E7EQ57|E7EQ57_HUMAN(190)	4
sp|Q03164-2|KMT2A_HUMAN(2490), sp|Q03164-3|KMT2A_HUMAN(2531), sp|Q03164|KMT2A_HUMAN(2528)	4
sp|Q12962|TAF10_HUMAN(108)	4
sp|Q7Z3K3-2|POGZ_HUMAN(306), sp|Q7Z3K3-3|POGZ_HUMAN(306), sp|Q7Z3K3-5|POGZ_HUMAN(264), sp|Q7Z3K3-6|POGZ_HUMAN(350), sp|Q7Z3K3-7|POGZ_HUMAN(297), sp|Q7Z3K3|POGZ_HUMAN(359)	4
sp|Q03188|CENPC_HUMAN(807)	4
sp|P11388-2|TOP2A_HUMAN(1254), sp|P11388-3|TOP2A_HUMAN(1264), sp|P11388-4|TOP2A_HUMAN(1309), sp|P11388|TOP2A_HUMAN(1228)	4
sp|Q4VC05-2|BCL7A_HUMAN(70), sp|Q4VC05|BCL7A_HUMAN(70)	4
sp|Q9UBC3-2|DNM3B_HUMAN(89), sp|Q9UBC3-3|DNM3B_HUMAN(89), sp|Q9UBC3-4|DNM3B_HUMAN(89), sp|Q9UBC3-5|DNM3B_HUMAN(89), sp|Q9UBC3-6|DNM3B_HUMAN(101), sp|Q9UBC3-8|DNM3B_HUMAN(89), sp|Q9UBC3|DNM3B_HUMAN(89)	4
sp|Q8N1G0-2|ZN687_HUMAN(451), sp|Q8N1G0|ZN687_HUMAN(451), tr|F8WCX2|F8WCX2_HUMAN(451), tr|H0Y5I5|H0Y5I5_HUMAN(54)	4
sp|Q9UPW6-2|SATB2_HUMAN(24), sp|Q9UPW6|SATB2_HUMAN(24), tr|C9JR56|C9JR56_HUMAN(24), tr|F8WCV6|F8WCV6_HUMAN(24)	4
sp|P62316|SMD2_HUMAN(6), tr|K7ERG4|K7ERG4_HUMAN(6)	4
sp|Q6AHZ1-2|Z518A_HUMAN(591), sp|Q6AHZ1|Z518A_HUMAN(1121)	4
sp|O60264|SMCA5_HUMAN(836)	4
sp|P31948-2|STIP1_HUMAN(257), sp|P31948-3|STIP1_HUMAN(186), sp|P31948|STIP1_HUMAN(210), tr|F5H783|F5H783_HUMAN(210)	4
sp|Q02880-2|TOP2B_HUMAN(482), sp|Q02880|TOP2B_HUMAN(487), tr|E9PCY5|E9PCY5_HUMAN(482)	4
sp|Q9H521|YM006_HUMAN(57)	4
sp|Q9H4L7-2|SMRCD_HUMAN(471), sp|Q9H4L7-3|SMRCD_HUMAN(41), sp|Q9H4L7|SMRCD_HUMAN(471)	4
sp|P30414|NKTR_HUMAN(578), tr|A0A087WYW3|A0A087WYW3_HUMAN(278)	4
sp|Q9H2Y7|ZN106_HUMAN(721), tr|H3BNX5|H3BNX5_HUMAN(504)	4
tr|K7EN65|K7EN65_HUMAN(134)	4
sp|Q96L73-2|NSD1_HUMAN(1070), sp|Q96L73-3|NSD1_HUMAN(1236), sp|Q96L73|NSD1_HUMAN(1339)	4
sp|Q9UPN9|TRI33_HUMAN(1043), tr|H0Y612|H0Y612_HUMAN(804)	4
sp|Q15029-2|U5S1_HUMAN(29), sp|Q15029-3|U5S1_HUMAN(64), sp|Q15029|U5S1_HUMAN(64), tr|K7EIT3|K7EIT3_HUMAN(64), tr|K7EIV5|K7EIV5_HUMAN(64)	4
sp|Q9Y4A5-2|TRRAP_HUMAN(932), sp|Q9Y4A5|TRRAP_HUMAN(932), tr|F2Z2U4|F2Z2U4_HUMAN(931), tr|H0Y4W2|H0Y4W2_HUMAN(647)	4
sp|Q8N680|ZBTB2_HUMAN(147)	4
sp|P0C0S8|H2A1_HUMAN(96), sp|P20671|H2A1D_HUMAN(96), sp|Q16777|H2A2C_HUMAN(96), sp|Q6FI13|H2A2A_HUMAN(96), sp|Q96KK5|H2A1H_HUMAN(96), sp|Q99878|H2A1J_HUMAN(96), sp|Q9BTM1-2|H2AJ_HUMAN(96), sp|Q9BTM1|H2AJ_HUMAN(96), tr|A0A0U1RR32|A0A0U1RR32_HUMAN(96), tr|A0A0U1RRH7|A0A0U1RRH7_HUMAN(96), tr|H0YFX9|H0YFX9_HUMAN(59)	4
sp|Q7Z3K3-2|POGZ_HUMAN(923), sp|Q7Z3K3-3|POGZ_HUMAN(932), sp|Q7Z3K3-5|POGZ_HUMAN(881), sp|Q7Z3K3-6|POGZ_HUMAN(967), sp|Q7Z3K3-7|POGZ_HUMAN(914), sp|Q7Z3K3|POGZ_HUMAN(976)	4
sp|Q9UBW7|ZMYM2_HUMAN(1257)	4
sp|P63279|UBC9_HUMAN(74), tr|B0QYN7|B0QYN7_HUMAN(74), tr|H3BQQ9|H3BQQ9_HUMAN(74)	4
sp|Q9NV88-2|INT9_HUMAN(58), sp|Q9NV88-3|INT9_HUMAN(34), sp|Q9NV88|INT9_HUMAN(58), tr|E5RG70|E5RG70_HUMAN(58), tr|E5RJ88|E5RJ88_HUMAN(34), tr|E5RK47|E5RK47_HUMAN(58), tr|G3XAN1|G3XAN1_HUMAN(58), tr|H0YBH8|H0YBH8_HUMAN(50)	4
sp|P13056-2|NR2C1_HUMAN(250), sp|P13056-3|NR2C1_HUMAN(250), sp|P13056|NR2C1_HUMAN(250), tr|A0A087WUK4|A0A087WUK4_HUMAN(250)	4
sp|P62805|H4_HUMAN(92)	4
sp|Q68CP9-3|ARID2_HUMAN(119), sp|Q68CP9|ARID2_HUMAN(119)	4
sp|Q5T5X7|BEND3_HUMAN(129)	4
sp|Q8WWQ0|PHIP_HUMAN(1644)	4
sp|Q9UHL9-2|GT2D1_HUMAN(308), sp|Q9UHL9-3|GT2D1_HUMAN(340), sp|Q9UHL9|GT2D1_HUMAN(308), tr|E9PFE2|E9PFE2_HUMAN(308)	4
sp|Q9H1K1-2|ISCU_HUMAN(49), sp|Q9H1K1|ISCU_HUMAN(74), tr|B3KQ30|B3KQ30_HUMAN(74), tr|B4DNC9|B4DNC9_HUMAN(74), tr|F5H5N2|F5H5N2_HUMAN(74)	4
sp|Q96FV9|THOC1_HUMAN(580), tr|A0A087WWS1|A0A087WWS1_HUMAN(580)	4
sp|Q9H583|HEAT1_HUMAN(1489), tr|Q5T3Q7|Q5T3Q7_HUMAN(1408)	4
sp|P46013-2|KI67_HUMAN(2492), sp|P46013|KI67_HUMAN(2852)	4
sp|Q8WXI9|P66B_HUMAN(498), tr|A0A0U1RR30|A0A0U1RR30_HUMAN(250), tr|A0A0U1RRM1|A0A0U1RRM1_HUMAN(482)	4
sp|Q9BVJ6-2|UT14A_HUMAN(565), sp|Q9BVJ6-3|UT14A_HUMAN(681), sp|Q9BVJ6|UT14A_HUMAN(733)	4
sp|Q14202-2|ZMYM3_HUMAN(796)	4
sp|Q6IE81-2|JADE1_HUMAN(102), sp|Q6IE81-3|JADE1_HUMAN(114), sp|Q6IE81|JADE1_HUMAN(114), tr|D6RBB3|D6RBB3_HUMAN(114), tr|D6RC05|D6RC05_HUMAN(114), tr|D6RFK0|D6RFK0_HUMAN(114), tr|D6RGE7|D6RGE7_HUMAN(114)	4
sp|Q9ULU4-10|PKCB1_HUMAN(525), sp|Q9ULU4-11|PKCB1_HUMAN(505), sp|Q9ULU4-12|PKCB1_HUMAN(525), sp|Q9ULU4-13|PKCB1_HUMAN(525), sp|Q9ULU4-14|PKCB1_HUMAN(500), sp|Q9ULU4-16|PKCB1_HUMAN(500), sp|Q9ULU4-17|PKCB1_HUMAN(500), sp|Q9ULU4-19|PKCB1_HUMAN(532), sp|Q9ULU4-20|PKCB1_HUMAN(505), sp|Q9ULU4-21|PKCB1_HUMAN(480), sp|Q9ULU4-22|PKCB1_HUMAN(525), sp|Q9ULU4-23|PKCB1_HUMAN(442), sp|Q9ULU4-3|PKCB1_HUMAN(360…	4
sp|Q13263-2|TIF1B_HUMAN(387), sp|Q13263|TIF1B_HUMAN(469)	4
sp|Q15424-2|SAFB1_HUMAN(414), sp|Q15424-3|SAFB1_HUMAN(483), sp|Q15424-4|SAFB1_HUMAN(483), sp|Q15424|SAFB1_HUMAN(483)	4
sp|P04406-2|G3P_HUMAN(120), sp|P04406|G3P_HUMAN(162), tr|E7EUT5|E7EUT5_HUMAN(87)	4
sp|P49792|RBP2_HUMAN(1414)	4
sp|Q9UPN9-2|TRI33_HUMAN(774), sp|Q9UPN9|TRI33_HUMAN(774), tr|H0Y612|H0Y612_HUMAN(535)	4
tr|E5RG67|E5RG67_HUMAN(143)	4
sp|Q9NP72-2|RAB18_HUMAN(215), sp|Q9NP72-3|RAB18_HUMAN(122), sp|Q9NP72|RAB18_HUMAN(186), tr|A0A087X163|A0A087X163_HUMAN(162), tr|Q5W0J0|Q5W0J0_HUMAN(141)	4
sp|Q9NS56-2|TOPRS_HUMAN(23), sp|Q9NS56|TOPRS_HUMAN(88)	4
sp|P49792|RBP2_HUMAN(2522)	4
sp|Q09028-2|RBBP4_HUMAN(25), sp|Q09028-3|RBBP4_HUMAN(26), sp|Q09028|RBBP4_HUMAN(26), sp|Q16576-2|RBBP7_HUMAN(69), sp|Q16576|RBBP7_HUMAN(25), tr|C9JAJ9|C9JAJ9_HUMAN(22), tr|E9PC52|E9PC52_HUMAN(25), tr|E9PIC4|E9PIC4_HUMAN(26), tr|E9PNS2|E9PNS2_HUMAN(26), tr|E9PNS6|E9PNS6_HUMAN(26)	4
sp|Q8IWI9-2|MGAP_HUMAN(458), sp|Q8IWI9-3|MGAP_HUMAN(2078), sp|Q8IWI9-4|MGAP_HUMAN(2287), sp|Q8IWI9|MGAP_HUMAN(2248), tr|H3BU53|H3BU53_HUMAN(935)	4
sp|Q9BSM1-3|PCGF1_HUMAN(16), sp|Q9BSM1|PCGF1_HUMAN(99)	4
sp|Q5JSJ4|INT6L_HUMAN(279)	4
sp|Q9BXY0|MAK16_HUMAN(55), tr|H0YBV6|H0YBV6_HUMAN(58)	4
sp|O15042-2|SR140_HUMAN(145), sp|O15042|SR140_HUMAN(145), tr|C9J5L1|C9J5L1_HUMAN(145), tr|C9JDJ7|C9JDJ7_HUMAN(115), tr|E7ET15|E7ET15_HUMAN(145), tr|E7EW00|E7EW00_HUMAN(145), tr|H0Y8D9|H0Y8D9_HUMAN(147)	4
sp|Q6W2J9-2|BCOR_HUMAN(1104), sp|Q6W2J9-4|BCOR_HUMAN(1086), sp|Q6W2J9|BCOR_HUMAN(1104), tr|H7BYY2|H7BYY2_HUMAN(1104), tr|H7C2V9|H7C2V9_HUMAN(8)	4
sp|Q9Y2W2|WBP11_HUMAN(572)	4
sp|P23246-2|SFPQ_HUMAN(338), sp|P23246|SFPQ_HUMAN(338)	4
sp|Q96BV0|ZN775_HUMAN(19), tr|C9JAM7|C9JAM7_HUMAN(19), tr|C9JVG2|C9JVG2_HUMAN(19)	4
sp|O00566|MPP10_HUMAN(350), tr|U3KQ48|U3KQ48_HUMAN(350)	4
sp|Q12888-2|TP53B_HUMAN(1695), sp|Q12888|TP53B_HUMAN(1690), tr|A6NNK5|A6NNK5_HUMAN(1645)	4
sp|Q9UQ35-2|SRRM2_HUMAN(1548), sp|Q9UQ35|SRRM2_HUMAN(1548)	4
sp|P46100-2|ATRX_HUMAN(1521), sp|P46100-3|ATRX_HUMAN(1608), sp|P46100-4|ATRX_HUMAN(1687), sp|P46100-5|ATRX_HUMAN(1570), sp|P46100|ATRX_HUMAN(1725), tr|H0Y3T0|H0Y3T0_HUMAN(52)	4
sp|Q9UPN9-2|TRI33_HUMAN(481), sp|Q9UPN9|TRI33_HUMAN(481), tr|H0Y612|H0Y612_HUMAN(218)	4
sp|Q9UIS9-11|MBD1_HUMAN(327), sp|Q9UIS9-4|MBD1_HUMAN(327), sp|Q9UIS9-7|MBD1_HUMAN(327), tr|A0A0A0MS90|A0A0A0MS90_HUMAN(352), tr|K7EN65|K7EN65_HUMAN(33), tr|K7EPZ6|K7EPZ6_HUMAN(228)	4
sp|Q86UP3-2|ZFHX4_HUMAN(1180), sp|Q86UP3-5|ZFHX4_HUMAN(1180), tr|E7EVZ1|E7EVZ1_HUMAN(1154)	4
sp|Q16576-2|RBBP7_HUMAN(145), sp|Q16576|RBBP7_HUMAN(101), tr|Q5JP01|Q5JP01_HUMAN(21)	4
sp|Q13459-2|MYO9B_HUMAN(1974), sp|Q13459|MYO9B_HUMAN(1974), tr|M0QXP0|M0QXP0_HUMAN(147), tr|M0R0P8|M0R0P8_HUMAN(1974), tr|M0R240|M0R240_HUMAN(110), tr|M0R300|M0R300_HUMAN(1958), tr|M0R332|M0R332_HUMAN(160)	3
sp|Q8N8R7|AL14E_HUMAN(172)	3
sp|O43390-2|HNRPR_HUMAN(171), sp|O43390-4|HNRPR_HUMAN(70), sp|O43390|HNRPR_HUMAN(171)	3
sp|Q86V15-2|CASZ1_HUMAN(260), sp|Q86V15|CASZ1_HUMAN(260)	3
sp|Q5TA45-2|INT11_HUMAN(268), sp|Q5TA45-3|INT11_HUMAN(347), sp|Q5TA45-4|INT11_HUMAN(340), sp|Q5TA45-5|INT11_HUMAN(375), sp|Q5TA45|INT11_HUMAN(369), tr|A0A087WYI0|A0A087WYI0_HUMAN(271), tr|C9IYS7|C9IYS7_HUMAN(271), tr|J3QRY6|J3QRY6_HUMAN(111), tr|Q96HV7|Q96HV7_HUMAN(249)	3
sp|P62826|RAN_HUMAN(123), tr|B4DV51|B4DV51_HUMAN(35), tr|B5MDF5|B5MDF5_HUMAN(140), tr|F5H018|F5H018_HUMAN(119), tr|J3KQE5|J3KQE5_HUMAN(141)	3
sp|Q68CP9-3|ARID2_HUMAN(7), sp|Q68CP9|ARID2_HUMAN(7)	3
sp|Q02880-2|TOP2B_HUMAN(466), sp|Q02880|TOP2B_HUMAN(471), tr|E9PCY5|E9PCY5_HUMAN(466)	3
sp|Q9H1D9|RPC6_HUMAN(7)	3
sp|Q96T23-2|RSF1_HUMAN(631), sp|Q96T23-3|RSF1_HUMAN(410), sp|Q96T23|RSF1_HUMAN(662), tr|H0YCN2|H0YCN2_HUMAN(463), tr|H0YER1|H0YER1_HUMAN(661)	3
sp|Q9NPI1-2|BRD7_HUMAN(307), sp|Q9NPI1|BRD7_HUMAN(307)	3
sp|Q16600|ZN239_HUMAN(108)	3
sp|P51532-2|SMCA4_HUMAN(689), sp|P51532-3|SMCA4_HUMAN(689), sp|P51532-4|SMCA4_HUMAN(689), sp|P51532-5|SMCA4_HUMAN(689), sp|P51532|SMCA4_HUMAN(689), tr|A0A0A0MT49|A0A0A0MT49_HUMAN(753), tr|Q9HBD4|Q9HBD4_HUMAN(689)	3
sp|Q9NS56-2|TOPRS_HUMAN(885), sp|Q9NS56|TOPRS_HUMAN(950)	3
sp|P68104-2|EF1A1_HUMAN(418), sp|P68104|EF1A1_HUMAN(439), sp|Q5VTE0|EF1A3_HUMAN(439), tr|A0A087WVQ9|A0A087WVQ9_HUMAN(418)	3
sp|O94913|PCF11_HUMAN(1546)	3
sp|Q9NRR5-2|UBQL4_HUMAN(23), sp|Q9NRR5|UBQL4_HUMAN(23)	3
sp|Q9BQI6|SLF1_HUMAN(223)	3
sp|Q9ULU4-10|PKCB1_HUMAN(550), sp|Q9ULU4-11|PKCB1_HUMAN(530), sp|Q9ULU4-12|PKCB1_HUMAN(550), sp|Q9ULU4-13|PKCB1_HUMAN(550), sp|Q9ULU4-14|PKCB1_HUMAN(525), sp|Q9ULU4-15|PKCB1_HUMAN(478), sp|Q9ULU4-16|PKCB1_HUMAN(525), sp|Q9ULU4-17|PKCB1_HUMAN(525), sp|Q9ULU4-18|PKCB1_HUMAN(478), sp|Q9ULU4-19|PKCB1_HUMAN(557), sp|Q9ULU4-20|PKCB1_HUMAN(530), sp|Q9ULU4-21|PKCB1_HUMAN(505), sp|Q9ULU4-22|PKCB1_HUMAN(55…	3
sp|Q8WUA4-2|TF3C2_HUMAN(489), sp|Q8WUA4|TF3C2_HUMAN(489), tr|A0A087WZD8|A0A087WZD8_HUMAN(489)	3
sp|Q5BKZ1-3|ZN326_HUMAN(236), sp|Q5BKZ1|ZN326_HUMAN(442), tr|A0A0A0MRN4|A0A0A0MRN4_HUMAN(353)	3
sp|Q9Y467|SALL2_HUMAN(246)	3
sp|Q9Y4Z0|LSM4_HUMAN(80), tr|U3KQK1|U3KQK1_HUMAN(66), tr|V9GZ56|V9GZ56_HUMAN(80)	3
sp|Q03188|CENPC_HUMAN(534), tr|H0Y8J2|H0Y8J2_HUMAN(441)	3
sp|Q8WXE1-2|ATRIP_HUMAN(234), sp|Q8WXE1-3|ATRIP_HUMAN(141), sp|Q8WXE1-5|ATRIP_HUMAN(107), sp|Q8WXE1|ATRIP_HUMAN(234), tr|A0A0U1RQW3|A0A0U1RQW3_HUMAN(234), tr|A0A0U1RRM7|A0A0U1RRM7_HUMAN(141)	3
sp|Q49A26-3|GLYR1_HUMAN(240), sp|Q49A26-4|GLYR1_HUMAN(171), sp|Q49A26-5|GLYR1_HUMAN(159), sp|Q49A26|GLYR1_HUMAN(240), tr|K7EPU6|K7EPU6_HUMAN(142)	3
sp|O95785-2|WIZ_HUMAN(499), sp|O95785-3|WIZ_HUMAN(670), sp|O95785-4|WIZ_HUMAN(540), sp|O95785|WIZ_HUMAN(1356), tr|B9EGQ5|B9EGQ5_HUMAN(537), tr|M0QXA7|M0QXA7_HUMAN(673)	3
sp|Q9NS73-2|MBIP1_HUMAN(208), sp|Q9NS73-3|MBIP1_HUMAN(208), sp|Q9NS73-5|MBIP1_HUMAN(208), sp|Q9NS73|MBIP1_HUMAN(208), tr|A0A087X1L0|A0A087X1L0_HUMAN(208), tr|S4R2X9|S4R2X9_HUMAN(205), tr|S4R3N2|S4R3N2_HUMAN(215), tr|S4R3P6|S4R3P6_HUMAN(168)	3
sp|Q13428-2|TCOF_HUMAN(655), sp|Q13428-3|TCOF_HUMAN(732), sp|Q13428-4|TCOF_HUMAN(732), sp|Q13428-5|TCOF_HUMAN(732), sp|Q13428-6|TCOF_HUMAN(732), sp|Q13428-7|TCOF_HUMAN(732), sp|Q13428-8|TCOF_HUMAN(655), sp|Q13428|TCOF_HUMAN(732), tr|E7ETY2|E7ETY2_HUMAN(732), tr|J3KQ96|J3KQ96_HUMAN(732)	3
sp|Q6P1R3-2|MSD2_HUMAN(38), sp|Q6P1R3-3|MSD2_HUMAN(216), sp|Q6P1R3|MSD2_HUMAN(268)	3
sp|P09874|PARP1_HUMAN(203)	3
sp|Q9UBW7|ZMYM2_HUMAN(658)	3
sp|Q96BD5-2|PF21A_HUMAN(65), sp|Q96BD5-3|PF21A_HUMAN(65), sp|Q96BD5|PF21A_HUMAN(65), tr|A0A1B0GX09|A0A1B0GX09_HUMAN(72), tr|E9PLU5|E9PLU5_HUMAN(72), tr|E9PLV4|E9PLV4_HUMAN(42), tr|E9PQM3|E9PQM3_HUMAN(65)	3
sp|O75367-2|H2AY_HUMAN(167), sp|O75367-3|H2AY_HUMAN(166), sp|O75367|H2AY_HUMAN(167)	3
sp|Q86XP1-2|DGKH_HUMAN(1135)	3
sp|Q03112-3|EVI1_HUMAN(721), sp|Q03112-4|EVI1_HUMAN(598), sp|Q03112-5|EVI1_HUMAN(533), sp|Q03112-6|EVI1_HUMAN(534), sp|Q03112|EVI1_HUMAN(533), tr|A0A0C3SFZ7|A0A0C3SFZ7_HUMAN(534), tr|E7EQ57|E7EQ57_HUMAN(721), tr|E7EUL6|E7EUL6_HUMAN(533), tr|H9KVD4|H9KVD4_HUMAN(184)	3
sp|Q9Y4E5-2|ZN451_HUMAN(777), sp|Q9Y4E5|ZN451_HUMAN(777), tr|E9PH99|E9PH99_HUMAN(777)	3
sp|Q96RL1-2|UIMC1_HUMAN(90), sp|Q96RL1-5|UIMC1_HUMAN(90), sp|Q96RL1|UIMC1_HUMAN(90), tr|D6RC40|D6RC40_HUMAN(90), tr|D6RCQ3|D6RCQ3_HUMAN(90)	3
sp|Q9UQR0-2|SCML2_HUMAN(43), sp|Q9UQR0|SCML2_HUMAN(605)	3
sp|O15021-1|MAST4_HUMAN(1686), sp|O15021-2|MAST4_HUMAN(1671), sp|O15021-3|MAST4_HUMAN(1676), sp|O15021|MAST4_HUMAN(1868), tr|E7EWQ5|E7EWQ5_HUMAN(1686), tr|H7C1I9|H7C1I9_HUMAN(922), tr|J3QT34|J3QT34_HUMAN(1865)	3
sp|Q9Y6K1-2|DNM3A_HUMAN(240), sp|Q9Y6K1|DNM3A_HUMAN(429), tr|A0A0C4DG02|A0A0C4DG02_HUMAN(206), tr|F8WE91|F8WE91_HUMAN(429)	3
sp|Q14149|MORC3_HUMAN(844), tr|H0YHQ4|H0YHQ4_HUMAN(96), tr|H0YIR5|H0YIR5_HUMAN(97)	3
sp|O14770-2|MEIS2_HUMAN(128), sp|O14770-3|MEIS2_HUMAN(128), sp|O14770-4|MEIS2_HUMAN(128), sp|O14770-5|MEIS2_HUMAN(128), sp|O14770-6|MEIS2_HUMAN(40), sp|O14770-7|MEIS2_HUMAN(115), sp|O14770-8|MEIS2_HUMAN(115), sp|O14770|MEIS2_HUMAN(128), tr|H0YMX5|H0YMX5_HUMAN(40)	3
sp|Q6UN15-3|FIP1_HUMAN(108), sp|Q6UN15-4|FIP1_HUMAN(108), sp|Q6UN15-5|FIP1_HUMAN(108), sp|Q6UN15|FIP1_HUMAN(123), tr|A0A0B4J203|A0A0B4J203_HUMAN(123)	3
sp|Q5CZC0|FSIP2_HUMAN(5986), tr|A0A087WUX3|A0A087WUX3_HUMAN(193), tr|J3QTJ6|J3QTJ6_HUMAN(6075)	3
sp|Q9H582-2|ZN644_HUMAN(1088), sp|Q9H582|ZN644_HUMAN(1088)	3
sp|Q03112-3|EVI1_HUMAN(752), sp|Q03112-4|EVI1_HUMAN(629), sp|Q03112-5|EVI1_HUMAN(564), sp|Q03112-6|EVI1_HUMAN(565), sp|Q03112|EVI1_HUMAN(564), tr|A0A0C3SFZ7|A0A0C3SFZ7_HUMAN(565), tr|E7EQ57|E7EQ57_HUMAN(752), tr|E7EUL6|E7EUL6_HUMAN(564), tr|H9KVD4|H9KVD4_HUMAN(215)	3
sp|O95785-2|WIZ_HUMAN(329), sp|O95785-3|WIZ_HUMAN(500), sp|O95785-4|WIZ_HUMAN(370), sp|O95785|WIZ_HUMAN(1186), tr|B9EGQ5|B9EGQ5_HUMAN(367), tr|M0QXA7|M0QXA7_HUMAN(503)	3
sp|Q9BRR0-2|ZKSC3_HUMAN(67), sp|Q9BRR0|ZKSC3_HUMAN(215)	3
sp|Q8N1F7|NUP93_HUMAN(59), tr|H3BM93|H3BM93_HUMAN(59), tr|H3BNN5|H3BNN5_HUMAN(26), tr|H3BRI8|H3BRI8_HUMAN(59), tr|H3BV11|H3BV11_HUMAN(59), tr|H3BVG0|H3BVG0_HUMAN(59)	3
sp|P23396-2|RS3_HUMAN(246), sp|P23396|RS3_HUMAN(230), tr|E9PL09|E9PL09_HUMAN(218), tr|E9PPU1|E9PPU1_HUMAN(145), tr|H0YEU2|H0YEU2_HUMAN(158)	3
sp|O75533|SF3B1_HUMAN(182)	3
sp|P49959-2|MRE11_HUMAN(416), sp|P49959-3|MRE11_HUMAN(419), sp|P49959|MRE11_HUMAN(416), tr|F8W7U8|F8W7U8_HUMAN(416)	3
sp|Q14997-2|PSME4_HUMAN(499), sp|Q14997-3|PSME4_HUMAN(268), sp|Q14997|PSME4_HUMAN(1124)	3
sp|Q96RL1-3|UIMC1_HUMAN(304), sp|Q96RL1|UIMC1_HUMAN(382)	3
sp|Q6PJP8|DCR1A_HUMAN(497)	3
sp|P27816-2|MAP4_HUMAN(665), sp|P27816-4|MAP4_HUMAN(573), sp|P27816-5|MAP4_HUMAN(565), sp|P27816-6|MAP4_HUMAN(838), sp|P27816|MAP4_HUMAN(838), tr|B5MEG9|B5MEG9_HUMAN(622), tr|E7EVA0|E7EVA0_HUMAN(1983), tr|H0Y2V1|H0Y2V1_HUMAN(204), tr|H7C4C5|H7C4C5_HUMAN(249)	3
sp|Q9UQ35-2|SRRM2_HUMAN(1186), sp|Q9UQ35|SRRM2_HUMAN(1186)	3
sp|Q9ULV3-2|CIZ1_HUMAN(559), sp|Q9ULV3-3|CIZ1_HUMAN(508), sp|Q9ULV3-4|CIZ1_HUMAN(532), sp|Q9ULV3-5|CIZ1_HUMAN(487), sp|Q9ULV3|CIZ1_HUMAN(588), tr|F5H2X7|F5H2X7_HUMAN(618), tr|H0Y5D5|H0Y5D5_HUMAN(510), tr|Q5SYW2|Q5SYW2_HUMAN(560), tr|Q9BTG3|Q9BTG3_HUMAN(527)	3
sp|Q9NVI1-1|FANCI_HUMAN(39), sp|Q9NVI1-2|FANCI_HUMAN(39), sp|Q9NVI1-4|FANCI_HUMAN(39), sp|Q9NVI1|FANCI_HUMAN(39), tr|F8W7R3|F8W7R3_HUMAN(39), tr|H3BMG4|H3BMG4_HUMAN(39), tr|H3BQE2|H3BQE2_HUMAN(39), tr|H3BS60|H3BS60_HUMAN(39), tr|H3BT54|H3BT54_HUMAN(39)	3
sp|Q9NR30-2|DDX21_HUMAN(134), sp|Q9NR30|DDX21_HUMAN(202)	3
sp|Q29RF7|PDS5A_HUMAN(1284)	3
sp|Q9H2Y7-2|ZN106_HUMAN(181), sp|Q9H2Y7|ZN106_HUMAN(953), tr|A0A0C4DGM5|A0A0C4DGM5_HUMAN(138), tr|H3BNX5|H3BNX5_HUMAN(736)	3
sp|Q9ULU4-10|PKCB1_HUMAN(569), sp|Q9ULU4-11|PKCB1_HUMAN(549), sp|Q9ULU4-12|PKCB1_HUMAN(569), sp|Q9ULU4-13|PKCB1_HUMAN(569), sp|Q9ULU4-14|PKCB1_HUMAN(544), sp|Q9ULU4-15|PKCB1_HUMAN(497), sp|Q9ULU4-16|PKCB1_HUMAN(544), sp|Q9ULU4-17|PKCB1_HUMAN(544), sp|Q9ULU4-18|PKCB1_HUMAN(497), sp|Q9ULU4-19|PKCB1_HUMAN(576), sp|Q9ULU4-20|PKCB1_HUMAN(549), sp|Q9ULU4-21|PKCB1_HUMAN(524), sp|Q9ULU4-22|PKCB1_HUMAN(56…	3
sp|Q9NQB0-10|TF7L2_HUMAN(22), sp|Q9NQB0-11|TF7L2_HUMAN(22), sp|Q9NQB0-12|TF7L2_HUMAN(22), sp|Q9NQB0-13|TF7L2_HUMAN(22), sp|Q9NQB0-14|TF7L2_HUMAN(22), sp|Q9NQB0-15|TF7L2_HUMAN(22), sp|Q9NQB0-16|TF7L2_HUMAN(22), sp|Q9NQB0-2|TF7L2_HUMAN(22), sp|Q9NQB0-3|TF7L2_HUMAN(22), sp|Q9NQB0-4|TF7L2_HUMAN(22), sp|Q9NQB0-5|TF7L2_HUMAN(22), sp|Q9NQB0-6|TF7L2_HUMAN(22), sp|Q9NQB0-7|TF7L2_HUMAN(22), sp|Q9NQB0-8|TF7…	3
sp|Q5VYV7|SLX4I_HUMAN(239)	3
sp|Q9GZR7-2|DDX24_HUMAN(315), sp|Q9GZR7|DDX24_HUMAN(370), tr|F5GYL3|F5GYL3_HUMAN(120), tr|G3V529|G3V529_HUMAN(327)	3
sp|Q9NVE5-3|UBP40_HUMAN(345), sp|Q9NVE5|UBP40_HUMAN(333)	3
sp|Q92917|GPKOW_HUMAN(5)	3
sp|Q12948|FOXC1_HUMAN(227)	3
sp|Q9UIS9-10|MBD1_HUMAN(452), sp|Q9UIS9-12|MBD1_HUMAN(502), sp|Q9UIS9-5|MBD1_HUMAN(453), sp|Q9UIS9-7|MBD1_HUMAN(446), sp|Q9UIS9-9|MBD1_HUMAN(527), sp|Q9UIS9|MBD1_HUMAN(502), tr|A0A0A0MS90|A0A0A0MS90_HUMAN(471)	3
sp|P62805|H4_HUMAN(80)	3
sp|O60264|SMCA5_HUMAN(644)	3
sp|Q13469-2|NFAC2_HUMAN(682), sp|Q13469-3|NFAC2_HUMAN(662), sp|Q13469-4|NFAC2_HUMAN(662), sp|Q13469-5|NFAC2_HUMAN(463), sp|Q13469|NFAC2_HUMAN(682)	3
sp|Q13573|SNW1_HUMAN(468), tr|G3V4X8|G3V4X8_HUMAN(306)	3
sp|P49959-2|MRE11_HUMAN(420), sp|P49959-3|MRE11_HUMAN(423), sp|P49959|MRE11_HUMAN(420), tr|F8W7U8|F8W7U8_HUMAN(420)	3
sp|P37275-2|ZEB1_HUMAN(549), sp|P37275-3|ZEB1_HUMAN(481), sp|P37275-4|ZEB1_HUMAN(528), sp|P37275-5|ZEB1_HUMAN(532), sp|P37275|ZEB1_HUMAN(548)	3
sp|Q07955-2|SRSF1_HUMAN(174), sp|Q07955-3|SRSF1_HUMAN(174), sp|Q07955|SRSF1_HUMAN(174), tr|J3KSR8|J3KSR8_HUMAN(69), tr|J3KTL2|J3KTL2_HUMAN(174)	3
sp|O00148-2|DX39A_HUMAN(35), sp|O00148-3|DX39A_HUMAN(35), sp|O00148|DX39A_HUMAN(35), tr|K7EIL8|K7EIL8_HUMAN(35), tr|K7EL56|K7EL56_HUMAN(35), tr|K7EN69|K7EN69_HUMAN(35), tr|K7ENP6|K7ENP6_HUMAN(35), tr|K7EPJ3|K7EPJ3_HUMAN(23), tr|K7EQN7|K7EQN7_HUMAN(35)	3
sp|Q6ZN16-2|M3K15_HUMAN(585), sp|Q6ZN16-3|M3K15_HUMAN(625), sp|Q6ZN16|M3K15_HUMAN(1150)	3
sp|P18754-2|RCC1_HUMAN(145), sp|P18754|RCC1_HUMAN(114), tr|C9J3R0|C9J3R0_HUMAN(122), tr|C9JMJ4|C9JMJ4_HUMAN(114), tr|C9JQZ4|C9JQZ4_HUMAN(114), tr|C9JRH2|C9JRH2_HUMAN(114), tr|C9JW69|C9JW69_HUMAN(131)	3
sp|O75717-2|WDHD1_HUMAN(274), sp|O75717|WDHD1_HUMAN(397)	3
sp|O75152|ZC11A_HUMAN(114), tr|E9PBY7|E9PBY7_HUMAN(114), tr|E9PQ61|E9PQ61_HUMAN(114)	3
sp|Q14966-3|ZN638_HUMAN(1820), sp|Q14966-5|ZN638_HUMAN(917), sp|Q14966|ZN638_HUMAN(1820), tr|A0A096LNS4|A0A096LNS4_HUMAN(16), tr|A0A096LPK8|A0A096LPK8_HUMAN(162)	3
sp|Q5CZC0|FSIP2_HUMAN(5989), tr|A0A087WUX3|A0A087WUX3_HUMAN(196), tr|J3QTJ6|J3QTJ6_HUMAN(6078)	3
sp|P04637-2|P53_HUMAN(319), sp|P04637-3|P53_HUMAN(319), sp|P04637-4|P53_HUMAN(280), sp|P04637-5|P53_HUMAN(280), sp|P04637-6|P53_HUMAN(280), sp|P04637-7|P53_HUMAN(187), sp|P04637-8|P53_HUMAN(187), sp|P04637-9|P53_HUMAN(187), sp|P04637|P53_HUMAN(319), tr|A0A087WT22|A0A087WT22_HUMAN(160), tr|A0A087WXZ1|A0A087WXZ1_HUMAN(160), tr|A0A087WZU8|A0A087WZU8_HUMAN(308), tr|A0A087X1Q1|A0A087X1Q1_HUMAN(160), t…	3
sp|O96006|ZBED1_HUMAN(519)	3
sp|Q9ULM3|YETS2_HUMAN(9)	3
sp|O95251-2|KAT7_HUMAN(213), sp|O95251-3|KAT7_HUMAN(154), sp|O95251-4|KAT7_HUMAN(293), sp|O95251-5|KAT7_HUMAN(184), sp|O95251|KAT7_HUMAN(323), tr|E7EUP3|E7EUP3_HUMAN(137)	3
sp|O43242|PSMD3_HUMAN(38)	3
sp|Q5TAP6|UT14C_HUMAN(193), sp|Q9BVJ6-2|UT14A_HUMAN(26), sp|Q9BVJ6-3|UT14A_HUMAN(142), sp|Q9BVJ6|UT14A_HUMAN(194), tr|X6RJY0|X6RJY0_HUMAN(26)	3
sp|O75417-2|DPOLQ_HUMAN(1014), sp|O75417|DPOLQ_HUMAN(1842), tr|A0A087WXL3|A0A087WXL3_HUMAN(1977)	3
sp|Q14683|SMC1A_HUMAN(1026), tr|G8JLG1|G8JLG1_HUMAN(1004), tr|V9GY57|V9GY57_HUMAN(123)	3
sp|O60765|Z354A_HUMAN(139)	3
sp|Q7Z3K3-2|POGZ_HUMAN(830), sp|Q7Z3K3-3|POGZ_HUMAN(839), sp|Q7Z3K3-5|POGZ_HUMAN(788), sp|Q7Z3K3-6|POGZ_HUMAN(874), sp|Q7Z3K3-7|POGZ_HUMAN(821), sp|Q7Z3K3|POGZ_HUMAN(883), tr|H0YCT3|H0YCT3_HUMAN(283)	3
sp|Q00613-2|HSF1_HUMAN(298), sp|Q00613|HSF1_HUMAN(298), tr|E9PMQ6|E9PMQ6_HUMAN(298)	3
sp|Q13501-2|SQSTM_HUMAN(211), sp|Q13501|SQSTM_HUMAN(295), tr|E7EMC7|E7EMC7_HUMAN(295)	3
sp|Q12996|CSTF3_HUMAN(572)	3
sp|P83916|CBX1_HUMAN(72), tr|B5MD17|B5MD17_HUMAN(72), tr|C9JWS9|C9JWS9_HUMAN(72), tr|J3KS05|J3KS05_HUMAN(72), tr|K7ELA4|K7ELA4_HUMAN(72)	3
sp|Q52LR7|EPC2_HUMAN(135), tr|C9J1X4|C9J1X4_HUMAN(64), tr|E7ETK1|E7ETK1_HUMAN(111)	3
sp|Q9UIG0-2|BAZ1B_HUMAN(371), sp|Q9UIG0|BAZ1B_HUMAN(371)	3
sp|P20700|LMNB1_HUMAN(261), tr|A0A0D9SFE5|A0A0D9SFE5_HUMAN(261), tr|E9PBF6|E9PBF6_HUMAN(261)	3
sp|P04637-2|P53_HUMAN(24), sp|P04637-3|P53_HUMAN(24), sp|P04637|P53_HUMAN(24), tr|A0A087WZU8|A0A087WZU8_HUMAN(24), tr|E7EMR6|E7EMR6_HUMAN(24), tr|E7EQX7|E7EQX7_HUMAN(24), tr|E9PCY9|E9PCY9_HUMAN(24), tr|J3KP33|J3KP33_HUMAN(24), tr|S4R334|S4R334_HUMAN(24)	3
sp|Q13428-2|TCOF_HUMAN(1171), sp|Q13428-3|TCOF_HUMAN(1249), sp|Q13428-4|TCOF_HUMAN(1284), sp|Q13428-6|TCOF_HUMAN(1210), sp|Q13428-7|TCOF_HUMAN(1211), sp|Q13428-8|TCOF_HUMAN(1172), sp|Q13428|TCOF_HUMAN(1248), tr|E7ETY2|E7ETY2_HUMAN(1248), tr|J3KQ96|J3KQ96_HUMAN(1210)	3
sp|Q96HW7-2|INT4_HUMAN(27), sp|Q96HW7|INT4_HUMAN(27), tr|E9PIM3|E9PIM3_HUMAN(27), tr|F8WAA7|F8WAA7_HUMAN(27)	3
sp|Q9NS73|MBIP1_HUMAN(304)	3
sp|Q9NU22|MDN1_HUMAN(607), tr|Q5T795|Q5T795_HUMAN(534)	3
sp|Q96JN0-3|LCOR_HUMAN(1290), tr|A0A1B0GUH9|A0A1B0GUH9_HUMAN(1262)	3
sp|O60264|SMCA5_HUMAN(739)	3
sp|Q09028-2|RBBP4_HUMAN(306), sp|Q09028-3|RBBP4_HUMAN(307), sp|Q09028-4|RBBP4_HUMAN(272), sp|Q09028|RBBP4_HUMAN(307), sp|Q16576-2|RBBP7_HUMAN(350), sp|Q16576|RBBP7_HUMAN(306), tr|E9PC52|E9PC52_HUMAN(297), tr|H0YCT5|H0YCT5_HUMAN(62), tr|H0YDK2|H0YDK2_HUMAN(67), tr|H0YEU5|H0YEU5_HUMAN(45), tr|H0YF10|H0YF10_HUMAN(110), tr|Q5JP02|Q5JP02_HUMAN(110)	3
sp|P11474-2|ERR1_HUMAN(51), sp|P11474|ERR1_HUMAN(51), tr|F5GWT5|F5GWT5_HUMAN(51)	3
sp|P45973|CBX5_HUMAN(154)	3
sp|Q9H1D9|RPC6_HUMAN(5)	3
sp|O15015-2|ZN646_HUMAN(796), sp|O15015|ZN646_HUMAN(796)	3
sp|Q02790|FKBP4_HUMAN(441)	3
sp|Q13112|CAF1B_HUMAN(467)	3
sp|P18848|ATF4_HUMAN(267)	3
sp|Q6UN15-3|FIP1_HUMAN(89), sp|Q6UN15-4|FIP1_HUMAN(89), sp|Q6UN15-5|FIP1_HUMAN(89), sp|Q6UN15|FIP1_HUMAN(104), tr|A0A0B4J203|A0A0B4J203_HUMAN(104)	3
sp|Q14202-2|ZMYM3_HUMAN(835), sp|Q14202|ZMYM3_HUMAN(847), tr|A6NHB5|A6NHB5_HUMAN(849), tr|A6NHN7|A6NHN7_HUMAN(849)	3
sp|P51532-2|SMCA4_HUMAN(688), sp|P51532-3|SMCA4_HUMAN(688), sp|P51532-4|SMCA4_HUMAN(688), sp|P51532-5|SMCA4_HUMAN(688), sp|P51532|SMCA4_HUMAN(688), tr|A0A0A0MT49|A0A0A0MT49_HUMAN(752), tr|Q9HBD4|Q9HBD4_HUMAN(688)	3
sp|Q02224-2|CENPE_HUMAN(1731), sp|Q02224-3|CENPE_HUMAN(1706), sp|Q02224|CENPE_HUMAN(1731), tr|A0A087X0P0|A0A087X0P0_HUMAN(1731)	3
sp|Q8N680|ZBTB2_HUMAN(154)	3
sp|P11142-2|HSP7C_HUMAN(345), sp|P11142|HSP7C_HUMAN(345), tr|A8K7Q2|A8K7Q2_HUMAN(109), tr|E9PKE3|E9PKE3_HUMAN(326), tr|E9PN89|E9PN89_HUMAN(285), tr|E9PNE6|E9PNE6_HUMAN(199)	3
sp|Q9Y4E5-4|ZN451_HUMAN(369)	3
sp|O00231-2|PSD11_HUMAN(274), sp|O00231|PSD11_HUMAN(274)	3
sp|P49711-2|CTCF_HUMAN(362), sp|P49711|CTCF_HUMAN(690)	3
sp|Q15561-2|TEAD4_HUMAN(49), sp|Q15561-3|TEAD4_HUMAN(135), sp|Q15561|TEAD4_HUMAN(178), tr|A0A0A0MRF3|A0A0A0MRF3_HUMAN(135), tr|H0YG62|H0YG62_HUMAN(101), tr|Q53GI4|Q53GI4_HUMAN(178)	3
sp|Q9UHX1-2|PUF60_HUMAN(441), sp|Q9UHX1-3|PUF60_HUMAN(415), sp|Q9UHX1-4|PUF60_HUMAN(398), sp|Q9UHX1-5|PUF60_HUMAN(429), sp|Q9UHX1-6|PUF60_HUMAN(412), sp|Q9UHX1|PUF60_HUMAN(458), tr|A0A0J9YVP6|A0A0J9YVP6_HUMAN(433), tr|A0A0J9YXJ8|A0A0J9YXJ8_HUMAN(421), tr|A0A0J9YXX5|A0A0J9YXX5_HUMAN(450), tr|A0A0J9YYL3|A0A0J9YYL3_HUMAN(404)	3
sp|Q96T23-2|RSF1_HUMAN(212), sp|Q96T23|RSF1_HUMAN(243), tr|H0YCN2|H0YCN2_HUMAN(44), tr|H0YER1|H0YER1_HUMAN(242)	3
sp|P09651-2|ROA1_HUMAN(3), sp|P09651-3|ROA1_HUMAN(3), sp|P09651|ROA1_HUMAN(3), tr|F8VTQ5|F8VTQ5_HUMAN(3), tr|F8W646|F8W646_HUMAN(3), tr|F8W6I7|F8W6I7_HUMAN(3)	3
sp|P51531-2|SMCA2_HUMAN(1197), sp|P51531|SMCA2_HUMAN(1197), sp|P51532-2|SMCA4_HUMAN(1227), sp|P51532-3|SMCA4_HUMAN(1227), sp|P51532-4|SMCA4_HUMAN(1227), sp|P51532-5|SMCA4_HUMAN(1227), sp|P51532|SMCA4_HUMAN(1227), tr|A0A0A0MT49|A0A0A0MT49_HUMAN(1291), tr|A0A0U1RQZ9|A0A0U1RQZ9_HUMAN(1197), tr|F6VDE0|F6VDE0_HUMAN(1139), tr|Q9HBD4|Q9HBD4_HUMAN(1227)	3
sp|Q13185|CBX3_HUMAN(81), tr|S4R2Y4|S4R2Y4_HUMAN(73)	3
sp|O00470-2|MEIS1_HUMAN(124), sp|O00470|MEIS1_HUMAN(126), tr|F5GYS8|F5GYS8_HUMAN(61), tr|H0YNY8|H0YNY8_HUMAN(126), tr|U3KPR8|U3KPR8_HUMAN(126)	3
sp|Q9Y5Q9|TF3C3_HUMAN(610)	3
sp|Q5SNT2|TM201_HUMAN(539), tr|H0Y4R5|H0Y4R5_HUMAN(425), tr|H0Y994|H0Y994_HUMAN(96)	3
sp|Q8IY18|SMC5_HUMAN(388)	3
sp|P04637-2|P53_HUMAN(120), sp|P04637-3|P53_HUMAN(120), sp|P04637-4|P53_HUMAN(81), sp|P04637-5|P53_HUMAN(81), sp|P04637-6|P53_HUMAN(81), sp|P04637|P53_HUMAN(120), tr|A0A0U1RQC9|A0A0U1RQC9_HUMAN(81), tr|E7EMR6|E7EMR6_HUMAN(120), tr|E7EQX7|E7EQX7_HUMAN(120), tr|J3KP33|J3KP33_HUMAN(120)	3
sp|Q8IY18|SMC5_HUMAN(610)	3
sp|Q9UBT2-2|SAE2_HUMAN(275), sp|Q9UBT2|SAE2_HUMAN(371), tr|K7ESK7|K7ESK7_HUMAN(108)	3
sp|Q96KR1|ZFR_HUMAN(541)	3
sp|Q9NPI1-2|BRD7_HUMAN(119), sp|Q9NPI1|BRD7_HUMAN(119)	3
sp|Q8IWI9-2|MGAP_HUMAN(575), sp|Q8IWI9-3|MGAP_HUMAN(2195), sp|Q8IWI9-4|MGAP_HUMAN(2404), sp|Q8IWI9|MGAP_HUMAN(2365), tr|H3BU53|H3BU53_HUMAN(1052)	3
sp|P38398-4|BRCA1_HUMAN(566), sp|P38398-7|BRCA1_HUMAN(583), sp|P38398-8|BRCA1_HUMAN(536), sp|P38398|BRCA1_HUMAN(583), tr|A0A0A0MSN1|A0A0A0MSN1_HUMAN(367), tr|A0A0U1RRA9|A0A0U1RRA9_HUMAN(542), tr|E7EWN5|E7EWN5_HUMAN(583), tr|E9PH68|E9PH68_HUMAN(557), tr|Q5YLB2|Q5YLB2_HUMAN(583)	3
sp|Q9UBW7-2|ZMYM2_HUMAN(354), sp|Q9UBW7|ZMYM2_HUMAN(441)	3
sp|P10412|H14_HUMAN(90), sp|P16401|H15_HUMAN(93), sp|P16402|H13_HUMAN(91), sp|P16403|H12_HUMAN(90), sp|Q02539|H11_HUMAN(93)	3
sp|P49750-3|YLPM1_HUMAN(331), sp|P49750-4|YLPM1_HUMAN(331), sp|P49750|YLPM1_HUMAN(331), tr|F8VU51|F8VU51_HUMAN(331)	3
sp|P04150-10|GCR_HUMAN(277), sp|P04150-11|GCR_HUMAN(192), sp|P04150-12|GCR_HUMAN(188), sp|P04150-13|GCR_HUMAN(180), sp|P04150-2|GCR_HUMAN(277), sp|P04150-3|GCR_HUMAN(277), sp|P04150-5|GCR_HUMAN(277), sp|P04150-6|GCR_HUMAN(277), sp|P04150-7|GCR_HUMAN(277), sp|P04150-8|GCR_HUMAN(251), sp|P04150-9|GCR_HUMAN(251), sp|P04150|GCR_HUMAN(277)	3
sp|Q01831|XPC_HUMAN(161), tr|E7EUB5|E7EUB5_HUMAN(155)	3
sp|Q15326-2|ZMY11_HUMAN(61), sp|Q15326-3|ZMY11_HUMAN(61), sp|Q15326-4|ZMY11_HUMAN(61), sp|Q15326-5|ZMY11_HUMAN(61), sp|Q15326-6|ZMY11_HUMAN(61), sp|Q15326|ZMY11_HUMAN(61), tr|A0A0A0MRY2|A0A0A0MRY2_HUMAN(21), tr|B0QZE2|B0QZE2_HUMAN(61), tr|B7Z2J6|B7Z2J6_HUMAN(61), tr|E7ENI9|E7ENI9_HUMAN(61), tr|E7EV75|E7EV75_HUMAN(61), tr|E9PE09|E9PE09_HUMAN(61), tr|J3QKD2|J3QKD2_HUMAN(44)	3
sp|P28715-2|ERCC5_HUMAN(276), sp|P28715|ERCC5_HUMAN(1043)	3
sp|Q5CZC0|FSIP2_HUMAN(5985), tr|A0A087WUX3|A0A087WUX3_HUMAN(192), tr|J3QTJ6|J3QTJ6_HUMAN(6074)	3
sp|O15015-2|ZN646_HUMAN(1135), sp|O15015|ZN646_HUMAN(1135)	3
sp|Q02880-2|TOP2B_HUMAN(1393), sp|Q02880|TOP2B_HUMAN(1398)	3
sp|Q5JTV8-3|TOIP1_HUMAN(309), sp|Q5JTV8|TOIP1_HUMAN(308), tr|A0A0A0MSK5|A0A0A0MSK5_HUMAN(187), tr|J3KN66|J3KN66_HUMAN(324)	3
sp|Q4LE39-2|ARI4B_HUMAN(665), sp|Q4LE39-3|ARI4B_HUMAN(751), sp|Q4LE39-4|ARI4B_HUMAN(432), sp|Q4LE39|ARI4B_HUMAN(751), tr|H0Y7Y8|H0Y7Y8_HUMAN(151), tr|H7C5R6|H7C5R6_HUMAN(65)	3
sp|Q4LE39-2|ARI4B_HUMAN(976), sp|Q4LE39-3|ARI4B_HUMAN(1062), sp|Q4LE39-4|ARI4B_HUMAN(743), sp|Q4LE39|ARI4B_HUMAN(1062), tr|H0Y7Y8|H0Y7Y8_HUMAN(462), tr|H7C5R6|H7C5R6_HUMAN(376)	3
sp|Q9NPA8-2|ENY2_HUMAN(69), sp|Q9NPA8|ENY2_HUMAN(74)	3
sp|Q01831-2|XPC_HUMAN(81), sp|Q01831-3|XPC_HUMAN(81), sp|Q01831|XPC_HUMAN(81), tr|E7EUB5|E7EUB5_HUMAN(75)	3
sp|O15021-1|MAST4_HUMAN(1689), sp|O15021-2|MAST4_HUMAN(1674), sp|O15021-3|MAST4_HUMAN(1679), sp|O15021|MAST4_HUMAN(1871), tr|E7EWQ5|E7EWQ5_HUMAN(1689), tr|H7C1I9|H7C1I9_HUMAN(925), tr|J3QT34|J3QT34_HUMAN(1868)	3
sp|P0C0S8|H2A1_HUMAN(100), sp|P20671|H2A1D_HUMAN(100), sp|Q16777|H2A2C_HUMAN(100), sp|Q6FI13|H2A2A_HUMAN(100), sp|Q96KK5|H2A1H_HUMAN(100), sp|Q99878|H2A1J_HUMAN(100), sp|Q9BTM1|H2AJ_HUMAN(100), tr|A0A0U1RR32|A0A0U1RR32_HUMAN(100), tr|A0A0U1RRH7|A0A0U1RRH7_HUMAN(100), tr|H0YFX9|H0YFX9_HUMAN(63)	3
sp|Q13439-3|GOGA4_HUMAN(405), sp|Q13439-4|GOGA4_HUMAN(405), sp|Q13439-5|GOGA4_HUMAN(427), sp|Q13439|GOGA4_HUMAN(405), tr|A0A087WTW2|A0A087WTW2_HUMAN(208), tr|E7EVX2|E7EVX2_HUMAN(410), tr|H0Y6I0|H0Y6I0_HUMAN(276)	3
sp|Q6NSW7|NANP8_HUMAN(94), sp|Q8N7R0|NANG2_HUMAN(37), sp|Q9H9S0-2|NANOG_HUMAN(94), sp|Q9H9S0|NANOG_HUMAN(94), tr|A0A0D9SG05|A0A0D9SG05_HUMAN(94), tr|F5GZI2|F5GZI2_HUMAN(70), tr|J7H3Z5|J7H3Z5_HUMAN(94)	3
sp|Q9NSI6-2|BRWD1_HUMAN(1783), sp|Q9NSI6-3|BRWD1_HUMAN(1783), sp|Q9NSI6|BRWD1_HUMAN(1783)	3
sp|Q9NQT5|EXOS3_HUMAN(151)	3
sp|P83916|CBX1_HUMAN(99), tr|B5MD17|B5MD17_HUMAN(99), tr|C9JWS9|C9JWS9_HUMAN(99), tr|J3KS05|J3KS05_HUMAN(99), tr|K7ELA4|K7ELA4_HUMAN(99)	3
sp|Q02880-2|TOP2B_HUMAN(1221), sp|Q02880|TOP2B_HUMAN(1226)	3
sp|Q13111-2|CAF1A_HUMAN(64), sp|Q13111-3|CAF1A_HUMAN(64), sp|Q13111|CAF1A_HUMAN(64), tr|K7EJF1|K7EJF1_HUMAN(47)	3
sp|Q15542-2|TAF5_HUMAN(14), sp|Q15542|TAF5_HUMAN(14)	3
sp|Q9BZ95-2|NSD3_HUMAN(502), sp|Q9BZ95-3|NSD3_HUMAN(502), sp|Q9BZ95-4|NSD3_HUMAN(439), sp|Q9BZ95-5|NSD3_HUMAN(502), sp|Q9BZ95|NSD3_HUMAN(502)	3
sp|P51858-2|HDGF_HUMAN(73), sp|P51858-3|HDGF_HUMAN(96), sp|P51858|HDGF_HUMAN(80)	3
sp|Q8N3X1-2|FNBP4_HUMAN(350), sp|Q8N3X1|FNBP4_HUMAN(348)	3
sp|Q13263-2|TIF1B_HUMAN(594), sp|Q13263|TIF1B_HUMAN(676), tr|M0R0K9|M0R0K9_HUMAN(301)	3
sp|P58317|ZN121_HUMAN(366)	3
sp|P63165-2|SUMO1_HUMAN(20), sp|P63165|SUMO1_HUMAN(45), tr|B8ZZ67|B8ZZ67_HUMAN(6), tr|B8ZZJ0|B8ZZJ0_HUMAN(45), tr|B8ZZN6|B8ZZN6_HUMAN(45), tr|B9A032|B9A032_HUMAN(45)	3
sp|Q9H2P0|ADNP_HUMAN(728)	3
sp|P04908|H2A1B_HUMAN(6), sp|P0C0S8|H2A1_HUMAN(6), sp|P20671|H2A1D_HUMAN(6), sp|Q16777|H2A2C_HUMAN(6), sp|Q6FI13|H2A2A_HUMAN(6), sp|Q7L7L0|H2A3_HUMAN(6), sp|Q8IUE6|H2A2B_HUMAN(6), sp|Q93077|H2A1C_HUMAN(6), sp|Q96KK5|H2A1H_HUMAN(6), sp|Q96QV6|H2A1A_HUMAN(6), sp|Q99878|H2A1J_HUMAN(6), sp|Q9BTM1-2|H2AJ_HUMAN(6), sp|Q9BTM1|H2AJ_HUMAN(6), tr|A0A0U1RR32|A0A0U1RR32_HUMAN(6), tr|A0A0U1RRH7|A0A0U1RRH7_HUM…	3
sp|Q8ND82|Z280C_HUMAN(174), tr|Q9UJJ2|Q9UJJ2_HUMAN(174)	3
sp|O75554-2|WBP4_HUMAN(280), sp|O75554|WBP4_HUMAN(301)	3
sp|A6NHR9|SMHD1_HUMAN(1976), tr|J3KTK7|J3KTK7_HUMAN(20)	3
sp|P11388-2|TOP2A_HUMAN(1480), sp|P11388-3|TOP2A_HUMAN(1490), sp|P11388-4|TOP2A_HUMAN(1535), sp|P11388|TOP2A_HUMAN(1454)	3
sp|Q9H307|PININ_HUMAN(109)	3
sp|O75400-2|PR40A_HUMAN(348), sp|O75400-3|PR40A_HUMAN(357), sp|O75400|PR40A_HUMAN(375), tr|F5H578|F5H578_HUMAN(375)	3
sp|Q7Z3K3-2|POGZ_HUMAN(754), sp|Q7Z3K3-3|POGZ_HUMAN(763), sp|Q7Z3K3-5|POGZ_HUMAN(712), sp|Q7Z3K3-6|POGZ_HUMAN(798), sp|Q7Z3K3-7|POGZ_HUMAN(745), sp|Q7Z3K3|POGZ_HUMAN(807), tr|H0YCT3|H0YCT3_HUMAN(207)	3
sp|Q5T7W0-2|ZN618_HUMAN(344), sp|Q5T7W0-4|ZN618_HUMAN(404), sp|Q5T7W0|ZN618_HUMAN(437)	3
sp|Q5VZL5-2|ZMYM4_HUMAN(465), sp|Q5VZL5-3|ZMYM4_HUMAN(141), sp|Q5VZL5-4|ZMYM4_HUMAN(433), sp|Q5VZL5|ZMYM4_HUMAN(465), tr|H7C1I7|H7C1I7_HUMAN(214)	3
sp|Q14839-2|CHD4_HUMAN(711), sp|Q14839|CHD4_HUMAN(711), tr|A0A0C4DGG9|A0A0C4DGG9_HUMAN(708), tr|F5GWX5|F5GWX5_HUMAN(704)	3
sp|P17535|JUND_HUMAN(240), tr|U3KPR5|U3KPR5_HUMAN(55)	3
sp|O75367-2|H2AY_HUMAN(320), sp|O75367-3|H2AY_HUMAN(322), sp|O75367|H2AY_HUMAN(323), tr|B4DJC3|B4DJC3_HUMAN(151)	3
sp|Q9H2P0|ADNP_HUMAN(926)	3
sp|Q96DT7-2|ZBT10_HUMAN(672), sp|Q96DT7-3|ZBT10_HUMAN(523), sp|Q96DT7-4|ZBT10_HUMAN(404), sp|Q96DT7|ZBT10_HUMAN(696)	3
sp|Q53GS9-2|SNUT2_HUMAN(256), sp|Q53GS9-3|SNUT2_HUMAN(359), sp|Q53GS9|SNUT2_HUMAN(359), tr|A0A087X1B2|A0A087X1B2_HUMAN(281), tr|B9A018|B9A018_HUMAN(359)	3
sp|O60264|SMCA5_HUMAN(665)	3
sp|Q86V59-2|PNML1_HUMAN(211), sp|Q86V59|PNML1_HUMAN(211)	3
sp|Q9Y2X3|NOP58_HUMAN(442)	3
sp|Q15424-2|SAFB1_HUMAN(509), sp|Q15424-3|SAFB1_HUMAN(578), sp|Q15424-4|SAFB1_HUMAN(578), sp|Q15424|SAFB1_HUMAN(578)	3
sp|Q9NPI1-2|BRD7_HUMAN(241), sp|Q9NPI1|BRD7_HUMAN(241)	3
sp|Q86UP3-2|ZFHX4_HUMAN(403), sp|Q86UP3-3|ZFHX4_HUMAN(403), sp|Q86UP3-4|ZFHX4_HUMAN(403), sp|Q86UP3-5|ZFHX4_HUMAN(403), sp|Q86UP3|ZFHX4_HUMAN(403), tr|E7EVZ1|E7EVZ1_HUMAN(403)	3
sp|Q9BSD3-2|RHNO1_HUMAN(152), sp|Q9BSD3|RHNO1_HUMAN(166)	3
sp|Q13111-2|CAF1A_HUMAN(510), sp|Q13111-3|CAF1A_HUMAN(510), sp|Q13111|CAF1A_HUMAN(510), tr|K7EPA1|K7EPA1_HUMAN(276)	3
sp|O60765|Z354A_HUMAN(61), sp|Q96LW1|Z354B_HUMAN(61), tr|E5RH89|E5RH89_HUMAN(61), tr|E5RHT5|E5RHT5_HUMAN(61)	3
sp|Q9BZE4-2|NOG1_HUMAN(540), sp|Q9BZE4-3|NOG1_HUMAN(471), sp|Q9BZE4|NOG1_HUMAN(587)	3
sp|Q96QE3-2|ATAD5_HUMAN(176), sp|Q96QE3|ATAD5_HUMAN(176), tr|A0A075B754|A0A075B754_HUMAN(176)	3
sp|Q12873-2|CHD3_HUMAN(1027), sp|Q12873-3|CHD3_HUMAN(1086), sp|Q12873|CHD3_HUMAN(1027), sp|Q14839-2|CHD4_HUMAN(1017), sp|Q14839|CHD4_HUMAN(1017), tr|A0A0C4DGG9|A0A0C4DGG9_HUMAN(1014), tr|F5GWX5|F5GWX5_HUMAN(1010)	3
sp|P78364|PHC1_HUMAN(987), tr|J3KQH6|J3KQH6_HUMAN(942)	3
sp|Q9H0E9-2|BRD8_HUMAN(677), sp|Q9H0E9-3|BRD8_HUMAN(498), sp|Q9H0E9-4|BRD8_HUMAN(607), sp|Q9H0E9|BRD8_HUMAN(604), tr|B5MCW3|B5MCW3_HUMAN(604), tr|H0YA84|H0YA84_HUMAN(72), tr|H0YAH7|H0YAH7_HUMAN(256), tr|H7C127|H7C127_HUMAN(633), tr|H7C128|H7C128_HUMAN(598), tr|H7C179|H7C179_HUMAN(602)	3
sp|Q02880-2|TOP2B_HUMAN(545), sp|Q02880|TOP2B_HUMAN(550), tr|E9PCY5|E9PCY5_HUMAN(545)	3
sp|Q14683|SMC1A_HUMAN(373), tr|G8JLG1|G8JLG1_HUMAN(351)	3
sp|Q96B01-2|R51A1_HUMAN(252), sp|Q96B01|R51A1_HUMAN(269)	3
sp|Q8N257|H2B3B_HUMAN(109)	3
sp|Q02880-2|TOP2B_HUMAN(1214), sp|Q02880|TOP2B_HUMAN(1219)	3
sp|Q96JM3|CHAP1_HUMAN(689)	3
sp|P37275-2|ZEB1_HUMAN(516), sp|P37275-3|ZEB1_HUMAN(448), sp|P37275-4|ZEB1_HUMAN(495), sp|P37275-5|ZEB1_HUMAN(499), sp|P37275|ZEB1_HUMAN(515)	3
sp|Q96SI1|KCD15_HUMAN(278)	3
sp|Q96SB8-2|SMC6_HUMAN(294), sp|Q96SB8|SMC6_HUMAN(268), tr|A0A0A0MRY1|A0A0A0MRY1_HUMAN(268), tr|C9JMN1|C9JMN1_HUMAN(294)	3
tr|F2Z2U4|F2Z2U4_HUMAN(568)	3
sp|O15060|ZBT39_HUMAN(439)	3
sp|P11388-2|TOP2A_HUMAN(561), sp|P11388-3|TOP2A_HUMAN(571), sp|P11388-4|TOP2A_HUMAN(616), sp|P11388|TOP2A_HUMAN(535), sp|Q02880-2|TOP2B_HUMAN(551), sp|Q02880|TOP2B_HUMAN(556), tr|E9PCY5|E9PCY5_HUMAN(551)	3
sp|Q8NC51-2|PAIRB_HUMAN(103), sp|Q8NC51-3|PAIRB_HUMAN(103), sp|Q8NC51-4|PAIRB_HUMAN(103), sp|Q8NC51|PAIRB_HUMAN(103)	3
sp|Q8ND82|Z280C_HUMAN(737)	3
sp|Q14151|SAFB2_HUMAN(380)	3
sp|Q15911-2|ZFHX3_HUMAN(680), sp|Q15911|ZFHX3_HUMAN(1594)	3
sp|Q15398-1|DLGP5_HUMAN(266), sp|Q15398-3|DLGP5_HUMAN(347), sp|Q15398|DLGP5_HUMAN(347)	3
sp|P82970|HMGN5_HUMAN(67), tr|Q5JSK6|Q5JSK6_HUMAN(57), tr|Q5JSK7|Q5JSK7_HUMAN(67), tr|Q5JSK8|Q5JSK8_HUMAN(67), tr|Q5JSK9|Q5JSK9_HUMAN(47), tr|Q5JSL0|Q5JSL0_HUMAN(67)	3
sp|P67809|YBOX1_HUMAN(26), tr|C9J5V9|C9J5V9_HUMAN(26)	3
sp|Q5UIP0-2|RIF1_HUMAN(1801), sp|Q5UIP0|RIF1_HUMAN(1801), tr|H7C2B5|H7C2B5_HUMAN(75)	3
sp|P11388-2|TOP2A_HUMAN(1227), sp|P11388-3|TOP2A_HUMAN(1237), sp|P11388-4|TOP2A_HUMAN(1282), sp|P11388|TOP2A_HUMAN(1201)	3
sp|O94776-2|MTA2_HUMAN(358), sp|O94776|MTA2_HUMAN(531)	3
sp|A6NKT7|RGPD3_HUMAN(1206), sp|O14715|RGPD8_HUMAN(1205), sp|P0DJD0|RGPD1_HUMAN(1190), sp|P0DJD1|RGPD2_HUMAN(1198), sp|P49792|RBP2_HUMAN(2181), sp|Q7Z3J3|RGPD4_HUMAN(1206), sp|Q99666|RGPD5_HUMAN(1205), tr|F8VYC4|F8VYC4_HUMAN(1198), tr|J3KNE0|J3KNE0_HUMAN(1200), tr|J3KQ37|J3KQ37_HUMAN(1065)	3
sp|Q9UBW7-2|ZMYM2_HUMAN(238), sp|Q9UBW7|ZMYM2_HUMAN(325), tr|A0A087X151|A0A087X151_HUMAN(238)	3
sp|Q6W2J9-2|BCOR_HUMAN(739), sp|Q6W2J9-3|BCOR_HUMAN(739), sp|Q6W2J9-4|BCOR_HUMAN(739), sp|Q6W2J9|BCOR_HUMAN(739), tr|A1A564|A1A564_HUMAN(146), tr|H7BYY2|H7BYY2_HUMAN(739)	3
sp|P23396-2|RS3_HUMAN(230), sp|P23396|RS3_HUMAN(214), tr|E9PL09|E9PL09_HUMAN(202), tr|E9PPU1|E9PPU1_HUMAN(129), tr|E9PSF4|E9PSF4_HUMAN(88), tr|H0YEU2|H0YEU2_HUMAN(142)	3
sp|Q7Z5J4-2|RAI1_HUMAN(764), sp|Q7Z5J4-3|RAI1_HUMAN(811), sp|Q7Z5J4-4|RAI1_HUMAN(811), sp|Q7Z5J4|RAI1_HUMAN(811), tr|A8MXE8|A8MXE8_HUMAN(811)	3
sp|O75150-3|BRE1B_HUMAN(578), sp|O75150-4|BRE1B_HUMAN(478), sp|O75150|BRE1B_HUMAN(578), tr|H3BP71|H3BP71_HUMAN(538)	3
sp|Q7Z3K3-6|POGZ_HUMAN(296), sp|Q7Z3K3-7|POGZ_HUMAN(243)	3
sp|Q12888-2|TP53B_HUMAN(785), sp|Q12888-3|TP53B_HUMAN(785), sp|Q12888|TP53B_HUMAN(780), tr|A6NNK5|A6NNK5_HUMAN(785), tr|C9JXV0|C9JXV0_HUMAN(785), tr|H7C3N7|H7C3N7_HUMAN(27)	3
sp|Q9Y2D9|ZN652_HUMAN(52), tr|D6RF85|D6RF85_HUMAN(52)	3
sp|Q5VZL5-2|ZMYM4_HUMAN(430), sp|Q5VZL5-3|ZMYM4_HUMAN(106), sp|Q5VZL5-4|ZMYM4_HUMAN(398), sp|Q5VZL5|ZMYM4_HUMAN(430), tr|H7C1I7|H7C1I7_HUMAN(179)	3
sp|Q13485|SMAD4_HUMAN(113), tr|K7EIJ2|K7EIJ2_HUMAN(113), tr|K7EIU8|K7EIU8_HUMAN(113), tr|K7EL15|K7EL15_HUMAN(113), tr|K7EL18|K7EL18_HUMAN(113), tr|K7ENG8|K7ENG8_HUMAN(113), tr|K7ES96|K7ES96_HUMAN(113)	3
sp|Q12830-2|BPTF_HUMAN(701), sp|Q12830-4|BPTF_HUMAN(827), sp|Q12830|BPTF_HUMAN(827), tr|A0A0A0MR81|A0A0A0MR81_HUMAN(688), tr|E7ETD6|E7ETD6_HUMAN(688), tr|F5GXF5|F5GXF5_HUMAN(764)	3
sp|Q13330-3|MTA1_HUMAN(537), sp|Q13330|MTA1_HUMAN(554), tr|E7ESY4|E7ESY4_HUMAN(554), tr|F8W9Y9|F8W9Y9_HUMAN(90), tr|H0Y4T7|H0Y4T7_HUMAN(346)	3
sp|Q13439-3|GOGA4_HUMAN(407), sp|Q13439-4|GOGA4_HUMAN(407), sp|Q13439-5|GOGA4_HUMAN(429), sp|Q13439|GOGA4_HUMAN(407), tr|A0A087WTW2|A0A087WTW2_HUMAN(210), tr|E7EVX2|E7EVX2_HUMAN(412), tr|H0Y6I0|H0Y6I0_HUMAN(278)	3
sp|Q8WUB8-2|PHF10_HUMAN(383), sp|Q8WUB8-3|PHF10_HUMAN(338), sp|Q8WUB8|PHF10_HUMAN(385)	3
sp|Q13111-2|CAF1A_HUMAN(459), sp|Q13111-3|CAF1A_HUMAN(459), sp|Q13111|CAF1A_HUMAN(459), tr|K7EPA1|K7EPA1_HUMAN(225)	3
sp|Q9H2Y7|ZN106_HUMAN(492), tr|H3BNX5|H3BNX5_HUMAN(275)	3
sp|Q8NDZ2|SIMC1_HUMAN(410), tr|F6R0L0|F6R0L0_HUMAN(429)	3
sp|Q8N5C6|SRBD1_HUMAN(84)	3
sp|Q9H9B1-3|EHMT1_HUMAN(717), sp|Q9H9B1-4|EHMT1_HUMAN(717), sp|Q9H9B1|EHMT1_HUMAN(717), tr|A0A0C4DGF8|A0A0C4DGF8_HUMAN(336), tr|A0A1B0GU48|A0A1B0GU48_HUMAN(679), tr|A0A1B0GV09|A0A1B0GV09_HUMAN(686)	3
sp|Q9UBW7-2|ZMYM2_HUMAN(261), sp|Q9UBW7|ZMYM2_HUMAN(348)	3
sp|Q9BZE4-2|NOG1_HUMAN(541), sp|Q9BZE4-3|NOG1_HUMAN(472), sp|Q9BZE4|NOG1_HUMAN(588)	3
sp|Q6NSI4-2|CX057_HUMAN(492), sp|Q6NSI4|CX057_HUMAN(492)	3
sp|Q9H5H4|ZN768_HUMAN(183), tr|H3BS42|H3BS42_HUMAN(152)	3
sp|P04637-2|P53_HUMAN(292), sp|P04637-3|P53_HUMAN(292), sp|P04637-4|P53_HUMAN(253), sp|P04637-5|P53_HUMAN(253), sp|P04637-6|P53_HUMAN(253), sp|P04637-7|P53_HUMAN(160), sp|P04637-8|P53_HUMAN(160), sp|P04637-9|P53_HUMAN(160), sp|P04637|P53_HUMAN(292), tr|A0A087WT22|A0A087WT22_HUMAN(133), tr|A0A087WXZ1|A0A087WXZ1_HUMAN(133), tr|A0A087WZU8|A0A087WZU8_HUMAN(281), tr|A0A087X1Q1|A0A087X1Q1_HUMAN(133), t…	3
sp|O00422|SAP18_HUMAN(13), tr|U3KQ12|U3KQ12_HUMAN(12), tr|X6RAL5|X6RAL5_HUMAN(32)	3
sp|Q5T200-2|ZC3HD_HUMAN(194), sp|Q5T200|ZC3HD_HUMAN(194), tr|A0A087WX14|A0A087WX14_HUMAN(58)	3
sp|Q96I24|FUBP3_HUMAN(15)	3
sp|P46013-2|KI67_HUMAN(2374), sp|P46013|KI67_HUMAN(2734)	3
sp|Q9Y613|FHOD1_HUMAN(525)	3
sp|Q96HR8|NAF1_HUMAN(336)	3
sp|Q8TBE0-2|BAHD1_HUMAN(325), sp|Q8TBE0-3|BAHD1_HUMAN(325), sp|Q8TBE0|BAHD1_HUMAN(325)	3
sp|Q96BV0|ZN775_HUMAN(533)	3
sp|Q7Z3K3-2|POGZ_HUMAN(252), sp|Q7Z3K3-3|POGZ_HUMAN(252), sp|Q7Z3K3-4|POGZ_HUMAN(305), sp|Q7Z3K3-5|POGZ_HUMAN(210), sp|Q7Z3K3|POGZ_HUMAN(305)	3
sp|Q96DT7-3|ZBT10_HUMAN(499), sp|Q96DT7-4|ZBT10_HUMAN(380), sp|Q96DT7|ZBT10_HUMAN(672)	3
sp|Q9UJW0-2|DCTN4_HUMAN(158), sp|Q9UJW0-3|DCTN4_HUMAN(222), sp|Q9UJW0|DCTN4_HUMAN(215), tr|E5RK21|E5RK21_HUMAN(72)	3
sp|Q8N806|UBR7_HUMAN(252), tr|E9PCJ7|E9PCJ7_HUMAN(176)	3
sp|O60281-2|ZN292_HUMAN(1577), sp|O60281|ZN292_HUMAN(1722), tr|J3KNV1|J3KNV1_HUMAN(1717)	3
sp|Q12888-2|TP53B_HUMAN(813), sp|Q12888-3|TP53B_HUMAN(813), sp|Q12888|TP53B_HUMAN(808), tr|A6NNK5|A6NNK5_HUMAN(813), tr|C9JXV0|C9JXV0_HUMAN(813), tr|H7C3N7|H7C3N7_HUMAN(55)	3
sp|Q96T58|MINT_HUMAN(1293)	3
sp|P51532-2|SMCA4_HUMAN(687), sp|P51532-3|SMCA4_HUMAN(687), sp|P51532-4|SMCA4_HUMAN(687), sp|P51532-5|SMCA4_HUMAN(687), sp|P51532|SMCA4_HUMAN(687), tr|A0A0A0MT49|A0A0A0MT49_HUMAN(751), tr|Q9HBD4|Q9HBD4_HUMAN(687)	3
sp|Q6AHZ1-2|Z518A_HUMAN(916), sp|Q6AHZ1|Z518A_HUMAN(1446)	3
sp|Q9UHL9-2|GT2D1_HUMAN(814), sp|Q9UHL9-3|GT2D1_HUMAN(846), sp|Q9UHL9|GT2D1_HUMAN(829), tr|E9PFE2|E9PFE2_HUMAN(814), tr|H7C4Q8|H7C4Q8_HUMAN(192)	3
sp|P27824-2|CALX_HUMAN(162), sp|P27824-3|CALX_HUMAN(19), sp|P27824|CALX_HUMAN(127), tr|D6RAU8|D6RAU8_HUMAN(127), tr|D6RB85|D6RB85_HUMAN(127), tr|D6RDP7|D6RDP7_HUMAN(127), tr|D6RFL1|D6RFL1_HUMAN(19), tr|D6RGY2|D6RGY2_HUMAN(63), tr|H0Y9H1|H0Y9H1_HUMAN(10), tr|H0Y9Q7|H0Y9Q7_HUMAN(96)	3
sp|P46100-2|ATRX_HUMAN(1023), sp|P46100-3|ATRX_HUMAN(1110), sp|P46100-4|ATRX_HUMAN(1189), sp|P46100-5|ATRX_HUMAN(1072), sp|P46100-6|ATRX_HUMAN(1159), sp|P46100|ATRX_HUMAN(1227), tr|A0A096LNL9|A0A096LNL9_HUMAN(1159), tr|A0A096LP59|A0A096LP59_HUMAN(189)	3
sp|O14686-3|KMT2D_HUMAN(4759), sp|O14686|KMT2D_HUMAN(4756)	3
sp|P60900-2|PSA6_HUMAN(152), sp|P60900-3|PSA6_HUMAN(92), sp|P60900|PSA6_HUMAN(171), tr|G3V295|G3V295_HUMAN(171), tr|G3V5Z7|G3V5Z7_HUMAN(177)	3
sp|Q9UBT2-2|SAE2_HUMAN(94), sp|Q9UBT2|SAE2_HUMAN(190), tr|K7EPL2|K7EPL2_HUMAN(162)	3
sp|Q9H2P0|ADNP_HUMAN(144), tr|E9PQK8|E9PQK8_HUMAN(144)	3
sp|Q13263-2|TIF1B_HUMAN(493), sp|Q13263|TIF1B_HUMAN(575), tr|M0R0K9|M0R0K9_HUMAN(200)	3
sp|Q68CP9-3|ARID2_HUMAN(555), sp|Q68CP9|ARID2_HUMAN(555), tr|F8W108|F8W108_HUMAN(165), tr|F8WCU9|F8WCU9_HUMAN(406)	3
sp|P21675-10|TAF1_HUMAN(168), sp|P21675-11|TAF1_HUMAN(168), sp|P21675-12|TAF1_HUMAN(168), sp|P21675-2|TAF1_HUMAN(168), sp|P21675-3|TAF1_HUMAN(168), sp|P21675-4|TAF1_HUMAN(168), sp|P21675-5|TAF1_HUMAN(168), sp|P21675-6|TAF1_HUMAN(168), sp|P21675-7|TAF1_HUMAN(168), sp|P21675-8|TAF1_HUMAN(168), sp|P21675-9|TAF1_HUMAN(168), sp|P21675|TAF1_HUMAN(168), sp|Q8IZX4|TAF1L_HUMAN(167)	3
sp|Q86XP1-2|DGKH_HUMAN(1137)	3
sp|Q5PSV4-2|BRM1L_HUMAN(198), sp|Q5PSV4|BRM1L_HUMAN(246), tr|H0YHD0|H0YHD0_HUMAN(161)	3
sp|P11388-2|TOP2A_HUMAN(1164), sp|P11388-3|TOP2A_HUMAN(1174), sp|P11388-4|TOP2A_HUMAN(1219), sp|P11388|TOP2A_HUMAN(1138)	3
sp|P59923|ZN445_HUMAN(399)	3
sp|Q13501-2|SQSTM_HUMAN(197), sp|Q13501|SQSTM_HUMAN(281), tr|E7EMC7|E7EMC7_HUMAN(281)	3
sp|Q86T24|KAISO_HUMAN(414)	3
sp|P51608-2|MECP2_HUMAN(426), sp|P51608|MECP2_HUMAN(414)	3
sp|Q96RE7|NACC1_HUMAN(167)	3
sp|O00257-3|CBX4_HUMAN(224), sp|O00257|CBX4_HUMAN(494)	3
sp|P35251-2|RFC1_HUMAN(580), sp|P35251|RFC1_HUMAN(580)	3
sp|Q6AHZ1-2|Z518A_HUMAN(867), sp|Q6AHZ1|Z518A_HUMAN(1397)	3
sp|P49959-2|MRE11_HUMAN(475), sp|P49959-3|MRE11_HUMAN(478), sp|P49959|MRE11_HUMAN(475), tr|F8W7U8|F8W7U8_HUMAN(475)	3
sp|P62269|RS18_HUMAN(94), tr|J3JS69|J3JS69_HUMAN(24)	3
sp|Q9P1Z0|ZBTB4_HUMAN(40)	3
sp|Q9NX24|NHP2_HUMAN(3), tr|D6RC52|D6RC52_HUMAN(3), tr|D6RCB9|D6RCB9_HUMAN(3), tr|J3QSY4|J3QSY4_HUMAN(3)	3
sp|Q9NXX6|NSE4A_HUMAN(382)	3
sp|Q13330-3|MTA1_HUMAN(532), sp|Q13330|MTA1_HUMAN(549), tr|E7ESY4|E7ESY4_HUMAN(549), tr|F8W9Y9|F8W9Y9_HUMAN(85), tr|H0Y4T7|H0Y4T7_HUMAN(341)	3
sp|P42167|LAP2B_HUMAN(213)	3
sp|O00267-2|SPT5H_HUMAN(139), sp|O00267|SPT5H_HUMAN(143), tr|M0QYL9|M0QYL9_HUMAN(54)	3
sp|Q68CP9-3|ARID2_HUMAN(1716), sp|Q68CP9|ARID2_HUMAN(1716), tr|A0A087WY37|A0A087WY37_HUMAN(19), tr|F8VWP4|F8VWP4_HUMAN(324), tr|F8W108|F8W108_HUMAN(1326), tr|F8WCU9|F8WCU9_HUMAN(1567)	3
sp|P29374-2|ARI4A_HUMAN(836), sp|P29374-3|ARI4A_HUMAN(836), sp|P29374|ARI4A_HUMAN(836), tr|H7C485|H7C485_HUMAN(514)	3
sp|P0DJD0|RGPD1_HUMAN(1580), sp|P0DJD1|RGPD2_HUMAN(1588), tr|F8VYC4|F8VYC4_HUMAN(1588)	3
sp|Q92766-2|RREB1_HUMAN(397), sp|Q92766-3|RREB1_HUMAN(397), sp|Q92766-5|RREB1_HUMAN(397), sp|Q92766|RREB1_HUMAN(397), tr|C9JU34|C9JU34_HUMAN(397)	3
sp|Q9UBS9-2|SUCO_HUMAN(254), tr|B4DYM4|B4DYM4_HUMAN(59)	3
sp|P55265-2|DSRAD_HUMAN(715), sp|P55265-3|DSRAD_HUMAN(696), sp|P55265-4|DSRAD_HUMAN(758), sp|P55265-5|DSRAD_HUMAN(420), sp|P55265|DSRAD_HUMAN(715), tr|H0YCK3|H0YCK3_HUMAN(710)	3
sp|Q01538-2|MYT1_HUMAN(801), sp|Q01538|MYT1_HUMAN(774), tr|A0A0G2JS52|A0A0G2JS52_HUMAN(482), tr|Q6P6D5|Q6P6D5_HUMAN(476)	3
sp|Q96JN0|LCOR_HUMAN(414)	3
sp|Q8TF47|ZFP90_HUMAN(448)	3
sp|P09874|PARP1_HUMAN(761)	3
sp|A6NKT7|RGPD3_HUMAN(1579), sp|O14715|RGPD8_HUMAN(1578), sp|P49792|RBP2_HUMAN(2554), tr|J3KNE0|J3KNE0_HUMAN(1573), tr|J3KQ37|J3KQ37_HUMAN(1438)	3
sp|Q5H9M0|MUML1_HUMAN(168)	3
sp|Q9UBT2-2|SAE2_HUMAN(331), sp|Q9UBT2|SAE2_HUMAN(427)	3
sp|Q06830|PRDX1_HUMAN(68), tr|A0A0A0MSI0|A0A0A0MSI0_HUMAN(68)	3
sp|P46100-2|ATRX_HUMAN(1783), sp|P46100-3|ATRX_HUMAN(1870), sp|P46100-4|ATRX_HUMAN(1949), sp|P46100-5|ATRX_HUMAN(1832), sp|P46100|ATRX_HUMAN(1987)	3
sp|Q96JN0-3|LCOR_HUMAN(969), tr|A0A1B0GUH9|A0A1B0GUH9_HUMAN(941)	3
sp|Q7Z5J4-2|RAI1_HUMAN(772), sp|Q7Z5J4-3|RAI1_HUMAN(819), sp|Q7Z5J4-4|RAI1_HUMAN(819), sp|Q7Z5J4|RAI1_HUMAN(819), tr|A8MXE8|A8MXE8_HUMAN(819)	3
sp|P78347-2|GTF2I_HUMAN(339), sp|P78347-3|GTF2I_HUMAN(360), sp|P78347-4|GTF2I_HUMAN(359), sp|P78347|GTF2I_HUMAN(380)	3
sp|Q96JM2-2|ZN462_HUMAN(791), sp|Q96JM2-3|ZN462_HUMAN(1946), sp|Q96JM2|ZN462_HUMAN(1946), tr|H3BLX4|H3BLX4_HUMAN(829)	3
sp|P14138|EDN3_HUMAN(200)	3
sp|Q7Z6I8-2|CE024_HUMAN(41), sp|Q7Z6I8|CE024_HUMAN(41), tr|H0YAE0|H0YAE0_HUMAN(25)	3
sp|Q92830|KAT2A_HUMAN(228), tr|K7ERQ8|K7ERQ8_HUMAN(262), tr|K7ERS6|K7ERS6_HUMAN(146)	3
sp|P57682-2|KLF3_HUMAN(198), sp|P57682|KLF3_HUMAN(198)	3
sp|Q14151|SAFB2_HUMAN(385)	3
sp|Q15233|NONO_HUMAN(5), tr|C9IZL7|C9IZL7_HUMAN(5), tr|C9J4X2|C9J4X2_HUMAN(5), tr|C9JJ13|C9JJ13_HUMAN(5), tr|C9JYS8|C9JYS8_HUMAN(5)	3
sp|O60264|SMCA5_HUMAN(735)	3
sp|Q02880-2|TOP2B_HUMAN(1112), sp|Q02880|TOP2B_HUMAN(1117), tr|E9PCY5|E9PCY5_HUMAN(1112)	3
sp|Q9NYB0|TE2IP_HUMAN(240)	2
sp|P61978-2|HNRPK_HUMAN(163), sp|P61978-3|HNRPK_HUMAN(139), sp|P61978|HNRPK_HUMAN(163), tr|Q5T6W2|Q5T6W2_HUMAN(139)	2
sp|A2AJT9-2|CX023_HUMAN(598), sp|A2AJT9|CX023_HUMAN(627), tr|F2Z385|F2Z385_HUMAN(163)	2
sp|Q9UGL1-2|KDM5B_HUMAN(314), sp|Q9UGL1|KDM5B_HUMAN(278), tr|B3KV94|B3KV94_HUMAN(120)	2
sp|Q9UDV6|ZN212_HUMAN(217), tr|H7C5A9|H7C5A9_HUMAN(131)	2
tr|A0A1B0GTZ1|A0A1B0GTZ1_HUMAN(285)	2
sp|P00441|SODC_HUMAN(137), tr|H7BYH4|H7BYH4_HUMAN(118)	2
sp|P07910-2|HNRPC_HUMAN(89), sp|P07910-4|HNRPC_HUMAN(89), sp|P07910|HNRPC_HUMAN(89), tr|B2R5W2|B2R5W2_HUMAN(89), tr|B4DSU6|B4DSU6_HUMAN(89), tr|B4DY08|B4DY08_HUMAN(89), tr|G3V251|G3V251_HUMAN(89), tr|G3V2Q1|G3V2Q1_HUMAN(89), tr|G3V3K6|G3V3K6_HUMAN(89), tr|G3V4C1|G3V4C1_HUMAN(89), tr|G3V4W0|G3V4W0_HUMAN(89), tr|G3V555|G3V555_HUMAN(89), tr|G3V575|G3V575_HUMAN(89), tr|G3V576|G3V576_HUMAN(89), tr|G3V…	2
sp|Q969G3-2|SMCE1_HUMAN(146), sp|Q969G3-3|SMCE1_HUMAN(76), sp|Q969G3-4|SMCE1_HUMAN(111), sp|Q969G3-5|SMCE1_HUMAN(111), sp|Q969G3-6|SMCE1_HUMAN(76), sp|Q969G3|SMCE1_HUMAN(146), tr|B4DGM3|B4DGM3_HUMAN(128), tr|J3KT85|J3KT85_HUMAN(76), tr|J3QKS7|J3QKS7_HUMAN(130), tr|J3QR61|J3QR61_HUMAN(128)	2
sp|Q02817|MUC2_HUMAN(198), tr|A0A0G2JM87|A0A0G2JM87_HUMAN(198), tr|A0A0G2JR65|A0A0G2JR65_HUMAN(198)	2
sp|Q9UNS2-2|CSN3_HUMAN(136), sp|Q9UNS2|CSN3_HUMAN(156), tr|C9JLV5|C9JLV5_HUMAN(156), tr|H7C3P9|H7C3P9_HUMAN(136)	2
sp|Q5VZL5-2|ZMYM4_HUMAN(289), sp|Q5VZL5-4|ZMYM4_HUMAN(257), sp|Q5VZL5|ZMYM4_HUMAN(289), tr|H7C1I7|H7C1I7_HUMAN(38)	2
sp|Q01538-2|MYT1_HUMAN(1032), sp|Q01538|MYT1_HUMAN(1005), tr|A0A0G2JS52|A0A0G2JS52_HUMAN(713)	2
sp|Q6AHZ1-2|Z518A_HUMAN(655), sp|Q6AHZ1|Z518A_HUMAN(1185)	2
sp|P29590-10|PML_HUMAN(400), sp|P29590-11|PML_HUMAN(400), sp|P29590-12|PML_HUMAN(400), sp|P29590-13|PML_HUMAN(400), sp|P29590-14|PML_HUMAN(400), sp|P29590-2|PML_HUMAN(400), sp|P29590-3|PML_HUMAN(400), sp|P29590-4|PML_HUMAN(400), sp|P29590-5|PML_HUMAN(400), sp|P29590-8|PML_HUMAN(400), sp|P29590-9|PML_HUMAN(400), sp|P29590|PML_HUMAN(400), tr|H3BT29|H3BT29_HUMAN(172), tr|H3BT57|H3BT57_HUMAN(400), tr…	2
sp|Q15029-2|U5S1_HUMAN(324), sp|Q15029-3|U5S1_HUMAN(349), sp|Q15029|U5S1_HUMAN(359)	2
sp|A6QL64|AN36A_HUMAN(1913), sp|Q8N2N9|AN36B_HUMAN(1325), tr|A0A087X1R3|A0A087X1R3_HUMAN(1004), tr|A0A0C4DGX0|A0A0C4DGX0_HUMAN(109)	2
sp|Q13616|CUL1_HUMAN(468), tr|A0A0C4DGX4|A0A0C4DGX4_HUMAN(444)	2
sp|Q9UQR0|SCML2_HUMAN(332)	2
sp|Q9H8H0|NOL11_HUMAN(247), tr|J3QR28|J3QR28_HUMAN(119)	2
sp|Q9UMY1-2|NOL7_HUMAN(132), sp|Q9UMY1|NOL7_HUMAN(132), tr|H7C2B1|H7C2B1_HUMAN(70)	2
sp|P12270-2|TPR_HUMAN(215), sp|P12270|TPR_HUMAN(215)	2
sp|Q9ULU4-10|PKCB1_HUMAN(473), sp|Q9ULU4-11|PKCB1_HUMAN(453), sp|Q9ULU4-12|PKCB1_HUMAN(473), sp|Q9ULU4-13|PKCB1_HUMAN(473), sp|Q9ULU4-14|PKCB1_HUMAN(448), sp|Q9ULU4-15|PKCB1_HUMAN(448), sp|Q9ULU4-16|PKCB1_HUMAN(448), sp|Q9ULU4-17|PKCB1_HUMAN(448), sp|Q9ULU4-18|PKCB1_HUMAN(448), sp|Q9ULU4-19|PKCB1_HUMAN(480), sp|Q9ULU4-20|PKCB1_HUMAN(453), sp|Q9ULU4-21|PKCB1_HUMAN(428), sp|Q9ULU4-22|PKCB1_HUMAN(47…	2
sp|Q6ZVC0-2|NYAP1_HUMAN(787), sp|Q6ZVC0|NYAP1_HUMAN(786), tr|C9JS30|C9JS30_HUMAN(730)	2
sp|Q9Y4E5-4|ZN451_HUMAN(490)	2
sp|O95983-2|MBD3_HUMAN(170), sp|O95983|MBD3_HUMAN(202), tr|A0A0A0MTS6|A0A0A0MTS6_HUMAN(146), tr|K7EIE8|K7EIE8_HUMAN(146)	2
sp|Q5TAP6|UT14C_HUMAN(644), sp|Q9BVJ6-2|UT14A_HUMAN(477), sp|Q9BVJ6-3|UT14A_HUMAN(593), sp|Q9BVJ6|UT14A_HUMAN(645)	2
sp|Q3T8J9-2|GON4L_HUMAN(1248), sp|Q3T8J9-3|GON4L_HUMAN(1248), sp|Q3T8J9|GON4L_HUMAN(1248), sp|Q9H869-2|YYAP1_HUMAN(658), sp|Q9H869-3|YYAP1_HUMAN(647), sp|Q9H869-4|YYAP1_HUMAN(638), sp|Q9H869-5|YYAP1_HUMAN(592), sp|Q9H869-6|YYAP1_HUMAN(627), sp|Q9H869-7|YYAP1_HUMAN(375), sp|Q9H869-8|YYAP1_HUMAN(776), sp|Q9H869-9|YYAP1_HUMAN(796), sp|Q9H869|YYAP1_HUMAN(704), tr|A0A087WUE6|A0A087WUE6_HUMAN(1248)	2
sp|Q71F23-3|CENPU_HUMAN(63), sp|Q71F23|CENPU_HUMAN(63), tr|D6R9S4|D6R9S4_HUMAN(34), tr|Q09GN1|Q09GN1_HUMAN(63)	2
sp|Q9UPG8|PLAL2_HUMAN(269)	2
sp|Q9NYF8-2|BCLF1_HUMAN(489), sp|Q9NYF8-3|BCLF1_HUMAN(489), sp|Q9NYF8|BCLF1_HUMAN(491), tr|E9PK09|E9PK09_HUMAN(491), tr|E9PK91|E9PK91_HUMAN(491), tr|E9PKI6|E9PKI6_HUMAN(491), tr|E9PQN2|E9PQN2_HUMAN(489)	2
sp|Q8N1G0-2|ZN687_HUMAN(435), sp|Q8N1G0|ZN687_HUMAN(435), tr|F8WCX2|F8WCX2_HUMAN(435), tr|H0Y5I5|H0Y5I5_HUMAN(38)	2
sp|Q02880-2|TOP2B_HUMAN(1391), sp|Q02880|TOP2B_HUMAN(1396)	2
sp|Q15233-2|NONO_HUMAN(378), sp|Q15233|NONO_HUMAN(467)	2
sp|Q9Y2X3|NOP58_HUMAN(444)	2
sp|Q9NSC2-2|SALL1_HUMAN(574), sp|Q9NSC2|SALL1_HUMAN(671), tr|H3BSM9|H3BSM9_HUMAN(574)	2
sp|Q96JN0-3|LCOR_HUMAN(976), tr|A0A1B0GUH9|A0A1B0GUH9_HUMAN(948)	2
sp|Q14690|RRP5_HUMAN(619)	2
sp|P62736|ACTA_HUMAN(70), sp|P63267|ACTH_HUMAN(69), sp|P68032|ACTC_HUMAN(70), sp|P68133|ACTS_HUMAN(70), tr|A6NL76|A6NL76_HUMAN(70), tr|B8ZZJ2|B8ZZJ2_HUMAN(69), tr|C9JFL5|C9JFL5_HUMAN(69), tr|F6QUT6|F6QUT6_HUMAN(70), tr|F6UVQ4|F6UVQ4_HUMAN(70), tr|F8WB63|F8WB63_HUMAN(69)	2
sp|Q9H6Z4-2|RANB3_HUMAN(9), sp|Q9H6Z4-3|RANB3_HUMAN(9), sp|Q9H6Z4|RANB3_HUMAN(9), tr|B7Z7F3|B7Z7F3_HUMAN(9), tr|K7EID7|K7EID7_HUMAN(9), tr|K7ENB9|K7ENB9_HUMAN(9), tr|K7ENJ2|K7ENJ2_HUMAN(9), tr|K7EPW1|K7EPW1_HUMAN(9)	2
sp|Q14839-2|CHD4_HUMAN(1721), sp|Q14839|CHD4_HUMAN(1693), tr|A0A0C4DGG9|A0A0C4DGG9_HUMAN(1718), tr|F5GWX5|F5GWX5_HUMAN(1686)	2
sp|Q9HAW4-2|CLSPN_HUMAN(182), sp|Q9HAW4-3|CLSPN_HUMAN(182), sp|Q9HAW4|CLSPN_HUMAN(182), tr|E7ESG2|E7ESG2_HUMAN(182)	2
sp|P15018|LIF_HUMAN(181)	2
sp|Q8NCD3-2|HJURP_HUMAN(300), sp|Q8NCD3-3|HJURP_HUMAN(269), sp|Q8NCD3|HJURP_HUMAN(354), tr|C9JWC4|C9JWC4_HUMAN(269)	2
sp|P12004|PCNA_HUMAN(168)	2
sp|Q9H307|PININ_HUMAN(108)	2
sp|Q9H6U6-2|BCAS3_HUMAN(215), sp|Q9H6U6-3|BCAS3_HUMAN(215), sp|Q9H6U6-7|BCAS3_HUMAN(215), sp|Q9H6U6-8|BCAS3_HUMAN(215), sp|Q9H6U6|BCAS3_HUMAN(215)	2
sp|P14866|HNRPL_HUMAN(62)	2
sp|Q9H2Y7|ZN106_HUMAN(371), tr|H3BNX5|H3BNX5_HUMAN(154), tr|H3BSS6|H3BSS6_HUMAN(394)	2
sp|Q9Y5J1|UTP18_HUMAN(84)	2
sp|Q9BQI6|SLF1_HUMAN(235)	2
sp|P29590-11|PML_HUMAN(430), sp|P29590-12|PML_HUMAN(430), sp|P29590-13|PML_HUMAN(430), sp|P29590-2|PML_HUMAN(478), sp|P29590-3|PML_HUMAN(478), sp|P29590-4|PML_HUMAN(478), sp|P29590-5|PML_HUMAN(478), sp|P29590-8|PML_HUMAN(478), sp|P29590-9|PML_HUMAN(478), sp|P29590|PML_HUMAN(478), tr|H3BRN3|H3BRN3_HUMAN(28), tr|H3BT57|H3BT57_HUMAN(430), tr|H3BUJ5|H3BUJ5_HUMAN(179), tr|H3BVD2|H3BVD2_HUMAN(122)	2
sp|P43243-2|MATR3_HUMAN(267), sp|P43243|MATR3_HUMAN(555), tr|A0A0R4J2E8|A0A0R4J2E8_HUMAN(555), tr|A8MXP9|A8MXP9_HUMAN(555), tr|B3KM87|B3KM87_HUMAN(217), tr|D6REM6|D6REM6_HUMAN(555), tr|H0Y8T4|H0Y8T4_HUMAN(315)	2
sp|Q71F23-3|CENPU_HUMAN(210), sp|Q71F23|CENPU_HUMAN(210), tr|Q09GN1|Q09GN1_HUMAN(210)	2
sp|A6NKN8|PC4L1_HUMAN(28)	2
sp|Q96MY1-2|NOL4L_HUMAN(142), sp|Q96MY1|NOL4L_HUMAN(142), tr|A0A087WTU5|A0A087WTU5_HUMAN(142), tr|A0A087X0N3|A0A087X0N3_HUMAN(386)	2
sp|Q99590-2|SCAFB_HUMAN(179), sp|Q99590|SCAFB_HUMAN(494), tr|A0A0A0MTP7|A0A0A0MTP7_HUMAN(434), tr|F8VXG7|F8VXG7_HUMAN(302)	2
sp|Q9UGU0-2|TCF20_HUMAN(1615), sp|Q9UGU0|TCF20_HUMAN(1615)	2
sp|O15042-2|SR140_HUMAN(759), sp|O15042-3|SR140_HUMAN(351), sp|O15042|SR140_HUMAN(760), tr|E7ET15|E7ET15_HUMAN(759), tr|H7C4V2|H7C4V2_HUMAN(80)	2
sp|P20585|MSH3_HUMAN(316)	2
sp|P42568-2|AF9_HUMAN(336), sp|P42568|AF9_HUMAN(339)	2
sp|O75164|KDM4A_HUMAN(471)	2
sp|Q15047-2|SETB1_HUMAN(355), sp|Q15047-3|SETB1_HUMAN(355), sp|Q15047|SETB1_HUMAN(355), tr|E9PQM8|E9PQM8_HUMAN(355), tr|E9PRF4|E9PRF4_HUMAN(355)	2
sp|P16591|FER_HUMAN(30), tr|A0A0D9SEV4|A0A0D9SEV4_HUMAN(30), tr|D6RAF9|D6RAF9_HUMAN(30)	2
sp|P68363-2|TBA1B_HUMAN(220), sp|P68363|TBA1B_HUMAN(336), sp|Q13748-2|TBA3C_HUMAN(336), sp|Q13748|TBA3C_HUMAN(336), sp|Q6PEY2|TBA3E_HUMAN(336), sp|Q71U36-2|TBA1A_HUMAN(301), sp|Q71U36|TBA1A_HUMAN(336), sp|Q9BQE3|TBA1C_HUMAN(336), tr|F5H5D3|F5H5D3_HUMAN(406)	2
sp|Q8IWI9-3|MGAP_HUMAN(966), sp|Q8IWI9-4|MGAP_HUMAN(966), sp|Q8IWI9|MGAP_HUMAN(966), tr|H3BP52|H3BP52_HUMAN(966), tr|H3BTF4|H3BTF4_HUMAN(966)	2
sp|P15018|LIF_HUMAN(180)	2
sp|Q8N7H5-2|PAF1_HUMAN(150), sp|Q8N7H5-3|PAF1_HUMAN(150), sp|Q8N7H5|PAF1_HUMAN(160), tr|B4DGJ5|B4DGJ5_HUMAN(107)	2
sp|Q9UIG0-2|BAZ1B_HUMAN(483), sp|Q9UIG0|BAZ1B_HUMAN(483)	2
sp|Q96EP1-2|CHFR_HUMAN(245), sp|Q96EP1-3|CHFR_HUMAN(216), sp|Q96EP1-4|CHFR_HUMAN(257), sp|Q96EP1-5|CHFR_HUMAN(165), sp|Q96EP1|CHFR_HUMAN(257), tr|A0A096P6K8|A0A096P6K8_HUMAN(57), tr|F5H375|F5H375_HUMAN(117)	2
sp|P61353|RL27_HUMAN(109), tr|K7ELC7|K7ELC7_HUMAN(117), tr|K7EQQ9|K7EQQ9_HUMAN(53)	2
sp|O60885-2|BRD4_HUMAN(694), sp|O60885-3|BRD4_HUMAN(694), sp|O60885|BRD4_HUMAN(694)	2
sp|Q8N9N5-2|BANP_HUMAN(134), sp|Q8N9N5-3|BANP_HUMAN(110), sp|Q8N9N5-4|BANP_HUMAN(134), sp|Q8N9N5-5|BANP_HUMAN(140), sp|Q8N9N5-6|BANP_HUMAN(134), tr|C9J811|C9J811_HUMAN(140)	2
sp|P54132|BLM_HUMAN(347), tr|H0YLV8|H0YLV8_HUMAN(347), tr|H0YNU5|H0YNU5_HUMAN(347)	2
sp|Q6AHZ1-2|Z518A_HUMAN(518), sp|Q6AHZ1|Z518A_HUMAN(1048)	2
sp|O75486-2|SUPT3_HUMAN(163), sp|O75486-3|SUPT3_HUMAN(174), sp|O75486|SUPT3_HUMAN(245), tr|A0A0A0MR19|A0A0A0MR19_HUMAN(130), tr|A0A1B0GTZ3|A0A1B0GTZ3_HUMAN(101), tr|B4E1H0|B4E1H0_HUMAN(11)	2
sp|Q9P0W2-3|HM20B_HUMAN(31), sp|Q9P0W2|HM20B_HUMAN(31), tr|B5MDG7|B5MDG7_HUMAN(31), tr|C9J8X5|C9J8X5_HUMAN(31), tr|C9JQA7|C9JQA7_HUMAN(31), tr|C9K049|C9K049_HUMAN(31), tr|F8WES5|F8WES5_HUMAN(31)	2
sp|P28370-2|SMCA1_HUMAN(135), sp|P28370|SMCA1_HUMAN(135), tr|A0A0A0MRP6|A0A0A0MRP6_HUMAN(135), tr|B7ZLQ5|B7ZLQ5_HUMAN(135)	2
sp|Q5JPI3-2|CC038_HUMAN(114), sp|Q5JPI3|CC038_HUMAN(116), tr|E9PFZ1|E9PFZ1_HUMAN(116)	2
sp|Q71F23-3|CENPU_HUMAN(211), sp|Q71F23|CENPU_HUMAN(211), tr|Q09GN1|Q09GN1_HUMAN(211)	2
sp|Q9BVP2-2|GNL3_HUMAN(241), sp|Q9BVP2|GNL3_HUMAN(253)	2
sp|Q9Y4B4|ARIP4_HUMAN(1014), tr|H0Y760|H0Y760_HUMAN(843)	2
sp|Q9UIF9-2|BAZ2A_HUMAN(1682), sp|Q9UIF9-3|BAZ2A_HUMAN(1705), sp|Q9UIF9|BAZ2A_HUMAN(1709), tr|A0A0C4DGI9|A0A0C4DGI9_HUMAN(641), tr|F8VU39|F8VU39_HUMAN(1707), tr|J3KPG5|J3KPG5_HUMAN(1679)	2
sp|Q9UBW7|ZMYM2_HUMAN(638)	2
sp|P11169|GTR3_HUMAN(243), sp|Q8TDB8-2|GTR14_HUMAN(244), sp|Q8TDB8-4|GTR14_HUMAN(158), sp|Q8TDB8-5|GTR14_HUMAN(282), sp|Q8TDB8|GTR14_HUMAN(267)	2
sp|P54274-2|TERF1_HUMAN(305), sp|P54274|TERF1_HUMAN(325)	2
sp|Q6AHZ1|Z518A_HUMAN(524)	2
sp|P42166|LAP2A_HUMAN(17), sp|P42167-2|LAP2B_HUMAN(17), sp|P42167-3|LAP2B_HUMAN(17), sp|P42167|LAP2B_HUMAN(17), tr|G5E972|G5E972_HUMAN(17)	2
sp|O95125-2|ZN202_HUMAN(230), sp|O95125|ZN202_HUMAN(454)	2
sp|Q13129|RLF_HUMAN(1425)	2
sp|Q9NWK9-2|BCD1_HUMAN(161), sp|Q9NWK9|BCD1_HUMAN(200)	2
sp|Q92576-2|PHF3_HUMAN(229), sp|Q92576|PHF3_HUMAN(317), tr|A0A1B0GX99|A0A1B0GX99_HUMAN(270), tr|D6R9X2|D6R9X2_HUMAN(317), tr|E7EVH3|E7EVH3_HUMAN(131), tr|E9PE34|E9PE34_HUMAN(229)	2
sp|Q96JN0-3|LCOR_HUMAN(885), tr|A0A1B0GUH9|A0A1B0GUH9_HUMAN(857)	2
sp|Q8TAQ2-2|SMRC2_HUMAN(879), sp|Q8TAQ2-3|SMRC2_HUMAN(879), sp|Q8TAQ2|SMRC2_HUMAN(848), tr|F8VXC8|F8VXC8_HUMAN(879)	2
sp|Q6PJT7-10|ZC3HE_HUMAN(138), sp|Q6PJT7-11|ZC3HE_HUMAN(156), sp|Q6PJT7-2|ZC3HE_HUMAN(175), sp|Q6PJT7-3|ZC3HE_HUMAN(175), sp|Q6PJT7-4|ZC3HE_HUMAN(141), sp|Q6PJT7-5|ZC3HE_HUMAN(175), sp|Q6PJT7-9|ZC3HE_HUMAN(175), sp|Q6PJT7|ZC3HE_HUMAN(175), tr|G3V256|G3V256_HUMAN(175), tr|G3V3R9|G3V3R9_HUMAN(162), tr|G3V3Y4|G3V3Y4_HUMAN(141), tr|G3V5I6|G3V5I6_HUMAN(20), tr|H0YJA2|H0YJA2_HUMAN(91)	2
sp|Q86Z02-2|HIPK1_HUMAN(25), sp|Q86Z02|HIPK1_HUMAN(25), tr|D6RC95|D6RC95_HUMAN(25), tr|D6RF28|D6RF28_HUMAN(25), tr|J3KP92|J3KP92_HUMAN(25), tr|Q5SQL3|Q5SQL3_HUMAN(25)	2
sp|P62906|RL10A_HUMAN(161)	2
sp|P16104|H2AX_HUMAN(134)	2
sp|P0C0S5|H2AZ_HUMAN(8), sp|Q71UI9-2|H2AV_HUMAN(8), sp|Q71UI9-3|H2AV_HUMAN(8), sp|Q71UI9-5|H2AV_HUMAN(8), sp|Q71UI9|H2AV_HUMAN(8), tr|C9J0D1|C9J0D1_HUMAN(8), tr|C9J386|C9J386_HUMAN(8)	2
sp|Q9UKY1|ZHX1_HUMAN(485)	2
sp|Q9UKM9-2|RALY_HUMAN(149), sp|Q9UKM9|RALY_HUMAN(165), tr|Q5QPL9|Q5QPL9_HUMAN(149), tr|Q5QPM0|Q5QPM0_HUMAN(99), tr|Q5QPM1|Q5QPM1_HUMAN(165)	2
sp|Q6IQ32|ADNP2_HUMAN(833)	2
sp|O60814|H2B1K_HUMAN(12), sp|P06899|H2B1J_HUMAN(12), sp|P23527|H2B1O_HUMAN(12), sp|P33778|H2B1B_HUMAN(12), sp|P57053|H2BFS_HUMAN(12), sp|P58876|H2B1D_HUMAN(12), sp|P62807|H2B1C_HUMAN(12), sp|Q16778|H2B2E_HUMAN(12), sp|Q5QNW6-2|H2B2F_HUMAN(12), sp|Q5QNW6|H2B2F_HUMAN(12), sp|Q8N257|H2B3B_HUMAN(12), sp|Q93079|H2B1H_HUMAN(12), sp|Q99877|H2B1N_HUMAN(12), sp|Q99880|H2B1L_HUMAN(12), tr|U3KQK0|U3KQK0_HU…	2
sp|Q15233-2|NONO_HUMAN(109), sp|Q15233|NONO_HUMAN(198), tr|C9IZL7|C9IZL7_HUMAN(198), tr|H7C367|H7C367_HUMAN(60)	2
sp|P62906|RL10A_HUMAN(118)	2
sp|P78347-2|GTF2I_HUMAN(850), sp|P78347-3|GTF2I_HUMAN(871), sp|P78347-4|GTF2I_HUMAN(870), sp|P78347|GTF2I_HUMAN(891)	2
sp|Q9BPX3|CND3_HUMAN(208), tr|D6RA93|D6RA93_HUMAN(208)	2
sp|Q96PJ5-2|FCRL4_HUMAN(185), sp|Q96PJ5|FCRL4_HUMAN(185)	2
sp|Q9ULM3|YETS2_HUMAN(1084)	2
sp|P06748-2|NPM_HUMAN(141), sp|P06748-3|NPM_HUMAN(141), sp|P06748|NPM_HUMAN(141), tr|E5RI98|E5RI98_HUMAN(77)	2
sp|Q8NI36|WDR36_HUMAN(785), tr|A0A0A0MTB8|A0A0A0MTB8_HUMAN(729)	2
sp|Q9Y462-2|ZN711_HUMAN(214), sp|Q9Y462-3|ZN711_HUMAN(214), sp|Q9Y462|ZN711_HUMAN(214)	2
sp|Q01780-2|EXOSX_HUMAN(274), sp|Q01780|EXOSX_HUMAN(274)	2
sp|Q9NQS7-2|INCE_HUMAN(327), sp|Q9NQS7|INCE_HUMAN(327)	2
sp|Q9NV06|DCA13_HUMAN(156), tr|A0A087WT20|A0A087WT20_HUMAN(308), tr|A0A087X1F8|A0A087X1F8_HUMAN(19), tr|B3KME9|B3KME9_HUMAN(156), tr|E5RHM4|E5RHM4_HUMAN(120)	2
sp|Q9H2Y7-2|ZN106_HUMAN(608), sp|Q9H2Y7|ZN106_HUMAN(1380), tr|A0A0C4DGM5|A0A0C4DGM5_HUMAN(565), tr|H3BS99|H3BS99_HUMAN(347)	2
sp|P43246-2|MSH2_HUMAN(364), sp|P43246|MSH2_HUMAN(430), tr|E9PHA6|E9PHA6_HUMAN(430)	2
sp|Q9H2P0|ADNP_HUMAN(616)	2
sp|Q8TE76|MORC4_HUMAN(872)	2
sp|P52597|HNRPF_HUMAN(200)	2
sp|Q96JN0-3|LCOR_HUMAN(391), tr|A0A1B0GUH9|A0A1B0GUH9_HUMAN(363)	2
sp|Q12888-2|TP53B_HUMAN(1439), sp|Q12888-3|TP53B_HUMAN(1439), sp|Q12888|TP53B_HUMAN(1434), tr|A6NNK5|A6NNK5_HUMAN(1389)	2
sp|O43829|ZBT14_HUMAN(46), tr|J3KRQ2|J3KRQ2_HUMAN(46), tr|J3QL74|J3QL74_HUMAN(46), tr|J3QLI2|J3QLI2_HUMAN(46)	2
sp|Q6PJP8|DCR1A_HUMAN(247)	2
sp|Q9BUQ8|DDX23_HUMAN(136), tr|F8VVA2|F8VVA2_HUMAN(136)	2
sp|Q7LBR1|CHM1B_HUMAN(12)	2
sp|Q2TAY7-2|SMU1_HUMAN(218), sp|Q2TAY7|SMU1_HUMAN(379)	2
sp|Q12888-2|TP53B_HUMAN(1313), sp|Q12888-3|TP53B_HUMAN(1313), sp|Q12888|TP53B_HUMAN(1308), tr|A6NNK5|A6NNK5_HUMAN(1313), tr|M0R142|M0R142_HUMAN(71)	2
sp|P12004|PCNA_HUMAN(254)	2
sp|P10412|H14_HUMAN(109), sp|P16401|H15_HUMAN(112), sp|P16402|H13_HUMAN(110), sp|P16403|H12_HUMAN(109), sp|Q02539|H11_HUMAN(112)	2
sp|P49711|CTCF_HUMAN(250)	2
sp|Q9UMN6-2|KMT2B_HUMAN(249), sp|Q9UMN6|KMT2B_HUMAN(249)	2
sp|Q03112-3|EVI1_HUMAN(555), sp|Q03112-4|EVI1_HUMAN(432), sp|Q03112-5|EVI1_HUMAN(367), sp|Q03112-6|EVI1_HUMAN(368), sp|Q03112|EVI1_HUMAN(367), tr|A0A0C3SFZ7|A0A0C3SFZ7_HUMAN(368), tr|E7EQ57|E7EQ57_HUMAN(555), tr|E7EUL6|E7EUL6_HUMAN(367)	2
sp|P62424|RL7A_HUMAN(75), tr|Q5T8U3|Q5T8U3_HUMAN(102)	2
sp|Q7Z6I8-2|CE024_HUMAN(49), sp|Q7Z6I8|CE024_HUMAN(49), tr|H0YAE0|H0YAE0_HUMAN(33)	2
sp|P78347-2|GTF2I_HUMAN(221), sp|P78347-3|GTF2I_HUMAN(221), sp|P78347-4|GTF2I_HUMAN(221), sp|P78347-5|GTF2I_HUMAN(221), sp|P78347|GTF2I_HUMAN(221)	2
sp|Q8NAP3|ZBT38_HUMAN(557), tr|A0A1B0GV48|A0A1B0GV48_HUMAN(557), tr|D6RBC4|D6RBC4_HUMAN(557)	2
sp|P35998-2|PRS7_HUMAN(32), sp|P35998|PRS7_HUMAN(169)	2
sp|P68104-2|EF1A1_HUMAN(252), sp|P68104|EF1A1_HUMAN(273), sp|Q5VTE0|EF1A3_HUMAN(273), tr|A0A087WVQ9|A0A087WVQ9_HUMAN(252)	2
sp|O15164-2|TIF1A_HUMAN(436), sp|O15164|TIF1A_HUMAN(436)	2
sp|Q969G3-2|SMCE1_HUMAN(166), sp|Q969G3-3|SMCE1_HUMAN(96), sp|Q969G3-4|SMCE1_HUMAN(131), sp|Q969G3-5|SMCE1_HUMAN(131), sp|Q969G3-6|SMCE1_HUMAN(96), sp|Q969G3|SMCE1_HUMAN(166), tr|B4DGM3|B4DGM3_HUMAN(148), tr|J3QKS7|J3QKS7_HUMAN(150)	2
sp|Q09666|AHNK_HUMAN(721)	2
sp|P17544-4|ATF7_HUMAN(107), sp|P17544-6|ATF7_HUMAN(107), sp|P17544|ATF7_HUMAN(118), tr|F8VWG7|F8VWG7_HUMAN(12), tr|K7EKZ7|K7EKZ7_HUMAN(12), tr|K7ELQ4|K7ELQ4_HUMAN(107), tr|K7ESA4|K7ESA4_HUMAN(118)	2
sp|P07910-2|HNRPC_HUMAN(29), sp|P07910-3|HNRPC_HUMAN(29), sp|P07910-4|HNRPC_HUMAN(29), sp|P07910|HNRPC_HUMAN(29), tr|B2R5W2|B2R5W2_HUMAN(29), tr|B4DSU6|B4DSU6_HUMAN(29), tr|B4DY08|B4DY08_HUMAN(29), tr|G3V251|G3V251_HUMAN(29), tr|G3V2H6|G3V2H6_HUMAN(29), tr|G3V2Q1|G3V2Q1_HUMAN(29), tr|G3V3K6|G3V3K6_HUMAN(29), tr|G3V4C1|G3V4C1_HUMAN(29), tr|G3V4M8|G3V4M8_HUMAN(29), tr|G3V4W0|G3V4W0_HUMAN(29), tr|G3…	2
sp|Q86UP3-2|ZFHX4_HUMAN(109), sp|Q86UP3-3|ZFHX4_HUMAN(109), sp|Q86UP3-4|ZFHX4_HUMAN(109), sp|Q86UP3-5|ZFHX4_HUMAN(109), sp|Q86UP3|ZFHX4_HUMAN(109), tr|E5RG79|E5RG79_HUMAN(109), tr|E5RGK3|E5RGK3_HUMAN(109), tr|E5RHS1|E5RHS1_HUMAN(109), tr|E7EVZ1|E7EVZ1_HUMAN(109)	2
sp|O95433-2|AHSA1_HUMAN(182), sp|O95433|AHSA1_HUMAN(182), tr|G3V438|G3V438_HUMAN(47), tr|H0YJG7|H0YJG7_HUMAN(128)	2
sp|P62241|RS8_HUMAN(128), tr|Q5JR95|Q5JR95_HUMAN(108)	2
tr|A0A1B0GTZ1|A0A1B0GTZ1_HUMAN(297)	2
sp|P04350|TBB4A_HUMAN(350), sp|P07437|TBB5_HUMAN(350), sp|P68371|TBB4B_HUMAN(350), sp|Q13885|TBB2A_HUMAN(350), sp|Q9BVA1|TBB2B_HUMAN(350), tr|Q5JP53|Q5JP53_HUMAN(332), tr|Q5ST81|Q5ST81_HUMAN(278)	2
sp|Q5VZL5-2|ZMYM4_HUMAN(273), sp|Q5VZL5-4|ZMYM4_HUMAN(241), sp|Q5VZL5|ZMYM4_HUMAN(273), tr|H7C1I7|H7C1I7_HUMAN(22)	2
sp|Q8NG31-2|KNL1_HUMAN(804), sp|Q8NG31-3|KNL1_HUMAN(804), sp|Q8NG31-4|KNL1_HUMAN(804), sp|Q8NG31|KNL1_HUMAN(830), tr|E9PPJ1|E9PPJ1_HUMAN(804)	2
sp|P15923-2|TFE2_HUMAN(502), sp|P15923-3|TFE2_HUMAN(451), sp|P15923|TFE2_HUMAN(502), tr|A0A0A0MRB7|A0A0A0MRB7_HUMAN(451), tr|K7EK65|K7EK65_HUMAN(32), tr|K7EKB9|K7EKB9_HUMAN(27), tr|K7EMM4|K7EMM4_HUMAN(71), tr|K7ENH8|K7ENH8_HUMAN(165), tr|K7ERZ7|K7ERZ7_HUMAN(52), tr|X6REB3|X6REB3_HUMAN(531)	2
sp|P61254|RL26_HUMAN(136)	2
sp|Q9UKV3-5|ACINU_HUMAN(506), sp|Q9UKV3|ACINU_HUMAN(506), tr|E7EQT4|E7EQT4_HUMAN(466), tr|S4R3H4|S4R3H4_HUMAN(448)	2
sp|Q14692|BMS1_HUMAN(762)	2
sp|Q96T23-2|RSF1_HUMAN(1041), sp|Q96T23-3|RSF1_HUMAN(820), sp|Q96T23|RSF1_HUMAN(1072), tr|H0YDG9|H0YDG9_HUMAN(181)	2
sp|P46100-2|ATRX_HUMAN(1598), sp|P46100-3|ATRX_HUMAN(1685), sp|P46100-4|ATRX_HUMAN(1764), sp|P46100-5|ATRX_HUMAN(1647), sp|P46100|ATRX_HUMAN(1802), tr|H0Y3T0|H0Y3T0_HUMAN(129)	2
sp|Q9NY12-2|GAR1_HUMAN(134), sp|Q9NY12|GAR1_HUMAN(134)	2
sp|O95292|VAPB_HUMAN(147)	2
sp|P51531-2|SMCA2_HUMAN(1286), sp|P51531|SMCA2_HUMAN(1286), sp|P51532-2|SMCA4_HUMAN(1316), sp|P51532-3|SMCA4_HUMAN(1316), sp|P51532-4|SMCA4_HUMAN(1316), sp|P51532-5|SMCA4_HUMAN(1316), sp|P51532|SMCA4_HUMAN(1349), tr|A0A0A0MT49|A0A0A0MT49_HUMAN(1380), tr|A0A0U1RQZ9|A0A0U1RQZ9_HUMAN(1286), tr|A0A0U1RRG6|A0A0U1RRG6_HUMAN(79), tr|F6VDE0|F6VDE0_HUMAN(1228), tr|Q9HBD4|Q9HBD4_HUMAN(1349)	2
sp|Q6AHZ1-2|Z518A_HUMAN(604), sp|Q6AHZ1|Z518A_HUMAN(1134)	2
sp|Q4ZG55-4|GREB1_HUMAN(431), sp|Q4ZG55|GREB1_HUMAN(1433)	2
sp|Q9NWH9-3|SLTM_HUMAN(69), sp|Q9NWH9|SLTM_HUMAN(500), tr|H7C3F4|H7C3F4_HUMAN(93)	2
sp|Q6AHZ1-2|Z518A_HUMAN(398), sp|Q6AHZ1|Z518A_HUMAN(928)	2
sp|Q9ULU4-10|PKCB1_HUMAN(631), sp|Q9ULU4-11|PKCB1_HUMAN(611), sp|Q9ULU4-12|PKCB1_HUMAN(631), sp|Q9ULU4-13|PKCB1_HUMAN(631), sp|Q9ULU4-14|PKCB1_HUMAN(606), sp|Q9ULU4-15|PKCB1_HUMAN(559), sp|Q9ULU4-16|PKCB1_HUMAN(606), sp|Q9ULU4-17|PKCB1_HUMAN(606), sp|Q9ULU4-18|PKCB1_HUMAN(559), sp|Q9ULU4-19|PKCB1_HUMAN(638), sp|Q9ULU4-20|PKCB1_HUMAN(611), sp|Q9ULU4-21|PKCB1_HUMAN(586), sp|Q9ULU4-22|PKCB1_HUMAN(63…	2
sp|Q03188-2|CENPC_HUMAN(202), sp|Q03188|CENPC_HUMAN(202), tr|H0Y8J2|H0Y8J2_HUMAN(109)	2
sp|Q9BQI6|SLF1_HUMAN(177)	2
sp|Q9Y4A5-2|TRRAP_HUMAN(2706), sp|Q9Y4A5|TRRAP_HUMAN(2724), tr|F2Z2U4|F2Z2U4_HUMAN(2706), tr|H0Y4W2|H0Y4W2_HUMAN(2446)	2
sp|Q7Z5J4-2|RAI1_HUMAN(864), sp|Q7Z5J4-3|RAI1_HUMAN(911), sp|Q7Z5J4-4|RAI1_HUMAN(911), sp|Q7Z5J4|RAI1_HUMAN(911), tr|A8MXE8|A8MXE8_HUMAN(911)	2
sp|P49792|RBP2_HUMAN(2801)	2
sp|Q8NHM5-2|KDM2B_HUMAN(893), sp|Q8NHM5-3|KDM2B_HUMAN(878), sp|Q8NHM5-4|KDM2B_HUMAN(821), sp|Q8NHM5|KDM2B_HUMAN(890), tr|A0A0C4DGG3|A0A0C4DGG3_HUMAN(258)	2
sp|Q14966-3|ZN638_HUMAN(1676), sp|Q14966-5|ZN638_HUMAN(773), sp|Q14966|ZN638_HUMAN(1676), tr|A0A096LPK8|A0A096LPK8_HUMAN(18)	2
sp|Q8ND82|Z280C_HUMAN(467), tr|Q9UJJ2|Q9UJJ2_HUMAN(418)	2
sp|O43290|SNUT1_HUMAN(142), tr|E9PQI8|E9PQI8_HUMAN(142)	2
sp|P37275-2|ZEB1_HUMAN(109), sp|P37275-3|ZEB1_HUMAN(41), sp|P37275-5|ZEB1_HUMAN(92), sp|P37275|ZEB1_HUMAN(108), tr|F6TDF5|F6TDF5_HUMAN(109), tr|H0YMN2|H0YMN2_HUMAN(92)	2
sp|Q6PJT7-11|ZC3HE_HUMAN(141), sp|Q6PJT7-2|ZC3HE_HUMAN(160), sp|Q6PJT7-3|ZC3HE_HUMAN(160), sp|Q6PJT7-4|ZC3HE_HUMAN(126), sp|Q6PJT7-5|ZC3HE_HUMAN(160), sp|Q6PJT7-9|ZC3HE_HUMAN(160), sp|Q6PJT7|ZC3HE_HUMAN(160), tr|G3V256|G3V256_HUMAN(160), tr|G3V3R9|G3V3R9_HUMAN(147), tr|G3V3Y4|G3V3Y4_HUMAN(126), tr|G3V572|G3V572_HUMAN(126), tr|H0YJA2|H0YJA2_HUMAN(76)	2
sp|Q96ST3|SIN3A_HUMAN(563)	2
sp|P78347-2|GTF2I_HUMAN(703), sp|P78347-3|GTF2I_HUMAN(724), sp|P78347-4|GTF2I_HUMAN(723), sp|P78347|GTF2I_HUMAN(744)	2
tr|D6RFG7|D6RFG7_HUMAN(435)	2
sp|Q96DI7-2|SNR40_HUMAN(18), sp|Q96DI7|SNR40_HUMAN(18)	2
sp|Q92618|ZN516_HUMAN(1053), tr|A0A087WUJ4|A0A087WUJ4_HUMAN(444)	2
sp|Q99590-2|SCAFB_HUMAN(223), sp|Q99590|SCAFB_HUMAN(538), tr|A0A0A0MTP7|A0A0A0MTP7_HUMAN(478), tr|F8VXG7|F8VXG7_HUMAN(346)	2
sp|O60814|H2B1K_HUMAN(44), sp|P57053|H2BFS_HUMAN(44), sp|P58876|H2B1D_HUMAN(44), sp|P62807|H2B1C_HUMAN(44), sp|Q5QNW6-2|H2B2F_HUMAN(44), sp|Q5QNW6|H2B2F_HUMAN(44), sp|Q93079|H2B1H_HUMAN(44), sp|Q99877|H2B1N_HUMAN(44), sp|Q99879|H2B1M_HUMAN(44), sp|Q99880|H2B1L_HUMAN(44), tr|U3KQK0|U3KQK0_HUMAN(44)	2
sp|Q14683|SMC1A_HUMAN(294), tr|G8JLG1|G8JLG1_HUMAN(272)	2
sp|O75150-3|BRE1B_HUMAN(748), sp|O75150-4|BRE1B_HUMAN(648), sp|O75150|BRE1B_HUMAN(748), tr|H3BP71|H3BP71_HUMAN(708)	2
sp|Q9UBW7|ZMYM2_HUMAN(812)	2
sp|Q9UIG0-2|BAZ1B_HUMAN(1103), sp|Q9UIG0|BAZ1B_HUMAN(1107)	2
sp|Q5VZL5-2|ZMYM4_HUMAN(511), sp|Q5VZL5-3|ZMYM4_HUMAN(187), sp|Q5VZL5-4|ZMYM4_HUMAN(479), sp|Q5VZL5|ZMYM4_HUMAN(511), tr|H7C1I7|H7C1I7_HUMAN(260)	2
sp|Q13887-4|KLF5_HUMAN(71), sp|Q13887|KLF5_HUMAN(162)	2
sp|O14646-2|CHD1_HUMAN(962), sp|O14646|CHD1_HUMAN(962)	2
sp|P11171-2|41_HUMAN(714), sp|P11171-3|41_HUMAN(524), sp|P11171-4|41_HUMAN(505), sp|P11171-5|41_HUMAN(658), sp|P11171-6|41_HUMAN(449), sp|P11171|41_HUMAN(747), tr|Q4VB86|Q4VB86_HUMAN(505)	2
sp|Q14781|CBX2_HUMAN(153)	2
sp|Q68E01-2|INT3_HUMAN(507), sp|Q68E01-3|INT3_HUMAN(301), sp|Q68E01-4|INT3_HUMAN(20), sp|Q68E01|INT3_HUMAN(508)	2
sp|P07900-2|HS90A_HUMAN(234), sp|P07900|HS90A_HUMAN(112), sp|P08238|HS90B_HUMAN(107), sp|Q14568|HS902_HUMAN(112)	2
sp|P11388-2|TOP2A_HUMAN(1088), sp|P11388-3|TOP2A_HUMAN(1098), sp|P11388-4|TOP2A_HUMAN(1143), sp|P11388|TOP2A_HUMAN(1062)	2
sp|O75444-1|MAF_HUMAN(33), sp|O75444|MAF_HUMAN(33), tr|H3BP11|H3BP11_HUMAN(33)	2
sp|Q8TED0-2|UTP15_HUMAN(46), sp|Q8TED0-3|UTP15_HUMAN(217), sp|Q8TED0|UTP15_HUMAN(236), tr|H0Y8P4|H0Y8P4_HUMAN(263)	2
sp|P55265-2|DSRAD_HUMAN(798), sp|P55265-3|DSRAD_HUMAN(779), sp|P55265-4|DSRAD_HUMAN(841), sp|P55265-5|DSRAD_HUMAN(503), sp|P55265|DSRAD_HUMAN(798), tr|H0YCK3|H0YCK3_HUMAN(793)	2
sp|Q6AHZ1-2|Z518A_HUMAN(183), sp|Q6AHZ1|Z518A_HUMAN(713)	2
sp|Q8WV22|NSE1_HUMAN(241)	2
sp|Q9H2P0|ADNP_HUMAN(809)	2
sp|Q9Y3M9-2|ZN337_HUMAN(426), sp|Q9Y3M9|ZN337_HUMAN(458)	2
sp|Q2TAA8-2|TXIP1_HUMAN(213), sp|Q2TAA8|TXIP1_HUMAN(505), tr|B4DXD0|B4DXD0_HUMAN(559), tr|E7ENJ7|E7ENJ7_HUMAN(490), tr|J3KQF4|J3KQF4_HUMAN(376)	2
sp|Q9H2X6-2|HIPK2_HUMAN(30), sp|Q9H2X6-3|HIPK2_HUMAN(30), sp|Q9H2X6|HIPK2_HUMAN(30), tr|H7BXX9|H7BXX9_HUMAN(23)	2
sp|P19338|NUCL_HUMAN(295)	2
sp|Q9BXW9-1|FACD2_HUMAN(324), sp|Q9BXW9-3|FACD2_HUMAN(324), sp|Q9BXW9|FACD2_HUMAN(324)	2
sp|Q8N1G0-2|ZN687_HUMAN(372), sp|Q8N1G0|ZN687_HUMAN(372), tr|F8WCX2|F8WCX2_HUMAN(372)	2
sp|Q9BZE4-2|NOG1_HUMAN(537), sp|Q9BZE4-3|NOG1_HUMAN(468), sp|Q9BZE4|NOG1_HUMAN(584)	2
sp|Q92922|SMRC1_HUMAN(796)	2
sp|Q13129|RLF_HUMAN(931)	2
sp|Q13029-2|PRDM2_HUMAN(1257), sp|Q13029-3|PRDM2_HUMAN(1056), sp|Q13029-5|PRDM2_HUMAN(1056), sp|Q13029|PRDM2_HUMAN(1257)	2
sp|Q13415|ORC1_HUMAN(572)	2
sp|Q92576-2|PHF3_HUMAN(307), sp|Q92576|PHF3_HUMAN(395), tr|A0A1B0GX99|A0A1B0GX99_HUMAN(348), tr|D6R9X2|D6R9X2_HUMAN(395), tr|E7EVH3|E7EVH3_HUMAN(209), tr|E9PE34|E9PE34_HUMAN(307)	2
sp|Q8N1G0-2|ZN687_HUMAN(464), sp|Q8N1G0|ZN687_HUMAN(464), tr|F8WCX2|F8WCX2_HUMAN(464), tr|H0Y5I5|H0Y5I5_HUMAN(67)	2
sp|Q12788|TBL3_HUMAN(433), tr|A0A087WYP7|A0A087WYP7_HUMAN(319)	2
sp|Q5VUA4|ZN318_HUMAN(2007)	2
sp|Q71F23-3|CENPU_HUMAN(207), sp|Q71F23|CENPU_HUMAN(207), tr|Q09GN1|Q09GN1_HUMAN(207)	2
sp|Q96BF6|NACC2_HUMAN(174)	2
sp|Q13868-2|EXOS2_HUMAN(65), sp|Q13868-3|EXOS2_HUMAN(65), sp|Q13868|EXOS2_HUMAN(65), tr|A3KFL1|A3KFL1_HUMAN(65), tr|A3KFL2|A3KFL2_HUMAN(65), tr|A3KFL5|A3KFL5_HUMAN(61)	2
sp|Q03936-2|ZNF92_HUMAN(469), sp|Q03936-3|ZNF92_HUMAN(506), sp|Q03936|ZNF92_HUMAN(538), tr|C9IZS8|C9IZS8_HUMAN(462)	2
sp|Q86U86-2|PB1_HUMAN(549), sp|Q86U86-3|PB1_HUMAN(517), sp|Q86U86-4|PB1_HUMAN(549), sp|Q86U86-5|PB1_HUMAN(549), sp|Q86U86-6|PB1_HUMAN(549), sp|Q86U86-7|PB1_HUMAN(564), sp|Q86U86-8|PB1_HUMAN(564), sp|Q86U86-9|PB1_HUMAN(549), sp|Q86U86|PB1_HUMAN(549), tr|E7EVG2|E7EVG2_HUMAN(549), tr|H0Y5B5|H0Y5B5_HUMAN(508)	2
sp|Q6IQ32|ADNP2_HUMAN(1010)	2
sp|Q9BXA9-2|SALL3_HUMAN(934), sp|Q9BXA9-3|SALL3_HUMAN(801), sp|Q9BXA9-4|SALL3_HUMAN(801), sp|Q9BXA9|SALL3_HUMAN(934), tr|A0A087WXW6|A0A087WXW6_HUMAN(666), tr|A0A140TA70|A0A140TA70_HUMAN(934), tr|A0A140TA74|A0A140TA74_HUMAN(930), tr|A9JR48|A9JR48_HUMAN(665)	2
sp|Q8WWQ0|PHIP_HUMAN(1533)	2
sp|Q8NAF0|ZN579_HUMAN(551)	2
sp|Q9UBT2-2|SAE2_HUMAN(351), sp|Q9UBT2|SAE2_HUMAN(447)	2
sp|Q9Y2W2|WBP11_HUMAN(169)	2
sp|P07910|HNRPC_HUMAN(98), tr|G3V2Q1|G3V2Q1_HUMAN(98), tr|G3V555|G3V555_HUMAN(98), tr|G3V575|G3V575_HUMAN(98), tr|G3V576|G3V576_HUMAN(98)	2
sp|P38919|IF4A3_HUMAN(19), tr|I3L3H2|I3L3H2_HUMAN(19)	2
sp|P78347-4|GTF2I_HUMAN(266), sp|P78347|GTF2I_HUMAN(266)	2
sp|Q96GM8-2|TOE1_HUMAN(296), sp|Q96GM8|TOE1_HUMAN(376)	2
sp|Q9UGU0-2|TCF20_HUMAN(844), sp|Q9UGU0|TCF20_HUMAN(844)	2
sp|Q6ZVC0-2|NYAP1_HUMAN(795), sp|Q6ZVC0|NYAP1_HUMAN(794), tr|C9JS30|C9JS30_HUMAN(738)	2
sp|O95785-2|WIZ_HUMAN(425), sp|O95785-3|WIZ_HUMAN(596), sp|O95785-4|WIZ_HUMAN(466), sp|O95785|WIZ_HUMAN(1282), tr|B9EGQ5|B9EGQ5_HUMAN(463), tr|M0QXA7|M0QXA7_HUMAN(599)	2
sp|P29590-10|PML_HUMAN(401), sp|P29590-11|PML_HUMAN(401), sp|P29590-12|PML_HUMAN(401), sp|P29590-13|PML_HUMAN(401), sp|P29590-14|PML_HUMAN(401), sp|P29590-2|PML_HUMAN(401), sp|P29590-3|PML_HUMAN(401), sp|P29590-4|PML_HUMAN(401), sp|P29590-5|PML_HUMAN(401), sp|P29590-8|PML_HUMAN(401), sp|P29590-9|PML_HUMAN(401), sp|P29590|PML_HUMAN(401), tr|H3BT29|H3BT29_HUMAN(173), tr|H3BT57|H3BT57_HUMAN(401), tr…	2
sp|P27216|ANX13_HUMAN(7)	2
sp|A2RU30|TESP1_HUMAN(60), tr|E9PHY9|E9PHY9_HUMAN(60), tr|H0YDP3|H0YDP3_HUMAN(59)	2
sp|P52747-2|ZN143_HUMAN(182), sp|P52747-3|ZN143_HUMAN(212), sp|P52747|ZN143_HUMAN(213), tr|E7EN86|E7EN86_HUMAN(185)	2
sp|Q96N46|TTC14_HUMAN(723)	2
sp|Q13112|CAF1B_HUMAN(506)	2
sp|Q03112-3|EVI1_HUMAN(886), sp|Q03112-4|EVI1_HUMAN(763), sp|Q03112-5|EVI1_HUMAN(689), sp|Q03112-6|EVI1_HUMAN(690), sp|Q03112|EVI1_HUMAN(698), tr|A0A0C3SFZ7|A0A0C3SFZ7_HUMAN(699), tr|E7EQ57|E7EQ57_HUMAN(877), tr|E7EUL6|E7EUL6_HUMAN(689)	2
tr|E5RG67|E5RG67_HUMAN(138)	2
sp|Q6PJT7-10|ZC3HE_HUMAN(84), sp|Q6PJT7-11|ZC3HE_HUMAN(84), sp|Q6PJT7-2|ZC3HE_HUMAN(84), sp|Q6PJT7-3|ZC3HE_HUMAN(84), sp|Q6PJT7-4|ZC3HE_HUMAN(50), sp|Q6PJT7-5|ZC3HE_HUMAN(84), sp|Q6PJT7-9|ZC3HE_HUMAN(84), sp|Q6PJT7|ZC3HE_HUMAN(84), tr|G3V240|G3V240_HUMAN(50), tr|G3V256|G3V256_HUMAN(84), tr|G3V3R9|G3V3R9_HUMAN(71), tr|G3V3Y4|G3V3Y4_HUMAN(50), tr|G3V473|G3V473_HUMAN(50), tr|G3V572|G3V572_HUMAN(50)	2
sp|P68431|H31_HUMAN(19), sp|P84243|H33_HUMAN(19), sp|Q16695|H31T_HUMAN(19), sp|Q6NXT2|H3C_HUMAN(19), sp|Q71DI3|H32_HUMAN(19), tr|B4DEB1|B4DEB1_HUMAN(19), tr|K7EK07|K7EK07_HUMAN(19), tr|K7EMV3|K7EMV3_HUMAN(19), tr|K7EP01|K7EP01_HUMAN(19), tr|K7ES00|K7ES00_HUMAN(19), tr|Q5TEC6|Q5TEC6_HUMAN(19)	2
sp|Q01658|NC2B_HUMAN(103)	2
sp|P55854-2|SUMO3_HUMAN(7), sp|P55854|SUMO3_HUMAN(7), tr|A8MU27|A8MU27_HUMAN(7), tr|A8MUA9|A8MUA9_HUMAN(7)	2
sp|P09874|PARP1_HUMAN(337)	2
sp|O14686-3|KMT2D_HUMAN(4883), sp|O14686|KMT2D_HUMAN(4880)	2
sp|Q8WWQ0|PHIP_HUMAN(1528)	2
sp|P11388-2|TOP2A_HUMAN(975), sp|P11388-3|TOP2A_HUMAN(985), sp|P11388-4|TOP2A_HUMAN(1030), sp|P11388|TOP2A_HUMAN(949)	2
sp|Q9H9B1-3|EHMT1_HUMAN(644), sp|Q9H9B1-4|EHMT1_HUMAN(644), sp|Q9H9B1|EHMT1_HUMAN(644), tr|A0A0C4DGF8|A0A0C4DGF8_HUMAN(263), tr|A0A0D9SF38|A0A0D9SF38_HUMAN(160), tr|A0A1B0GU48|A0A1B0GU48_HUMAN(606), tr|A0A1B0GV09|A0A1B0GV09_HUMAN(613)	2
sp|Q13112|CAF1B_HUMAN(99)	2
sp|Q03933-2|HSF2_HUMAN(135), sp|Q03933|HSF2_HUMAN(135)	2
sp|P07900-2|HS90A_HUMAN(600), sp|P07900|HS90A_HUMAN(478)	2
sp|P22670|RFX1_HUMAN(541)	2
sp|P06733-2|ENOA_HUMAN(135), sp|P06733|ENOA_HUMAN(228)	2
sp|Q9Y6X2|PIAS3_HUMAN(110), tr|E7ESB4|E7ESB4_HUMAN(101)	2
sp|Q5T5X7|BEND3_HUMAN(158)	2
sp|Q15291-2|RBBP5_HUMAN(129), sp|Q15291|RBBP5_HUMAN(129)	2
sp|Q99459|CDC5L_HUMAN(135)	2
sp|Q5T0B9|ZN362_HUMAN(196)	2
sp|Q9UGU0-2|TCF20_HUMAN(1613), sp|Q9UGU0|TCF20_HUMAN(1613)	2
sp|P50502|F10A1_HUMAN(132), sp|Q8IZP2|ST134_HUMAN(128), tr|F6VDH7|F6VDH7_HUMAN(95), tr|H7C3I1|H7C3I1_HUMAN(45), tr|Q3KNR6|Q3KNR6_HUMAN(132)	2
sp|P78347-2|GTF2I_HUMAN(695), sp|P78347-3|GTF2I_HUMAN(716), sp|P78347-4|GTF2I_HUMAN(715), sp|P78347|GTF2I_HUMAN(736)	2
sp|Q2TB10|ZN800_HUMAN(126), tr|A0A087WXB4|A0A087WXB4_HUMAN(126), tr|C9JHX9|C9JHX9_HUMAN(126)	2
sp|P08235-2|MCR_HUMAN(428), sp|P08235-3|MCR_HUMAN(428), sp|P08235-4|MCR_HUMAN(428), sp|P08235|MCR_HUMAN(428), tr|A0A0D9SFL9|A0A0D9SFL9_HUMAN(428), tr|B0ZBF6|B0ZBF6_HUMAN(428), tr|B0ZBF8|B0ZBF8_HUMAN(428)	2
sp|Q13263-2|TIF1B_HUMAN(190), sp|Q13263|TIF1B_HUMAN(272), tr|M0R3C0|M0R3C0_HUMAN(138)	2
sp|Q5BKZ1-3|ZN326_HUMAN(177), sp|Q5BKZ1|ZN326_HUMAN(383), tr|A0A0A0MRN4|A0A0A0MRN4_HUMAN(294)	2
sp|Q9H7E2-2|TDRD3_HUMAN(469), sp|Q9H7E2-3|TDRD3_HUMAN(563), sp|Q9H7E2|TDRD3_HUMAN(470)	2
sp|P17987|TCPA_HUMAN(233), tr|E7EQR6|E7EQR6_HUMAN(78), tr|E7ERF2|E7ERF2_HUMAN(233), tr|F5GZ03|F5GZ03_HUMAN(31), tr|F5H282|F5H282_HUMAN(9)	2
sp|P11388-2|TOP2A_HUMAN(1114), sp|P11388-3|TOP2A_HUMAN(1124), sp|P11388-4|TOP2A_HUMAN(1169), sp|P11388|TOP2A_HUMAN(1088)	2
tr|E5RG67|E5RG67_HUMAN(133)	2
sp|Q15061|WDR43_HUMAN(430)	2
sp|Q15697|ZN174_HUMAN(204)	2
sp|Q8N163|CCAR2_HUMAN(916), tr|H0YB24|H0YB24_HUMAN(608)	2
sp|P35226|BMI1_HUMAN(88), tr|Q5T8Z4|Q5T8Z4_HUMAN(88), tr|Q5T8Z6|Q5T8Z6_HUMAN(88), tr|R4GMX3|R4GMX3_HUMAN(231)	2
sp|Q9HCM1|K1551_HUMAN(1136)	2
sp|P11388-2|TOP2A_HUMAN(19), sp|P11388-3|TOP2A_HUMAN(19), sp|P11388-4|TOP2A_HUMAN(19), sp|P11388|TOP2A_HUMAN(19)	2
sp|Q96C01|F136A_HUMAN(18), tr|C9J2Y4|C9J2Y4_HUMAN(18), tr|E7EQY1|E7EQY1_HUMAN(18)	2
tr|G3XAG3|G3XAG3_HUMAN(113)	2
sp|Q15022|SUZ12_HUMAN(72), tr|J3QQW9|J3QQW9_HUMAN(72)	2
sp|Q96T23-2|RSF1_HUMAN(311), sp|Q96T23-3|RSF1_HUMAN(90), sp|Q96T23|RSF1_HUMAN(342), tr|H0YCN2|H0YCN2_HUMAN(143), tr|H0YER1|H0YER1_HUMAN(341)	2
sp|A2AJT9-2|CX023_HUMAN(604), sp|A2AJT9|CX023_HUMAN(633), tr|F2Z385|F2Z385_HUMAN(169)	2
sp|P06748-2|NPM_HUMAN(73), sp|P06748-3|NPM_HUMAN(73), sp|P06748|NPM_HUMAN(73)	2
sp|Q6ZRS2-2|SRCAP_HUMAN(2199), sp|Q6ZRS2-3|SRCAP_HUMAN(2103), sp|Q6ZRS2|SRCAP_HUMAN(2261), tr|A0A0A0MS59|A0A0A0MS59_HUMAN(2002), tr|A0A0C4DFX4|A0A0C4DFX4_HUMAN(2084)	2
sp|Q9Y6Y8-2|S23IP_HUMAN(910), sp|Q9Y6Y8|S23IP_HUMAN(910)	2
sp|P16591|FER_HUMAN(29), tr|A0A0D9SEV4|A0A0D9SEV4_HUMAN(29), tr|D6RAF9|D6RAF9_HUMAN(29)	2
sp|Q9NQV6-1|PRD10_HUMAN(668), sp|Q9NQV6-2|PRD10_HUMAN(664), sp|Q9NQV6-4|PRD10_HUMAN(750), sp|Q9NQV6-5|PRD10_HUMAN(668), sp|Q9NQV6-6|PRD10_HUMAN(750), sp|Q9NQV6-7|PRD10_HUMAN(754), sp|Q9NQV6|PRD10_HUMAN(754), tr|E9PLV1|E9PLV1_HUMAN(724), tr|E9PRS0|E9PRS0_HUMAN(467)	2
sp|Q9H2Y7-2|ZN106_HUMAN(263), sp|Q9H2Y7|ZN106_HUMAN(1035), tr|A0A0C4DGM5|A0A0C4DGM5_HUMAN(220), tr|H3BS99|H3BS99_HUMAN(89)	2
sp|O43818|U3IP2_HUMAN(97)	2
sp|O15550|KDM6A_HUMAN(1034), tr|A0A087X0R0|A0A087X0R0_HUMAN(1062), tr|F5H5V6|F5H5V6_HUMAN(983), tr|F5H6S1|F5H6S1_HUMAN(965), tr|F8W8R6|F8W8R6_HUMAN(1017), tr|H0Y5J3|H0Y5J3_HUMAN(677), tr|H0Y6I7|H0Y6I7_HUMAN(632)	2
sp|Q9UMY1-2|NOL7_HUMAN(131), sp|Q9UMY1|NOL7_HUMAN(131), tr|H7C2B1|H7C2B1_HUMAN(69)	2
sp|Q8NF99|ZN397_HUMAN(202)	2
sp|Q86UV5-6|UBP48_HUMAN(146)	2
sp|Q96HW7-2|INT4_HUMAN(26), sp|Q96HW7|INT4_HUMAN(26), tr|E9PIM3|E9PIM3_HUMAN(26), tr|F8WAA7|F8WAA7_HUMAN(26)	2
sp|O00566|MPP10_HUMAN(555)	2
sp|Q6ZVC0-2|NYAP1_HUMAN(792), sp|Q6ZVC0|NYAP1_HUMAN(791), tr|C9JS30|C9JS30_HUMAN(735)	2
sp|Q9Y2W2|WBP11_HUMAN(557)	2
sp|P62424|RL7A_HUMAN(21), tr|Q5T8U3|Q5T8U3_HUMAN(48)	2
sp|Q9H972-2|CN093_HUMAN(104), sp|Q9H972|CN093_HUMAN(104), tr|G3V2P0|G3V2P0_HUMAN(104), tr|G3V4W6|G3V4W6_HUMAN(104), tr|J3KPV9|J3KPV9_HUMAN(104)	2
sp|O95644-6|NFAC1_HUMAN(901), sp|O95644|NFAC1_HUMAN(914), tr|F5H4S8|F5H4S8_HUMAN(442)	2
sp|Q92786|PROX1_HUMAN(353)	2
sp|P0CG47|UBB_HUMAN(27), sp|P0CG48|UBC_HUMAN(27), sp|P62979|RS27A_HUMAN(27), sp|P62987|RL40_HUMAN(27), tr|B4DV12|B4DV12_HUMAN(27), tr|F5GXK7|F5GXK7_HUMAN(27), tr|F5GYU3|F5GYU3_HUMAN(27), tr|F5GZ39|F5GZ39_HUMAN(27), tr|F5H265|F5H265_HUMAN(27), tr|F5H2Z3|F5H2Z3_HUMAN(27), tr|F5H388|F5H388_HUMAN(27), tr|F5H6Q2|F5H6Q2_HUMAN(27), tr|F5H747|F5H747_HUMAN(27), tr|J3QKN0|J3QKN0_HUMAN(27), tr|J3QS39|J3QS39…	2
sp|Q15911-2|ZFHX3_HUMAN(304), sp|Q15911|ZFHX3_HUMAN(1218)	2
sp|Q9HB63-3|NET4_HUMAN(486), sp|Q9HB63|NET4_HUMAN(523)	2
sp|Q9H040|SPRTN_HUMAN(280), tr|B1AKT1|B1AKT1_HUMAN(176)	2
sp|Q13123|RED_HUMAN(427), tr|A0A0C4DGW5|A0A0C4DGW5_HUMAN(112)	2
sp|Q8N4X5-2|AF1L2_HUMAN(256), sp|Q8N4X5-4|AF1L2_HUMAN(284), sp|Q8N4X5|AF1L2_HUMAN(256), tr|F6QUH3|F6QUH3_HUMAN(274)	2
sp|P50990-2|TCPQ_HUMAN(241), sp|P50990-3|TCPQ_HUMAN(187), sp|P50990|TCPQ_HUMAN(260), tr|H7C4C8|H7C4C8_HUMAN(206)	2
sp|Q9UBW7|ZMYM2_HUMAN(709)	2
sp|Q15459|SF3A1_HUMAN(131)	2
sp|O60941-2|DTNB_HUMAN(559), sp|O60941-4|DTNB_HUMAN(589), sp|O60941-5|DTNB_HUMAN(552), sp|O60941|DTNB_HUMAN(619), tr|E7EVB6|E7EVB6_HUMAN(612), tr|E9PEY4|E9PEY4_HUMAN(582)	2
sp|Q9ULV3-2|CIZ1_HUMAN(311), sp|Q9ULV3-3|CIZ1_HUMAN(316), sp|Q9ULV3-4|CIZ1_HUMAN(340), sp|Q9ULV3-5|CIZ1_HUMAN(239), sp|Q9ULV3|CIZ1_HUMAN(340), tr|F5H2X7|F5H2X7_HUMAN(370), tr|H0Y5D5|H0Y5D5_HUMAN(262), tr|Q5SYW2|Q5SYW2_HUMAN(340), tr|Q9BTG3|Q9BTG3_HUMAN(307)	2
sp|O94901-2|SUN1_HUMAN(92), sp|O94901-3|SUN1_HUMAN(92), sp|O94901-4|SUN1_HUMAN(92), sp|O94901-5|SUN1_HUMAN(42), sp|O94901-6|SUN1_HUMAN(92), sp|O94901-7|SUN1_HUMAN(113), sp|O94901-8|SUN1_HUMAN(92), sp|O94901-9|SUN1_HUMAN(92), sp|O94901|SUN1_HUMAN(92), tr|C9JJU6|C9JJU6_HUMAN(92), tr|C9JK55|C9JK55_HUMAN(92), tr|C9JS54|C9JS54_HUMAN(92), tr|C9K051|C9K051_HUMAN(92), tr|E9PHI4|E9PHI4_HUMAN(92), tr|H7C01…	2
sp|O60264|SMCA5_HUMAN(724)	2
sp|Q155Q3-2|DIXC1_HUMAN(263), sp|Q155Q3|DIXC1_HUMAN(474)	2
sp|P18583-10|SON_HUMAN(277), sp|P18583-2|SON_HUMAN(277), sp|P18583-3|SON_HUMAN(277), sp|P18583-4|SON_HUMAN(277), sp|P18583-5|SON_HUMAN(277), sp|P18583-6|SON_HUMAN(277), sp|P18583-7|SON_HUMAN(277), sp|P18583-8|SON_HUMAN(277), sp|P18583-9|SON_HUMAN(277), sp|P18583|SON_HUMAN(277)	2
sp|Q8IYU2-2|HACE1_HUMAN(133), sp|Q8IYU2-3|HACE1_HUMAN(377), sp|Q8IYU2|HACE1_HUMAN(724), tr|H0YAU8|H0YAU8_HUMAN(159), tr|H0YBH3|H0YBH3_HUMAN(207)	2
sp|P10599-2|THIO_HUMAN(76), sp|P10599|THIO_HUMAN(96)	2
sp|P78347-2|GTF2I_HUMAN(693), sp|P78347-3|GTF2I_HUMAN(714), sp|P78347-4|GTF2I_HUMAN(713), sp|P78347|GTF2I_HUMAN(734)	2
sp|A6H8Y1-2|BDP1_HUMAN(208), sp|A6H8Y1-3|BDP1_HUMAN(208), sp|A6H8Y1-4|BDP1_HUMAN(208), sp|A6H8Y1-6|BDP1_HUMAN(188), sp|A6H8Y1-7|BDP1_HUMAN(208), sp|A6H8Y1|BDP1_HUMAN(208), tr|A0A0A0MRX7|A0A0A0MRX7_HUMAN(208), tr|A0A0G2JN16|A0A0G2JN16_HUMAN(208), tr|A0A0G2JNU3|A0A0G2JNU3_HUMAN(208)	2
sp|Q9NQB0-13|TF7L2_HUMAN(499), sp|Q9NQB0-16|TF7L2_HUMAN(504), sp|Q9NQB0-17|TF7L2_HUMAN(255), sp|Q9NQB0-3|TF7L2_HUMAN(539), sp|Q9NQB0-5|TF7L2_HUMAN(522), sp|Q9NQB0-7|TF7L2_HUMAN(522), sp|Q9NQB0-8|TF7L2_HUMAN(516), sp|Q9NQB0|TF7L2_HUMAN(539), tr|A0A0D9SGH8|A0A0D9SGH8_HUMAN(504), tr|C6ZRJ6|C6ZRJ6_HUMAN(454), tr|C6ZRK5|C6ZRK5_HUMAN(499), tr|E2GH26|E2GH26_HUMAN(527)	2
sp|P38919|IF4A3_HUMAN(15), tr|I3L3H2|I3L3H2_HUMAN(15)	2
sp|O43395-3|PRPF3_HUMAN(242), sp|O43395|PRPF3_HUMAN(377)	2
sp|Q96EP1-2|CHFR_HUMAN(246), sp|Q96EP1-3|CHFR_HUMAN(217), sp|Q96EP1-4|CHFR_HUMAN(258), sp|Q96EP1-5|CHFR_HUMAN(166), sp|Q96EP1|CHFR_HUMAN(258), tr|A0A096P6K8|A0A096P6K8_HUMAN(58), tr|F5H375|F5H375_HUMAN(118)	2
sp|Q9NS56-2|TOPRS_HUMAN(695), sp|Q9NS56|TOPRS_HUMAN(760)	2
sp|P11388-2|TOP2A_HUMAN(682), sp|P11388-3|TOP2A_HUMAN(692), sp|P11388-4|TOP2A_HUMAN(737), sp|P11388|TOP2A_HUMAN(656)	2
sp|P58876|H2B1D_HUMAN(6)	2
sp|Q9Y2W2|WBP11_HUMAN(168)	2
sp|Q96MF7|NSE2_HUMAN(173), tr|E5RFJ1|E5RFJ1_HUMAN(113), tr|E5RHW9|E5RHW9_HUMAN(173)	2
sp|O14715|RGPD8_HUMAN(822), sp|P49792|RBP2_HUMAN(822), sp|Q99666-2|RGPD5_HUMAN(822), sp|Q99666|RGPD5_HUMAN(822), tr|F8W705|F8W705_HUMAN(822), tr|J3KQ37|J3KQ37_HUMAN(682)	2
sp|Q13535-2|ATR_HUMAN(492), sp|Q13535-3|ATR_HUMAN(556), sp|Q13535|ATR_HUMAN(556), tr|D6RIG7|D6RIG7_HUMAN(173)	2
sp|Q8N4H5-2|TOM5_HUMAN(10), sp|Q8N4H5-3|TOM5_HUMAN(10), sp|Q8N4H5|TOM5_HUMAN(10), tr|F8W8Z9|F8W8Z9_HUMAN(10)	2
sp|Q14690|RRP5_HUMAN(1508)	2
sp|Q9NYW8-2|RBAK_HUMAN(59), sp|Q9NYW8|RBAK_HUMAN(59), tr|A0A0A6YYG8|A0A0A6YYG8_HUMAN(59), tr|I3L0D1|I3L0D1_HUMAN(59)	2
sp|Q9H2Y7|ZN106_HUMAN(477), tr|H3BNX5|H3BNX5_HUMAN(260)	2
sp|Q9NPB1|NT5M_HUMAN(134), tr|Q2I378|Q2I378_HUMAN(134)	2
sp|A8MW92|P20L1_HUMAN(851), tr|A0A0A0MQS0|A0A0A0MQS0_HUMAN(825), tr|F8W9L8|F8W9L8_HUMAN(826)	2
sp|P43686-2|PRS6B_HUMAN(366), sp|P43686|PRS6B_HUMAN(397)	2
sp|P11388-2|TOP2A_HUMAN(1309), sp|P11388-3|TOP2A_HUMAN(1319), sp|P11388-4|TOP2A_HUMAN(1364), sp|P11388|TOP2A_HUMAN(1283)	2
sp|P63244|RACK1_HUMAN(271), tr|D6RAC2|D6RAC2_HUMAN(223), tr|D6REE5|D6REE5_HUMAN(289), tr|D6RF23|D6RF23_HUMAN(55), tr|D6RHJ5|D6RHJ5_HUMAN(40), tr|H0Y8W2|H0Y8W2_HUMAN(202), tr|H0Y9P0|H0Y9P0_HUMAN(45), tr|H0YAF8|H0YAF8_HUMAN(152), tr|H0YAM7|H0YAM7_HUMAN(178), tr|J3KPE3|J3KPE3_HUMAN(227)	2
sp|P18848|ATF4_HUMAN(194)	2
sp|P62805|H4_HUMAN(78)	2
sp|Q16543|CDC37_HUMAN(135), tr|K7EKQ2|K7EKQ2_HUMAN(186), tr|K7EQA9|K7EQA9_HUMAN(135)	2
sp|Q9H2F5-2|EPC1_HUMAN(322), sp|Q9H2F5-3|EPC1_HUMAN(272), sp|Q9H2F5|EPC1_HUMAN(322)	2
sp|Q7Z5K2-2|WAPL_HUMAN(104), sp|Q7Z5K2-3|WAPL_HUMAN(146), sp|Q7Z5K2|WAPL_HUMAN(61)	2
sp|Q9UIG0-2|BAZ1B_HUMAN(1125), sp|Q9UIG0|BAZ1B_HUMAN(1129)	2
sp|O60832|DKC1_HUMAN(424)	2
sp|Q9NS73-2|MBIP1_HUMAN(212), sp|Q9NS73-3|MBIP1_HUMAN(212), sp|Q9NS73-5|MBIP1_HUMAN(212), sp|Q9NS73|MBIP1_HUMAN(212), tr|A0A087X1L0|A0A087X1L0_HUMAN(212), tr|S4R2X9|S4R2X9_HUMAN(209), tr|S4R3N2|S4R3N2_HUMAN(219), tr|S4R3P6|S4R3P6_HUMAN(172)	2
sp|Q9H582-2|ZN644_HUMAN(843), sp|Q9H582|ZN644_HUMAN(843), tr|A0A087WZL9|A0A087WZL9_HUMAN(415)	2
sp|Q6PJP8|DCR1A_HUMAN(508)	2
sp|Q8NFU7|TET1_HUMAN(1813)	2
sp|P62316-2|SMD2_HUMAN(41), sp|P62316|SMD2_HUMAN(51), tr|K7ERG4|K7ERG4_HUMAN(51)	2
sp|Q96PJ5-2|FCRL4_HUMAN(196), sp|Q96PJ5|FCRL4_HUMAN(196)	2
sp|Q9H5V7|IKZF5_HUMAN(208)	2
sp|Q9BSM1|PCGF1_HUMAN(80)	2
sp|Q86T24|KAISO_HUMAN(474)	2
sp|P27824-2|CALX_HUMAN(179), sp|P27824-3|CALX_HUMAN(36), sp|P27824|CALX_HUMAN(144), tr|D6RDP7|D6RDP7_HUMAN(144), tr|D6RFL1|D6RFL1_HUMAN(36), tr|D6RGY2|D6RGY2_HUMAN(80), tr|H0Y9H1|H0Y9H1_HUMAN(27), tr|H0Y9Q7|H0Y9Q7_HUMAN(113)	2
sp|Q9H0E3-2|SP130_HUMAN(434), sp|Q9H0E3-3|SP130_HUMAN(904), sp|Q9H0E3|SP130_HUMAN(869), tr|H7BXF5|H7BXF5_HUMAN(877)	2
sp|Q13838-2|DX39B_HUMAN(33), sp|Q13838|DX39B_HUMAN(33), tr|A0A0A0MT12|A0A0A0MT12_HUMAN(33), tr|A0A0G2JHN7|A0A0G2JHN7_HUMAN(33), tr|A0A0G2JJL7|A0A0G2JJL7_HUMAN(56), tr|F6QYI9|F6QYI9_HUMAN(56), tr|F6R6M7|F6R6M7_HUMAN(33), tr|F6S2B7|F6S2B7_HUMAN(33), tr|F6S4E6|F6S4E6_HUMAN(33), tr|F6SXL5|F6SXL5_HUMAN(48), tr|F6TRA5|F6TRA5_HUMAN(33), tr|F6U6E2|F6U6E2_HUMAN(33), tr|F6WLT2|F6WLT2_HUMAN(33), tr|Q5STU3|Q…	2
sp|Q9ULV3-2|CIZ1_HUMAN(372), sp|Q9ULV3-5|CIZ1_HUMAN(300), sp|Q9ULV3|CIZ1_HUMAN(401), tr|F5H2X7|F5H2X7_HUMAN(431), tr|H0Y5D5|H0Y5D5_HUMAN(323)	2
sp|Q9UBW7-2|ZMYM2_HUMAN(279), sp|Q9UBW7|ZMYM2_HUMAN(366)	2
sp|Q9Y2X3|NOP58_HUMAN(206), tr|H7BZ72|H7BZ72_HUMAN(76)	2
sp|Q71F23-3|CENPU_HUMAN(213), sp|Q71F23|CENPU_HUMAN(213), tr|Q09GN1|Q09GN1_HUMAN(213)	2
sp|Q9NQC3-2|RTN4_HUMAN(58), sp|Q9NQC3-5|RTN4_HUMAN(58), sp|Q9NQC3|RTN4_HUMAN(58), tr|F8W914|F8W914_HUMAN(30)	2
sp|O95785-2|WIZ_HUMAN(525), sp|O95785-3|WIZ_HUMAN(696), sp|O95785-4|WIZ_HUMAN(566), sp|O95785|WIZ_HUMAN(1382), tr|B9EGQ5|B9EGQ5_HUMAN(563), tr|M0QXA7|M0QXA7_HUMAN(699)	2
sp|Q15029-2|U5S1_HUMAN(678), sp|Q15029-3|U5S1_HUMAN(703), sp|Q15029|U5S1_HUMAN(713), tr|K7EP67|K7EP67_HUMAN(47)	2
sp|Q13426-2|XRCC4_HUMAN(210), sp|Q13426-3|XRCC4_HUMAN(210), sp|Q13426|XRCC4_HUMAN(210)	2
sp|Q92502-2|STAR8_HUMAN(13), tr|E5RFN7|E5RFN7_HUMAN(13)	2
sp|Q09472|EP300_HUMAN(1050), sp|Q92793-2|CBP_HUMAN(1048), sp|Q92793|CBP_HUMAN(1086), tr|I3L466|I3L466_HUMAN(621)	2
sp|Q03188-2|CENPC_HUMAN(166), sp|Q03188|CENPC_HUMAN(166), tr|H0Y8J2|H0Y8J2_HUMAN(73)	2
sp|O95983-2|MBD3_HUMAN(58), sp|O95983|MBD3_HUMAN(90), tr|A0A087WT34|A0A087WT34_HUMAN(34), tr|A0A087X1H1|A0A087X1H1_HUMAN(34), tr|A0A0A0MTS6|A0A0A0MTS6_HUMAN(34), tr|K7EIE8|K7EIE8_HUMAN(34)	2
sp|Q13435|SF3B2_HUMAN(790), tr|E9PPJ0|E9PPJ0_HUMAN(773)	2
sp|Q96C00|ZBTB9_HUMAN(307)	2
sp|Q92766-2|RREB1_HUMAN(857), sp|Q92766-3|RREB1_HUMAN(857), sp|Q92766-5|RREB1_HUMAN(857), sp|Q92766|RREB1_HUMAN(857)	2
sp|P60709|ACTB_HUMAN(326), sp|P62736|ACTA_HUMAN(328), sp|P63261|ACTG_HUMAN(326), sp|P63267-2|ACTH_HUMAN(284), sp|P63267|ACTH_HUMAN(327), sp|P68032|ACTC_HUMAN(328), sp|P68133|ACTS_HUMAN(328), tr|A6NL76|A6NL76_HUMAN(205)	2
sp|Q15906-2|VPS72_HUMAN(296), sp|Q15906|VPS72_HUMAN(285)	2
sp|P49790-2|NU153_HUMAN(326), sp|P49790-3|NU153_HUMAN(326), sp|P49790|NU153_HUMAN(326)	2
sp|Q13616|CUL1_HUMAN(464), tr|A0A0C4DGX4|A0A0C4DGX4_HUMAN(440)	2
sp|P49792|RBP2_HUMAN(1585)	2
sp|Q9NS73-2|MBIP1_HUMAN(153), sp|Q9NS73-3|MBIP1_HUMAN(153), sp|Q9NS73-5|MBIP1_HUMAN(153), sp|Q9NS73|MBIP1_HUMAN(153), tr|A0A087X1L0|A0A087X1L0_HUMAN(153), tr|S4R2X9|S4R2X9_HUMAN(150), tr|S4R3N2|S4R3N2_HUMAN(160), tr|S4R3P6|S4R3P6_HUMAN(113)	2
sp|O94913|PCF11_HUMAN(1511)	2
sp|Q92922|SMRC1_HUMAN(401)	2
sp|Q8IYH5-2|ZZZ3_HUMAN(707), sp|Q8IYH5-3|ZZZ3_HUMAN(214), sp|Q8IYH5|ZZZ3_HUMAN(708)	2
sp|Q96FZ2|HMCES_HUMAN(148), tr|D6R9T3|D6R9T3_HUMAN(100), tr|D6RAZ3|D6RAZ3_HUMAN(148)	2
sp|Q14149|MORC3_HUMAN(587)	2
sp|Q5SVZ6|ZMYM1_HUMAN(339), tr|Q5SVZ7|Q5SVZ7_HUMAN(339)	2
sp|Q99459|CDC5L_HUMAN(487)	2
sp|Q86UP3-2|ZFHX4_HUMAN(3361), sp|Q86UP3-4|ZFHX4_HUMAN(3333), sp|Q86UP3-5|ZFHX4_HUMAN(3378), sp|Q86UP3|ZFHX4_HUMAN(3329), tr|E7EVZ1|E7EVZ1_HUMAN(3352)	2
sp|P51532-2|SMCA4_HUMAN(711), sp|P51532-3|SMCA4_HUMAN(711), sp|P51532-4|SMCA4_HUMAN(711), sp|P51532-5|SMCA4_HUMAN(711), sp|P51532|SMCA4_HUMAN(711), tr|A0A0A0MT49|A0A0A0MT49_HUMAN(775), tr|Q9HBD4|Q9HBD4_HUMAN(711)	2
sp|Q12788|TBL3_HUMAN(407), tr|A0A087WYP7|A0A087WYP7_HUMAN(293)	2
sp|P17097-2|ZNF7_HUMAN(112), sp|P17097|ZNF7_HUMAN(101), tr|E9PJX9|E9PJX9_HUMAN(100), tr|E9PPK0|E9PPK0_HUMAN(101), tr|F5H290|F5H290_HUMAN(5)	2
sp|P68363-2|TBA1B_HUMAN(60), sp|P68363|TBA1B_HUMAN(60), sp|Q13748-2|TBA3C_HUMAN(60), sp|Q13748|TBA3C_HUMAN(60), sp|Q6PEY2|TBA3E_HUMAN(60), sp|Q71U36-2|TBA1A_HUMAN(25), sp|Q71U36|TBA1A_HUMAN(60), sp|Q9BQE3|TBA1C_HUMAN(60), tr|F5H5D3|F5H5D3_HUMAN(130), tr|F8VQQ4|F8VQQ4_HUMAN(25), tr|F8VRK0|F8VRK0_HUMAN(25), tr|F8VRZ4|F8VRZ4_HUMAN(25), tr|F8VS66|F8VS66_HUMAN(60), tr|F8VVB9|F8VVB9_HUMAN(60), tr|F8VWV…	2
sp|P09651-2|ROA1_HUMAN(8), sp|P09651-3|ROA1_HUMAN(8), sp|P09651|ROA1_HUMAN(8), tr|F8VTQ5|F8VTQ5_HUMAN(8), tr|F8W646|F8W646_HUMAN(8), tr|F8W6I7|F8W6I7_HUMAN(8)	2
sp|Q9NSC2-2|SALL1_HUMAN(1222), sp|Q9NSC2|SALL1_HUMAN(1319)	2
sp|Q9UIG0-2|BAZ1B_HUMAN(14), sp|Q9UIG0|BAZ1B_HUMAN(14)	2
sp|Q9BSI4-2|TINF2_HUMAN(306), sp|Q9BSI4|TINF2_HUMAN(306)	2
sp|Q9UIU6|SIX4_HUMAN(17), tr|G3V2N2|G3V2N2_HUMAN(9)	2
sp|Q9Y2X3|NOP58_HUMAN(355)	2
sp|O75643-2|U520_HUMAN(14), sp|O75643|U520_HUMAN(14)	2
sp|Q93009-3|UBP7_HUMAN(674), sp|Q93009|UBP7_HUMAN(690), tr|H3BND8|H3BND8_HUMAN(591)	2
sp|O75478-2|TAD2A_HUMAN(132), sp|O75478|TAD2A_HUMAN(132), tr|A0A024R0Y4|A0A024R0Y4_HUMAN(132), tr|A0A087WTV5|A0A087WTV5_HUMAN(52), tr|A0A087WU71|A0A087WU71_HUMAN(100), tr|A0A087WWR4|A0A087WWR4_HUMAN(132), tr|A0A087WYK3|A0A087WYK3_HUMAN(69), tr|A0A0J9YXZ4|A0A0J9YXZ4_HUMAN(100)	2
sp|Q9UEG4|ZN629_HUMAN(840)	2
sp|Q5TAP6|UT14C_HUMAN(639), sp|Q9BVJ6-2|UT14A_HUMAN(472), sp|Q9BVJ6-3|UT14A_HUMAN(588), sp|Q9BVJ6|UT14A_HUMAN(640)	2
sp|O43395-3|PRPF3_HUMAN(241), sp|O43395|PRPF3_HUMAN(376)	2
sp|Q9H4A3-2|WNK1_HUMAN(1748), sp|Q9H4A3-4|WNK1_HUMAN(1588), sp|Q9H4A3-5|WNK1_HUMAN(2247), sp|Q9H4A3-6|WNK1_HUMAN(2255), sp|Q9H4A3-7|WNK1_HUMAN(2408), sp|Q9H4A3|WNK1_HUMAN(1995), tr|F5GWT4|F5GWT4_HUMAN(1747)	2
sp|P63241-2|IF5A1_HUMAN(57), sp|P63241|IF5A1_HUMAN(27), sp|Q6IS14|IF5AL_HUMAN(27), tr|I3L397|I3L397_HUMAN(27), tr|I3L504|I3L504_HUMAN(27)	2
sp|P49792|RBP2_HUMAN(1398)	2
sp|Q86T24|KAISO_HUMAN(390)	2
sp|Q14839-2|CHD4_HUMAN(1612), sp|Q14839|CHD4_HUMAN(1584), tr|A0A0C4DGG9|A0A0C4DGG9_HUMAN(1609), tr|F5GWX5|F5GWX5_HUMAN(1577)	2
sp|Q92794|KAT6A_HUMAN(463), tr|A5PLL3|A5PLL3_HUMAN(463)	2
sp|P04406-2|G3P_HUMAN(173), sp|P04406|G3P_HUMAN(215), tr|E7EUT5|E7EUT5_HUMAN(140)	2
sp|Q6PJP8|DCR1A_HUMAN(670)	2
sp|Q9NVR2|INT10_HUMAN(464), tr|H0YBH6|H0YBH6_HUMAN(47)	2
sp|Q5UIP0-2|RIF1_HUMAN(1880), sp|Q5UIP0|RIF1_HUMAN(1880), tr|H7C2B5|H7C2B5_HUMAN(154)	2
sp|Q9H8M2-1|BRD9_HUMAN(277), sp|Q9H8M2-3|BRD9_HUMAN(257), sp|Q9H8M2-6|BRD9_HUMAN(320), sp|Q9H8M2|BRD9_HUMAN(373)	2
sp|Q92610|ZN592_HUMAN(886)	2
sp|Q93009-3|UBP7_HUMAN(679), sp|Q93009|UBP7_HUMAN(695), tr|H3BND8|H3BND8_HUMAN(596)	2
sp|Q149N8-2|SHPRH_HUMAN(295), sp|Q149N8-4|SHPRH_HUMAN(406), sp|Q149N8-5|SHPRH_HUMAN(406), sp|Q149N8|SHPRH_HUMAN(406), tr|A0A0D9SFM0|A0A0D9SFM0_HUMAN(406), tr|H7C2W2|H7C2W2_HUMAN(384), tr|K4DI94|K4DI94_HUMAN(295)	2
sp|P30414|NKTR_HUMAN(1163), tr|A0A087WYW3|A0A087WYW3_HUMAN(863)	2
sp|P09651-2|ROA1_HUMAN(298), sp|P09651-3|ROA1_HUMAN(245), sp|P09651|ROA1_HUMAN(350), tr|F8W6I7|F8W6I7_HUMAN(285), tr|H0YH80|H0YH80_HUMAN(169)	2
sp|P37275-2|ZEB1_HUMAN(38), sp|P37275-4|ZEB1_HUMAN(38), sp|P37275-5|ZEB1_HUMAN(21), sp|P37275|ZEB1_HUMAN(38), tr|F6TDF5|F6TDF5_HUMAN(38), tr|H0YMN2|H0YMN2_HUMAN(21), tr|H0YND9|H0YND9_HUMAN(38)	2
sp|Q9ULV3-2|CIZ1_HUMAN(748), sp|Q9ULV3-3|CIZ1_HUMAN(697), sp|Q9ULV3-4|CIZ1_HUMAN(721), sp|Q9ULV3-5|CIZ1_HUMAN(676), sp|Q9ULV3|CIZ1_HUMAN(777), tr|A0A0U1RQR2|A0A0U1RQR2_HUMAN(212), tr|F5H2X7|F5H2X7_HUMAN(833), tr|H0Y5D5|H0Y5D5_HUMAN(699), tr|Q5SYW2|Q5SYW2_HUMAN(749), tr|Q9BTG3|Q9BTG3_HUMAN(716)	2
sp|Q12824-2|SNF5_HUMAN(99), sp|Q12824|SNF5_HUMAN(108), tr|A0A0G2JSE9|A0A0G2JSE9_HUMAN(108), tr|A0A0U1RQQ2|A0A0U1RQQ2_HUMAN(50), tr|A0A0U1RRB8|A0A0U1RRB8_HUMAN(59), tr|C9JTA6|C9JTA6_HUMAN(108), tr|G5E975|G5E975_HUMAN(99)	2
sp|Q3L8U1-2|CHD9_HUMAN(1738), sp|Q3L8U1-3|CHD9_HUMAN(1738), sp|Q3L8U1|CHD9_HUMAN(1738), tr|A0A087WU44|A0A087WU44_HUMAN(106)	2
sp|Q8WWQ0|PHIP_HUMAN(1670)	2
sp|P43243-2|MATR3_HUMAN(329), sp|P43243|MATR3_HUMAN(617), tr|A0A0R4J2E8|A0A0R4J2E8_HUMAN(617), tr|A8MXP9|A8MXP9_HUMAN(617), tr|B3KM87|B3KM87_HUMAN(279), tr|D6REM6|D6REM6_HUMAN(617)	2
sp|Q9P0U3-2|SENP1_HUMAN(396), sp|Q9P0U3|SENP1_HUMAN(396)	2
sp|Q9UBW7-2|ZMYM2_HUMAN(166), sp|Q9UBW7|ZMYM2_HUMAN(253), tr|A0A087X151|A0A087X151_HUMAN(166)	2
sp|P20700|LMNB1_HUMAN(145), tr|A0A0D9SFE5|A0A0D9SFE5_HUMAN(145), tr|A0A0D9SFY5|A0A0D9SFY5_HUMAN(145), tr|E9PBF6|E9PBF6_HUMAN(145)	2
sp|Q6P1R3-2|MSD2_HUMAN(113), sp|Q6P1R3-3|MSD2_HUMAN(291), sp|Q6P1R3|MSD2_HUMAN(343)	2
sp|Q92785-2|REQU_HUMAN(10), sp|Q92785|REQU_HUMAN(10), tr|E9PN04|E9PN04_HUMAN(10), tr|J3KMZ8|J3KMZ8_HUMAN(10)	2
sp|Q9C091-3|GRB1L_HUMAN(1299), sp|Q9C091|GRB1L_HUMAN(1408)	2
sp|O95785-2|WIZ_HUMAN(465), sp|O95785-3|WIZ_HUMAN(636), sp|O95785-4|WIZ_HUMAN(506), sp|O95785|WIZ_HUMAN(1322), tr|B9EGQ5|B9EGQ5_HUMAN(503), tr|M0QXA7|M0QXA7_HUMAN(639)	2
sp|O15060|ZBT39_HUMAN(187)	2
sp|Q9H2F5-2|EPC1_HUMAN(325), sp|Q9H2F5-3|EPC1_HUMAN(275), sp|Q9H2F5|EPC1_HUMAN(325)	2
sp|Q9Y2W1|TR150_HUMAN(396)	2
sp|P28290-2|SSFA2_HUMAN(655), sp|P28290-3|SSFA2_HUMAN(808), sp|P28290|SSFA2_HUMAN(808), tr|E7EUL7|E7EUL7_HUMAN(317), tr|E9PHV5|E9PHV5_HUMAN(808)	2
sp|P04637-2|P53_HUMAN(139), sp|P04637-3|P53_HUMAN(139), sp|P04637-4|P53_HUMAN(100), sp|P04637-5|P53_HUMAN(100), sp|P04637-6|P53_HUMAN(100), sp|P04637-7|P53_HUMAN(7), sp|P04637-8|P53_HUMAN(7), sp|P04637-9|P53_HUMAN(7), sp|P04637|P53_HUMAN(139), tr|A0A087WZU8|A0A087WZU8_HUMAN(128), tr|A0A0U1RQC9|A0A0U1RQC9_HUMAN(100), tr|E7EMR6|E7EMR6_HUMAN(139), tr|E7EQX7|E7EQX7_HUMAN(139), tr|E7ESS1|E7ESS1_HUMAN(…	2
sp|P61247|RS3A_HUMAN(249), tr|D6R9B6|D6R9B6_HUMAN(130), tr|D6RAT0|D6RAT0_HUMAN(212), tr|H0Y9Y4|H0Y9Y4_HUMAN(193)	2
sp|Q9ULJ3-2|ZBT21_HUMAN(40), sp|Q9ULJ3|ZBT21_HUMAN(40), tr|E7EVF9|E7EVF9_HUMAN(40), tr|Q5KS07|Q5KS07_HUMAN(40)	2
sp|Q9H2Y7|ZN106_HUMAN(451), tr|H3BNX5|H3BNX5_HUMAN(234)	2
sp|Q9BY77-2|PDIP3_HUMAN(389), sp|Q9BY77|PDIP3_HUMAN(418), tr|F6VRR5|F6VRR5_HUMAN(435)	2
sp|Q9UBW7-2|ZMYM2_HUMAN(98), sp|Q9UBW7|ZMYM2_HUMAN(98), tr|A0A087X151|A0A087X151_HUMAN(98)	2
sp|Q9H2P0|ADNP_HUMAN(1035)	2
sp|Q9H2P0|ADNP_HUMAN(266)	2
sp|Q14202|ZMYM3_HUMAN(804), tr|A6NHB5|A6NHB5_HUMAN(806), tr|A6NHN7|A6NHN7_HUMAN(806)	2
sp|Q9H2Y7|ZN106_HUMAN(603), tr|H3BNX5|H3BNX5_HUMAN(386)	2
sp|Q9UHL9-2|GT2D1_HUMAN(294), sp|Q9UHL9-3|GT2D1_HUMAN(326), sp|Q9UHL9|GT2D1_HUMAN(294), tr|E9PFE2|E9PFE2_HUMAN(294)	2
sp|P28370-2|SMCA1_HUMAN(132), sp|P28370|SMCA1_HUMAN(132), tr|A0A0A0MRP6|A0A0A0MRP6_HUMAN(132), tr|B7ZLQ5|B7ZLQ5_HUMAN(132)	2
sp|P38398-4|BRCA1_HUMAN(714), sp|P38398-7|BRCA1_HUMAN(731), sp|P38398-8|BRCA1_HUMAN(684), sp|P38398|BRCA1_HUMAN(731), tr|A0A0U1RRA9|A0A0U1RRA9_HUMAN(690), tr|Q5YLB2|Q5YLB2_HUMAN(731)	2
sp|Q92922|SMRC1_HUMAN(421)	2
sp|Q14676-2|MDC1_HUMAN(1588), sp|Q14676-3|MDC1_HUMAN(1565), sp|Q14676-4|MDC1_HUMAN(829), sp|Q14676|MDC1_HUMAN(1852)	2
sp|P07910-2|HNRPC_HUMAN(210), sp|P07910-3|HNRPC_HUMAN(143), sp|P07910-4|HNRPC_HUMAN(167), sp|P07910|HNRPC_HUMAN(223), tr|B2R5W2|B2R5W2_HUMAN(210), tr|B4DY08|B4DY08_HUMAN(210), tr|G3V2D6|G3V2D6_HUMAN(131), tr|G3V4W0|G3V4W0_HUMAN(210), tr|G3V5V7|G3V5V7_HUMAN(107)	2
sp|Q9H2F5-2|EPC1_HUMAN(319), sp|Q9H2F5-3|EPC1_HUMAN(269), sp|Q9H2F5|EPC1_HUMAN(319)	2
sp|P20585|MSH3_HUMAN(215)	2
sp|Q9H2Y7-2|ZN106_HUMAN(493), sp|Q9H2Y7|ZN106_HUMAN(1265), tr|A0A0C4DGM5|A0A0C4DGM5_HUMAN(450)	2
sp|P0DMV8|HS71A_HUMAN(88), sp|P0DMV9|HS71B_HUMAN(88), tr|A0A0G2JIW1|A0A0G2JIW1_HUMAN(89)	2
sp|P20585|MSH3_HUMAN(165)	2
sp|A8CG34-2|P121C_HUMAN(391), sp|A8CG34|P121C_HUMAN(633), sp|Q96HA1-2|P121A_HUMAN(391), sp|Q96HA1-3|P121A_HUMAN(391), sp|Q96HA1|P121A_HUMAN(656), tr|A0A075B7F8|A0A075B7F8_HUMAN(633), tr|A0A087WY75|A0A087WY75_HUMAN(391)	2
sp|Q13263-2|TIF1B_HUMAN(425), sp|Q13263|TIF1B_HUMAN(507), tr|M0R0K9|M0R0K9_HUMAN(132)	2
sp|Q92783-2|STAM1_HUMAN(276), sp|Q92783|STAM1_HUMAN(276), tr|A6NMU3|A6NMU3_HUMAN(165)	2
sp|Q9Y2J2-2|E41L3_HUMAN(745), sp|Q9Y2J2-4|E41L3_HUMAN(798), sp|Q9Y2J2|E41L3_HUMAN(967), tr|A0A0A0MRA8|A0A0A0MRA8_HUMAN(798), tr|A0A0A0MSA4|A0A0A0MSA4_HUMAN(926), tr|A0A0J9YY18|A0A0J9YY18_HUMAN(301), tr|A8K968|A8K968_HUMAN(636), tr|J3QS83|J3QS83_HUMAN(20)	2
sp|Q9NTI5-2|PDS5B_HUMAN(523), sp|Q9NTI5|PDS5B_HUMAN(523)	2
sp|Q96RL1-2|UIMC1_HUMAN(215), sp|Q96RL1-3|UIMC1_HUMAN(137), sp|Q96RL1|UIMC1_HUMAN(215)	2
sp|P19338|NUCL_HUMAN(297)	2
sp|Q8N3U4-2|STAG2_HUMAN(92), sp|Q8N3U4|STAG2_HUMAN(92), tr|B1AMT0|B1AMT0_HUMAN(92), tr|B1AMT1|B1AMT1_HUMAN(92), tr|B1AMT2|B1AMT2_HUMAN(92), tr|B1AMT3|B1AMT3_HUMAN(92), tr|B1AMT4|B1AMT4_HUMAN(92)	2
sp|Q07955-2|SRSF1_HUMAN(38), sp|Q07955-3|SRSF1_HUMAN(38), sp|Q07955|SRSF1_HUMAN(38), tr|J3KSW7|J3KSW7_HUMAN(38), tr|J3KTL2|J3KTL2_HUMAN(38), tr|J3QQV5|J3QQV5_HUMAN(38)	2
sp|P0DMV8-2|HS71A_HUMAN(290), sp|P0DMV8|HS71A_HUMAN(345), sp|P0DMV9|HS71B_HUMAN(345), tr|A0A0G2JIW1|A0A0G2JIW1_HUMAN(346), tr|V9GZ37|V9GZ37_HUMAN(180)	2
sp|Q5VW38-2|GP107_HUMAN(305), sp|Q5VW38|GP107_HUMAN(305), tr|G5E994|G5E994_HUMAN(305)	2
sp|P78347-2|GTF2I_HUMAN(941), sp|P78347-3|GTF2I_HUMAN(962), sp|P78347-4|GTF2I_HUMAN(961), sp|P78347|GTF2I_HUMAN(982)	2
sp|Q92782-2|DPF1_HUMAN(156), sp|Q92782-3|DPF1_HUMAN(74), sp|Q92782|DPF1_HUMAN(156), tr|C8C3P2|C8C3P2_HUMAN(129), tr|C9IZH8|C9IZH8_HUMAN(74), tr|C9JGC1|C9JGC1_HUMAN(74), tr|E9PDV3|E9PDV3_HUMAN(130), tr|J3KQY6|J3KQY6_HUMAN(130)	2
sp|Q9BXA9-2|SALL3_HUMAN(957), sp|Q9BXA9-3|SALL3_HUMAN(824), sp|Q9BXA9-4|SALL3_HUMAN(824), sp|Q9BXA9|SALL3_HUMAN(957), tr|A0A087WXW6|A0A087WXW6_HUMAN(689), tr|A0A140TA70|A0A140TA70_HUMAN(957), tr|A0A140TA74|A0A140TA74_HUMAN(953), tr|A9JR48|A9JR48_HUMAN(688), tr|I3L3L8|I3L3L8_HUMAN(22)	2
sp|Q1ED39|KNOP1_HUMAN(249), tr|H3BPL4|H3BPL4_HUMAN(97)	2
sp|Q8ND82|Z280C_HUMAN(113), tr|Q9UJJ2|Q9UJJ2_HUMAN(113)	2
sp|Q13428-2|TCOF_HUMAN(430), sp|Q13428-3|TCOF_HUMAN(507), sp|Q13428-4|TCOF_HUMAN(507), sp|Q13428-5|TCOF_HUMAN(507), sp|Q13428-6|TCOF_HUMAN(507), sp|Q13428-7|TCOF_HUMAN(507), sp|Q13428-8|TCOF_HUMAN(430), sp|Q13428|TCOF_HUMAN(507), tr|E7ETY2|E7ETY2_HUMAN(507), tr|J3KQ96|J3KQ96_HUMAN(507)	2
sp|P62241|RS8_HUMAN(170), tr|Q5JR95|Q5JR95_HUMAN(150)	2
sp|Q8NFC6|BD1L1_HUMAN(2671)	2
sp|P26358-2|DNMT1_HUMAN(1625), sp|P26358-3|DNMT1_HUMAN(1273), sp|P26358|DNMT1_HUMAN(1609)	2
sp|Q96T23-2|RSF1_HUMAN(221), sp|Q96T23|RSF1_HUMAN(252), tr|H0YCN2|H0YCN2_HUMAN(53), tr|H0YER1|H0YER1_HUMAN(251)	2
sp|Q9H8E8-2|CSR2B_HUMAN(326), sp|Q9H8E8|CSR2B_HUMAN(454), tr|A0A075B6H4|A0A075B6H4_HUMAN(453)	2
sp|Q9BZK7|TBL1R_HUMAN(277), tr|A0A0D9SF63|A0A0D9SF63_HUMAN(277), tr|A0A1B0GVH3|A0A1B0GVH3_HUMAN(146)	2
sp|Q86UP3-2|ZFHX4_HUMAN(1344), sp|Q86UP3-4|ZFHX4_HUMAN(1299), sp|Q86UP3-5|ZFHX4_HUMAN(1344), sp|Q86UP3|ZFHX4_HUMAN(1299), tr|E7EVZ1|E7EVZ1_HUMAN(1318)	2
sp|P62508-2|ERR3_HUMAN(17), sp|P62508-3|ERR3_HUMAN(17), sp|P62508-4|ERR3_HUMAN(17), sp|P62508-5|ERR3_HUMAN(45), sp|P62508|ERR3_HUMAN(40), tr|C9J0E3|C9J0E3_HUMAN(17), tr|C9J5W9|C9J5W9_HUMAN(17), tr|C9JNX5|C9JNX5_HUMAN(17), tr|C9JU32|C9JU32_HUMAN(17)	2
sp|Q9NQW6-2|ANLN_HUMAN(254), sp|Q9NQW6|ANLN_HUMAN(254), tr|H7C0Y6|H7C0Y6_HUMAN(18), tr|H7C167|H7C167_HUMAN(18)	2
sp|P68104-2|EF1A1_HUMAN(30), sp|P68104|EF1A1_HUMAN(30), sp|Q05639|EF1A2_HUMAN(30), sp|Q5VTE0|EF1A3_HUMAN(30), tr|A0A087WV01|A0A087WV01_HUMAN(30), tr|A0A087WVQ9|A0A087WVQ9_HUMAN(30), tr|A6PW80|A6PW80_HUMAN(30), tr|Q5JR01|Q5JR01_HUMAN(30)	2
sp|Q86T24|KAISO_HUMAN(611)	2
sp|P12757-2|SKIL_HUMAN(50), sp|P12757-3|SKIL_HUMAN(50), sp|P12757-4|SKIL_HUMAN(50), sp|P12757-5|SKIL_HUMAN(30), sp|P12757|SKIL_HUMAN(50), sp|Q8WZ42-12|TITIN_HUMAN(13316), sp|Q8WZ42-13|TITIN_HUMAN(11809), tr|A0A0A0MTS7|A0A0A0MTS7_HUMAN(13316), tr|A0A1B0GXE3|A0A1B0GXE3_HUMAN(155), tr|C9J8R9|C9J8R9_HUMAN(50)	2
sp|O15015-2|ZN646_HUMAN(557), sp|O15015|ZN646_HUMAN(557)	2
sp|P63165|SUMO1_HUMAN(23), tr|B8ZZJ0|B8ZZJ0_HUMAN(23), tr|B8ZZN6|B8ZZN6_HUMAN(23), tr|B9A032|B9A032_HUMAN(23)	2
sp|Q96GM5-2|SMRD1_HUMAN(101), sp|Q96GM5|SMRD1_HUMAN(101), tr|F8VUB0|F8VUB0_HUMAN(101), tr|F8VW95|F8VW95_HUMAN(39), tr|F8VZ70|F8VZ70_HUMAN(101)	2
sp|Q9H165-2|BC11A_HUMAN(464), sp|Q9H165-4|BC11A_HUMAN(498), sp|Q9H165-6|BC11A_HUMAN(430), sp|Q9H165|BC11A_HUMAN(464)	2
sp|P45973|CBX5_HUMAN(69), tr|F8VNY3|F8VNY3_HUMAN(69)	2
sp|Q9H2Y7-2|ZN106_HUMAN(614), sp|Q9H2Y7|ZN106_HUMAN(1386), tr|A0A0C4DGM5|A0A0C4DGM5_HUMAN(571), tr|H3BS99|H3BS99_HUMAN(353)	2
sp|P49792|RBP2_HUMAN(1415)	2
sp|Q14137-2|BOP1_HUMAN(141), sp|Q14137|BOP1_HUMAN(253), tr|A0A075B729|A0A075B729_HUMAN(183)	2
sp|P83916|CBX1_HUMAN(33), tr|B5MD17|B5MD17_HUMAN(33), tr|C9JWS9|C9JWS9_HUMAN(33), tr|J3KS05|J3KS05_HUMAN(33), tr|K7ELA4|K7ELA4_HUMAN(33)	2
sp|P13639|EF2_HUMAN(648)	2
sp|P20700|LMNB1_HUMAN(312), tr|E9PBF6|E9PBF6_HUMAN(312)	2
sp|Q9ULM3|YETS2_HUMAN(114)	2
sp|O95478|NSA2_HUMAN(80), tr|A0A0A0MQZ6|A0A0A0MQZ6_HUMAN(80)	2
sp|P00492|HPRT_HUMAN(115)	2
sp|A6NKT7|RGPD3_HUMAN(924), sp|O14715|RGPD8_HUMAN(923), sp|P0DJD0|RGPD1_HUMAN(908), sp|P0DJD1|RGPD2_HUMAN(916), sp|P49792|RBP2_HUMAN(1899), sp|Q7Z3J3|RGPD4_HUMAN(924), sp|Q99666|RGPD5_HUMAN(923), tr|F8VYC4|F8VYC4_HUMAN(916), tr|J3KNE0|J3KNE0_HUMAN(918), tr|J3KQ37|J3KQ37_HUMAN(783)	2
sp|Q8IWI9-3|MGAP_HUMAN(1199), sp|Q8IWI9-4|MGAP_HUMAN(1199), sp|Q8IWI9|MGAP_HUMAN(1199)	2
sp|Q96PJ5-2|FCRL4_HUMAN(182), sp|Q96PJ5|FCRL4_HUMAN(182)	2
sp|Q86UP3-2|ZFHX4_HUMAN(1329), sp|Q86UP3-4|ZFHX4_HUMAN(1284), sp|Q86UP3-5|ZFHX4_HUMAN(1329), sp|Q86UP3|ZFHX4_HUMAN(1284), tr|E7EVZ1|E7EVZ1_HUMAN(1303)	2
sp|Q12888-2|TP53B_HUMAN(610), sp|Q12888-3|TP53B_HUMAN(610), sp|Q12888|TP53B_HUMAN(605), tr|A6NNK5|A6NNK5_HUMAN(610), tr|C9JXV0|C9JXV0_HUMAN(610)	2
sp|Q9Y6X8|ZHX2_HUMAN(455)	2
sp|Q9H165-2|BC11A_HUMAN(437), sp|Q9H165-4|BC11A_HUMAN(471), sp|Q9H165-6|BC11A_HUMAN(403), sp|Q9H165|BC11A_HUMAN(437)	2
sp|Q9BSM1|PCGF1_HUMAN(24)	2
sp|Q14151|SAFB2_HUMAN(551)	2
sp|Q9UBS9-2|SUCO_HUMAN(253), tr|B4DYM4|B4DYM4_HUMAN(58)	2
sp|Q8IWI9-3|MGAP_HUMAN(465), sp|Q8IWI9-4|MGAP_HUMAN(465), sp|Q8IWI9|MGAP_HUMAN(465), tr|H3BP52|H3BP52_HUMAN(465), tr|H3BTF4|H3BTF4_HUMAN(465)	2
tr|D6RFG7|D6RFG7_HUMAN(438)	2
sp|P05556|ITB1_HUMAN(794)	2
sp|Q9HCI7-2|MSL2_HUMAN(305), sp|Q9HCI7|MSL2_HUMAN(379)	2
sp|Q12830-2|BPTF_HUMAN(933), sp|Q12830-4|BPTF_HUMAN(1059), sp|Q12830|BPTF_HUMAN(1059), tr|E7ETD6|E7ETD6_HUMAN(920), tr|F5GXF5|F5GXF5_HUMAN(996)	2
sp|Q1ED39|KNOP1_HUMAN(353), tr|H3BNU8|H3BNU8_HUMAN(32), tr|H3BPL4|H3BPL4_HUMAN(178)	2
sp|Q12888-2|TP53B_HUMAN(1102), sp|Q12888-3|TP53B_HUMAN(1102), sp|Q12888|TP53B_HUMAN(1097), tr|A6NNK5|A6NNK5_HUMAN(1102)	2
sp|Q13185|CBX3_HUMAN(5), tr|B8ZZ43|B8ZZ43_HUMAN(5), tr|C9JMM0|C9JMM0_HUMAN(5)	2
sp|Q12888-2|TP53B_HUMAN(1337), sp|Q12888-3|TP53B_HUMAN(1337), sp|Q12888|TP53B_HUMAN(1332), tr|A6NNK5|A6NNK5_HUMAN(1337), tr|M0R142|M0R142_HUMAN(95)	2
sp|Q16649|NFIL3_HUMAN(10)	2
sp|Q02880-2|TOP2B_HUMAN(150), sp|Q02880|TOP2B_HUMAN(155), tr|E9PCY5|E9PCY5_HUMAN(150)	2
sp|Q8WYQ5-3|DGCR8_HUMAN(424), sp|Q8WYQ5|DGCR8_HUMAN(424)	2
sp|Q03468-2|ERCC6_HUMAN(32), sp|Q03468|ERCC6_HUMAN(32), tr|D6R9X7|D6R9X7_HUMAN(32)	2
sp|Q9HB63-3|NET4_HUMAN(480), sp|Q9HB63|NET4_HUMAN(517)	2
sp|Q9UHL9-2|GT2D1_HUMAN(588), sp|Q9UHL9-3|GT2D1_HUMAN(620), sp|Q9UHL9|GT2D1_HUMAN(588), tr|E9PFE2|E9PFE2_HUMAN(588)	2

## Sheet: SUMOylated spectra
Raw file	Scan number	Scan index	Sequence	Length	Missed cleavages	Modifications	Modified sequence	Oxidation (M) Probabilities	SUMO2_miss1 Probabilities	SUMO2_miss2 Probabilities	SUMO2_miss0 Probabilities	Oxidation (M) Score diffs	SUMO2_miss1 Score diffs	SUMO2_miss2 Score diffs	SUMO2_miss0 Score diffs	Acetyl (Protein N-term)	Oxidation (M)	SUMO2_miss1	SUMO2_miss2	SUMO2_miss0	Proteins	Charge	Fragmentation	Mass analyzer	Type	Scan event number	Isotope index	m/z	Mass	Mass error [ppm]	Mass error [Da]	Simple mass error [ppm]	Retention time	PEP	Score	Delta score	Score diff	Localization prob	Combinatorics	PIF	Fraction of total spectrum	Base peak fraction	Precursor full scan number	Precursor Intensity	Precursor apex fraction	Precursor apex offset	Precursor apex offset time	Diagnostic peak SUMO2_miss1 K	Diagnostic peak SUMO2_miss2 K
QE4_LC12_IAH_SUMO_R1_HEK_AspN_E1_F5	9220	6652	AAAYMKSLRKPLL	13	2	Oxidation (M),2 SUMO2_miss0	_AAAYM(Oxidation (M))K(SUMO2_miss0)SLRK(SUMO2_miss0)PLL_	AAAYM(1)KSLRKPLL			AAAYMK(1)SLRK(1)PLL	AAAYM(72)KSLRKPLL			AAAYMK(72)SLRK(72)PLL	0	1	0	0	2	sp|Q6ZMI0-3|PPR21_HUMAN;sp|Q6ZMI0-2|PPR21_HUMAN;sp|Q6ZMI0|PPR21_HUMAN	5	HCD	FTMS	MULTI-MSMS	4	2	680.549	3397.71	-2.2263	-0.0015151	593.369	24.638	0.030498	72.417	15.936	72.417	1	1	0	0	0	9216	10626059	1	0	0
QE4_LC12_IAH_SUMO_R1_HEK_AspN_E1_F4	20388	16550	AAESHWGLPVQKL	13	2	SUMO2_miss0	_AAESHWGLPVQK(SUMO2_miss0)L_				AAESHWGLPVQK(1)L				AAESHWGLPVQK(130)L	0	0	0	0	1	sp|Q5VYV7|SLX4I_HUMAN	3	HCD	FTMS	MULTI-MSMS	7	1	799.405	2395.19	1.0039	0.00080253	4.72309	51.839	0.016913	131.69	36.924	131.69	1	1	0	0	0	20381	2.50292e+06	1	0	0
QE4_LC12_IAH_SUMO_R1_HEK_AspN_E1_F4	16316	12988	AAESHWGLPVQKLEK	15	3	SUMO2_miss0	_AAESHWGLPVQK(SUMO2_miss0)LEK_				AAESHWGLPVQK(0.76)LEK(0.24)				AAESHWGLPVQK(5)LEK(-5)	0	0	0	0	1	sp|Q5VYV7|SLX4I_HUMAN	4	HCD	FTMS	MULTI-MSMS	4	1	664.09	2652.33	0.52801	0.00035065	6.36427	41.71	0.033855	104.94	58.938	5.012	0.76025	2	0	0	0	16312	3280668	0.280948	-5	0.0990257
QE4_LC12_IAH_SUMO_R1_HEK_AspN_E1_F5	16213	12769	AAESHWGLPVQKLEK	15	3	SUMO2_miss0	_AAESHWGLPVQK(SUMO2_miss0)LEK_				AAESHWGLPVQK(0.92)LEK(0.08)				AAESHWGLPVQK(11)LEK(-11)	0	0	0	0	1	sp|Q5VYV7|SLX4I_HUMAN	3	HCD	FTMS	MULTI-MSMS	7	1	885.117	2652.33	1.1925	0.0010555	387.335	41.754	0.022232	118.21	33.997	10.601	0.9199	2	0	0	0	16206	2141354	0.538826	1	-0.0198288
QE4_LC12_IAH_SUMO_R1_HEK_AspN_E1_F4	25745	21235	AAFVKALQQEQEIEQRLLQQGTAPAQAK	28	4	SUMO2_miss0	_AAFVK(SUMO2_miss0)ALQQEQEIEQRLLQQGTAPAQAK_				AAFVK(1)ALQQEQEIEQRLLQQGTAPAQAK				AAFVK(200)ALQQEQEIEQRLLQQGTAPAQAK(-200)	0	0	0	0	1	sp|Q86YP4-2|P66A_HUMAN;sp|Q86YP4|P66A_HUMAN;sp|Q86YP4-3|P66A_HUMAN	4	HCD	FTMS	MULTI-MSMS	4	1	1014.53	4054.09	2.1112	0.0021418	254.649	65.406	9.25e-17	243.95	151.46	198.82	1	2	0	0	0	25741	1.03082e+06	0.981732	-2	0.041214
QE4_LC12_IAH_SUMO_R1_HEK_AspN_E1_F5	25554	20931	AAFVKALQQEQEIEQRLLQQGTAPAQAK	28	4	SUMO2_miss0	_AAFVK(SUMO2_miss0)ALQQEQEIEQRLLQQGTAPAQAK_				AAFVK(1)ALQQEQEIEQRLLQQGTAPAQAK				AAFVK(260)ALQQEQEIEQRLLQQGTAPAQAK(-260)	0	0	0	0	1	sp|Q86YP4-2|P66A_HUMAN;sp|Q86YP4|P66A_HUMAN;sp|Q86YP4-3|P66A_HUMAN	4	HCD	FTMS	MULTI-MSMS	3	1	1014.53	4054.09	1.3424	0.0013619	253.144	65.02	1.04e-29	301.09	178.6	255.96	1	2	0	0	0	25551	2.7509e+06	0.662266	-12	0.243507
QE4_LC12_IAH_SUMO_R1_HEK_AspN_E1_F6	22661	18249	AAFVKALQQEQEIEQRLLQQGTAPAQAK	28	4	SUMO2_miss0	_AAFVK(SUMO2_miss0)ALQQEQEIEQRLLQQGTAPAQAK_				AAFVK(1)ALQQEQEIEQRLLQQGTAPAQAK				AAFVK(270)ALQQEQEIEQRLLQQGTAPAQAK(-270)	0	0	0	0	1	sp|Q86YP4-2|P66A_HUMAN;sp|Q86YP4|P66A_HUMAN;sp|Q86YP4-3|P66A_HUMAN	4	HCD	FTMS	MULTI-MSMS	4	2	1014.53	4054.09	-0.77916	-0.00079048	497.159	57.944	4.51e-30	310.31	214.47	265.18	1	2	0	0	0	22657	4.79708e+06	0.802456	-2	0.0402031
QE4_LC12_IAH_SUMO_R1_HEK_AspN_E1_F6	27796	22737	AAIGCGIVESILNWVKFK	18	2	SUMO2_miss0	_AAIGCGIVESILNWVK(SUMO2_miss0)FK_				AAIGCGIVESILNWVK(0.98)FK(0.02)				AAIGCGIVESILNWVK(17)FK(-17)	0	0	0	0	1	sp|P11388|TOP2A_HUMAN;sp|P11388-2|TOP2A_HUMAN;sp|P11388-3|TOP2A_HUMAN;sp|P11388-4|TOP2A_HUMAN	3	HCD	FTMS	MULTI-MSMS	1	2	989.18	2964.52	-0.75894	-0.00075073	677.728	70.656	1.29e-07	250.86	170.18	16.977	0.98034	2	0	0	0	27795	3085848	0.750728	1	-0.0153275
QE4_LC12_IAH_SUMO_R1_HEK_AspN_E1_F4	4081	2284	AARKSAPATGGVK	13	1	SUMO2_miss0	_AARK(SUMO2_miss0)SAPATGGVK_				AARK(1)SAPATGGVK				AARK(120)SAPATGGVK(-120)	0	0	0	0	1	sp|P68431|H31_HUMAN;tr|Q5TEC6|Q5TEC6_HUMAN;sp|Q71DI3|H32_HUMAN	2	HCD	FTMS	MSMS	2		1087.57	2173.12	NaN	NaN	2.87335	11.95	0.00039507	179.93	80.989	119.77	1	2	0	0	0	-1	NaN	NaN	0	NaN
QE4_LC12_IAH_SUMO_R1_HEK_AspN_E1_F3	27629	22856	AASNCGIVESILNWVKFK	18	2	SUMO2_miss0	_AASNCGIVESILNWVK(SUMO2_miss0)FK_				AASNCGIVESILNWVK(0.97)FK(0.03)				AASNCGIVESILNWVK(15)FK(-15)	0	0	0	0	1	sp|Q02880|TOP2B_HUMAN;sp|Q02880-2|TOP2B_HUMAN;tr|E9PCY5|E9PCY5_HUMAN	3	HCD	FTMS	MULTI-MSMS	7	1	999.503	2995.49	0.24982	0.0002497	6.03562	70.216	3.33e-05	195.17	125.07	15.144	0.97032	2	0	0	0	27622	587420	1	0	0
QE4_LC12_IAH_SUMO_R1_HEK_AspN_E1_F6	27136	22160	AASNCGIVESILNWVKFK	18	2	SUMO2_miss0	_AASNCGIVESILNWVK(SUMO2_miss0)FK_				AASNCGIVESILNWVK(0.994)FK(0.006)				AASNCGIVESILNWVK(22)FK(-22)	0	0	0	0	1	sp|Q02880|TOP2B_HUMAN;sp|Q02880-2|TOP2B_HUMAN;tr|E9PCY5|E9PCY5_HUMAN	3	HCD	FTMS	MULTI-MSMS	3	1	999.503	2995.49	-0.41072	-0.00041051	3.2314	69.066	1.13e-21	328.61	258.55	22.209	0.99402	2	0	0	0	27133	18782076	0.598013	-1	0.0186081
QE4_LC12_IAH_SUMO_R1_HEK_AspN_E1_F6	27146	22169	AASNCGIVESILNWVKFK	18	2	SUMO2_miss0	_AASNCGIVESILNWVK(SUMO2_miss0)FK_				AASNCGIVESILNWVK(0.969)FK(0.031)				AASNCGIVESILNWVK(15)FK(-15)	0	0	0	0	1	sp|Q02880|TOP2B_HUMAN;sp|Q02880-2|TOP2B_HUMAN;tr|E9PCY5|E9PCY5_HUMAN	4	HCD	FTMS	MULTI-MSMS	5	1	749.879	2995.49	0.57208	0.00042899	337.368	69.089	1.34e-07	246.69	182.75	14.94	0.96894	2	0	0	0	27141	7689850	1	0	0
QE4_LC12_IAH_SUMO_R1_HEK_AspN_E1_F5	15505	12149	AASVPVKGSLGQGTAPVLPGK	21	1	SUMO2_miss0	_AASVPVK(SUMO2_miss0)GSLGQGTAPVLPGK_				AASVPVK(1)GSLGQGTAPVLPGK				AASVPVK(130)GSLGQGTAPVLPGK(-130)	0	0	0	0	1	sp|Q13428-2|TCOF_HUMAN;sp|Q13428-8|TCOF_HUMAN;tr|J3KQ96|J3KQ96_HUMAN;sp|Q13428-6|TCOF_HUMAN;sp|Q13428-7|TCOF_HUMAN;tr|E7ETY2|E7ETY2_HUMAN;sp|Q13428|TCOF_HUMAN;sp|Q13428-3|TCOF_HUMAN;sp|Q13428-4|TCOF_HUMAN;sp|Q13428-5|TCOF_HUMAN	3	HCD	FTMS	MULTI-MSMS	3	1	965.517	2893.53	3.459	0.0033397	5.39142	40.018	4.41e-10	235.26	179.86	134.81	1	2	0	0	0	15502	5.02224e+06	0.838949	-2	0.039196
QE4_LC12_IAH_SUMO_R1_HEK_AspN_E1_F4	16252	12932	AATPFSCSSSILSGKASSEK	20	2	SUMO2_miss0	_AATPFSCSSSILSGK(SUMO2_miss0)ASSEK_				AATPFSCSSSILSGK(0.994)ASSEK(0.006)				AATPFSCSSSILSGK(22)ASSEK(-22)	0	0	0	0	1	sp|Q6AHZ1|Z518A_HUMAN	3	HCD	FTMS	MULTI-MSMS	4	1	992.473	2974.4	-0.12528	-0.00012434	340.6	41.552	1.45e-05	194.97	85.731	22.354	0.99422	2	0	0	0	16248	2103661	1	0	0
QE4_LC12_IAH_SUMO_R1_HEK_AspN_E1_F5	16100	12670	AATPFSCSSSILSGKASSEK	20	2	SUMO2_miss0	_AATPFSCSSSILSGK(SUMO2_miss0)ASSEK_				AATPFSCSSSILSGK(0.999)ASSEK(0.001)				AATPFSCSSSILSGK(31)ASSEK(-31)	0	0	0	0	1	sp|Q6AHZ1|Z518A_HUMAN	3	HCD	FTMS	MULTI-MSMS	6	1	992.473	2974.4	1.5077	0.0014963	6.83873	41.477	5.14e-07	231.17	104	31.301	0.99926	2	0	0	0	16094	2661098	0.850836	-1	0.0199242
QE4_LC12_IAH_SUMO_R1_HEK_AspN_E1_F6	28710	23537	AAVVENVVKLLG	12	2	Acetyl (Protein N-term),SUMO2_miss0	_(Acetyl (Protein N-term))AAVVENVVK(SUMO2_miss0)LLG_				AAVVENVVK(1)LLG				AAVVENVVK(140)LLG	1	0	0	0	1	sp|Q92785|REQU_HUMAN;tr|J3KMZ8|J3KMZ8_HUMAN;sp|Q92785-2|REQU_HUMAN;tr|E9PN04|E9PN04_HUMAN	3	HCD	FTMS	MULTI-MSMS	5	1	738.73	2213.17	0.4087	0.00030192	7.94039	72.923	0.007004	140.24	22.268	140.24	1	1	0	0	0	28705	2.73418e+06	0.269738	-1	0.0195236
QE4_LC12_IAH_SUMO_R1_HEK_AspN_E1_F2	26821	22086	AAWSAKIGAFLHSQGTGQLA	20	1	SUMO2_miss0	_AAWSAK(SUMO2_miss0)IGAFLHSQGTGQLA_				AAWSAK(1)IGAFLHSQGTGQLA				AAWSAK(130)IGAFLHSQGTGQLA	0	0	0	0	1	sp|Q969R5|LMBL2_HUMAN;sp|Q969R5-2|LMBL2_HUMAN;sp|Q969R5-3|LMBL2_HUMAN;tr|H7C228|H7C228_HUMAN;tr|H0Y5M2|H0Y5M2_HUMAN	3	HCD	FTMS	MULTI-MSMS	2	1	992.165	2973.47	-0.22287	-0.00022112	341.942	68.325	0.002611	131.54	26.93	131.54	1	1	0	0	0	26819	872981	0.352362	1	-0.0197067
QE4_LC12_IAH_SUMO_R1_HEK_AspN_E1_F5	26081	21392	AAWSAKIGAFLHSQGTGQLA	20	1	SUMO2_miss0	_AAWSAK(SUMO2_miss0)IGAFLHSQGTGQLA_				AAWSAK(1)IGAFLHSQGTGQLA				AAWSAK(130)IGAFLHSQGTGQLA	0	0	0	0	1	sp|Q969R5|LMBL2_HUMAN;sp|Q969R5-2|LMBL2_HUMAN;sp|Q969R5-3|LMBL2_HUMAN;tr|H7C228|H7C228_HUMAN;tr|H0Y5M2|H0Y5M2_HUMAN	3	HCD	FTMS	MULTI-MSMS	2	1	992.165	2973.47	-1.699	-0.0016857	7.4164	66.336	0.0038545	125.28	30.983	125.28	1	1	0	0	0	26079	1.34317e+06	0.11337	4	-0.0797501
QE4_LC12_IAH_SUMO_R1_HEK_AspN_E1_F6	23564	19039	AAWSAKIGAFLHSQGTGQLA	20	1	SUMO2_miss0	_AAWSAK(SUMO2_miss0)IGAFLHSQGTGQLA_				AAWSAK(1)IGAFLHSQGTGQLA				AAWSAK(260)IGAFLHSQGTGQLA	0	0	0	0	1	sp|Q969R5|LMBL2_HUMAN;sp|Q969R5-2|LMBL2_HUMAN;sp|Q969R5-3|LMBL2_HUMAN;tr|H7C228|H7C228_HUMAN;tr|H0Y5M2|H0Y5M2_HUMAN	3	HCD	FTMS	MULTI-MSMS	3	1	992.165	2973.47	1.8135	0.0017993	7.11373	60.216	1.37e-08	263.57	141.08	263.57	1	1	0	0	0	23561	8588815	0.255726	-6	0.121529
QE4_LC12_IAH_SUMO_R1_HEK_AspN_E1_F5	12096	9167	ACTILLRGASK	11	0	SUMO2_miss0	_ACTILLRGASK(SUMO2_miss0)_				ACTILLRGASK(1)				ACTILLRGASK(140)	0	0	0	0	1	tr|B4DUR8|B4DUR8_HUMAN;sp|P49368-2|TCPG_HUMAN;sp|P49368|TCPG_HUMAN	3	HCD	FTMS	MULTI-MSMS	3	1	717.372	2149.09	0.97952	0.00070268	6.18131	31.663	0.025345	136.39	49.394	136.39	1	1	0	0	0	12093	5.01257e+06	0.73344	-2	0.0381413
QE4_LC12_IAH_SUMO_R1_HEK_AspN_E1_F1	26397	21739	ADFRKKHQYHILVK	14	3	2 SUMO2_miss0,SUMO2_miss2	_ADFRK(SUMO2_miss0)K(SUMO2_miss2)HQYHILVK(SUMO2_miss0)_			ADFRK(0.5)K(0.5)HQYHILVK	ADFRK(0.5)K(0.5)HQYHILVK(1)			ADFRK(0)K(0)HQYHILVK(-71)	ADFRK(0)K(0)HQYHILVK(71)	0	0	0	1	2		4	HCD	FTMS	MULTI-MSMS	7	3	1310.14	5236.52	-3.8115	-0.0049936	569.219	67.359	0.0036447	123.41	7.4312	70.625	1	3	0	0	0	26390	6.99984e+06	1	0	0		+
QE4_LC12_IAH_SUMO_R1_HEK_AspN_E1_F5	12171	9233	ADGRAGLGTGGQKVNGASVVMVQPSK	26	2	SUMO2_miss0	_ADGRAGLGTGGQK(SUMO2_miss0)VNGASVVMVQPSK_				ADGRAGLGTGGQK(1)VNGASVVMVQPSK				ADGRAGLGTGGQK(100)VNGASVVMVQPSK(-100)	0	0	0	0	1	sp|Q8N1G0-2|ZN687_HUMAN;sp|Q8N1G0|ZN687_HUMAN;tr|F8WCX2|F8WCX2_HUMAN;tr|H0Y5I5|H0Y5I5_HUMAN	4	HCD	FTMS	MULTI-MSMS	6	2	861.938	3443.72	-1.5701	-0.0013533	4.33556	31.847	0.00021821	148.19	74.557	104.03	1	2	0	0	0	12165	2.24298e+06	0.649701	-4	0.079464
QE4_LC12_IAH_SUMO_R1_HEK_AspN_E1_F2	20157	16275	ADIKPVIVT	9	2	SUMO2_miss0	_ADIK(SUMO2_miss0)PVIVT_				ADIK(1)PVIVT				ADIK(160)PVIVT	0	0	0	0	1	sp|Q96QT6-4|PHF12_HUMAN;sp|Q96QT6|PHF12_HUMAN;sp|Q96QT6-5|PHF12_HUMAN;sp|Q96QT6-3|PHF12_HUMAN;sp|Q96QT6-2|PHF12_HUMAN;tr|C9J9G2|C9J9G2_HUMAN	3	HCD	FTMS	MULTI-MSMS	1	0	639.342	1915.01	0.61222	0.00039142	7.19509	51.441	0.026893	160.36	45.035	160.36	1	1	0	0	0	20156	2.7281e+06	0.319913	-6	0.120667
QE4_LC12_IAH_SUMO_R1_HEK_AspN_E1_F3	17354	13871	ADIKPVIVT	9	2	SUMO2_miss0	_ADIK(SUMO2_miss0)PVIVT_				ADIK(1)PVIVT				ADIK(150)PVIVT	0	0	0	0	1	sp|Q96QT6-4|PHF12_HUMAN;sp|Q96QT6|PHF12_HUMAN;sp|Q96QT6-5|PHF12_HUMAN;sp|Q96QT6-3|PHF12_HUMAN;sp|Q96QT6-2|PHF12_HUMAN;tr|C9J9G2|C9J9G2_HUMAN	3	HCD	FTMS	MULTI-MSMS	7	1	639.342	1915.01	1.4967	0.00095693	530.062	44.164	0.03215	151.55	45.191	151.55	1	1	0	0	0	17347	2.33695e+06	0.19414	-5	0.0995789
QE4_LC12_IAH_SUMO_R1_HEK_AspN_E1_F5	17220	13648	ADIKPVIVT	9	2	SUMO2_miss0	_ADIK(SUMO2_miss0)PVIVT_				ADIK(1)PVIVT				ADIK(140)PVIVT	0	0	0	0	1	sp|Q96QT6-4|PHF12_HUMAN;sp|Q96QT6|PHF12_HUMAN;sp|Q96QT6-5|PHF12_HUMAN;sp|Q96QT6-3|PHF12_HUMAN;sp|Q96QT6-2|PHF12_HUMAN;tr|C9J9G2|C9J9G2_HUMAN	2	HCD	FTMS	MULTI-SECPEP	2	0	958.51	1915.01	1.4848	0.0014232	-252.869	44.219	0.033467	139.39	31.498	139.39	1	1	0	0	0	17218	2.73487e+06	0.535652	1	-0.02005
QE4_LC12_IAH_SUMO_R1_HEK_AspN_E1_F4	10289	7716	ADIPVKSSPQAAVPYKK	17	3	SUMO2_miss0	_ADIPVK(SUMO2_miss0)SSPQAAVPYKK_				ADIPVK(1)SSPQAAVPYKK				ADIPVK(70)SSPQAAVPYK(-71)K(-70)	0	0	0	0	1	sp|Q9H2P0|ADNP_HUMAN	4	HCD	FTMS	MULTI-MSMS	7	1	690.615	2758.43	-0.4455	-0.00030767	-2560.04	26.896	0.010602	121.82	58.133	69.927	1	3	0	0	0	10282	3.27599e+06	0.183091	-7	0.137983
QE4_LC12_IAH_SUMO_R1_HEK_AspN_E1_F4	10336	7757	ADIPVKSSPQAAVPYKK	17	3	SUMO2_miss0	_ADIPVK(SUMO2_miss0)SSPQAAVPYKK_				ADIPVK(1)SSPQAAVPYKK				ADIPVK(80)SSPQAAVPYK(-81)K(-80)	0	0	0	0	1	sp|Q9H2P0|ADNP_HUMAN	3	HCD	FTMS	MULTI-MSMS	6	1	920.484	2758.43	-0.21856	-0.00020118	367.188	27.009	0.0003819	178.51	102.84	80	1	3	0	0	0	10330	5.9036e+06	1	0	0
QE4_LC12_IAH_SUMO_R1_HEK_AspN_E1_F5	10246	7550	ADIPVKSSPQAAVPYKK	17	3	SUMO2_miss0	_ADIPVK(SUMO2_miss0)SSPQAAVPYKK_				ADIPVK(1)SSPQAAVPYKK				ADIPVK(69)SSPQAAVPYK(-69)K(-69)	0	0	0	0	1	sp|Q9H2P0|ADNP_HUMAN	4	HCD	FTMS	MULTI-MSMS	6	1	690.615	2758.43	0.1282	8.85e-05	366.032	27.142	0.010374	122.19	61.642	68.567	1	3	0	0	0	10240	4.40414e+06	0.476422	-3	0.0586147
QE4_LC12_IAH_SUMO_R1_HEK_AspN_E1_F6	15856	12297	ADLEEEPLLHNSKL	14	5	SUMO2_miss0	_ADLEEEPLLHNSK(SUMO2_miss0)L_				ADLEEEPLLHNSK(1)L				ADLEEEPLLHNSK(130)L	0	0	0	0	1	tr|B8ZZB0|B8ZZB0_HUMAN;tr|C9IYK9|C9IYK9_HUMAN;tr|F5GZA4|F5GZA4_HUMAN;tr|E7ESC5|E7ESC5_HUMAN;sp|Q96AQ1-2|CC74A_HUMAN;sp|Q96LY2-2|CC74B_HUMAN;sp|Q96AQ1|CC74A_HUMAN;sp|Q96LY2|CC74B_HUMAN	3	HCD	FTMS	MULTI-MSMS	7	1	856.757	2567.25	-0.24682	-0.00021146	2.80844	41.06	0.0126	125.53	17.881	125.53	1	1	0	0	0	15849	5514403	0.131731	-4	0.0777397
QE4_LC12_IAH_SUMO_R1_HEK_AspN_E1_F4	19043	15373	ADLINNLGTIAKSGTK	16	2	SUMO2_miss0	_ADLINNLGTIAK(SUMO2_miss0)SGTK_				ADLINNLGTIAK(0.938)SGTK(0.062)				ADLINNLGTIAK(12)SGTK(-12)	0	0	0	0	1	sp|P07900|HS90A_HUMAN;sp|P07900-2|HS90A_HUMAN;sp|Q14568|HS902_HUMAN;sp|P08238|HS90B_HUMAN	3	HCD	FTMS	MULTI-MSMS	6	0	859.449	2575.32	0.8406	0.00072245	4.82883	48.471	0.0031624	150.91	68.84	11.799	0.93801	2	0	0	0	19037	1.76315e+06	1	0	0
QE4_LC12_IAH_SUMO_R1_HEK_AspN_E1_F3	8802	6390	ADPENIKSEG	10	4	SUMO2_miss0	_ADPENIK(SUMO2_miss0)SEG_				ADPENIK(1)SEG				ADPENIK(170)SEG	0	0	0	0	1	sp|Q5UIP0-2|RIF1_HUMAN;sp|Q5UIP0|RIF1_HUMAN	2	HCD	FTMS	MULTI-MSMS	2	0	1010.47	2018.92	1.2786	0.001292	1.54074	23.144	0.034036	170	41.622	170	1	1	0	0	0	8800	2.22716e+06	0.798072	1	-0.0193443
QE4_LC12_IAH_SUMO_R1_HEK_AspN_E1_F4	20409	16568	ADSLLAVVK	9	1	SUMO2_miss0	_ADSLLAVVK(SUMO2_miss0)_				ADSLLAVVK(1)				ADSLLAVVK(300)	0	0	0	0	1	sp|Q14151|SAFB2_HUMAN;sp|Q15424|SAFB1_HUMAN;sp|Q15424-4|SAFB1_HUMAN;sp|Q15424-3|SAFB1_HUMAN;sp|Q15424-2|SAFB1_HUMAN	2	HCD	FTMS	MULTI-MSMS	4	0	938.494	1874.97	3.2089	0.0030115	9.79699	51.892	5.42e-05	299.94	27.928	299.94	1	1	0	0	0	20405	1.54641e+06	0.739187	2	-0.0405006
QE4_LC12_IAH_SUMO_R1_HEK_AspN_E1_F1	23909	19583	ADSLLAVVKR	10	2	SUMO2_miss0	_ADSLLAVVK(SUMO2_miss0)R_				ADSLLAVVK(1)R				ADSLLAVVK(150)R	0	0	0	0	1	sp|Q14151|SAFB2_HUMAN;sp|Q15424|SAFB1_HUMAN;sp|Q15424-4|SAFB1_HUMAN;sp|Q15424-3|SAFB1_HUMAN;sp|Q15424-2|SAFB1_HUMAN	3	HCD	FTMS	MULTI-MSMS	3	1	678.032	2031.07	-0.44932	-0.00030465	4.21833	61.066	0.015672	153.81	35.775	153.81	1	1	0	0	0	23906	1.19963e+06	0.0124802	-14	0.284904
QE4_LC12_IAH_SUMO_R1_HEK_AspN_E1_F1	23950	19619	ADSLLAVVKR	10	2	SUMO2_miss0	_ADSLLAVVK(SUMO2_miss0)R_				ADSLLAVVK(1)R				ADSLLAVVK(240)R	0	0	0	0	1	sp|Q14151|SAFB2_HUMAN;sp|Q15424|SAFB1_HUMAN;sp|Q15424-4|SAFB1_HUMAN;sp|Q15424-3|SAFB1_HUMAN;sp|Q15424-2|SAFB1_HUMAN	2	HCD	FTMS	MULTI-MSMS	4	1	1016.54	2031.07	0.49221	0.00050035	496.748	61.17	0.020414	244.55	101.63	244.55	1	1	0	0	0	23946	1.00998e+06	0.479612	-7	0.142185
QE4_LC12_IAH_SUMO_R1_HEK_AspN_E1_F2	20135	16256	ADSLLAVVKR	10	2	SUMO2_miss0	_ADSLLAVVK(SUMO2_miss0)R_				ADSLLAVVK(1)R				ADSLLAVVK(190)R	0	0	0	0	1	sp|Q14151|SAFB2_HUMAN;sp|Q15424|SAFB1_HUMAN;sp|Q15424-4|SAFB1_HUMAN;sp|Q15424-3|SAFB1_HUMAN;sp|Q15424-2|SAFB1_HUMAN	3	HCD	FTMS	MULTI-MSMS	3	0	678.032	2031.07	0.074829	5.07e-05	2.15046	51.385	0.0048665	193	73.786	193	1	1	0	0	0	20132	7.58247e+06	0.0256308	-7	0.14143
QE4_LC12_IAH_SUMO_R1_HEK_AspN_E1_F2	20154	16273	ADSLLAVVKR	10	2	SUMO2_miss0	_ADSLLAVVK(SUMO2_miss0)R_				ADSLLAVVK(1)R				ADSLLAVVK(320)R	0	0	0	0	1	sp|Q14151|SAFB2_HUMAN;sp|Q15424|SAFB1_HUMAN;sp|Q15424-4|SAFB1_HUMAN;sp|Q15424-3|SAFB1_HUMAN;sp|Q15424-2|SAFB1_HUMAN	2	HCD	FTMS	MULTI-MSMS	6	1	1016.54	2031.07	1.1226	0.0011412	499.513	51.433	1.83e-08	324.09	124.63	324.09	1	1	0	0	0	20148	1314848	0.125684	-5	0.10046
QE4_LC12_IAH_SUMO_R1_HEK_AspN_E1_F3	16310	12957	ADSLLAVVKR	10	2	SUMO2_miss0	_ADSLLAVVK(SUMO2_miss0)R_				ADSLLAVVK(1)R				ADSLLAVVK(190)R	0	0	0	0	1	sp|Q14151|SAFB2_HUMAN;sp|Q15424|SAFB1_HUMAN;sp|Q15424-4|SAFB1_HUMAN;sp|Q15424-3|SAFB1_HUMAN;sp|Q15424-2|SAFB1_HUMAN	3	HCD	FTMS	MULTI-MSMS	3	1	678.032	2031.07	0.072181	4.89e-05	5.69538	41.569	0.0049885	192.38	61.398	192.38	1	1	0	0	0	16307	3.13498e+06	0.398828	-2	0.0399666
QE4_LC12_IAH_SUMO_R1_HEK_AspN_E1_F3	17257	13786	ADSLLAVVKR	10	2	SUMO2_miss0	_ADSLLAVVK(SUMO2_miss0)R_				ADSLLAVVK(1)R				ADSLLAVVK(330)R	0	0	0	0	1	sp|Q14151|SAFB2_HUMAN;sp|Q15424|SAFB1_HUMAN;sp|Q15424-4|SAFB1_HUMAN;sp|Q15424-3|SAFB1_HUMAN;sp|Q15424-2|SAFB1_HUMAN	2	HCD	FTMS	MULTI-MSMS	6	0	1016.54	2031.07	1.2426	0.0012632	2.89557	43.925	8.8e-09	332.87	135.99	332.87	1	1	0	0	0	17251	1.52361e+06	0.0137817	-5	0.0993195
QE4_LC12_IAH_SUMO_R1_HEK_AspN_E1_F3	17260	13788	ADSLLAVVKR	10	2	SUMO2_miss0	_ADSLLAVVK(SUMO2_miss0)R_				ADSLLAVVK(1)R				ADSLLAVVK(190)R	0	0	0	0	1	sp|Q14151|SAFB2_HUMAN;sp|Q15424|SAFB1_HUMAN;sp|Q15424-4|SAFB1_HUMAN;sp|Q15424-3|SAFB1_HUMAN;sp|Q15424-2|SAFB1_HUMAN	3	HCD	FTMS	MULTI-MSMS	1	1	678.032	2031.07	0.14635	9.92e-05	5.39997	43.932	0.0052903	190.85	67.06	190.85	1	1	0	0	0	17259	175946304	0.108798	-4	0.0786362
QE4_LC12_IAH_SUMO_R1_HEK_AspN_E1_F4	16243	12924	ADSLLAVVKR	10	2	SUMO2_miss0	_ADSLLAVVK(SUMO2_miss0)R_				ADSLLAVVK(1)R				ADSLLAVVK(170)R	0	0	0	0	1	sp|Q14151|SAFB2_HUMAN;sp|Q15424|SAFB1_HUMAN;sp|Q15424-4|SAFB1_HUMAN;sp|Q15424-3|SAFB1_HUMAN;sp|Q15424-2|SAFB1_HUMAN	3	HCD	FTMS	MULTI-MSMS	3	0	678.032	2031.07	-0.081493	-5.53e-05	4.51374	41.53	0.0095216	171.99	56.62	171.99	1	1	0	0	0	16240	6.00618e+06	0.278369	-4	0.0801735
QE4_LC12_IAH_SUMO_R1_HEK_AspN_E1_F4	16679	13306	ADSLLAVVKR	10	2	SUMO2_miss0	_ADSLLAVVK(SUMO2_miss0)R_				ADSLLAVVK(1)R				ADSLLAVVK(160)R	0	0	0	0	1	sp|Q14151|SAFB2_HUMAN;sp|Q15424|SAFB1_HUMAN;sp|Q15424-4|SAFB1_HUMAN;sp|Q15424-3|SAFB1_HUMAN;sp|Q15424-2|SAFB1_HUMAN	3	HCD	FTMS	MULTI-MSMS	7	1	678.032	2031.07	0.44796	0.00030373	496.171	42.606	0.013965	158.86	53.204	158.86	1	1	0	0	0	16672	3255694	0.62795	-2	0.0397606
QE4_LC12_IAH_SUMO_R1_HEK_AspN_E1_F4	17107	13680	ADSLLAVVKR	10	2	SUMO2_miss0	_ADSLLAVVK(SUMO2_miss0)R_				ADSLLAVVK(1)R				ADSLLAVVK(200)R	0	0	0	0	1	sp|Q14151|SAFB2_HUMAN;sp|Q15424|SAFB1_HUMAN;sp|Q15424-4|SAFB1_HUMAN;sp|Q15424-3|SAFB1_HUMAN;sp|Q15424-2|SAFB1_HUMAN	3	HCD	FTMS	MULTI-MSMS	3	1	678.032	2031.07	-0.48793	-0.00033083	4.07062	43.663	0.0038728	198.03	67.934	198.03	1	1	0	0	0	17104	143281984	0.0445438	-5	0.0985336
QE4_LC12_IAH_SUMO_R1_HEK_AspN_E1_F4	17417	13951	ADSLLAVVKR	10	2	SUMO2_miss0	_ADSLLAVVK(SUMO2_miss0)R_				ADSLLAVVK(1)R				ADSLLAVVK(180)R	0	0	0	0	1	sp|Q14151|SAFB2_HUMAN;sp|Q15424|SAFB1_HUMAN;sp|Q15424-4|SAFB1_HUMAN;sp|Q15424-3|SAFB1_HUMAN;sp|Q15424-2|SAFB1_HUMAN	3	HCD	FTMS	MULTI-MSMS	1	0	678.032	2031.07	-0.48793	-0.00033083	2.67867	44.429	0.0084318	175.21	52.755	175.21	1	1	0	0	0	17416	3.07436e+06	0.00105258	34	-0.67453
QE4_LC12_IAH_SUMO_R1_HEK_AspN_E1_F4	17108	13681	ADSLLAVVKR	10	2	SUMO2_miss0	_ADSLLAVVK(SUMO2_miss0)R_				ADSLLAVVK(1)R				ADSLLAVVK(350)R	0	0	0	0	1	sp|Q14151|SAFB2_HUMAN;sp|Q15424|SAFB1_HUMAN;sp|Q15424-4|SAFB1_HUMAN;sp|Q15424-3|SAFB1_HUMAN;sp|Q15424-2|SAFB1_HUMAN	2	HCD	FTMS	MULTI-MSMS	4	0	1016.54	2031.07	0.8695	0.00088389	1.94193	43.665	3.99e-13	350.28	128.1	350.28	1	1	0	0	0	17104	9543515	0.0243067	-3	0.0597458
QE4_LC12_IAH_SUMO_R1_HEK_AspN_E1_F4	17115	13687	ADSLLAVVKR	10	2	SUMO2_miss0	_ADSLLAVVK(SUMO2_miss0)R_				ADSLLAVVK(1)R				ADSLLAVVK(130)R	0	0	0	0	1	sp|Q14151|SAFB2_HUMAN;sp|Q15424|SAFB1_HUMAN;sp|Q15424-4|SAFB1_HUMAN;sp|Q15424-3|SAFB1_HUMAN;sp|Q15424-2|SAFB1_HUMAN	4	HCD	FTMS	MULTI-MSMS	3	1	508.776	2031.07	-0.15365	-7.82e-05	3.9345	43.682	0.034146	128.57	33.292	128.57	1	1	0	0	0	17112	16063757	0.61428	-3	0.0591621
QE4_LC12_IAH_SUMO_R1_HEK_AspN_E1_F5	16151	12714	ADSLLAVVKR	10	2	SUMO2_miss0	_ADSLLAVVK(SUMO2_miss0)R_				ADSLLAVVK(1)R				ADSLLAVVK(180)R	0	0	0	0	1	sp|Q14151|SAFB2_HUMAN;sp|Q15424|SAFB1_HUMAN;sp|Q15424-4|SAFB1_HUMAN;sp|Q15424-3|SAFB1_HUMAN;sp|Q15424-2|SAFB1_HUMAN	3	HCD	FTMS	MULTI-MSMS	1	1	678.032	2031.07	-0.76723	-0.00052021	5.84308	41.603	0.0080352	176.95	57.42	176.95	1	1	0	0	0	16150	12286785	0.646263	-2	0.0392075
QE4_LC12_IAH_SUMO_R1_HEK_AspN_E1_F5	16568	13079	ADSLLAVVKR	10	2	SUMO2_miss0	_ADSLLAVVK(SUMO2_miss0)R_				ADSLLAVVK(1)R				ADSLLAVVK(170)R	0	0	0	0	1	sp|Q14151|SAFB2_HUMAN;sp|Q15424|SAFB1_HUMAN;sp|Q15424-4|SAFB1_HUMAN;sp|Q15424-3|SAFB1_HUMAN;sp|Q15424-2|SAFB1_HUMAN	3	HCD	FTMS	MULTI-MSMS	2	0	678.032	2031.07	-0.045581	-3.09e-05	1.41655	42.623	0.010615	168.76	44.64	168.76	1	1	0	0	0	16566	3016907	0.649389	-1	0.0201149
QE4_LC12_IAH_SUMO_R1_HEK_AspN_E1_F5	16955	13417	ADSLLAVVKR	10	2	SUMO2_miss0	_ADSLLAVVK(SUMO2_miss0)R_				ADSLLAVVK(1)R				ADSLLAVVK(360)R	0	0	0	0	1	sp|Q14151|SAFB2_HUMAN;sp|Q15424|SAFB1_HUMAN;sp|Q15424-4|SAFB1_HUMAN;sp|Q15424-3|SAFB1_HUMAN;sp|Q15424-2|SAFB1_HUMAN	2	HCD	FTMS	MULTI-MSMS	3	1	1016.54	2031.07	0.52345	0.00053212	4.9945	43.573	1.43e-13	359.47	131.42	359.47	1	1	0	0	0	16952	13312426	0.0300229	-3	0.0603485
QE4_LC12_IAH_SUMO_R1_HEK_AspN_E1_F5	16963	13424	ADSLLAVVKR	10	2	SUMO2_miss0	_ADSLLAVVK(SUMO2_miss0)R_				ADSLLAVVK(1)R				ADSLLAVVK(200)R	0	0	0	0	1	sp|Q14151|SAFB2_HUMAN;sp|Q15424|SAFB1_HUMAN;sp|Q15424-4|SAFB1_HUMAN;sp|Q15424-3|SAFB1_HUMAN;sp|Q15424-2|SAFB1_HUMAN	3	HCD	FTMS	MULTI-MSMS	3	1	678.032	2031.07	-1.2808	-0.0008684	3.77521	43.592	0.003428	201.75	67.939	201.75	1	1	0	0	0	16960	1745210624	0.557574	-2	0.0397301
QE4_LC12_IAH_SUMO_R1_HEK_AspN_E1_F6	13998	10671	ADSLLAVVKR	10	2	SUMO2_miss0	_ADSLLAVVK(SUMO2_miss0)R_				ADSLLAVVK(1)R				ADSLLAVVK(320)R	0	0	0	0	1	sp|Q14151|SAFB2_HUMAN;sp|Q15424|SAFB1_HUMAN;sp|Q15424-4|SAFB1_HUMAN;sp|Q15424-3|SAFB1_HUMAN;sp|Q15424-2|SAFB1_HUMAN	2	HCD	FTMS	MULTI-MSMS	5	0	1016.54	2031.07	-0.32798	-0.00033341	5.60013	36.492	1.98e-08	322.72	125.93	322.72	1	1	0	0	0	13993	2.77554e+06	0.0599371	-4	0.0799141
QE4_LC12_IAH_SUMO_R1_HEK_AspN_E1_F6	14012	10683	ADSLLAVVKR	10	2	SUMO2_miss0	_ADSLLAVVK(SUMO2_miss0)R_				ADSLLAVVK(1)R				ADSLLAVVK(200)R	0	0	0	0	1	sp|Q14151|SAFB2_HUMAN;sp|Q15424|SAFB1_HUMAN;sp|Q15424-4|SAFB1_HUMAN;sp|Q15424-3|SAFB1_HUMAN;sp|Q15424-2|SAFB1_HUMAN	3	HCD	FTMS	MULTI-MSMS	3	1	678.032	2031.07	-1.0118	-0.00068602	2.74128	36.526	0.004176	196.5	74.037	196.5	1	1	0	0	0	14009	369555616	0.464321	-2	0.0388947
QE4_LC12_IAH_SUMO_R1_HEK_AspN_E1_F1	25776	21195	ADSLLAVVKREPA	13	3	SUMO2_miss0	_ADSLLAVVK(SUMO2_miss0)REPA_				ADSLLAVVK(1)REPA				ADSLLAVVK(220)REPA	0	0	0	0	1	sp|Q14151|SAFB2_HUMAN;sp|Q15424|SAFB1_HUMAN;sp|Q15424-4|SAFB1_HUMAN;sp|Q15424-3|SAFB1_HUMAN;sp|Q15424-2|SAFB1_HUMAN	3	HCD	FTMS	MULTI-MSMS	2	1	777.076	2328.21	0.19579	0.00015214	432.654	65.825	0.00068512	218.83	142.49	218.83	1	1	0	0	0	25774	2.48991e+06	0.0165978	-7	0.141655
QE4_LC12_IAH_SUMO_R1_HEK_AspN_E1_F2	21832	17734	ADSLLAVVKREPA	13	3	SUMO2_miss0	_ADSLLAVVK(SUMO2_miss0)REPA_				ADSLLAVVK(1)REPA				ADSLLAVVK(120)REPA	0	0	0	0	1	sp|Q14151|SAFB2_HUMAN;sp|Q15424|SAFB1_HUMAN;sp|Q15424-4|SAFB1_HUMAN;sp|Q15424-3|SAFB1_HUMAN;sp|Q15424-2|SAFB1_HUMAN	4	HCD	FTMS	MULTI-MSMS	5	1	583.059	2328.21	-0.48864	-0.0002849	2.37115	55.681	0.037555	117.07	72.457	117.07	1	1	0	0	0	21827	2.12306e+06	0.343846	-4	0.0806084
QE4_LC12_IAH_SUMO_R1_HEK_AspN_E1_F2	21900	17793	ADSLLAVVKREPA	13	3	SUMO2_miss0	_ADSLLAVVK(SUMO2_miss0)REPA_				ADSLLAVVK(1)REPA				ADSLLAVVK(260)REPA	0	0	0	0	1	sp|Q14151|SAFB2_HUMAN;sp|Q15424|SAFB1_HUMAN;sp|Q15424-4|SAFB1_HUMAN;sp|Q15424-3|SAFB1_HUMAN;sp|Q15424-2|SAFB1_HUMAN	3	HCD	FTMS	MULTI-MSMS	1	1	777.076	2328.21	-0.1632	-0.00012682	2.44695	55.853	7.41e-05	255.72	189.06	255.72	1	1	0	0	0	21899	169947936	0.461413	4	-0.0809517
QE4_LC12_IAH_SUMO_R1_HEK_AspN_E1_F3	17735	14204	ADSLLAVVKREPA	13	3	SUMO2_miss0	_ADSLLAVVK(SUMO2_miss0)REPA_				ADSLLAVVK(1)REPA				ADSLLAVVK(210)REPA	0	0	0	0	1	sp|Q14151|SAFB2_HUMAN;sp|Q15424|SAFB1_HUMAN;sp|Q15424-4|SAFB1_HUMAN;sp|Q15424-3|SAFB1_HUMAN;sp|Q15424-2|SAFB1_HUMAN	3	HCD	FTMS	MULTI-MSMS	4	0	777.076	2328.21	1.2476	0.00096951	3.55844	45.116	0.00097795	208.49	132.67	208.49	1	1	0	0	0	17731	5974435	1	0	0
QE4_LC12_IAH_SUMO_R1_HEK_AspN_E1_F3	18625	14980	ADSLLAVVKREPA	13	3	SUMO2_miss0	_ADSLLAVVK(SUMO2_miss0)REPA_				ADSLLAVVK(1)REPA				ADSLLAVVK(310)REPA	0	0	0	0	1	sp|Q14151|SAFB2_HUMAN;sp|Q15424|SAFB1_HUMAN;sp|Q15424-4|SAFB1_HUMAN;sp|Q15424-3|SAFB1_HUMAN;sp|Q15424-2|SAFB1_HUMAN	2	HCD	FTMS	MULTI-MSMS	6	1	1165.11	2328.21	2.8344	0.0033023	439.056	47.345	2.03e-07	313.05	167.88	313.05	1	1	0	0	0	18619	3177217	0.0419328	-6	0.105392
QE4_LC12_IAH_SUMO_R1_HEK_AspN_E1_F3	18647	14999	ADSLLAVVKREPA	13	3	SUMO2_miss0	_ADSLLAVVK(SUMO2_miss0)REPA_				ADSLLAVVK(1)REPA				ADSLLAVVK(150)REPA	0	0	0	0	1	sp|Q14151|SAFB2_HUMAN;sp|Q15424|SAFB1_HUMAN;sp|Q15424-4|SAFB1_HUMAN;sp|Q15424-3|SAFB1_HUMAN;sp|Q15424-2|SAFB1_HUMAN	4	HCD	FTMS	MULTI-MSMS	4	0	583.059	2328.21	0.032672	1.91e-05	3.71003	47.4	0.010645	148.52	98.057	148.52	1	1	0	0	0	18643	6221077	0.501498	-2	0.0404511
QE4_LC12_IAH_SUMO_R1_HEK_AspN_E1_F3	18852	15178	ADSLLAVVKREPA	13	3	SUMO2_miss0	_ADSLLAVVK(SUMO2_miss0)REPA_				ADSLLAVVK(1)REPA				ADSLLAVVK(210)REPA	0	0	0	0	1	sp|Q14151|SAFB2_HUMAN;sp|Q15424|SAFB1_HUMAN;sp|Q15424-4|SAFB1_HUMAN;sp|Q15424-3|SAFB1_HUMAN;sp|Q15424-2|SAFB1_HUMAN	3	HCD	FTMS	MULTI-MSMS	1	1	777.076	2328.21	0.68775	0.00053444	4.12206	47.911	0.00086953	212.32	138.69	212.32	1	1	0	0	0	18851	12895760	0.0104791	23	-0.461788
QE4_LC12_IAH_SUMO_R1_HEK_AspN_E1_F4	17642	14148	ADSLLAVVKREPA	13	3	SUMO2_miss0	_ADSLLAVVK(SUMO2_miss0)REPA_				ADSLLAVVK(1)REPA				ADSLLAVVK(190)REPA	0	0	0	0	1	sp|Q14151|SAFB2_HUMAN;sp|Q15424|SAFB1_HUMAN;sp|Q15424-4|SAFB1_HUMAN;sp|Q15424-3|SAFB1_HUMAN;sp|Q15424-2|SAFB1_HUMAN	3	HCD	FTMS	MULTI-MSMS	2	0	777.076	2328.21	0.18079	0.00014049	5.28867	44.987	0.0018937	189.59	127.19	189.59	1	1	0	0	0	17640	2.26187e+06	0.29359	-5	0.0990219
QE4_LC12_IAH_SUMO_R1_HEK_AspN_E1_F4	18583	14970	ADSLLAVVKREPA	13	3	SUMO2_miss0	_ADSLLAVVK(SUMO2_miss0)REPA_				ADSLLAVVK(1)REPA				ADSLLAVVK(330)REPA	0	0	0	0	1	sp|Q14151|SAFB2_HUMAN;sp|Q15424|SAFB1_HUMAN;sp|Q15424-4|SAFB1_HUMAN;sp|Q15424-3|SAFB1_HUMAN;sp|Q15424-2|SAFB1_HUMAN	2	HCD	FTMS	MULTI-MSMS	2	1	1165.11	2328.21	1.4379	0.0016753	434.967	47.324	7.51e-11	332.53	198.28	332.53	1	1	0	0	0	18581	9924343	0.0965953	-5	0.098423
QE4_LC12_IAH_SUMO_R1_HEK_AspN_E1_F4	18847	15201	ADSLLAVVKREPA	13	3	SUMO2_miss0	_ADSLLAVVK(SUMO2_miss0)REPA_				ADSLLAVVK(1)REPA				ADSLLAVVK(200)REPA	0	0	0	0	1	sp|Q14151|SAFB2_HUMAN;sp|Q15424|SAFB1_HUMAN;sp|Q15424-4|SAFB1_HUMAN;sp|Q15424-3|SAFB1_HUMAN;sp|Q15424-2|SAFB1_HUMAN	3	HCD	FTMS	MULTI-MSMS	2	1	777.076	2328.21	-0.78214	-0.00060778	4.63747	47.981	0.0012021	200.58	139.41	200.58	1	1	0	0	0	18845	7840506	0.0055312	26	-0.519615
QE4_LC12_IAH_SUMO_R1_HEK_AspN_E1_F5	17559	13944	ADSLLAVVKREPA	13	3	SUMO2_miss0	_ADSLLAVVK(SUMO2_miss0)REPA_				ADSLLAVVK(1)REPA				ADSLLAVVK(120)REPA	0	0	0	0	1	sp|Q14151|SAFB2_HUMAN;sp|Q15424|SAFB1_HUMAN;sp|Q15424-4|SAFB1_HUMAN;sp|Q15424-3|SAFB1_HUMAN;sp|Q15424-2|SAFB1_HUMAN	3	HCD	FTMS	MULTI-MSMS	5	1	777.076	2328.21	-0.0055423	-4.31e-06	5.15289	45.057	0.03433	119.88	82.287	119.88	1	1	0	0	0	17554	6.65567e+06	1	0	0
QE4_LC12_IAH_SUMO_R1_HEK_AspN_E1_F5	18474	14744	ADSLLAVVKREPA	13	3	SUMO2_miss0	_ADSLLAVVK(SUMO2_miss0)REPA_				ADSLLAVVK(1)REPA				ADSLLAVVK(220)REPA	0	0	0	0	1	sp|Q14151|SAFB2_HUMAN;sp|Q15424|SAFB1_HUMAN;sp|Q15424-4|SAFB1_HUMAN;sp|Q15424-3|SAFB1_HUMAN;sp|Q15424-2|SAFB1_HUMAN	3	HCD	FTMS	MULTI-MSMS	5	1	777.076	2328.21	-0.15192	-0.00011805	433.047	47.309	0.00061986	221.13	154.57	221.13	1	1	0	0	0	18469	5769314	0.00442408	-9	0.17746
QE4_LC12_IAH_SUMO_R1_HEK_AspN_E1_F5	18495	14762	ADSLLAVVKREPA	13	3	SUMO2_miss0	_ADSLLAVVK(SUMO2_miss0)REPA_				ADSLLAVVK(1)REPA				ADSLLAVVK(360)REPA	0	0	0	0	1	sp|Q14151|SAFB2_HUMAN;sp|Q15424|SAFB1_HUMAN;sp|Q15424-4|SAFB1_HUMAN;sp|Q15424-3|SAFB1_HUMAN;sp|Q15424-2|SAFB1_HUMAN	2	HCD	FTMS	MULTI-MSMS	2	0	1165.11	2328.21	0.82965	0.00096664	3.87873	47.361	1.19e-16	361.34	216.17	361.34	1	1	0	0	0	18493	3641364	0.0552252	-6	0.117676
QE4_LC12_IAH_SUMO_R1_HEK_AspN_E1_F5	18515	14780	ADSLLAVVKREPA	13	3	SUMO2_miss0	_ADSLLAVVK(SUMO2_miss0)REPA_				ADSLLAVVK(1)REPA				ADSLLAVVK(160)REPA	0	0	0	0	1	sp|Q14151|SAFB2_HUMAN;sp|Q15424|SAFB1_HUMAN;sp|Q15424-4|SAFB1_HUMAN;sp|Q15424-3|SAFB1_HUMAN;sp|Q15424-2|SAFB1_HUMAN	4	HCD	FTMS	MULTI-MSMS	6	1	583.059	2328.21	-0.28459	-0.00016593	434.588	47.41	0.0063931	161.24	116.63	161.24	1	1	0	0	0	18509	5482659	0.267386	-4	0.0791817
QE4_LC12_IAH_SUMO_R1_HEK_AspN_E1_F6	15772	12223	ADSLLAVVKREPA	13	3	SUMO2_miss0	_ADSLLAVVK(SUMO2_miss0)REPA_				ADSLLAVVK(1)REPA				ADSLLAVVK(240)REPA	0	0	0	0	1	sp|Q14151|SAFB2_HUMAN;sp|Q15424|SAFB1_HUMAN;sp|Q15424-4|SAFB1_HUMAN;sp|Q15424-3|SAFB1_HUMAN;sp|Q15424-2|SAFB1_HUMAN	3	HCD	FTMS	MULTI-MSMS	3	1	777.076	2328.21	0.069278	5.38e-05	3.86435	40.854	0.00023437	239.87	171.33	239.87	1	1	0	0	0	15769	28701922	0.06154	-6	0.117447
QE4_LC12_IAH_SUMO_R1_HEK_AspN_E1_F6	15812	12258	ADSLLAVVKREPA	13	3	SUMO2_miss0	_ADSLLAVVK(SUMO2_miss0)REPA_				ADSLLAVVK(1)REPA				ADSLLAVVK(220)REPA	0	0	0	0	1	sp|Q14151|SAFB2_HUMAN;sp|Q15424|SAFB1_HUMAN;sp|Q15424-4|SAFB1_HUMAN;sp|Q15424-3|SAFB1_HUMAN;sp|Q15424-2|SAFB1_HUMAN	2	HCD	FTMS	MULTI-MSMS	3	2	1165.11	2328.21	1.629	0.0018979	862.909	40.954	0.0031461	220.82	111.84	220.82	1	1	0	0	0	15809	10988796	0.794377	-2	0.0396843
QE4_LC12_IAH_SUMO_R1_HEK_AspN_E1_F6	15828	12272	ADSLLAVVKREPA	13	3	SUMO2_miss0	_ADSLLAVVK(SUMO2_miss0)REPA_				ADSLLAVVK(1)REPA				ADSLLAVVK(260)REPA	0	0	0	0	1	sp|Q14151|SAFB2_HUMAN;sp|Q15424|SAFB1_HUMAN;sp|Q15424-4|SAFB1_HUMAN;sp|Q15424-3|SAFB1_HUMAN;sp|Q15424-2|SAFB1_HUMAN	2	HCD	FTMS	MULTI-MSMS	3	1	1165.11	2328.21	1.629	0.0018979	442.936	40.992	0.00035064	256.96	153.26	256.96	1	1	0	0	0	15825	18031488	1	0	0
QE4_LC12_IAH_SUMO_R1_HEK_AspN_E1_F6	15860	12300	ADSLLAVVKREPA	13	3	SUMO2_miss0	_ADSLLAVVK(SUMO2_miss0)REPA_				ADSLLAVVK(1)REPA				ADSLLAVVK(300)REPA	0	0	0	0	1	sp|Q14151|SAFB2_HUMAN;sp|Q15424|SAFB1_HUMAN;sp|Q15424-4|SAFB1_HUMAN;sp|Q15424-3|SAFB1_HUMAN;sp|Q15424-2|SAFB1_HUMAN	2	HCD	FTMS	MULTI-MSMS	3	0	1165.11	2328.21	1.629	0.0018979	2.93498	41.07	9.63e-07	296.96	185.5	296.96	1	1	0	0	0	15857	9747509	0.616306	5	-0.0981483
QE4_LC12_IAH_SUMO_R1_HEK_AspN_E1_F1	24375	19985	ADSLLAVVKREPAEQPG	17	4	SUMO2_miss0	_ADSLLAVVK(SUMO2_miss0)REPAEQPG_				ADSLLAVVK(1)REPAEQPG				ADSLLAVVK(91)REPAEQPG	0	0	0	0	1	sp|Q14151|SAFB2_HUMAN;sp|Q15424|SAFB1_HUMAN;sp|Q15424-4|SAFB1_HUMAN;sp|Q15424-3|SAFB1_HUMAN;sp|Q15424-2|SAFB1_HUMAN	3	HCD	FTMS	MULTI-MSMS	5	2	914.135	2739.38	0.23922	0.00021868	731.941	62.254	0.03538	90.754	25.529	90.754	1	1	0	0	0	24370	366794	0.179294	-5	0.101791
QE4_LC12_IAH_SUMO_R1_HEK_AspN_E1_F1	24406	20012	ADSLLAVVKREPAEQPG	17	4	SUMO2_miss0	_ADSLLAVVK(SUMO2_miss0)REPAEQPG_				ADSLLAVVK(1)REPAEQPG				ADSLLAVVK(240)REPAEQPG	0	0	0	0	1	sp|Q14151|SAFB2_HUMAN;sp|Q15424|SAFB1_HUMAN;sp|Q15424-4|SAFB1_HUMAN;sp|Q15424-3|SAFB1_HUMAN;sp|Q15424-2|SAFB1_HUMAN	3	HCD	FTMS	MULTI-MSMS	4	0	914.135	2739.38	0.23922	0.00021868	1.89417	62.333	2.4e-05	241.76	183.33	241.76	1	1	0	0	0	24402	1.13483e+06	0.742148	-2	0.0408287
QE4_LC12_IAH_SUMO_R1_HEK_AspN_E1_F1	25649	21084	ADSLLAVVKREPAEQPG	17	4	SUMO2_miss0	_ADSLLAVVK(SUMO2_miss0)REPAEQPG_				ADSLLAVVK(1)REPAEQPG				ADSLLAVVK(270)REPAEQPG	0	0	0	0	1	sp|Q14151|SAFB2_HUMAN;sp|Q15424|SAFB1_HUMAN;sp|Q15424-4|SAFB1_HUMAN;sp|Q15424-3|SAFB1_HUMAN;sp|Q15424-2|SAFB1_HUMAN	3	HCD	FTMS	MULTI-MSMS	3	1	914.135	2739.38	-0.94622	-0.00086497	6.27836	65.504	9.4e-07	265.27	210.28	265.27	1	1	0	0	0	25646	2509529	0.00367531	-9	0.182755
QE4_LC12_IAH_SUMO_R1_HEK_AspN_E1_F1	25664	21097	ADSLLAVVKREPAEQPG	17	4	SUMO2_miss0	_ADSLLAVVK(SUMO2_miss0)REPAEQPG_				ADSLLAVVK(1)REPAEQPG				ADSLLAVVK(120)REPAEQPG	0	0	0	0	1	sp|Q14151|SAFB2_HUMAN;sp|Q15424|SAFB1_HUMAN;sp|Q15424-4|SAFB1_HUMAN;sp|Q15424-3|SAFB1_HUMAN;sp|Q15424-2|SAFB1_HUMAN	4	HCD	FTMS	MULTI-MSMS	2	1	685.853	2739.38	-1.2898	-0.00088459	370.656	65.542	0.023556	124.08	69.095	124.08	1	1	0	0	0	25662	1.64563e+06	0.0248957	-6	0.12207
QE4_LC12_IAH_SUMO_R1_HEK_AspN_E1_F2	20512	16585	ADSLLAVVKREPAEQPG	17	4	SUMO2_miss0	_ADSLLAVVK(SUMO2_miss0)REPAEQPG_				ADSLLAVVK(1)REPAEQPG				ADSLLAVVK(270)REPAEQPG	0	0	0	0	1	sp|Q14151|SAFB2_HUMAN;sp|Q15424|SAFB1_HUMAN;sp|Q15424-4|SAFB1_HUMAN;sp|Q15424-3|SAFB1_HUMAN;sp|Q15424-2|SAFB1_HUMAN	3	HCD	FTMS	MULTI-MSMS	1	1	914.135	2739.38	-1.1406	-0.0010427	2.88343	52.341	8.69e-07	265.63	188.81	265.63	1	1	0	0	0	20511	15868579	0.651695	-1	0.0203514
QE4_LC12_IAH_SUMO_R1_HEK_AspN_E1_F2	21581	17520	ADSLLAVVKREPAEQPG	17	4	SUMO2_miss0	_ADSLLAVVK(SUMO2_miss0)REPAEQPG_				ADSLLAVVK(1)REPAEQPG				ADSLLAVVK(290)REPAEQPG	0	0	0	0	1	sp|Q14151|SAFB2_HUMAN;sp|Q15424|SAFB1_HUMAN;sp|Q15424-4|SAFB1_HUMAN;sp|Q15424-3|SAFB1_HUMAN;sp|Q15424-2|SAFB1_HUMAN	3	HCD	FTMS	MULTI-MSMS	3	1	914.135	2739.38	-0.67748	-0.0006193	3.54051	55.047	2.4e-10	292.41	236.95	292.41	1	1	0	0	0	21578	65981084	0.0322841	-6	0.121803
QE4_LC12_IAH_SUMO_R1_HEK_AspN_E1_F2	21884	17779	ADSLLAVVKREPAEQPG	17	4	SUMO2_miss0	_ADSLLAVVK(SUMO2_miss0)REPAEQPG_				ADSLLAVVK(1)REPAEQPG				ADSLLAVVK(240)REPAEQPG	0	0	0	0	1	sp|Q14151|SAFB2_HUMAN;sp|Q15424|SAFB1_HUMAN;sp|Q15424-4|SAFB1_HUMAN;sp|Q15424-3|SAFB1_HUMAN;sp|Q15424-2|SAFB1_HUMAN	3	HCD	FTMS	MULTI-MSMS	1	1	914.135	2739.38	-0.67748	-0.0006193	2.44538	55.813	2.26e-05	242.1	167.72	242.1	1	1	0	0	0	21883	5910000	0.00289172	38	-0.769958
QE4_LC12_IAH_SUMO_R1_HEK_AspN_E1_F2	21582	17521	ADSLLAVVKREPAEQPG	17	4	SUMO2_miss0	_ADSLLAVVK(SUMO2_miss0)REPAEQPG_				ADSLLAVVK(1)REPAEQPG				ADSLLAVVK(160)REPAEQPG	0	0	0	0	1	sp|Q14151|SAFB2_HUMAN;sp|Q15424|SAFB1_HUMAN;sp|Q15424-4|SAFB1_HUMAN;sp|Q15424-3|SAFB1_HUMAN;sp|Q15424-2|SAFB1_HUMAN	4	HCD	FTMS	MULTI-MSMS	4	1	685.853	2739.38	0.14257	9.78e-05	5.73938	55.049	0.0036179	162.32	94.279	162.32	1	1	0	0	0	21578	5.34924e+06	0.0277999	-6	0.121803
QE4_LC12_IAH_SUMO_R1_HEK_AspN_E1_F2	21596	17533	ADSLLAVVKREPAEQPG	17	4	SUMO2_miss0	_ADSLLAVVK(SUMO2_miss0)REPAEQPG_				ADSLLAVVK(1)REPAEQPG				ADSLLAVVK(310)REPAEQPG	0	0	0	0	1	sp|Q14151|SAFB2_HUMAN;sp|Q15424|SAFB1_HUMAN;sp|Q15424-4|SAFB1_HUMAN;sp|Q15424-3|SAFB1_HUMAN;sp|Q15424-2|SAFB1_HUMAN	2	HCD	FTMS	MULTI-MSMS	2	1	1370.7	2739.38	0.88058	0.001207	3.45891	55.085	8.84e-14	314.17	202.54	314.17	1	1	0	0	0	21594	5.63016e+06	0.0948154	-4	0.0800514
QE4_LC12_IAH_SUMO_R1_HEK_AspN_E1_F3	17557	14048	ADSLLAVVKREPAEQPG	17	4	SUMO2_miss0	_ADSLLAVVK(SUMO2_miss0)REPAEQPG_				ADSLLAVVK(1)REPAEQPG				ADSLLAVVK(130)REPAEQPG	0	0	0	0	1	sp|Q14151|SAFB2_HUMAN;sp|Q15424|SAFB1_HUMAN;sp|Q15424-4|SAFB1_HUMAN;sp|Q15424-3|SAFB1_HUMAN;sp|Q15424-2|SAFB1_HUMAN	4	HCD	FTMS	MULTI-MSMS	2	1	685.853	2739.38	-0.85084	-0.00058355	6.17743	44.671	0.014849	132.74	77.753	132.74	1	1	0	0	0	17555	1223930	0.303161	-3	0.0607872
QE4_LC12_IAH_SUMO_R1_HEK_AspN_E1_F3	17631	14113	ADSLLAVVKREPAEQPG	17	4	SUMO2_miss0	_ADSLLAVVK(SUMO2_miss0)REPAEQPG_				ADSLLAVVK(1)REPAEQPG				ADSLLAVVK(180)REPAEQPG	0	0	0	0	1	sp|Q14151|SAFB2_HUMAN;sp|Q15424|SAFB1_HUMAN;sp|Q15424-4|SAFB1_HUMAN;sp|Q15424-3|SAFB1_HUMAN;sp|Q15424-2|SAFB1_HUMAN	3	HCD	FTMS	MULTI-MSMS	4	2	914.135	2739.38	-0.90474	-0.00082706	5.8403	44.856	0.00031625	179.74	113.44	179.74	1	1	0	0	0	17627	3.49478e+06	0.0921184	6	-0.120079
QE4_LC12_IAH_SUMO_R1_HEK_AspN_E1_F3	18215	14624	ADSLLAVVKREPAEQPG	17	4	SUMO2_miss0	_ADSLLAVVK(SUMO2_miss0)REPAEQPG_				ADSLLAVVK(1)REPAEQPG				ADSLLAVVK(180)REPAEQPG	0	0	0	0	1	sp|Q14151|SAFB2_HUMAN;sp|Q15424|SAFB1_HUMAN;sp|Q15424-4|SAFB1_HUMAN;sp|Q15424-3|SAFB1_HUMAN;sp|Q15424-2|SAFB1_HUMAN	3	HCD	FTMS	MULTI-MSMS	4	1	914.135	2739.38	2.1255	0.001943	9.34474	46.318	0.00029123	181.85	96.045	181.85	1	1	0	0	0	18211	1.77099e+06	0.429041	-9	0.181599
QE4_LC12_IAH_SUMO_R1_HEK_AspN_E1_F3	18429	14811	ADSLLAVVKREPAEQPG	17	4	SUMO2_miss0	_ADSLLAVVK(SUMO2_miss0)REPAEQPG_				ADSLLAVVK(1)REPAEQPG				ADSLLAVVK(180)REPAEQPG	0	0	0	0	1	sp|Q14151|SAFB2_HUMAN;sp|Q15424|SAFB1_HUMAN;sp|Q15424-4|SAFB1_HUMAN;sp|Q15424-3|SAFB1_HUMAN;sp|Q15424-2|SAFB1_HUMAN	4	HCD	FTMS	MULTI-MSMS	2	1	685.853	2739.38	-0.59487	-0.00040799	376.36	46.857	0.00083999	181.87	117.16	181.87	1	1	0	0	0	18427	27363182	0.0990081	-3	0.0611114
QE4_LC12_IAH_SUMO_R1_HEK_AspN_E1_F3	18433	14815	ADSLLAVVKREPAEQPG	17	4	SUMO2_miss0	_ADSLLAVVK(SUMO2_miss0)REPAEQPG_				ADSLLAVVK(1)REPAEQPG				ADSLLAVVK(320)REPAEQPG	0	0	0	0	1	sp|Q14151|SAFB2_HUMAN;sp|Q15424|SAFB1_HUMAN;sp|Q15424-4|SAFB1_HUMAN;sp|Q15424-3|SAFB1_HUMAN;sp|Q15424-2|SAFB1_HUMAN	2	HCD	FTMS	MULTI-MSMS	6	1	1370.7	2739.38	-0.50224	-0.00068841	4.62706	46.867	1.05e-16	318.04	206.41	318.04	1	1	0	0	0	18427	5.57053e+06	0.016915	-5	0.101517
QE4_LC12_IAH_SUMO_R1_HEK_AspN_E1_F3	18482	14858	ADSLLAVVKREPAEQPG	17	4	SUMO2_miss0	_ADSLLAVVK(SUMO2_miss0)REPAEQPG_				ADSLLAVVK(1)REPAEQPG				ADSLLAVVK(200)REPAEQPG	0	0	0	0	1	sp|Q14151|SAFB2_HUMAN;sp|Q15424|SAFB1_HUMAN;sp|Q15424-4|SAFB1_HUMAN;sp|Q15424-3|SAFB1_HUMAN;sp|Q15424-2|SAFB1_HUMAN	2	HCD	FTMS	MULTI-MSMS	7	8	1370.7	2739.38	-0.50224	-0.00068841	2929.6	46.985	0.00027344	199.41	101.38	199.41	1	1	0	0	0	18475	3.84296e+06	0.575554	2	-0.0397568
QE4_LC12_IAH_SUMO_R1_HEK_AspN_E1_F3	18519	14889	ADSLLAVVKREPAEQPG	17	4	SUMO2_miss0	_ADSLLAVVK(SUMO2_miss0)REPAEQPG_				ADSLLAVVK(1)REPAEQPG				ADSLLAVVK(270)REPAEQPG	0	0	0	0	1	sp|Q14151|SAFB2_HUMAN;sp|Q15424|SAFB1_HUMAN;sp|Q15424-4|SAFB1_HUMAN;sp|Q15424-3|SAFB1_HUMAN;sp|Q15424-2|SAFB1_HUMAN	3	HCD	FTMS	MULTI-MSMS	1	1	914.135	2739.38	-1.6948	-0.0015492	2.77392	47.078	4.09e-09	271.34	204.77	271.34	1	1	0	0	0	18518	3132593152	0.738725	8	-0.128769
QE4_LC12_IAH_SUMO_R1_HEK_AspN_E1_F3	18828	15157	ADSLLAVVKREPAEQPG	17	4	SUMO2_miss0	_ADSLLAVVK(SUMO2_miss0)REPAEQPG_				ADSLLAVVK(1)REPAEQPG				ADSLLAVVK(260)REPAEQPG	0	0	0	0	1	sp|Q14151|SAFB2_HUMAN;sp|Q15424|SAFB1_HUMAN;sp|Q15424-4|SAFB1_HUMAN;sp|Q15424-3|SAFB1_HUMAN;sp|Q15424-2|SAFB1_HUMAN	3	HCD	FTMS	MULTI-MSMS	1	1	914.135	2739.38	-1.6948	-0.0015492	4.30711	47.851	1.67e-06	261.49	187.03	261.49	1	1	0	0	0	18827	8213866	0.00193699	49	-0.984352
QE4_LC12_IAH_SUMO_R1_HEK_AspN_E1_F3	20025	16205	ADSLLAVVKREPAEQPG	17	4	SUMO2_miss0	_ADSLLAVVK(SUMO2_miss0)REPAEQPG_				ADSLLAVVK(1)REPAEQPG				ADSLLAVVK(150)REPAEQPG	0	0	0	0	1	sp|Q14151|SAFB2_HUMAN;sp|Q15424|SAFB1_HUMAN;sp|Q15424-4|SAFB1_HUMAN;sp|Q15424-3|SAFB1_HUMAN;sp|Q15424-2|SAFB1_HUMAN	3	HCD	FTMS	MULTI-MSMS	6	1	914.135	2739.38	0.22647	0.00020703	371.329	50.858	0.0018153	153.92	98.861	153.92	1	1	0	0	0	20019	877996	0.967274	3	-0.0610733
QE4_LC12_IAH_SUMO_R1_HEK_AspN_E1_F4	17460	13989	ADSLLAVVKREPAEQPG	17	4	SUMO2_miss0	_ADSLLAVVK(SUMO2_miss0)REPAEQPG_				ADSLLAVVK(1)REPAEQPG				ADSLLAVVK(230)REPAEQPG	0	0	0	0	1	sp|Q14151|SAFB2_HUMAN;sp|Q15424|SAFB1_HUMAN;sp|Q15424-4|SAFB1_HUMAN;sp|Q15424-3|SAFB1_HUMAN;sp|Q15424-2|SAFB1_HUMAN	3	HCD	FTMS	MULTI-MSMS	4	1	914.135	2739.38	0.08327	7.61e-05	369.859	44.536	7.26e-05	229.98	144.25	229.98	1	1	0	0	0	17456	2538598	0.048971	-6	0.119473
QE4_LC12_IAH_SUMO_R1_HEK_AspN_E1_F4	17493	14018	ADSLLAVVKREPAEQPG	17	4	SUMO2_miss0	_ADSLLAVVK(SUMO2_miss0)REPAEQPG_				ADSLLAVVK(1)REPAEQPG				ADSLLAVVK(150)REPAEQPG	0	0	0	0	1	sp|Q14151|SAFB2_HUMAN;sp|Q15424|SAFB1_HUMAN;sp|Q15424-4|SAFB1_HUMAN;sp|Q15424-3|SAFB1_HUMAN;sp|Q15424-2|SAFB1_HUMAN	4	HCD	FTMS	MULTI-MSMS	5	1	685.853	2739.38	1.0233	0.0007018	372.26	44.618	0.0068349	149.44	102.25	149.44	1	1	0	0	0	17488	2.44496e+06	0.493575	-2	0.0395737
QE4_LC12_IAH_SUMO_R1_HEK_AspN_E1_F4	18165	14606	ADSLLAVVKREPAEQPG	17	4	SUMO2_miss0	_ADSLLAVVK(SUMO2_miss0)REPAEQPG_				ADSLLAVVK(1)REPAEQPG				ADSLLAVVK(190)REPAEQPG	0	0	0	0	1	sp|Q14151|SAFB2_HUMAN;sp|Q15424|SAFB1_HUMAN;sp|Q15424-4|SAFB1_HUMAN;sp|Q15424-3|SAFB1_HUMAN;sp|Q15424-2|SAFB1_HUMAN	3	HCD	FTMS	MULTI-MSMS	5	1	914.135	2739.38	2.8904	0.0026422	10.1113	46.29	0.00016101	192.85	114.52	192.85	1	1	0	0	0	18160	2072392	0.506681	-6	0.119598
QE4_LC12_IAH_SUMO_R1_HEK_AspN_E1_F4	18379	14793	ADSLLAVVKREPAEQPG	17	4	SUMO2_miss0	_ADSLLAVVK(SUMO2_miss0)REPAEQPG_				ADSLLAVVK(1)REPAEQPG				ADSLLAVVK(170)REPAEQPG	0	0	0	0	1	sp|Q14151|SAFB2_HUMAN;sp|Q15424|SAFB1_HUMAN;sp|Q15424-4|SAFB1_HUMAN;sp|Q15424-3|SAFB1_HUMAN;sp|Q15424-2|SAFB1_HUMAN	4	HCD	FTMS	MULTI-MSMS	3	1	685.853	2739.38	0.062164	4.26e-05	6.17743	46.82	0.0023173	169.06	83.779	169.06	1	1	0	0	0	18376	9645639	0.0356958	-3	0.0595589
QE4_LC12_IAH_SUMO_R1_HEK_AspN_E1_F4	18385	14798	ADSLLAVVKREPAEQPG	17	4	SUMO2_miss0	_ADSLLAVVK(SUMO2_miss0)REPAEQPG_				ADSLLAVVK(1)REPAEQPG				ADSLLAVVK(370)REPAEQPG	0	0	0	0	1	sp|Q14151|SAFB2_HUMAN;sp|Q15424|SAFB1_HUMAN;sp|Q15424-4|SAFB1_HUMAN;sp|Q15424-3|SAFB1_HUMAN;sp|Q15424-2|SAFB1_HUMAN	2	HCD	FTMS	MULTI-MSMS	1	1	1370.7	2739.38	-0.54676	-0.00074944	371.156	46.835	5.93e-29	367.85	267.81	367.85	1	1	0	0	0	18384	65892540	0.211195	-3	0.0595551
QE4_LC12_IAH_SUMO_R1_HEK_AspN_E1_F4	18395	14807	ADSLLAVVKREPAEQPG	17	4	SUMO2_miss0	_ADSLLAVVK(SUMO2_miss0)REPAEQPG_				ADSLLAVVK(1)REPAEQPG				ADSLLAVVK(160)REPAEQPG	0	0	0	0	1	sp|Q14151|SAFB2_HUMAN;sp|Q15424|SAFB1_HUMAN;sp|Q15424-4|SAFB1_HUMAN;sp|Q15424-3|SAFB1_HUMAN;sp|Q15424-2|SAFB1_HUMAN	2	HCD	FTMS	MULTI-MSMS	3	4	1370.7	2739.38	-0.54676	-0.00074944	1466.74	46.859	0.0043793	160.56	78.935	160.56	1	1	0	0	0	18392	38325392	0.737712	-8	0.158329
QE4_LC12_IAH_SUMO_R1_HEK_AspN_E1_F4	18473	14875	ADSLLAVVKREPAEQPG	17	4	SUMO2_miss0	_ADSLLAVVK(SUMO2_miss0)REPAEQPG_				ADSLLAVVK(1)REPAEQPG				ADSLLAVVK(280)REPAEQPG	0	0	0	0	1	sp|Q14151|SAFB2_HUMAN;sp|Q15424|SAFB1_HUMAN;sp|Q15424-4|SAFB1_HUMAN;sp|Q15424-3|SAFB1_HUMAN;sp|Q15424-2|SAFB1_HUMAN	3	HCD	FTMS	MULTI-MSMS	1	1	914.135	2739.38	-0.73236	-0.00066948	2.6644	47.049	3.07e-09	276.96	210.39	276.96	1	1	0	0	0	18472	3375173888	0.952869	8	-0.136513
QE4_LC12_IAH_SUMO_R1_HEK_AspN_E1_F4	18782	15144	ADSLLAVVKREPAEQPG	17	4	SUMO2_miss0	_ADSLLAVVK(SUMO2_miss0)REPAEQPG_				ADSLLAVVK(1)REPAEQPG				ADSLLAVVK(270)REPAEQPG	0	0	0	0	1	sp|Q14151|SAFB2_HUMAN;sp|Q15424|SAFB1_HUMAN;sp|Q15424-4|SAFB1_HUMAN;sp|Q15424-3|SAFB1_HUMAN;sp|Q15424-2|SAFB1_HUMAN	3	HCD	FTMS	MULTI-MSMS	1	1	914.135	2739.38	-0.73236	-0.00066948	4.19759	47.82	3.91e-09	272.32	199.08	272.32	1	1	0	0	0	18781	7.99123e+06	0.00225606	48	-0.960506
QE4_LC12_IAH_SUMO_R1_HEK_AspN_E1_F4	19999	16209	ADSLLAVVKREPAEQPG	17	4	SUMO2_miss0	_ADSLLAVVK(SUMO2_miss0)REPAEQPG_				ADSLLAVVK(1)REPAEQPG				ADSLLAVVK(190)REPAEQPG	0	0	0	0	1	sp|Q14151|SAFB2_HUMAN;sp|Q15424|SAFB1_HUMAN;sp|Q15424-4|SAFB1_HUMAN;sp|Q15424-3|SAFB1_HUMAN;sp|Q15424-2|SAFB1_HUMAN	3	HCD	FTMS	MULTI-MSMS	2	1	914.135	2739.38	-0.053659	-4.91e-05	370.393	50.864	0.00019701	189.81	112.98	189.81	1	1	0	0	0	19997	854283	0.914596	1	-0.0204391
QE4_LC12_IAH_SUMO_R1_HEK_AspN_E1_F5	17353	13764	ADSLLAVVKREPAEQPG	17	4	SUMO2_miss0	_ADSLLAVVK(SUMO2_miss0)REPAEQPG_				ADSLLAVVK(1)REPAEQPG				ADSLLAVVK(260)REPAEQPG	0	0	0	0	1	sp|Q14151|SAFB2_HUMAN;sp|Q15424|SAFB1_HUMAN;sp|Q15424-4|SAFB1_HUMAN;sp|Q15424-3|SAFB1_HUMAN;sp|Q15424-2|SAFB1_HUMAN	3	HCD	FTMS	MULTI-MSMS	7	1	914.135	2739.38	1.6796	0.0015354	367.519	44.552	1.37e-06	263.07	175	263.07	1	1	0	0	0	17346	2496145	0.0735727	-6	0.120052
QE4_LC12_IAH_SUMO_R1_HEK_AspN_E1_F5	18115	14430	ADSLLAVVKREPAEQPG	17	4	SUMO2_miss0	_ADSLLAVVK(SUMO2_miss0)REPAEQPG_				ADSLLAVVK(1)REPAEQPG				ADSLLAVVK(160)REPAEQPG	0	0	0	0	1	sp|Q14151|SAFB2_HUMAN;sp|Q15424|SAFB1_HUMAN;sp|Q15424-4|SAFB1_HUMAN;sp|Q15424-3|SAFB1_HUMAN;sp|Q15424-2|SAFB1_HUMAN	3	HCD	FTMS	MULTI-MSMS	6	1	914.135	2739.38	1.9726	0.0018032	375.54	46.428	0.0011016	164.59	164.59	164.59	1	1	0	0	0	18109	3.32232e+06	0.975555	4	-0.0797081
QE4_LC12_IAH_SUMO_R1_HEK_AspN_E1_F5	18281	14575	ADSLLAVVKREPAEQPG	17	4	SUMO2_miss0	_ADSLLAVVK(SUMO2_miss0)REPAEQPG_				ADSLLAVVK(1)REPAEQPG				ADSLLAVVK(140)REPAEQPG	0	0	0	0	1	sp|Q14151|SAFB2_HUMAN;sp|Q15424|SAFB1_HUMAN;sp|Q15424-4|SAFB1_HUMAN;sp|Q15424-3|SAFB1_HUMAN;sp|Q15424-2|SAFB1_HUMAN	4	HCD	FTMS	MULTI-MSMS	4	1	685.853	2739.38	0.93524	0.00064144	6.03141	46.836	0.009168	144.57	144.57	144.57	1	1	0	0	0	18277	12524255	0.0567865	-16	0.313599
QE4_LC12_IAH_SUMO_R1_HEK_AspN_E1_F5	18286	14579	ADSLLAVVKREPAEQPG	17	4	SUMO2_miss0	_ADSLLAVVK(SUMO2_miss0)REPAEQPG_				ADSLLAVVK(1)REPAEQPG				ADSLLAVVK(300)REPAEQPG	0	0	0	0	1	sp|Q14151|SAFB2_HUMAN;sp|Q15424|SAFB1_HUMAN;sp|Q15424-4|SAFB1_HUMAN;sp|Q15424-3|SAFB1_HUMAN;sp|Q15424-2|SAFB1_HUMAN	2	HCD	FTMS	MULTI-MSMS	1	1	1370.7	2739.38	0.91613	0.0012557	4.33502	46.848	4.73e-13	300.4	175.97	300.4	1	1	0	0	0	18285	71690984	0.24041	-4	0.0772781
QE4_LC12_IAH_SUMO_R1_HEK_AspN_E1_F5	18334	14621	ADSLLAVVKREPAEQPG	17	4	SUMO2_miss0	_ADSLLAVVK(SUMO2_miss0)REPAEQPG_				ADSLLAVVK(1)REPAEQPG				ADSLLAVVK(140)REPAEQPG	0	0	0	0	1	sp|Q14151|SAFB2_HUMAN;sp|Q15424|SAFB1_HUMAN;sp|Q15424-4|SAFB1_HUMAN;sp|Q15424-3|SAFB1_HUMAN;sp|Q15424-2|SAFB1_HUMAN	2	HCD	FTMS	MULTI-MSMS	1	8	1370.7	2739.38	0.91613	0.0012557	2928.7	46.962	0.011643	141.75	141.75	141.75	1	1	0	0	0	18333	2049322	0.384279	1	-0.0201836
QE4_LC12_IAH_SUMO_R1_HEK_AspN_E1_F5	18352	14637	ADSLLAVVKREPAEQPG	17	4	SUMO2_miss0	_ADSLLAVVK(SUMO2_miss0)REPAEQPG_				ADSLLAVVK(1)REPAEQPG				ADSLLAVVK(160)REPAEQPG	0	0	0	0	1	sp|Q14151|SAFB2_HUMAN;sp|Q15424|SAFB1_HUMAN;sp|Q15424-4|SAFB1_HUMAN;sp|Q15424-3|SAFB1_HUMAN;sp|Q15424-2|SAFB1_HUMAN	2	HCD	FTMS	MULTI-MSMS	3	4	1370.7	2739.38	0.91613	0.0012557	1467.01	47.007	0.0052759	156.36	86.273	156.36	1	1	0	0	0	18349	34933220	0.608415	4	-0.0800552
QE4_LC12_IAH_SUMO_R1_HEK_AspN_E1_F5	18430	14705	ADSLLAVVKREPAEQPG	17	4	SUMO2_miss0	_ADSLLAVVK(SUMO2_miss0)REPAEQPG_				ADSLLAVVK(1)REPAEQPG				ADSLLAVVK(260)REPAEQPG	0	0	0	0	1	sp|Q14151|SAFB2_HUMAN;sp|Q15424|SAFB1_HUMAN;sp|Q15424-4|SAFB1_HUMAN;sp|Q15424-3|SAFB1_HUMAN;sp|Q15424-2|SAFB1_HUMAN	3	HCD	FTMS	MULTI-MSMS	1	1	914.135	2739.38	1.2221	0.0011172	3.54051	47.201	2.31e-06	258.2	258.2	258.2	1	1	0	0	0	18429	2343215616	0.761339	14	-0.274948
QE4_LC12_IAH_SUMO_R1_HEK_AspN_E1_F6	14550	11154	ADSLLAVVKREPAEQPG	17	4	SUMO2_miss0	_ADSLLAVVK(SUMO2_miss0)REPAEQPG_				ADSLLAVVK(1)REPAEQPG				ADSLLAVVK(210)REPAEQPG	0	0	0	0	1	sp|Q14151|SAFB2_HUMAN;sp|Q15424|SAFB1_HUMAN;sp|Q15424-4|SAFB1_HUMAN;sp|Q15424-3|SAFB1_HUMAN;sp|Q15424-2|SAFB1_HUMAN	3	HCD	FTMS	MULTI-MSMS	5	1	914.135	2739.38	1.0236	0.00093569	367.252	37.852	9.42e-05	211.68	211.68	211.68	1	1	0	0	0	14545	3196186	0.28054	-5	0.0999718
QE4_LC12_IAH_SUMO_R1_HEK_AspN_E1_F6	15548	12027	ADSLLAVVKREPAEQPG	17	4	SUMO2_miss0	_ADSLLAVVK(SUMO2_miss0)REPAEQPG_				ADSLLAVVK(1)REPAEQPG				ADSLLAVVK(270)REPAEQPG	0	0	0	0	1	sp|Q14151|SAFB2_HUMAN;sp|Q15424|SAFB1_HUMAN;sp|Q15424-4|SAFB1_HUMAN;sp|Q15424-3|SAFB1_HUMAN;sp|Q15424-2|SAFB1_HUMAN	3	HCD	FTMS	MULTI-MSMS	3	1	914.135	2739.38	-1.7469	-0.0015969	4.63565	40.305	3.99e-07	268.06	203.4	268.06	1	1	0	0	0	15545	13805739	0.00483431	-5	0.0971451
QE4_LC12_IAH_SUMO_R1_HEK_AspN_E1_F6	15858	12298	ADSLLAVVKREPAEQPG	17	4	SUMO2_miss0	_ADSLLAVVK(SUMO2_miss0)REPAEQPG_				ADSLLAVVK(1)REPAEQPG				ADSLLAVVK(120)REPAEQPG	0	0	0	0	1	sp|Q14151|SAFB2_HUMAN;sp|Q15424|SAFB1_HUMAN;sp|Q15424-4|SAFB1_HUMAN;sp|Q15424-3|SAFB1_HUMAN;sp|Q15424-2|SAFB1_HUMAN	3	HCD	FTMS	MULTI-MSMS	1	0	914.135	2739.38	-1.7469	-0.0015969	1.35944	41.066	0.011972	116.96	52.244	116.96	1	1	0	0	0	15857	1.66263e+06	0.000840167	34	-0.666916
QE4_LC12_IAH_SUMO_R1_HEK_AspN_E1_F6	15556	12034	ADSLLAVVKREPAEQPG	17	4	SUMO2_miss0	_ADSLLAVVK(SUMO2_miss0)REPAEQPG_				ADSLLAVVK(1)REPAEQPG				ADSLLAVVK(150)REPAEQPG	0	0	0	0	1	sp|Q14151|SAFB2_HUMAN;sp|Q15424|SAFB1_HUMAN;sp|Q15424-4|SAFB1_HUMAN;sp|Q15424-3|SAFB1_HUMAN;sp|Q15424-2|SAFB1_HUMAN	4	HCD	FTMS	MULTI-MSMS	3	1	685.853	2739.38	-1.6488	-0.0011308	3.98716	40.325	0.0087521	145.44	94.968	145.44	1	1	0	0	0	15553	11309492	0.0363997	-4	0.0775414
QE4_LC12_IAH_SUMO_R1_HEK_AspN_E1_F6	15565	12042	ADSLLAVVKREPAEQPG	17	4	SUMO2_miss0	_ADSLLAVVK(SUMO2_miss0)REPAEQPG_				ADSLLAVVK(1)REPAEQPG				ADSLLAVVK(330)REPAEQPG	0	0	0	0	1	sp|Q14151|SAFB2_HUMAN;sp|Q15424|SAFB1_HUMAN;sp|Q15424-4|SAFB1_HUMAN;sp|Q15424-3|SAFB1_HUMAN;sp|Q15424-2|SAFB1_HUMAN	2	HCD	FTMS	MULTI-MSMS	4	1	1370.7	2739.38	-1.3565	-0.0018593	3.67794	40.346	6.4e-17	326.94	256.89	326.94	1	1	0	0	0	15561	18249168	0.108647	-3	0.0584183
QE4_LC12_IAH_SUMO_R1_HEK_AspN_E1_F1	19201	15484	ADSWVEKEEPAPSN	14	4	SUMO2_miss0	_ADSWVEK(SUMO2_miss0)EEPAPSN_				ADSWVEK(1)EEPAPSN				ADSWVEK(130)EEPAPSN	0	0	0	0	1	sp|Q8N163|CCAR2_HUMAN;tr|H0YB24|H0YB24_HUMAN	3	HCD	FTMS	MULTI-MSMS	5	2	840.382	2518.12	-0.13182	-0.00011078	799.337	49.091	0.014039	131.35	60.731	131.35	1	1	0	0	0	19196	1.01522e+06	1	0	0
QE4_LC12_IAH_SUMO_R1_HEK_AspN_E1_F3	21047	17099	AEALITSQQPTPETLPVINKS	21	3	SUMO2_miss0	_AEALITSQQPTPETLPVINK(SUMO2_miss0)S_				AEALITSQQPTPETLPVINK(1)S				AEALITSQQPTPETLPVINK(210)S	0	0	0	0	1	sp|Q52LR7|EPC2_HUMAN	3	HCD	FTMS	MULTI-MSMS	4	1	1066.55	3196.63	-0.28729	-0.00030641	318.773	53.44	4.09e-07	208.28	144.66	208.28	1	1	0	0	0	21043	1.53788e+06	0.693127	-1	0.0204277
QE4_LC12_IAH_SUMO_R1_HEK_AspN_E1_F4	21010	17094	AEALITSQQPTPETLPVINKS	21	3	SUMO2_miss0	_AEALITSQQPTPETLPVINK(SUMO2_miss0)S_				AEALITSQQPTPETLPVINK(1)S				AEALITSQQPTPETLPVINK(160)S	0	0	0	0	1	sp|Q52LR7|EPC2_HUMAN	3	HCD	FTMS	MULTI-MSMS	5	2	1066.55	3196.63	-0.96337	-0.0010275	631.298	53.401	0.0001293	159.75	94.928	159.75	1	1	0	0	0	21005	1.90671e+06	0.665902	-2	0.040081
QE4_LC12_IAH_SUMO_R1_HEK_AspN_E1_F5	20949	16909	AEALITSQQPTPETLPVINKS	21	3	SUMO2_miss0	_AEALITSQQPTPETLPVINK(SUMO2_miss0)S_				AEALITSQQPTPETLPVINK(1)S				AEALITSQQPTPETLPVINK(180)S	0	0	0	0	1	sp|Q52LR7|EPC2_HUMAN	3	HCD	FTMS	MULTI-MSMS	6	2	1066.55	3196.63	-0.41837	-0.00044621	632.214	53.438	2.46e-05	184.6	102.68	184.6	1	1	0	0	0	20943	2398589	0.81998	1	-0.0199318
QE4_LC12_IAH_SUMO_R1_HEK_AspN_E1_F5	27032	22224	AEAPQQQLGIPVVKL	15	2	Acetyl (Protein N-term),SUMO2_miss0	_(Acetyl (Protein N-term))AEAPQQQLGIPVVK(SUMO2_miss0)L_				AEAPQQQLGIPVVK(1)L				AEAPQQQLGIPVVK(92)L	1	0	0	0	1	tr|A0A0C4DFN0|A0A0C4DFN0_HUMAN	3	HCD	FTMS	MULTI-MSMS	1	1	865.126	2592.35	1.8171	0.001572	6.6752	68.62	0.02128	92.39	44.769	92.39	1	1	0	0	0	27031	1.60803e+06	0.366102	1	-0.0188217
QE4_LC12_IAH_SUMO_R1_HEK_AspN_E1_F2	26062	21422	AEAPQQQLGIPVVKLEK	17	3	Acetyl (Protein N-term),SUMO2_miss0	_(Acetyl (Protein N-term))AEAPQQQLGIPVVK(SUMO2_miss0)LEK_				AEAPQQQLGIPVVK(0.996)LEK(0.004)				AEAPQQQLGIPVVK(24)LEK(-24)	1	0	0	0	1	tr|A0A0C4DFN0|A0A0C4DFN0_HUMAN	3	HCD	FTMS	MULTI-MSMS	3	1	950.838	2849.49	1.0122	0.00096242	5.1056	66.439	0.00032323	225.2	141.32	23.909	0.99595	2	0	0	0	26059	4.04125e+06	0.786444	-1	0.0204239
QE4_LC12_IAH_SUMO_R1_HEK_AspN_E1_F3	22863	18688	AEAPQQQLGIPVVKLEK	17	3	Acetyl (Protein N-term),SUMO2_miss0	_(Acetyl (Protein N-term))AEAPQQQLGIPVVK(SUMO2_miss0)LEK_				AEAPQQQLGIPVVK(0.976)LEK(0.024)				AEAPQQQLGIPVVK(16)LEK(-16)	1	0	0	0	1	tr|A0A0C4DFN0|A0A0C4DFN0_HUMAN	3	HCD	FTMS	MULTI-MSMS	4	1	950.838	2849.49	0.34118	0.00032441	358.332	58.053	0.0011931	177.69	109.98	16.179	0.97646	2	0	0	0	22859	2.18098e+06	0.188123	-7	0.142315
QE4_LC12_IAH_SUMO_R1_HEK_AspN_E1_F4	22857	18710	AEAPQQQLGIPVVKLEK	17	3	Acetyl (Protein N-term),SUMO2_miss0	_(Acetyl (Protein N-term))AEAPQQQLGIPVVK(SUMO2_miss0)LEK_				AEAPQQQLGIPVVK(0.985)LEK(0.015)				AEAPQQQLGIPVVK(18)LEK(-18)	1	0	0	0	1	tr|A0A0C4DFN0|A0A0C4DFN0_HUMAN	3	HCD	FTMS	MULTI-MSMS	4	1	950.838	2849.49	-0.32362	-0.00030771	359.939	58.068	0.00070033	189.57	119.89	18.174	0.985	2	0	0	0	22853	948701	0.0392745	-8	0.162579
QE4_LC12_IAH_SUMO_R1_HEK_AspN_E1_F5	22788	18518	AEAPQQQLGIPVVKLEK	17	3	Acetyl (Protein N-term),SUMO2_miss0	_(Acetyl (Protein N-term))AEAPQQQLGIPVVK(SUMO2_miss0)LEK_				AEAPQQQLGIPVVK(0.998)LEK(0.002)				AEAPQQQLGIPVVK(27)LEK(-27)	1	0	0	0	1	tr|A0A0C4DFN0|A0A0C4DFN0_HUMAN	3	HCD	FTMS	MULTI-MSMS	5	1	950.838	2849.49	-0.26861	-0.00025541	356.212	58.042	0.00056941	192.72	115.58	27.247	0.99812	2	0	0	0	22783	4849171	0.193091	-4	0.078804
QE4_LC12_IAH_SUMO_R1_HEK_AspN_E1_F6	20030	15948	AEAPQQQLGIPVVKLEK	17	3	Acetyl (Protein N-term),SUMO2_miss0	_(Acetyl (Protein N-term))AEAPQQQLGIPVVK(SUMO2_miss0)LEK_				AEAPQQQLGIPVVK(0.996)LEK(0.004)				AEAPQQQLGIPVVK(24)LEK(-24)	1	0	0	0	1	tr|A0A0C4DFN0|A0A0C4DFN0_HUMAN	3	HCD	FTMS	MULTI-MSMS	3	1	950.838	2849.49	0.34176	0.00032496	3.73694	51.377	0.0010625	180.84	105.45	24.473	0.99644	2	0	0	0	20027	4.93778e+06	0.56031	-3	0.0600548
QE4_LC12_IAH_SUMO_R1_HEK_AspN_E1_F1	9729	7290	AECSQCSNNESKSEM	15	4	SUMO2_miss0	_AECSQCSNNESK(SUMO2_miss0)SEM_				AECSQCSNNESK(1)SEM				AECSQCSNNESK(200)SEM	0	0	0	0	1	sp|Q14149|MORC3_HUMAN;tr|H0YHQ4|H0YHQ4_HUMAN;tr|H0YIR5|H0YIR5_HUMAN	3	HCD	FTMS	MULTI-MSMS	4	0	907.699	2720.07	1.583	0.0014369	0.0199142	25.283	0.00047577	195.77	150.44	195.77	1	1	0	0	0	9725	3.02595e+06	1	0	0
QE4_LC12_IAH_SUMO_R1_HEK_AspN_E1_F4	27435	22714	AEFFCQLYKPEIVINEL	17	4	SUMO2_miss0	_AEFFCQLYK(SUMO2_miss0)PEIVINEL_				AEFFCQLYK(1)PEIVINEL				AEFFCQLYK(150)PEIVINEL	0	0	0	0	1	sp|Q9NU22|MDN1_HUMAN;tr|Q5T795|Q5T795_HUMAN	3	HCD	FTMS	MULTI-MSMS	6	1	1025.17	3072.49	0.84384	0.00086508	333.926	69.613	0.0018534	153.36	106.95	153.36	1	1	0	0	0	27429	1515384	1	0	0
QE4_LC12_IAH_SUMO_R1_HEK_AspN_E1_F5	27435	22576	AEFFCQLYKPEIVINEL	17	4	SUMO2_miss0	_AEFFCQLYK(SUMO2_miss0)PEIVINEL_				AEFFCQLYK(1)PEIVINEL				AEFFCQLYK(110)PEIVINEL	0	0	0	0	1	sp|Q9NU22|MDN1_HUMAN;tr|Q5T795|Q5T795_HUMAN	3	HCD	FTMS	MULTI-MSMS	1	1	1025.17	3072.49	0.2589	0.00026542	8.29857	69.597	0.01685	107.84	64.347	107.84	1	1	0	0	0	27434	1.13029e+06	0.735126	1	-0.019989
QE4_LC12_IAH_SUMO_R1_HEK_AspN_E1_F6	26898	21952	AEFFCQLYKPEIVINEL	17	4	SUMO2_miss0	_AEFFCQLYK(SUMO2_miss0)PEIVINEL_				AEFFCQLYK(1)PEIVINEL				AEFFCQLYK(150)PEIVINEL	0	0	0	0	1	sp|Q9NU22|MDN1_HUMAN;tr|Q5T795|Q5T795_HUMAN	3	HCD	FTMS	MULTI-MSMS	5	1	1025.17	3072.49	-0.67367	-0.00069063	3.3189	68.498	0.0024048	149.22	95.698	149.22	1	1	0	0	0	26893	11872796	1	0	0
QE4_LC12_IAH_SUMO_R1_HEK_AspN_E1_F3	21193	17227	AELVQGQSAPVGMKA	15	2	Acetyl (Protein N-term),SUMO2_miss0	_(Acetyl (Protein N-term))AELVQGQSAPVGMK(SUMO2_miss0)A_				AELVQGQSAPVGMK(1)A				AELVQGQSAPVGMK(120)A	1	0	0	0	1	sp|Q96I24|FUBP3_HUMAN	3	HCD	FTMS	MULTI-MSMS	6	1	830.076	2487.21	0.20347	0.0001689	411.65	53.809	0.006578	123.55	52.377	123.55	1	1	0	0	0	21187	970698	0.322258	-5	0.100544
QE4_LC12_IAH_SUMO_R1_HEK_AspN_E1_F4	21180	17243	AELVQGQSAPVGMKA	15	2	Acetyl (Protein N-term),SUMO2_miss0	_(Acetyl (Protein N-term))AELVQGQSAPVGMK(SUMO2_miss0)A_				AELVQGQSAPVGMK(1)A				AELVQGQSAPVGMK(130)A	1	0	0	0	1	sp|Q96I24|FUBP3_HUMAN	3	HCD	FTMS	MULTI-MSMS	7	1	830.076	2487.21	-1.0091	-0.00083765	6.18496	53.829	0.0044268	132.08	48.323	132.08	1	1	0	0	0	21173	1.48245e+06	0.587124	-4	0.0813789
QE4_LC12_IAH_SUMO_R1_HEK_AspN_E1_F3	26431	21807	AELVQGQSAPVGMKAEGFV	19	3	Acetyl (Protein N-term),SUMO2_miss0	_(Acetyl (Protein N-term))AELVQGQSAPVGMK(SUMO2_miss0)AEGFV_				AELVQGQSAPVGMK(1)AEGFV				AELVQGQSAPVGMK(170)AEGFV	1	0	0	0	1	sp|Q96I24|FUBP3_HUMAN	3	HCD	FTMS	MULTI-MSMS	1	1	974.143	2919.41	1.1991	0.0011681	350.325	67.172	0.00076064	171.29	83.726	171.29	1	1	0	0	0	26430	2.37776e+06	0.842249	-1	0.0205002
QE4_LC12_IAH_SUMO_R1_HEK_AspN_E1_F3	10849	8181	AEPASAAELSSVRK	14	2	SUMO2_miss0	_AEPASAAELSSVRK(SUMO2_miss0)_				AEPASAAELSSVRK(1)				AEPASAAELSSVRK(170)	0	0	0	0	1	sp|O60281-2|ZN292_HUMAN;tr|J3KNV1|J3KNV1_HUMAN;sp|O60281|ZN292_HUMAN	3	HCD	FTMS	MULTI-MSMS	6	1	792.731	2375.17	0.79023	0.00062644	426.494	28.108	0.0019814	173.49	59.863	173.49	1	1	0	0	0	10843	2.78383e+06	1	0	0
QE4_LC12_IAH_SUMO_R1_HEK_AspN_E1_F6	15900	12335	AEPHVLGRVFIHPESPSTGHYWMHQPVSFYKLK	33	3	SUMO2_miss0	_AEPHVLGRVFIHPESPSTGHYWMHQPVSFYK(SUMO2_miss0)LK_				AEPHVLGRVFIHPESPSTGHYWMHQPVSFYK(0.765)LK(0.235)				AEPHVLGRVFIHPESPSTGHYWMHQPVSFYK(5.1)LK(-5.1)	0	0	0	0	1	sp|Q8IWI9-3|MGAP_HUMAN;sp|Q8IWI9|MGAP_HUMAN;sp|Q8IWI9-4|MGAP_HUMAN;tr|H3BP52|H3BP52_HUMAN;tr|H3BTF4|H3BTF4_HUMAN	5	HCD	FTMS	MULTI-MSMS	3	2	967.885	4834.39	-0.94003	-0.00090984	3.18943	41.168	8.34e-10	181.85	109.66	5.1372	0.76547	2	0	0	0	15897	19009234	0.97581	2	-0.0392952
QE4_LC12_IAH_SUMO_R1_HEK_AspN_E1_F1	27330	22555	AEQEEEGLPLPLANIK	16	4	SUMO2_miss0	_AEQEEEGLPLPLANIK(SUMO2_miss0)_				AEQEEEGLPLPLANIK(1)				AEQEEEGLPLPLANIK(210)	0	0	0	0	1	sp|Q8NAF0|ZN579_HUMAN	3	HCD	FTMS	MULTI-MSMS	4	1	904.456	2710.34	1.062	0.00096052	4.19921	69.618	0.00018857	209.31	118.23	209.31	1	1	0	0	0	27326	5331581	0.170462	-2	0.0396347
QE4_LC12_IAH_SUMO_R1_HEK_AspN_E1_F2	26670	21954	AEQEEEGLPLPLANIK	16	4	SUMO2_miss0	_AEQEEEGLPLPLANIK(SUMO2_miss0)_				AEQEEEGLPLPLANIK(1)				AEQEEEGLPLPLANIK(250)	0	0	0	0	1	sp|Q8NAF0|ZN579_HUMAN	3	HCD	FTMS	MULTI-MSMS	3	1	904.456	2710.34	-0.16885	-0.00015272	3.53509	67.948	7.55e-06	251.02	159.15	251.02	1	1	0	0	0	26667	6192180	0.0935988	-3	0.0590973
QE4_LC12_IAH_SUMO_R1_HEK_AspN_E1_F3	24919	20486	AEQEEEGLPLPLANIK	16	4	SUMO2_miss0	_AEQEEEGLPLPLANIK(SUMO2_miss0)_				AEQEEEGLPLPLANIK(1)				AEQEEEGLPLPLANIK(170)	0	0	0	0	1	sp|Q8NAF0|ZN579_HUMAN	3	HCD	FTMS	MULTI-MSMS	1	1	904.456	2710.34	-0.56932	-0.00051493	374.295	63.298	0.00099137	171.56	87.348	171.56	1	1	0	0	0	24918	822250	0.0338499	-10	0.203979
QE4_LC12_IAH_SUMO_R1_HEK_AspN_E1_F3	24984	20543	AEQEEEGLPLPLANIK	16	4	SUMO2_miss0	_AEQEEEGLPLPLANIK(SUMO2_miss0)_				AEQEEEGLPLPLANIK(1)				AEQEEEGLPLPLANIK(220)	0	0	0	0	1	sp|Q8NAF0|ZN579_HUMAN	2	HCD	FTMS	MULTI-MSMS	2	2	1356.18	2710.34	-0.55598	-0.00075401	740.734	63.464	0.00065644	220.69	129.38	220.69	1	1	0	0	0	24982	300841	0.74798	-1	0.0204086
QE4_LC12_IAH_SUMO_R1_HEK_AspN_E1_F4	24940	20531	AEQEEEGLPLPLANIK	16	4	SUMO2_miss0	_AEQEEEGLPLPLANIK(SUMO2_miss0)_				AEQEEEGLPLPLANIK(1)				AEQEEEGLPLPLANIK(190)	0	0	0	0	1	sp|Q8NAF0|ZN579_HUMAN	3	HCD	FTMS	MULTI-MSMS	7	1	904.456	2710.34	0.73648	0.00066612	373.484	63.349	0.00032038	190.24	88.344	190.24	1	1	0	0	0	24933	935093	0.0550223	-11	0.210079
QE4_LC12_IAH_SUMO_R1_HEK_AspN_E1_F4	25014	20595	AEQEEEGLPLPLANIK	16	4	SUMO2_miss0	_AEQEEEGLPLPLANIK(SUMO2_miss0)_				AEQEEEGLPLPLANIK(1)				AEQEEEGLPLPLANIK(250)	0	0	0	0	1	sp|Q8NAF0|ZN579_HUMAN	2	HCD	FTMS	MULTI-MSMS	1	1	1356.18	2710.34	-0.86471	-0.0011727	373.939	63.538	2.44e-05	250.81	158.76	250.81	1	1	0	0	0	25013	495017	0.921965	1	-0.0205116
QE4_LC12_IAH_SUMO_R1_HEK_AspN_E1_F5	24860	20324	AEQEEEGLPLPLANIK	16	4	SUMO2_miss0	_AEQEEEGLPLPLANIK(SUMO2_miss0)_				AEQEEEGLPLPLANIK(1)				AEQEEEGLPLPLANIK(190)	0	0	0	0	1	sp|Q8NAF0|ZN579_HUMAN	3	HCD	FTMS	MULTI-MSMS	5	1	904.456	2710.34	0.55341	0.00050054	375.781	63.26	0.00026271	193.77	98.266	193.77	1	1	0	0	0	24855	1086231	0.0787123	-11	0.22308
QE4_LC12_IAH_SUMO_R1_HEK_AspN_E1_F6	22093	17753	AEQEEEGLPLPLANIK	16	4	SUMO2_miss0	_AEQEEEGLPLPLANIK(SUMO2_miss0)_				AEQEEEGLPLPLANIK(1)				AEQEEEGLPLPLANIK(160)	0	0	0	0	1	sp|Q8NAF0|ZN579_HUMAN	3	HCD	FTMS	MULTI-MSMS	7	1	904.456	2710.34	0.75964	0.00068706	374.295	56.513	0.0018626	163.41	81.121	163.41	1	1	0	0	0	22086	1.24771e+06	0.10253	-8	0.16132
QE4_LC12_IAH_SUMO_R1_HEK_AspN_E1_F1	14192	11107	AESVQIK	7	1	SUMO2_miss0	_AESVQIK(SUMO2_miss0)_				AESVQIK(1)				AESVQIK(240)	0	0	0	0	1	sp|Q9UIF8-4|BAZ2B_HUMAN;sp|Q9UIF8-2|BAZ2B_HUMAN;sp|Q9UIF8-5|BAZ2B_HUMAN;sp|Q9UIF8-3|BAZ2B_HUMAN;sp|Q9UIF8|BAZ2B_HUMAN	2	HCD	FTMS	MULTI-MSMS	3	0	867.936	1733.86	2.3601	0.0020484	3.81769	36.484	0.011982	238.31	16.603	238.31	1	1	0	0	0	14189	3483286	0.177313	-10	0.20047
QE4_LC12_IAH_SUMO_R1_HEK_AspN_E1_F2	11859	9020	AESVQIK	7	1	SUMO2_miss0	_AESVQIK(SUMO2_miss0)_				AESVQIK(1)				AESVQIK(260)	0	0	0	0	1	sp|Q9UIF8-4|BAZ2B_HUMAN;sp|Q9UIF8-2|BAZ2B_HUMAN;sp|Q9UIF8-5|BAZ2B_HUMAN;sp|Q9UIF8-3|BAZ2B_HUMAN;sp|Q9UIF8|BAZ2B_HUMAN	2	HCD	FTMS	MULTI-MSMS	2	0	867.936	1733.86	0.5045	0.00043788	1.30546	30.702	0.015273	255.54	17.237	255.54	1	1	0	0	0	11857	2.83188e+06	0.0456162	-7	0.13908
QE4_LC12_IAH_SUMO_R1_HEK_AspN_E1_F3	10165	7582	AESVQIK	7	1	SUMO2_miss0	_AESVQIK(SUMO2_miss0)_				AESVQIK(1)				AESVQIK(260)	0	0	0	0	1	sp|Q9UIF8-4|BAZ2B_HUMAN;sp|Q9UIF8-2|BAZ2B_HUMAN;sp|Q9UIF8-5|BAZ2B_HUMAN;sp|Q9UIF8-3|BAZ2B_HUMAN;sp|Q9UIF8|BAZ2B_HUMAN	2	HCD	FTMS	MULTI-MSMS	2	0	867.936	1733.86	1.3192	0.001145	5.88171	26.45	0.015273	255.54	17.237	255.54	1	1	0	0	0	10163	3.22927e+06	0.11062	-6	0.116604
QE4_LC12_IAH_SUMO_R1_HEK_AspN_E1_F4	10083	7535	AESVQIK	7	1	SUMO2_miss0	_AESVQIK(SUMO2_miss0)_				AESVQIK(1)				AESVQIK(240)	0	0	0	0	1	sp|Q9UIF8-4|BAZ2B_HUMAN;sp|Q9UIF8-2|BAZ2B_HUMAN;sp|Q9UIF8-5|BAZ2B_HUMAN;sp|Q9UIF8-3|BAZ2B_HUMAN;sp|Q9UIF8|BAZ2B_HUMAN	2	HCD	FTMS	MULTI-MSMS	1	1	867.936	1733.86	0.72171	0.0006264	6.12469	26.398	0.012031	236.1	26.006	236.1	1	1	0	0	0	10082	5808901	0.456749	-3	0.0575104
QE4_LC12_IAH_SUMO_R1_HEK_AspN_E1_F5	10065	7391	AESVQIK	7	1	SUMO2_miss0	_AESVQIK(SUMO2_miss0)_				AESVQIK(1)				AESVQIK(240)	0	0	0	0	1	sp|Q9UIF8-4|BAZ2B_HUMAN;sp|Q9UIF8-2|BAZ2B_HUMAN;sp|Q9UIF8-5|BAZ2B_HUMAN;sp|Q9UIF8-3|BAZ2B_HUMAN;sp|Q9UIF8|BAZ2B_HUMAN	2	HCD	FTMS	MULTI-MSMS	1	0	867.936	1733.86	1.3449	0.0011673	3.01025	26.705	0.012031	236.1	16.401	236.1	1	1	0	0	0	10064	3.12894e+06	1	0	0
QE4_LC12_IAH_SUMO_R1_HEK_AspN_E1_F1	13114	10166	AEVKVK	6	2	Acetyl (Protein N-term),SUMO2_miss0	_(Acetyl (Protein N-term))AEVK(SUMO2_miss0)VK_				AEVK(1)VK				AEVK(68)VK(-68)	1	0	0	0	1	sp|Q9H1D9|RPC6_HUMAN	2	HCD	FTMS	MULTI-MSMS	4	0	838.436	1674.86	0.25851	0.00021674	1.04345	33.784	0.01403	190.52	63.978	68.39	1	2	0	0	0	13110	3369123	0.384508	-4	0.0801048
QE4_LC12_IAH_SUMO_R1_HEK_AspN_E1_F2	10950	8225	AEVKVK	6	2	Acetyl (Protein N-term),SUMO2_miss0	_(Acetyl (Protein N-term))AEVK(SUMO2_miss0)VK_				AEVK(1)VK				AEVK(65)VK(-65)	1	0	0	0	1	sp|Q9H1D9|RPC6_HUMAN	2	HCD	FTMS	MULTI-MSMS	5	0	838.436	1674.86	1.3104	0.0010986	6.41704	28.46	0.0094567	205.58	45.555	64.598	1	2	0	0	0	10945	7961013	0.290415	-5	0.098587
QE4_LC12_IAH_SUMO_R1_HEK_AspN_E1_F3	9431	6940	AEVKVK	6	2	Acetyl (Protein N-term),SUMO2_miss0	_(Acetyl (Protein N-term))AEVK(SUMO2_miss0)VK_				AEVK(1)VK				AEVK(46)VK(-46)	1	0	0	0	1	sp|Q9H1D9|RPC6_HUMAN	2	HCD	FTMS	MULTI-MSMS	4	1	838.436	1674.86	3.3696	0.0028252	5.58114	24.671	0.029431	157.33	19.087	45.513	0.99997	2	0	0	0	9427	8949538	0.854468	-2	0.0386562
QE4_LC12_IAH_SUMO_R1_HEK_AspN_E1_F5	7630	5266	AFATGYGLKSHVRTHTGEK	19	2	SUMO2_miss0	_AFATGYGLK(SUMO2_miss0)SHVRTHTGEK_				AFATGYGLK(0.782)SHVRTHTGEK(0.218)				AFATGYGLK(5.5)SHVRTHTGEK(-5.5)	0	0	0	0	1	sp|P52747-2|ZN143_HUMAN;tr|E7EN86|E7EN86_HUMAN;sp|P52747-3|ZN143_HUMAN;sp|P52747|ZN143_HUMAN;tr|E7EX64|E7EX64_HUMAN;sp|P36508-2|ZNF76_HUMAN;sp|P36508|ZNF76_HUMAN	4	HCD	FTMS	MULTI-MSMS	1	2	755.88	3019.49	0.22435	0.00016958	667.345	20.746	0.014153	98.169	32.226	5.5358	0.78154	2	0	0	0	7629	1.12891e+06	0.686037	1	-0.0193157
QE4_LC12_IAH_SUMO_R1_HEK_AspN_E1_F6	27265	22273	AFNSSSFNSNTFLTRLLVHMGLLK	24	0	SUMO2_miss0	_AFNSSSFNSNTFLTRLLVHMGLLK(SUMO2_miss0)_				AFNSSSFNSNTFLTRLLVHMGLLK(1)				AFNSSSFNSNTFLTRLLVHMGLLK(110)	0	0	0	0	1	sp|P46060|RAGP1_HUMAN	4	HCD	FTMS	MULTI-MSMS	4	1	915.218	3656.84	0.11238	0.00010285	276.08	69.377	0.0033722	107.13	29.938	107.13	1	1	0	0	0	27261	9283046	1	0	0
QE4_LC12_IAH_SUMO_R1_HEK_AspN_E1_F2	27134	22360	AFNSSSFNSNTFLTRLLVHMGLLKSE	26	2	Oxidation (M),SUMO2_miss0	_AFNSSSFNSNTFLTRLLVHM(Oxidation (M))GLLK(SUMO2_miss0)SE_	AFNSSSFNSNTFLTRLLVHM(1)GLLKSE			AFNSSSFNSNTFLTRLLVHMGLLK(1)SE	AFNSSSFNSNTFLTRLLVHM(150)GLLKSE			AFNSSSFNSNTFLTRLLVHMGLLK(150)SE	0	1	0	0	1	sp|P46060|RAGP1_HUMAN	4	HCD	FTMS	MULTI-MSMS	3	2	973.235	3888.91	-0.10667	-0.00010381	3.29333	69.103	0.0039318	147.71	57.266	147.71	1	1	0	0	0	27131	11984306	0.22866	-2	0.0383987
QE4_LC12_IAH_SUMO_R1_HEK_AspN_E1_F2	27156	22379	AFNSSSFNSNTFLTRLLVHMGLLKSE	26	2	Oxidation (M),SUMO2_miss0	_AFNSSSFNSNTFLTRLLVHM(Oxidation (M))GLLK(SUMO2_miss0)SE_	AFNSSSFNSNTFLTRLLVHM(1)GLLKSE			AFNSSSFNSNTFLTRLLVHMGLLK(1)SE	AFNSSSFNSNTFLTRLLVHM(200)GLLKSE			AFNSSSFNSNTFLTRLLVHMGLLK(200)SE	0	1	0	0	1	sp|P46060|RAGP1_HUMAN	3	HCD	FTMS	MULTI-MSMS	1	2	1297.31	3888.91	0.83495	0.0010832	4.88156	69.158	3.99e-09	200.09	106.13	200.09	1	1	0	0	0	27155	1.14789e+06	0.744015	1	-0.0204163
QE4_LC12_IAH_SUMO_R1_HEK_AspN_E1_F3	26578	21936	AFNSSSFNSNTFLTRLLVHMGLLKSE	26	2	Oxidation (M),SUMO2_miss0	_AFNSSSFNSNTFLTRLLVHM(Oxidation (M))GLLK(SUMO2_miss0)SE_	AFNSSSFNSNTFLTRLLVHM(1)GLLKSE			AFNSSSFNSNTFLTRLLVHMGLLK(1)SE	AFNSSSFNSNTFLTRLLVHM(240)GLLKSE			AFNSSSFNSNTFLTRLLVHMGLLK(240)SE	0	1	0	0	1	sp|P46060|RAGP1_HUMAN	3	HCD	FTMS	MULTI-MSMS	4	2	1297.31	3888.91	0.23164	0.00030051	6.03869	67.545	6.25e-13	238.59	130.22	238.59	1	1	0	0	0	26574	1.92398e+06	0.357162	-2	0.0406799
QE4_LC12_IAH_SUMO_R1_HEK_AspN_E1_F4	26640	22018	AFNSSSFNSNTFLTRLLVHMGLLKSE	26	2	Oxidation (M),SUMO2_miss0	_AFNSSSFNSNTFLTRLLVHM(Oxidation (M))GLLK(SUMO2_miss0)SE_	AFNSSSFNSNTFLTRLLVHM(1)GLLKSE			AFNSSSFNSNTFLTRLLVHMGLLK(1)SE	AFNSSSFNSNTFLTRLLVHM(140)GLLKSE			AFNSSSFNSNTFLTRLLVHMGLLK(140)SE	0	1	0	0	1	sp|P46060|RAGP1_HUMAN	4	HCD	FTMS	MULTI-MSMS	3	2	973.235	3888.91	0.66948	0.00065156	519.081	67.647	0.0075107	141.62	67.161	141.62	1	1	0	0	0	26637	27204046	0.470068	-8	0.157608
QE4_LC12_IAH_SUMO_R1_HEK_AspN_E1_F4	26660	22036	AFNSSSFNSNTFLTRLLVHMGLLKSE	26	2	Oxidation (M),SUMO2_miss0	_AFNSSSFNSNTFLTRLLVHM(Oxidation (M))GLLK(SUMO2_miss0)SE_	AFNSSSFNSNTFLTRLLVHM(1)GLLKSE			AFNSSSFNSNTFLTRLLVHMGLLK(1)SE	AFNSSSFNSNTFLTRLLVHM(250)GLLKSE			AFNSSSFNSNTFLTRLLVHMGLLK(250)SE	0	1	0	0	1	sp|P46060|RAGP1_HUMAN	3	HCD	FTMS	MULTI-MSMS	7	2	1297.31	3888.91	-0.24232	-0.00031437	4.49585	67.696	1.01e-13	245.2	119.92	245.2	1	1	0	0	0	26653	2.30878e+06	0.75899	-2	0.0385895
QE4_LC12_IAH_SUMO_R1_HEK_AspN_E1_F5	26582	21831	AFNSSSFNSNTFLTRLLVHMGLLKSE	26	2	Oxidation (M),SUMO2_miss0	_AFNSSSFNSNTFLTRLLVHM(Oxidation (M))GLLK(SUMO2_miss0)SE_	AFNSSSFNSNTFLTRLLVHM(1)GLLKSE			AFNSSSFNSNTFLTRLLVHMGLLK(1)SE	AFNSSSFNSNTFLTRLLVHM(250)GLLKSE			AFNSSSFNSNTFLTRLLVHMGLLK(250)SE	0	1	0	0	1	sp|P46060|RAGP1_HUMAN	3	HCD	FTMS	MULTI-MSMS	7	1	1297.31	3888.91	0.29789	0.00038646	261.425	67.548	2.5e-16	252.73	157.33	252.73	1	1	0	0	0	26575	8.10208e+06	0.625151	-1	0.0201492
QE4_LC12_IAH_SUMO_R1_HEK_AspN_E1_F6	25830	21017	AFNSSSFNSNTFLTRLLVHMGLLKSE	26	2	Oxidation (M),SUMO2_miss0	_AFNSSSFNSNTFLTRLLVHM(Oxidation (M))GLLK(SUMO2_miss0)SE_	AFNSSSFNSNTFLTRLLVHM(1)GLLKSE			AFNSSSFNSNTFLTRLLVHMGLLK(1)SE	AFNSSSFNSNTFLTRLLVHM(210)GLLKSE			AFNSSSFNSNTFLTRLLVHMGLLK(210)SE	0	1	0	0	1	sp|P46060|RAGP1_HUMAN	3	HCD	FTMS	MULTI-MSMS	1	1	1297.31	3888.91	1.1081	0.0014376	260.201	65.931	2.23e-09	210.13	110.56	210.13	1	1	0	0	0	25829	3.21017e+06	0.218825	-6	0.117645
QE4_LC12_IAH_SUMO_R1_HEK_AspN_E1_F6	25809	20999	AFNSSSFNSNTFLTRLLVHMGLLKSE	26	2	Oxidation (M),SUMO2_miss0	_AFNSSSFNSNTFLTRLLVHM(Oxidation (M))GLLK(SUMO2_miss0)SE_	AFNSSSFNSNTFLTRLLVHM(1)GLLKSE			AFNSSSFNSNTFLTRLLVHMGLLK(1)SE	AFNSSSFNSNTFLTRLLVHM(95)GLLKSE			AFNSSSFNSNTFLTRLLVHMGLLK(95)SE	0	1	0	0	1	sp|P46060|RAGP1_HUMAN	4	HCD	FTMS	MULTI-SECPEP	4	2	973.235	3888.91	-0.33596	-0.00032697	518.767	65.88	0.0017824	94.631	42.988	94.631	1	1	0	0	0	25805	12173474	0.0436898	-9	0.177948
QE4_LC12_IAH_SUMO_R1_HEK_AspN_E1_F4	27969	23181	AFNSSSFNSNTFLTRLLVHMGLLKSE	26	2	SUMO2_miss0	_AFNSSSFNSNTFLTRLLVHMGLLK(SUMO2_miss0)SE_				AFNSSSFNSNTFLTRLLVHMGLLK(1)SE				AFNSSSFNSNTFLTRLLVHMGLLK(75)SE	0	0	0	0	1	sp|P46060|RAGP1_HUMAN	4	HCD	FTMS	MULTI-MSMS	4	1	969.236	3872.92	-0.66947	-0.00064887	268.832	70.966	0.022742	74.769	30.258	74.769	1	1	0	0	0	27965	517909	0.134192	-6	0.122696
QE4_LC12_IAH_SUMO_R1_HEK_AspN_E1_F5	27760	22861	AFNSSSFNSNTFLTRLLVHMGLLKSE	26	2	SUMO2_miss0	_AFNSSSFNSNTFLTRLLVHMGLLK(SUMO2_miss0)SE_				AFNSSSFNSNTFLTRLLVHMGLLK(1)SE				AFNSSSFNSNTFLTRLLVHMGLLK(120)SE	0	0	0	0	1	sp|P46060|RAGP1_HUMAN	4	HCD	FTMS	MULTI-MSMS	6	2	969.236	3872.92	0.60574	0.0005871	7.57107	70.396	0.0021204	117.6	62.285	117.6	1	1	0	0	0	27754	1972435	0.0557942	-13	0.258057
QE4_LC12_IAH_SUMO_R1_HEK_AspN_E1_F5	28067	23129	AFNSSSFNSNTFLTRLLVHMGLLKSE	26	2	SUMO2_miss0	_AFNSSSFNSNTFLTRLLVHMGLLK(SUMO2_miss0)SE_				AFNSSSFNSNTFLTRLLVHMGLLK(1)SE				AFNSSSFNSNTFLTRLLVHMGLLK(130)SE	0	0	0	0	1	sp|P46060|RAGP1_HUMAN	4	HCD	FTMS	MULTI-MSMS	1	2	969.236	3872.92	0.60574	0.0005871	525.396	71.168	0.00081859	131.1	40.395	131.1	1	1	0	0	0	28066	3.15115e+06	0.0891365	26	-0.526085
QE4_LC12_IAH_SUMO_R1_HEK_AspN_E1_F5	27828	22920	AFNSSSFNSNTFLTRLLVHMGLLKSE	26	2	SUMO2_miss0	_AFNSSSFNSNTFLTRLLVHMGLLK(SUMO2_miss0)SE_				AFNSSSFNSNTFLTRLLVHMGLLK(1)SE				AFNSSSFNSNTFLTRLLVHMGLLK(160)SE	0	0	0	0	1	sp|P46060|RAGP1_HUMAN	3	HCD	FTMS	MULTI-MSMS	2	2	1291.98	3872.92	0.18676	0.00024129	529.324	70.566	6.8e-05	159.56	109.48	159.56	1	1	0	0	0	27826	2614551	1	0	0
QE4_LC12_IAH_SUMO_R1_HEK_AspN_E1_F6	27041	22077	AFNSSSFNSNTFLTRLLVHMGLLKSE	26	2	SUMO2_miss0	_AFNSSSFNSNTFLTRLLVHMGLLK(SUMO2_miss0)SE_				AFNSSSFNSNTFLTRLLVHMGLLK(1)SE				AFNSSSFNSNTFLTRLLVHMGLLK(140)SE	0	0	0	0	1	sp|P46060|RAGP1_HUMAN	4	HCD	FTMS	MULTI-MSMS	4	1	969.236	3872.92	0.26495	0.0002568	1.99387	68.839	0.00048276	140.66	64.269	140.66	1	1	0	0	0	27037	5207223	0.36203	-2	0.0387955
QE4_LC12_IAH_SUMO_R1_HEK_AspN_E1_F6	27137	22161	AFNSSSFNSNTFLTRLLVHMGLLKSE	26	2	SUMO2_miss0	_AFNSSSFNSNTFLTRLLVHMGLLK(SUMO2_miss0)SE_				AFNSSSFNSNTFLTRLLVHMGLLK(1)SE				AFNSSSFNSNTFLTRLLVHMGLLK(360)SE	0	0	0	0	1	sp|P46060|RAGP1_HUMAN	3	HCD	FTMS	MULTI-MSMS	4	2	1291.98	3872.92	0.58992	0.00076217	3.7694	69.068	3.89e-38	358.87	244.18	358.87	1	1	0	0	0	27133	10850338	0.0744921	-3	0.0566864
QE4_LC12_IAH_SUMO_R1_HEK_AspN_E1_F6	27144	22167	AFNSSSFNSNTFLTRLLVHMGLLKSE	26	2	SUMO2_miss0	_AFNSSSFNSNTFLTRLLVHMGLLK(SUMO2_miss0)SE_				AFNSSSFNSNTFLTRLLVHMGLLK(1)SE				AFNSSSFNSNTFLTRLLVHMGLLK(120)SE	0	0	0	0	1	sp|P46060|RAGP1_HUMAN	5	HCD	FTMS	MULTI-MSMS	3	2	775.59	3872.92	0.05891	4.57e-05	3.36843	69.085	0.00079401	122.7	56.363	122.7	1	1	0	0	0	27141	14137494	0.485029	-3	0.0566711
QE4_LC12_IAH_SUMO_R1_HEK_AspN_E1_F6	27986	22903	AFNSSSFNSNTFLTRLLVHMGLLKSE	26	2	SUMO2_miss0	_AFNSSSFNSNTFLTRLLVHMGLLK(SUMO2_miss0)SE_				AFNSSSFNSNTFLTRLLVHMGLLK(1)SE				AFNSSSFNSNTFLTRLLVHMGLLK(74)SE	0	0	0	0	1	sp|P46060|RAGP1_HUMAN	4	HCD	FTMS	MULTI-MSMS	1	2	969.236	3872.92	-2.5225	-0.0024449	516.886	71.126	0.024669	73.797	14.967	73.797	1	1	0	0	0	27985	2.52587e+06	0.790437	2	-0.0387878
QE4_LC12_IAH_SUMO_R1_HEK_AspN_E1_F6	28290	23169	AFNSSSFNSNTFLTRLLVHMGLLKSE	26	2	SUMO2_miss0	_AFNSSSFNSNTFLTRLLVHMGLLK(SUMO2_miss0)SE_				AFNSSSFNSNTFLTRLLVHMGLLK(1)SE				AFNSSSFNSNTFLTRLLVHMGLLK(100)SE	0	0	0	0	1	sp|P46060|RAGP1_HUMAN	4	HCD	FTMS	MULTI-MSMS	1	2	969.236	3872.92	-0.77191	-0.00074817	527.791	71.884	0.0045317	101.27	37.509	101.27	1	1	0	0	0	28289	1.55772e+06	0.513851	-11	0.221268
QE4_LC12_IAH_SUMO_R1_HEK_AspN_E1_F6	27358	22354	AFNSSSFNSNTFLTRLLVHMGLLKSE	26	2	SUMO2_miss0	_AFNSSSFNSNTFLTRLLVHMGLLK(SUMO2_miss0)SE_				AFNSSSFNSNTFLTRLLVHMGLLK(1)SE				AFNSSSFNSNTFLTRLLVHMGLLK(140)SE	0	0	0	0	1	sp|P46060|RAGP1_HUMAN	4	HCD	FTMS	MULTI-SECPEP	1	2	969.236	3872.92	-1.1804	-0.0011441	517.958	69.6	0.00036354	139.59	53.088	139.59	1	1	0	0	0	27357	20163738	0.383802	-2	0.0376816
QE4_LC12_IAH_SUMO_R1_HEK_AspN_E1_F3	26019	21447	AFNSSSFNSNTFLTRLLVHMGLLKSEDK	28	3	Oxidation (M),SUMO2_miss0	_AFNSSSFNSNTFLTRLLVHM(Oxidation (M))GLLK(SUMO2_miss0)SEDK_	AFNSSSFNSNTFLTRLLVHM(1)GLLKSEDK			AFNSSSFNSNTFLTRLLVHMGLLK(0.758)SEDK(0.242)	AFNSSSFNSNTFLTRLLVHM(120)GLLKSEDK			AFNSSSFNSNTFLTRLLVHMGLLK(4.9)SEDK(-4.9)	0	1	0	0	1	sp|P46060|RAGP1_HUMAN	4	HCD	FTMS	MULTI-MSMS	5	2	1034.02	4132.03	2.872	0.0029697	497.028	66.127	0.00067088	121.3	54.41	121.3	1	2	0	0	0	26014	893788	0.563265	-2	0.0408096
QE4_LC12_IAH_SUMO_R1_HEK_AspN_E1_F4	27836	23065	AFNSSSFNSNTFLTRLLVHMGLLKSEDK	28	3	SUMO2_miss0	_AFNSSSFNSNTFLTRLLVHMGLLKSEDK(SUMO2_miss0)_				AFNSSSFNSNTFLTRLLVHMGLLK(0.239)SEDK(0.761)				AFNSSSFNSNTFLTRLLVHMGLLK(-5)SEDK(5)	0	0	0	0	1	sp|P46060|RAGP1_HUMAN	4	HCD	FTMS	MULTI-MSMS	7	2	1030.02	4116.04	0.47578	0.00049006	493.928	70.626	0.0019264	117.82	47.487	5.021	0.76063	2	0	0	0	27829	1.02471e+06	1	0	0
QE4_LC12_IAH_SUMO_R1_HEK_AspN_E1_F5	27587	22709	AFNSSSFNSNTFLTRLLVHMGLLKSEDK	28	3	SUMO2_miss0	_AFNSSSFNSNTFLTRLLVHMGLLK(SUMO2_miss0)SEDK_				AFNSSSFNSNTFLTRLLVHMGLLK(0.765)SEDK(0.235)				AFNSSSFNSNTFLTRLLVHMGLLK(5.1)SEDK(-5.1)	0	0	0	0	1	sp|P46060|RAGP1_HUMAN	4	HCD	FTMS	MULTI-MSMS	1	2	1030.02	4116.04	-0.07962	-8.2e-05	487.64	69.969	6.82e-05	150.77	100.61	5.1247	0.76495	2	0	0	0	27586	2.2077e+06	0.349033	16	-0.315552
QE4_LC12_IAH_SUMO_R1_HEK_AspN_E1_F6	26620	21709	AFNSSSFNSNTFLTRLLVHMGLLKSEDK	28	3	SUMO2_miss0	_AFNSSSFNSNTFLTRLLVHMGLLK(SUMO2_miss0)SEDK_				AFNSSSFNSNTFLTRLLVHMGLLK(0.635)SEDK(0.365)				AFNSSSFNSNTFLTRLLVHMGLLK(2.4)SEDK(-2.4)	0	0	0	0	1	sp|P46060|RAGP1_HUMAN	5	HCD	FTMS	MULTI-MSMS	7	2	824.215	4116.04	-0.59221	-0.00048811	489.283	67.835	0.001358	117.54	78.739	2.4085	0.6352	2	0	0	0	26613	8981362	0.0355258	-4	0.0763779
QE4_LC12_IAH_SUMO_R1_HEK_AspN_E1_F6	26625	21713	AFNSSSFNSNTFLTRLLVHMGLLKSEDK	28	3	SUMO2_miss0	_AFNSSSFNSNTFLTRLLVHMGLLK(SUMO2_miss0)SEDK_				AFNSSSFNSNTFLTRLLVHMGLLK(0.959)SEDK(0.041)				AFNSSSFNSNTFLTRLLVHMGLLK(14)SEDK(-14)	0	0	0	0	1	sp|P46060|RAGP1_HUMAN	4	HCD	FTMS	MULTI-MSMS	4	2	1030.02	4116.04	-0.47677	-0.00049108	3.74536	67.847	7.26e-22	264.4	198.84	13.745	0.95949	2	0	0	0	26621	14871066	0.125681	-2	0.0376968
QE4_LC12_IAH_SUMO_R1_HEK_AspN_E1_F6	26641	21727	AFNSSSFNSNTFLTRLLVHMGLLKSEDK	28	3	SUMO2_miss0	_AFNSSSFNSNTFLTRLLVHMGLLK(SUMO2_miss0)SEDK_				AFNSSSFNSNTFLTRLLVHMGLLK(1)SEDK				AFNSSSFNSNTFLTRLLVHMGLLK(72)SEDK(-72)	0	0	0	0	1	sp|P46060|RAGP1_HUMAN	3	HCD	FTMS	MULTI-MSMS	4	2	1373.02	4116.04	0.81428	0.001118	490.95	67.885	1.67e-119	491.98	402.51	71.593	1	2	0	0	0	26637	8202762	1	0	0
QE4_LC12_IAH_SUMO_R1_HEK_AspN_E1_F5	11650	8777	AGAHLQGGAKRVIISAPSA	19	1	SUMO2_miss0	_AGAHLQGGAK(SUMO2_miss0)RVIISAPSA_				AGAHLQGGAK(1)RVIISAPSA				AGAHLQGGAK(140)RVIISAPSA	0	0	0	0	1	sp|P04406|G3P_HUMAN;sp|P04406-2|G3P_HUMAN;tr|E7EUT5|E7EUT5_HUMAN	4	HCD	FTMS	MULTI-MSMS	5	1	691.868	2763.44	1.4709	0.0010176	5.0915	30.574	0.0067331	144.5	61.597	144.5	1	1	0	0	0	11645	3.77277e+06	0.516895	-3	0.0586891
QE4_LC12_IAH_SUMO_R1_HEK_AspN_E1_F4	10443	7850	AGELKVVNGAAASQPPSK	18	2	SUMO2_miss0	_AGELK(SUMO2_miss0)VVNGAAASQPPSK_				AGELK(1)VVNGAAASQPPSK				AGELK(82)VVNGAAASQPPSK(-82)	0	0	0	0	1	sp|O75533|SF3B1_HUMAN	3	HCD	FTMS	MULTI-MSMS	1	0	895.459	2683.36	-3.0819	-0.0027597	2.67301	27.271	0.0034417	130.56	50.583	82.312	1	2	0	0	0	10442	772610	0.2794	1	-0.0190468
QE4_LC12_IAH_SUMO_R1_HEK_AspN_E1_F2	20492	16568	AGEQLSWPAPSTKT	14	2	SUMO2_miss0	_AGEQLSWPAPSTK(SUMO2_miss0)T_				AGEQLSWPAPSTK(1)T				AGEQLSWPAPSTK(130)T	0	0	0	0	1	sp|Q86V15-2|CASZ1_HUMAN;sp|Q86V15|CASZ1_HUMAN	3	HCD	FTMS	MULTI-MSMS	5	1	811.728	2432.16	-0.32489	-0.00026372	416.992	52.29	0.017321	125.45	44.982	125.45	1	1	0	0	0	20487	722209	0.563478	-4	0.0809746
QE4_LC12_IAH_SUMO_R1_HEK_AspN_E1_F3	17565	14055	AGEQLSWPAPSTKT	14	2	SUMO2_miss0	_AGEQLSWPAPSTK(SUMO2_miss0)T_				AGEQLSWPAPSTK(1)T				AGEQLSWPAPSTK(120)T	0	0	0	0	1	sp|Q86V15-2|CASZ1_HUMAN;sp|Q86V15|CASZ1_HUMAN	3	HCD	FTMS	MULTI-MSMS	2	1	811.728	2432.16	-1.3687	-0.001111	411.797	44.691	0.024439	118.13	38.661	118.13	1	1	0	0	0	17563	1.28111e+06	0.270415	-6	0.120876
QE4_LC12_IAH_SUMO_R1_HEK_AspN_E1_F4	17489	14014	AGEQLSWPAPSTKT	14	2	SUMO2_miss0	_AGEQLSWPAPSTK(SUMO2_miss0)T_				AGEQLSWPAPSTK(1)T				AGEQLSWPAPSTK(150)T	0	0	0	0	1	sp|Q86V15-2|CASZ1_HUMAN;sp|Q86V15|CASZ1_HUMAN	3	HCD	FTMS	MULTI-MSMS	1	1	811.728	2432.16	-0.33708	-0.00027362	412.324	44.609	0.0073912	148.22	75.33	148.22	1	1	0	0	0	17488	2.18628e+06	0.651196	-5	0.0990944
QE4_LC12_IAH_SUMO_R1_HEK_AspN_E1_F4	10236	7669	AGGTEIGKTLAEK	13	3	SUMO2_miss0	_AGGTEIGK(SUMO2_miss0)TLAEK_				AGGTEIGK(1)TLAEK				AGGTEIGK(42)TLAEK(-42)	0	0	0	0	1	sp|O95218-2|ZRAB2_HUMAN;sp|O95218|ZRAB2_HUMAN	3	HCD	FTMS	MULTI-MSMS	2	1	745.713	2234.12	0.20991	0.00015653	7.33207	26.766	0.016217	139.08	56.912	42.31	0.99994	2	0	0	0	10234	1.93931e+06	0.799435	-1	0.019558
QE4_LC12_IAH_SUMO_R1_HEK_AspN_E1_F6	23325	18830	AGISFIIKRPFL	12	1	SUMO2_miss0	_AGISFIIK(SUMO2_miss0)RPFL_				AGISFIIK(1)RPFL				AGISFIIK(150)RPFL	0	0	0	0	1	sp|P78347|GTF2I_HUMAN;sp|P78347-4|GTF2I_HUMAN;sp|P78347-3|GTF2I_HUMAN;sp|P78347-2|GTF2I_HUMAN;sp|P78347-5|GTF2I_HUMAN	3	HCD	FTMS	MULTI-MSMS	4	1	774.758	2321.25	-0.79938	-0.00061933	434.27	59.615	0.0087147	153.7	88.46	153.7	1	1	0	0	0	23321	3.29307e+06	0.571621	-4	0.0809784
QE4_LC12_IAH_SUMO_R1_HEK_AspN_E1_F4	9905	7380	AGNLGGGVVTIERSKSK	17	2	SUMO2_miss0	_AGNLGGGVVTIERSKSK(SUMO2_miss0)_				AGNLGGGVVTIERSK(0.323)SK(0.677)				AGNLGGGVVTIERSK(-3.2)SK(3.2)	0	0	0	0	1	tr|K7EMH1|K7EMH1_HUMAN;tr|K7ERI7|K7ERI7_HUMAN;sp|P35268|RL22_HUMAN;tr|K7EJT5|K7EJT5_HUMAN;tr|K7EP65|K7EP65_HUMAN;tr|K7EKS7|K7EKS7_HUMAN;tr|K7ELC4|K7ELC4_HUMAN	3	HCD	FTMS	MULTI-MSMS	7	1	878.46	2632.36	1.9797	0.0017391	387.053	25.966	0.00070879	169.98	127.24	3.2232	0.67747	2	0	0	0	9898	1.81628e+06	0.954329	1	-0.0198441
QE4_LC12_IAH_SUMO_R1_HEK_AspN_E1_F1	18436	14815	AGPVAVQVKA	10	1	SUMO2_miss0	_AGPVAVQVK(SUMO2_miss0)A_				AGPVAVQVK(1)A				AGPVAVQVK(120)A	0	0	0	0	1	sp|Q13428-2|TCOF_HUMAN;sp|Q13428-8|TCOF_HUMAN;tr|J3KQ96|J3KQ96_HUMAN;sp|Q13428-6|TCOF_HUMAN;sp|Q13428-7|TCOF_HUMAN;tr|E7ETY2|E7ETY2_HUMAN;sp|Q13428|TCOF_HUMAN;sp|Q13428-3|TCOF_HUMAN;sp|Q13428-4|TCOF_HUMAN;sp|Q13428-5|TCOF_HUMAN	2	HCD	FTMS	MULTI-SECPEP	1	1	950.5	1898.98	3.2408	0.0030804	635.584	47.161	0.028883	120.15	26.781	120.15	1	1	0	0	0	18435	6930396	0.683164	-43	0.867901
QE4_LC12_IAH_SUMO_R1_HEK_AspN_E1_F2	15420	12135	AGPVAVQVKA	10	1	SUMO2_miss0	_AGPVAVQVK(SUMO2_miss0)A_				AGPVAVQVK(1)A				AGPVAVQVK(130)A	0	0	0	0	1	sp|Q13428-2|TCOF_HUMAN;sp|Q13428-8|TCOF_HUMAN;tr|J3KQ96|J3KQ96_HUMAN;sp|Q13428-6|TCOF_HUMAN;sp|Q13428-7|TCOF_HUMAN;tr|E7ETY2|E7ETY2_HUMAN;sp|Q13428|TCOF_HUMAN;sp|Q13428-3|TCOF_HUMAN;sp|Q13428-4|TCOF_HUMAN;sp|Q13428-5|TCOF_HUMAN	3	HCD	FTMS	MULTI-MSMS	4	0	634.002	1898.98	0.63377	0.00040181	3.0255	39.531	0.031033	128.27	29.131	128.27	1	1	0	0	0	15416	3.84443e+06	1	0	0
QE4_LC12_IAH_SUMO_R1_HEK_AspN_E1_F2	15457	12167	AGPVAVQVKA	10	1	SUMO2_miss0	_AGPVAVQVK(SUMO2_miss0)A_				AGPVAVQVK(1)A				AGPVAVQVK(200)A	0	0	0	0	1	sp|Q13428-2|TCOF_HUMAN;sp|Q13428-8|TCOF_HUMAN;tr|J3KQ96|J3KQ96_HUMAN;sp|Q13428-6|TCOF_HUMAN;sp|Q13428-7|TCOF_HUMAN;tr|E7ETY2|E7ETY2_HUMAN;sp|Q13428|TCOF_HUMAN;sp|Q13428-3|TCOF_HUMAN;sp|Q13428-4|TCOF_HUMAN;sp|Q13428-5|TCOF_HUMAN	2	HCD	FTMS	MULTI-SECPEP	1	1	950.5	1898.98	1.8522	0.0017606	634.877	39.624	0.00018505	201.07	99.643	201.07	1	1	0	0	0	15456	5064881	0.755613	6	-0.120392
QE4_LC12_IAH_SUMO_R1_HEK_AspN_E1_F3	13182	10220	AGPVAVQVKA	10	1	SUMO2_miss0	_AGPVAVQVK(SUMO2_miss0)A_				AGPVAVQVK(1)A				AGPVAVQVK(210)A	0	0	0	0	1	sp|Q13428-2|TCOF_HUMAN;sp|Q13428-8|TCOF_HUMAN;tr|J3KQ96|J3KQ96_HUMAN;sp|Q13428-6|TCOF_HUMAN;sp|Q13428-7|TCOF_HUMAN;tr|E7ETY2|E7ETY2_HUMAN;sp|Q13428|TCOF_HUMAN;sp|Q13428-3|TCOF_HUMAN;sp|Q13428-4|TCOF_HUMAN;sp|Q13428-5|TCOF_HUMAN	2	HCD	FTMS	MULTI-MSMS	3	1	950.5	1898.98	1.4389	0.0013676	4.3296	33.829	0.0035904	208.37	96.423	208.37	1	1	0	0	0	13179	5.72808e+06	0.31291	-3	0.0584717
QE4_LC12_IAH_SUMO_R1_HEK_AspN_E1_F4	13123	10194	AGPVAVQVKA	10	1	SUMO2_miss0	_AGPVAVQVK(SUMO2_miss0)A_				AGPVAVQVK(1)A				AGPVAVQVK(280)A	0	0	0	0	1	sp|Q13428-2|TCOF_HUMAN;sp|Q13428-8|TCOF_HUMAN;tr|J3KQ96|J3KQ96_HUMAN;sp|Q13428-6|TCOF_HUMAN;sp|Q13428-7|TCOF_HUMAN;tr|E7ETY2|E7ETY2_HUMAN;sp|Q13428|TCOF_HUMAN;sp|Q13428-3|TCOF_HUMAN;sp|Q13428-4|TCOF_HUMAN;sp|Q13428-5|TCOF_HUMAN	2	HCD	FTMS	MULTI-MSMS	3	0	950.5	1898.98	0.6913	0.00065708	4.11896	33.837	0.00056691	280.54	147.43	280.54	1	1	0	0	0	13120	4.49593e+06	0.583223	-4	0.0779533
QE4_LC12_IAH_SUMO_R1_HEK_AspN_E1_F4	13133	10203	AGPVAVQVKA	10	1	SUMO2_miss0	_AGPVAVQVK(SUMO2_miss0)A_				AGPVAVQVK(1)A				AGPVAVQVK(140)A	0	0	0	0	1	sp|Q13428-2|TCOF_HUMAN;sp|Q13428-8|TCOF_HUMAN;tr|J3KQ96|J3KQ96_HUMAN;sp|Q13428-6|TCOF_HUMAN;sp|Q13428-7|TCOF_HUMAN;tr|E7ETY2|E7ETY2_HUMAN;sp|Q13428|TCOF_HUMAN;sp|Q13428-3|TCOF_HUMAN;sp|Q13428-4|TCOF_HUMAN;sp|Q13428-5|TCOF_HUMAN	3	HCD	FTMS	MULTI-MSMS	5	0	634.002	1898.98	1.6646	0.0010553	5.86912	33.861	0.021503	140.45	41.308	140.45	1	1	0	0	0	13128	4487954	0.689647	-2	0.0397186
QE4_LC12_IAH_SUMO_R1_HEK_AspN_E1_F1	13042	10103	AGPVAVQVKAEK	12	2	SUMO2_miss0	_AGPVAVQVK(SUMO2_miss0)AEK_				AGPVAVQVK(0.988)AEK(0.012)				AGPVAVQVK(19)AEK(-19)	0	0	0	0	1	sp|Q13428-2|TCOF_HUMAN;sp|Q13428-8|TCOF_HUMAN;tr|J3KQ96|J3KQ96_HUMAN;sp|Q13428-6|TCOF_HUMAN;sp|Q13428-7|TCOF_HUMAN;tr|E7ETY2|E7ETY2_HUMAN;sp|Q13428|TCOF_HUMAN;sp|Q13428-3|TCOF_HUMAN;sp|Q13428-4|TCOF_HUMAN;sp|Q13428-5|TCOF_HUMAN	3	HCD	FTMS	MULTI-MSMS	4	1	719.715	2156.12	1.9452	0.0014	3.33435	33.605	0.032175	121.32	75.723	19.027	0.98764	2	0	0	0	13038	3.47412e+06	0.189077	-4	0.0798607
QE4_LC12_IAH_SUMO_R1_HEK_AspN_E1_F2	10744	8045	AGPVAVQVKAEK	12	2	SUMO2_miss0	_AGPVAVQVK(SUMO2_miss0)AEK_				AGPVAVQVK(0.947)AEK(0.053)				AGPVAVQVK(13)AEK(-13)	0	0	0	0	1	sp|Q13428-2|TCOF_HUMAN;sp|Q13428-8|TCOF_HUMAN;tr|J3KQ96|J3KQ96_HUMAN;sp|Q13428-6|TCOF_HUMAN;sp|Q13428-7|TCOF_HUMAN;tr|E7ETY2|E7ETY2_HUMAN;sp|Q13428|TCOF_HUMAN;sp|Q13428-3|TCOF_HUMAN;sp|Q13428-4|TCOF_HUMAN;sp|Q13428-5|TCOF_HUMAN	3	HCD	FTMS	MULTI-MSMS	7	1	719.715	2156.12	0.83015	0.00059747	466.371	27.953	0.028231	124.2	64.829	12.552	0.94736	2	0	0	0	10737	2.12824e+06	0.0200573	-7	0.136562
QE4_LC12_IAH_SUMO_R1_HEK_AspN_E1_F3	9102	6653	AGPVAVQVKAEK	12	2	SUMO2_miss0	_AGPVAVQVK(SUMO2_miss0)AEK_				AGPVAVQVK(0.988)AEK(0.012)				AGPVAVQVK(19)AEK(-19)	0	0	0	0	1	sp|Q13428-2|TCOF_HUMAN;sp|Q13428-8|TCOF_HUMAN;tr|J3KQ96|J3KQ96_HUMAN;sp|Q13428-6|TCOF_HUMAN;sp|Q13428-7|TCOF_HUMAN;tr|E7ETY2|E7ETY2_HUMAN;sp|Q13428|TCOF_HUMAN;sp|Q13428-3|TCOF_HUMAN;sp|Q13428-4|TCOF_HUMAN;sp|Q13428-5|TCOF_HUMAN	3	HCD	FTMS	MULTI-MSMS	6	1	719.715	2156.12	0.9094	0.00065451	4.86487	23.865	0.030614	122.46	49.928	18.997	0.98756	2	0	0	0	9096	13481233	0.0888143	-7	0.133884
QE4_LC12_IAH_SUMO_R1_HEK_AspN_E1_F3	9132	6679	AGPVAVQVKAEK	12	2	SUMO2_miss0	_AGPVAVQVK(SUMO2_miss0)AEK_				AGPVAVQVK(1)AEK				AGPVAVQVK(69)AEK(-69)	0	0	0	0	1	sp|Q13428-2|TCOF_HUMAN;sp|Q13428-8|TCOF_HUMAN;tr|J3KQ96|J3KQ96_HUMAN;sp|Q13428-6|TCOF_HUMAN;sp|Q13428-7|TCOF_HUMAN;tr|E7ETY2|E7ETY2_HUMAN;sp|Q13428|TCOF_HUMAN;sp|Q13428-3|TCOF_HUMAN;sp|Q13428-4|TCOF_HUMAN;sp|Q13428-5|TCOF_HUMAN	2	HCD	FTMS	MULTI-MSMS	4	1	1079.07	2156.12	1.8309	0.0019756	1.70015	23.935	1.01e-16	363.91	242.23	68.911	1	2	0	0	0	9128	15000271	0.705705	-2	0.0373192
QE4_LC12_IAH_SUMO_R1_HEK_AspN_E1_F4	9069	6648	AGPVAVQVKAEK	12	2	SUMO2_miss0	_AGPVAVQVK(SUMO2_miss0)AEK_				AGPVAVQVK(0.995)AEK(0.005)				AGPVAVQVK(23)AEK(-23)	0	0	0	0	1	sp|Q13428-2|TCOF_HUMAN;sp|Q13428-8|TCOF_HUMAN;tr|J3KQ96|J3KQ96_HUMAN;sp|Q13428-6|TCOF_HUMAN;sp|Q13428-7|TCOF_HUMAN;tr|E7ETY2|E7ETY2_HUMAN;sp|Q13428|TCOF_HUMAN;sp|Q13428-3|TCOF_HUMAN;sp|Q13428-4|TCOF_HUMAN;sp|Q13428-5|TCOF_HUMAN	3	HCD	FTMS	MULTI-MSMS	3	0	719.715	2156.12	0.52919	0.00038087	2.00913	23.929	0.0029655	179.9	107.58	22.834	0.99482	2	0	0	0	9066	12551011	0.12961	-6	0.115088
QE4_LC12_IAH_SUMO_R1_HEK_AspN_E1_F4	9086	6663	AGPVAVQVKAEK	12	2	SUMO2_miss0	_AGPVAVQVK(SUMO2_miss0)AEK_				AGPVAVQVK(1)AEK				AGPVAVQVK(82)AEK(-82)	0	0	0	0	1	sp|Q13428-2|TCOF_HUMAN;sp|Q13428-8|TCOF_HUMAN;tr|J3KQ96|J3KQ96_HUMAN;sp|Q13428-6|TCOF_HUMAN;sp|Q13428-7|TCOF_HUMAN;tr|E7ETY2|E7ETY2_HUMAN;sp|Q13428|TCOF_HUMAN;sp|Q13428-3|TCOF_HUMAN;sp|Q13428-4|TCOF_HUMAN;sp|Q13428-5|TCOF_HUMAN	2	HCD	FTMS	MULTI-MSMS	4	1	1079.07	2156.12	0.59374	0.00064069	-0.711588	23.97	5.91e-11	339.33	230.22	81.931	1	2	0	0	0	9082	6.3792e+06	0.427621	-2	0.0388374
QE4_LC12_IAH_SUMO_R1_HEK_AspN_E1_F5	8981	6445	AGPVAVQVKAEK	12	2	SUMO2_miss0	_AGPVAVQVK(SUMO2_miss0)AEK_				AGPVAVQVK(1)AEK				AGPVAVQVK(33)AEK(-33)	0	0	0	0	1	sp|Q13428-2|TCOF_HUMAN;sp|Q13428-8|TCOF_HUMAN;tr|J3KQ96|J3KQ96_HUMAN;sp|Q13428-6|TCOF_HUMAN;sp|Q13428-7|TCOF_HUMAN;tr|E7ETY2|E7ETY2_HUMAN;sp|Q13428|TCOF_HUMAN;sp|Q13428-3|TCOF_HUMAN;sp|Q13428-4|TCOF_HUMAN;sp|Q13428-5|TCOF_HUMAN	2	HCD	FTMS	MULTI-MSMS	5	2	1079.07	2156.12	3.4749	0.0037496	934.532	24.048	0.035346	167.12	71.764	33.071	0.99951	2	0	0	0	8976	3.19564e+06	1	0	0
QE4_LC12_IAH_SUMO_R1_HEK_AspN_E1_F1	15342	12113	AGQARVKQESVGVFACK	17	2	SUMO2_miss0	_AGQARVK(SUMO2_miss0)QESVGVFACK_				AGQARVK(1)QESVGVFACK				AGQARVK(88)QESVGVFACK(-88)	0	0	0	0	1	tr|H7C4B2|H7C4B2_HUMAN;tr|A0A075B6Q3|A0A075B6Q3_HUMAN;sp|Q5H9F3-2|BCORL_HUMAN;sp|Q5H9F3|BCORL_HUMAN;sp|Q5H9F3-3|BCORL_HUMAN	4	HCD	FTMS	MULTI-MSMS	1	1	699.603	2794.38	-0.025037	-1.75e-05	362.305	39.374	0.0046901	129.05	62.999	87.967	1	2	0	0	0	15341	1.25534e+06	0.618369	-6	0.119926
QE4_LC12_IAH_SUMO_R1_HEK_AspN_E1_F2	12506	9586	AGQARVKQESVGVFACK	17	2	SUMO2_miss0	_AGQARVK(SUMO2_miss0)QESVGVFACK_				AGQARVK(1)QESVGVFACK				AGQARVK(120)QESVGVFACK(-120)	0	0	0	0	1	tr|H7C4B2|H7C4B2_HUMAN;tr|A0A075B6Q3|A0A075B6Q3_HUMAN;sp|Q5H9F3-2|BCORL_HUMAN;sp|Q5H9F3|BCORL_HUMAN;sp|Q5H9F3-3|BCORL_HUMAN	4	HCD	FTMS	MULTI-MSMS	1	1	699.603	2794.38	0.53237	0.00037245	361.082	32.294	0.0007388	167.51	99.78	123.11	1	2	0	0	0	12505	3011687	0.409534	-4	0.0783043
QE4_LC12_IAH_SUMO_R1_HEK_AspN_E1_F3	10529	7901	AGQARVKQESVGVFACK	17	2	SUMO2_miss0	_AGQARVK(SUMO2_miss0)QESVGVFACK_				AGQARVK(1)QESVGVFACK				AGQARVK(110)QESVGVFACK(-110)	0	0	0	0	1	tr|H7C4B2|H7C4B2_HUMAN;tr|A0A075B6Q3|A0A075B6Q3_HUMAN;sp|Q5H9F3-2|BCORL_HUMAN;sp|Q5H9F3|BCORL_HUMAN;sp|Q5H9F3-3|BCORL_HUMAN	4	HCD	FTMS	MULTI-MSMS	6	2	699.603	2794.38	-0.54357	-0.00038028	3.73387	27.337	0.00042902	173.19	100.55	114.21	1	2	0	0	0	10523	3.71172e+06	0.116344	-5	0.0977116
QE4_LC12_IAH_SUMO_R1_HEK_AspN_E1_F3	10551	7920	AGQARVKQESVGVFACK	17	2	SUMO2_miss0	_AGQARVK(SUMO2_miss0)QESVGVFACK_				AGQARVK(1)QESVGVFACK				AGQARVK(93)QESVGVFACK(-93)	0	0	0	0	1	tr|H7C4B2|H7C4B2_HUMAN;tr|A0A075B6Q3|A0A075B6Q3_HUMAN;sp|Q5H9F3-2|BCORL_HUMAN;sp|Q5H9F3|BCORL_HUMAN;sp|Q5H9F3-3|BCORL_HUMAN	3	HCD	FTMS	MULTI-MSMS	4	1	932.468	2794.38	0.47768	0.00044543	8.41343	27.39	0.0028575	145.71	60.33	92.976	1	2	0	0	0	10547	6.26375e+06	0.672344	-2	0.0383739
QE4_LC12_IAH_SUMO_R1_HEK_AspN_E1_F4	10423	7833	AGQARVKQESVGVFACK	17	2	SUMO2_miss0	_AGQARVK(SUMO2_miss0)QESVGVFACK_				AGQARVK(1)QESVGVFACK				AGQARVK(150)QESVGVFACK(-150)	0	0	0	0	1	tr|H7C4B2|H7C4B2_HUMAN;tr|A0A075B6Q3|A0A075B6Q3_HUMAN;sp|Q5H9F3-2|BCORL_HUMAN;sp|Q5H9F3|BCORL_HUMAN;sp|Q5H9F3-3|BCORL_HUMAN	4	HCD	FTMS	MULTI-MSMS	5	1	699.603	2794.38	-0.19799	-0.00013851	363.178	27.222	7.78e-05	213.5	149.69	150.79	1	2	0	0	0	10418	4102939	0.0195246	-7	0.136911
QE4_LC12_IAH_SUMO_R1_HEK_AspN_E1_F5	10339	7631	AGQARVKQESVGVFACK	17	2	SUMO2_miss0	_AGQARVK(SUMO2_miss0)QESVGVFACK_				AGQARVK(1)QESVGVFACK				AGQARVK(110)QESVGVFACK(-110)	0	0	0	0	1	tr|H7C4B2|H7C4B2_HUMAN;tr|A0A075B6Q3|A0A075B6Q3_HUMAN;sp|Q5H9F3-2|BCORL_HUMAN;sp|Q5H9F3|BCORL_HUMAN;sp|Q5H9F3-3|BCORL_HUMAN	4	HCD	FTMS	MULTI-MSMS	3	1	699.603	2794.38	1.3981	0.00097814	5.30846	27.366	0.0010913	161.04	96.219	110.96	1	2	0	0	0	10336	11231822	0.0840986	-5	0.0965233
QE4_LC12_IAH_SUMO_R1_HEK_AspN_E1_F5	10348	7639	AGQARVKQESVGVFACK	17	2	SUMO2_miss0	_AGQARVK(SUMO2_miss0)QESVGVFACK_				AGQARVK(1)QESVGVFACK				AGQARVK(130)QESVGVFACK(-130)	0	0	0	0	1	tr|H7C4B2|H7C4B2_HUMAN;tr|A0A075B6Q3|A0A075B6Q3_HUMAN;sp|Q5H9F3-2|BCORL_HUMAN;sp|Q5H9F3|BCORL_HUMAN;sp|Q5H9F3-3|BCORL_HUMAN	3	HCD	FTMS	MULTI-MSMS	4	1	932.468	2794.38	1.3957	0.0013014	6.91041	27.388	8.71e-05	207.17	86.483	134	1	2	0	0	0	10344	6.9926e+06	0.197627	-4	0.0782204
QE4_LC12_IAH_SUMO_R1_HEK_AspN_E1_F6	7849	5398	AGQARVKQESVGVFACK	17	2	SUMO2_miss0	_AGQARVK(SUMO2_miss0)QESVGVFACK_				AGQARVK(1)QESVGVFACK				AGQARVK(120)QESVGVFACK(-120)	0	0	0	0	1	tr|H7C4B2|H7C4B2_HUMAN;tr|A0A075B6Q3|A0A075B6Q3_HUMAN;sp|Q5H9F3-2|BCORL_HUMAN;sp|Q5H9F3|BCORL_HUMAN;sp|Q5H9F3-3|BCORL_HUMAN	4	HCD	FTMS	MULTI-MSMS	6	1	699.603	2794.38	-0.1881	-0.0001316	362.217	21.33	0.00061122	169.85	112.06	123.6	1	2	0	0	0	7843	1.25586e+06	0.0937358	-5	0.0988159
QE4_LC12_IAH_SUMO_R1_HEK_AspN_E1_F6	7874	5420	AGQARVKQESVGVFACK	17	2	SUMO2_miss0	_AGQARVK(SUMO2_miss0)QESVGVFACK_				AGQARVK(1)QESVGVFACK				AGQARVK(100)QESVGVFACK(-100)	0	0	0	0	1	tr|H7C4B2|H7C4B2_HUMAN;tr|A0A075B6Q3|A0A075B6Q3_HUMAN;sp|Q5H9F3-2|BCORL_HUMAN;sp|Q5H9F3|BCORL_HUMAN;sp|Q5H9F3-3|BCORL_HUMAN	3	HCD	FTMS	MULTI-MSMS	7	1	932.468	2794.38	0.73622	0.0006865	363.467	21.391	0.00020394	188.44	98.329	100.01	1	2	0	0	0	7867	2126016	0.726193	-1	0.0193462
QE4_LC12_IAH_SUMO_R1_HEK_AspN_E1_F5	8697	6200	AGQVMCVAQGSGHTHSVGTVCCSRLK	26	0	SUMO2_miss0	_AGQVMCVAQGSGHTHSVGTVCCSRLK(SUMO2_miss0)_				AGQVMCVAQGSGHTHSVGTVCCSRLK(1)				AGQVMCVAQGSGHTHSVGTVCCSRLK(130)	0	0	0	0	1	sp|Q12788|TBL3_HUMAN;tr|A0A087WYP7|A0A087WYP7_HUMAN	5	HCD	FTMS	MULTI-MSMS	4	3	750.35	3746.71	1.5246	0.001144	807.292	23.349	0.00026768	127.67	67.271	127.67	1	1	0	0	0	8693	2.25051e+06	0.222649	-3	0.0585861
QE4_LC12_IAH_SUMO_R1_HEK_AspN_E1_F5	8705	6207	AGQVMCVAQGSGHTHSVGTVCCSRLK	26	0	SUMO2_miss0	_AGQVMCVAQGSGHTHSVGTVCCSRLK(SUMO2_miss0)_				AGQVMCVAQGSGHTHSVGTVCCSRLK(1)				AGQVMCVAQGSGHTHSVGTVCCSRLK(170)	0	0	0	0	1	sp|Q12788|TBL3_HUMAN;tr|A0A087WYP7|A0A087WYP7_HUMAN	4	HCD	FTMS	MULTI-MSMS	4	2	937.686	3746.71	0.95722	0.00089758	4.45559	23.369	2.36e-05	167.41	90.864	167.41	1	1	0	0	0	8701	5401400	0.660894	-2	0.04035
QE4_LC12_IAH_SUMO_R1_HEK_AspN_E1_F3	11942	9136	AGTSKLQQTVPA	12	1	SUMO2_miss0	_AGTSK(SUMO2_miss0)LQQTVPA_				AGTSK(1)LQQTVPA				AGTSK(140)LQQTVPA	0	0	0	0	1	sp|Q9NS56-2|TOPRS_HUMAN;sp|Q9NS56|TOPRS_HUMAN	3	HCD	FTMS	MULTI-MSMS	1	1	721.034	2160.08	1.2662	0.00091296	467.394	30.783	0.014504	144.18	48.168	144.18	1	1	0	0	0	11941	934187	0.0800067	-4	0.0679359
QE4_LC12_IAH_SUMO_R1_HEK_AspN_E1_F3	11954	9146	AGTSKLQQTVPA	12	1	SUMO2_miss0	_AGTSK(SUMO2_miss0)LQQTVPA_				AGTSK(1)LQQTVPA				AGTSK(240)LQQTVPA	0	0	0	0	1	sp|Q9NS56-2|TOPRS_HUMAN;sp|Q9NS56|TOPRS_HUMAN	2	HCD	FTMS	MULTI-MSMS	2	1	1081.05	2160.08	1.9397	0.0020969	464.546	30.814	0.0012399	236.92	101.13	236.92	1	1	0	0	0	11952	3.02392e+06	0.971153	-1	0.0203457
QE4_LC12_IAH_SUMO_R1_HEK_AspN_E1_F4	11857	9087	AGTSKLQQTVPA	12	1	SUMO2_miss0	_AGTSK(SUMO2_miss0)LQQTVPA_				AGTSK(1)LQQTVPA				AGTSK(160)LQQTVPA	0	0	0	0	1	sp|Q9NS56-2|TOPRS_HUMAN;sp|Q9NS56|TOPRS_HUMAN	3	HCD	FTMS	MULTI-MSMS	4	1	721.034	2160.08	-0.086364	-6.23e-05	468.92	30.734	0.0071063	160.8	61.282	160.8	1	1	0	0	0	11853	4.32685e+06	0.633578	-2	0.0401001
QE4_LC12_IAH_SUMO_R1_HEK_AspN_E1_F4	11878	9105	AGTSKLQQTVPA	12	1	SUMO2_miss0	_AGTSK(SUMO2_miss0)LQQTVPA_				AGTSK(1)LQQTVPA				AGTSK(220)LQQTVPA	0	0	0	0	1	sp|Q9NS56-2|TOPRS_HUMAN;sp|Q9NS56|TOPRS_HUMAN	2	HCD	FTMS	MULTI-MSMS	1	1	1081.05	2160.08	0.55529	0.00060029	471.554	30.786	0.0027065	216.34	98.454	216.34	1	1	0	0	0	11877	492250	0.222195	1	-0.0198307
QE4_LC12_IAH_SUMO_R1_HEK_AspN_E1_F5	18156	14466	AGVPLPPNLKPAPPPTIEEKVAK	23	4	SUMO2_miss0	_AGVPLPPNLKPAPPPTIEEK(SUMO2_miss0)VAK_				AGVPLPPNLK(0.255)PAPPPTIEEK(0.735)VAK(0.01)				AGVPLPPNLK(-4.6)PAPPPTIEEK(4.6)VAK(-19)	0	0	0	0	1	sp|P18583-2|SON_HUMAN;sp|P18583-10|SON_HUMAN;sp|P18583-3|SON_HUMAN;sp|P18583-4|SON_HUMAN;sp|P18583-7|SON_HUMAN;sp|P18583|SON_HUMAN;sp|P18583-5|SON_HUMAN;sp|P18583-9|SON_HUMAN;sp|P18583-6|SON_HUMAN;tr|H7C1M2|H7C1M2_HUMAN;tr|J3QSZ5|J3QSZ5_HUMAN;tr|H7C2G8|H7C2G8_HUMAN	4	HCD	FTMS	MULTI-MSMS	7	2	831.705	3322.79	-0.36198	-0.00030106	608.192	46.531	0.028681	96.234	27.414	4.5947	0.73473	3	0	0	0	18149	2349431	0.605513	-18	0.354374
QE4_LC12_IAH_SUMO_R1_HEK_AspN_E1_F2	16729	13279	AGVSVKPFQVK	11	1	SUMO2_miss0	_AGVSVK(SUMO2_miss0)PFQVK_				AGVSVK(1)PFQVK				AGVSVK(38)PFQVK(-38)	0	0	0	0	1	sp|Q02880|TOP2B_HUMAN;sp|Q02880-2|TOP2B_HUMAN;tr|E9PCY5|E9PCY5_HUMAN	3	HCD	FTMS	MULTI-MSMS	3	1	707.376	2119.11	1.3748	0.00097252	3.52394	42.806	0.021802	141.73	57.865	37.752	0.99983	2	0	0	0	16726	6.27675e+06	0.572647	-4	0.0798111
QE4_LC12_IAH_SUMO_R1_HEK_AspN_E1_F3	14241	11147	AGVSVKPFQVK	11	1	SUMO2_miss0	_AGVSVK(SUMO2_miss0)PFQVK_				AGVSVK(1)PFQVK				AGVSVK(83)PFQVK(-83)	0	0	0	0	1	sp|Q02880|TOP2B_HUMAN;sp|Q02880-2|TOP2B_HUMAN;tr|E9PCY5|E9PCY5_HUMAN	2	HCD	FTMS	MULTI-MSMS	6	0	1060.56	2119.11	1.1666	0.0012373	4.65258	36.442	0.0035121	222.28	85.482	83.304	1	2	0	0	0	14235	2153533	0.783723	-1	0.0198212
QE4_LC12_IAH_SUMO_R1_HEK_AspN_E1_F4	14131	11076	AGVSVKPFQVK	11	1	SUMO2_miss0	_AGVSVK(SUMO2_miss0)PFQVK_				AGVSVK(1)PFQVK				AGVSVK(41)PFQVK(-41)	0	0	0	0	1	sp|Q02880|TOP2B_HUMAN;sp|Q02880-2|TOP2B_HUMAN;tr|E9PCY5|E9PCY5_HUMAN	3	HCD	FTMS	MULTI-MSMS	3	1	707.376	2119.11	-0.45702	-0.00032328	7.62945	36.319	0.012402	152.64	52.823	41.373	0.99993	2	0	0	0	14128	7.04635e+06	0.026107	-10	0.197987
QE4_LC12_IAH_SUMO_R1_HEK_AspN_E1_F4	14166	11107	AGVSVKPFQVK	11	1	SUMO2_miss0	_AGVSVK(SUMO2_miss0)PFQVK_				AGVSVK(1)PFQVK				AGVSVK(82)PFQVK(-82)	0	0	0	0	1	sp|Q02880|TOP2B_HUMAN;sp|Q02880-2|TOP2B_HUMAN;tr|E9PCY5|E9PCY5_HUMAN	2	HCD	FTMS	MULTI-MSMS	6	1	1060.56	2119.11	-0.094702	-0.00010044	4.83415	36.404	0.0040771	228.98	100.29	81.576	1	2	0	0	0	14160	2.90196e+06	0.13558	-5	0.0978012
QE4_LC12_IAH_SUMO_R1_HEK_AspN_E1_F5	14009	10840	AGVSVKPFQVK	11	1	SUMO2_miss0	_AGVSVK(SUMO2_miss0)PFQVK_				AGVSVK(1)PFQVK				AGVSVK(37)PFQVK(-37)	0	0	0	0	1	sp|Q02880|TOP2B_HUMAN;sp|Q02880-2|TOP2B_HUMAN;tr|E9PCY5|E9PCY5_HUMAN	3	HCD	FTMS	MULTI-MSMS	2	0	707.376	2119.11	-0.35982	-0.00025453	4.70392	36.343	0.024843	138.35	42.202	36.952	0.9998	2	0	0	0	14007	8679010	0.0520371	-9	0.181519
QE4_LC12_IAH_SUMO_R1_HEK_AspN_E1_F5	14041	10868	AGVSVKPFQVK	11	1	SUMO2_miss0	_AGVSVK(SUMO2_miss0)PFQVK_				AGVSVK(1)PFQVK				AGVSVK(100)PFQVK(-100)	0	0	0	0	1	sp|Q02880|TOP2B_HUMAN;sp|Q02880-2|TOP2B_HUMAN;tr|E9PCY5|E9PCY5_HUMAN	2	HCD	FTMS	MULTI-MSMS	2	1	1060.56	2119.11	0.11252	0.00011933	478.623	36.423	0.005776	242.92	104.37	99.884	1	2	0	0	0	14039	5840073	0.403884	-5	0.100464
QE4_LC12_IAH_SUMO_R1_HEK_AspN_E1_F6	11299	8379	AGVSVKPFQVK	11	1	SUMO2_miss0	_AGVSVK(SUMO2_miss0)PFQVK_				AGVSVK(1)PFQVK				AGVSVK(42)PFQVK(-42)	0	0	0	0	1	sp|Q02880|TOP2B_HUMAN;sp|Q02880-2|TOP2B_HUMAN;tr|E9PCY5|E9PCY5_HUMAN	3	HCD	FTMS	MULTI-MSMS	5	1	707.376	2119.11	-0.06626	-4.69e-05	-0.8647	29.818	0.011996	154.1	67.758	41.665	0.99993	2	0	0	0	11294	7701099	0.467244	-2	0.0373001
QE4_LC12_IAH_SUMO_R1_HEK_AspN_E1_F4	13742	10736	AHLGPTPPPHSLNYKSE	17	2	Acetyl (Protein N-term),SUMO2_miss0	_(Acetyl (Protein N-term))AHLGPTPPPHSLNYK(SUMO2_miss0)SE_				AHLGPTPPPHSLNYK(1)SE				AHLGPTPPPHSLNYK(150)SE	1	0	0	0	1	sp|Q6ZN30-2|BNC2_HUMAN;tr|B1APH0|B1APH0_HUMAN;sp|Q6ZN30|BNC2_HUMAN	3	HCD	FTMS	MULTI-MSMS	6	1	949.795	2846.36	1.3116	0.0012458	355.813	35.359	0.00092767	150.98	71.836	150.98	1	1	0	0	0	13736	2.09685e+06	0.965292	-3	0.0592461
QE4_LC12_IAH_SUMO_R1_HEK_AspN_E1_F4	16061	12765	AIGISEPVKVPYSK	14	2	SUMO2_miss0	_AIGISEPVK(SUMO2_miss0)VPYSK_				AIGISEPVK(1)VPYSK				AIGISEPVK(45)VPYSK(-45)	0	0	0	0	1	sp|Q9UHL9-2|GT2D1_HUMAN;sp|Q9UHL9|GT2D1_HUMAN;tr|E9PFE2|E9PFE2_HUMAN;sp|Q9UHL9-3|GT2D1_HUMAN	3	HCD	FTMS	MULTI-MSMS	5	1	816.764	2447.27	0.57516	0.00046977	6.83664	41.076	0.0013856	180.85	95.315	45.037	0.99997	2	0	0	0	16056	3.28865e+06	1	0	0
QE4_LC12_IAH_SUMO_R1_HEK_AspN_E1_F5	15925	12517	AIGISEPVKVPYSK	14	2	SUMO2_miss0	_AIGISEPVK(SUMO2_miss0)VPYSK_				AIGISEPVK(1)VPYSK				AIGISEPVK(42)VPYSK(-42)	0	0	0	0	1	sp|Q9UHL9-2|GT2D1_HUMAN;sp|Q9UHL9|GT2D1_HUMAN;tr|E9PFE2|E9PFE2_HUMAN;sp|Q9UHL9-3|GT2D1_HUMAN	3	HCD	FTMS	MULTI-MSMS	7	1	816.764	2447.27	0.82258	0.00067186	415.816	41.048	0.001622	175.39	68.055	41.531	0.99993	2	0	0	0	15918	4338038	1	0	0
QE4_LC12_IAH_SUMO_R1_HEK_AspN_E1_F4	13111	10184	AIKVEQATKPSF	12	3	SUMO2_miss0	_AIK(SUMO2_miss0)VEQATKPSF_				AIK(1)VEQATKPSF				AIK(92)VEQATK(-92)PSF	0	0	0	0	1	sp|P38159-2|RBMX_HUMAN;sp|P38159|RBMX_HUMAN;tr|H0Y6E7|H0Y6E7_HUMAN;tr|H3BT71|H3BT71_HUMAN;sp|Q96E39|RMXL1_HUMAN;tr|A0A1B0GUK8|A0A1B0GUK8_HUMAN	3	HCD	FTMS	MULTI-MSMS	7	1	760.394	2278.16	1.5204	0.0011561	5.35951	33.807	0.0097742	151.9	58.644	92.332	1	2	0	0	0	13104	2.69478e+06	1	0	0
QE4_LC12_IAH_SUMO_R1_HEK_AspN_E1_F3	23255	19031	AILSRKLLVPEI	12	2	SUMO2_miss0	_AILSRK(SUMO2_miss0)LLVPEI_				AILSRK(1)LLVPEI				AILSRK(120)LLVPEI	0	0	0	0	1	sp|O75691|UTP20_HUMAN	3	HCD	FTMS	MULTI-MSMS	4	0	771.437	2311.29	1.4309	0.0011039	5.84391	59.047	0.034614	119.54	62.997	119.54	1	1	0	0	0	23251	681990	1	0	0
QE4_LC12_IAH_SUMO_R1_HEK_AspN_E1_F4	23247	19051	AILSRKLLVPEI	12	2	SUMO2_miss0	_AILSRK(SUMO2_miss0)LLVPEI_				AILSRK(1)LLVPEI				AILSRK(160)LLVPEI	0	0	0	0	1	sp|O75691|UTP20_HUMAN	3	HCD	FTMS	MULTI-MSMS	2	1	771.437	2311.29	0.19761	0.00015244	437.684	59.051	0.0059043	162.7	91.673	162.7	1	1	0	0	0	23245	1.76987e+06	0.514112	-7	0.141083
QE4_LC12_IAH_SUMO_R1_HEK_AspN_E1_F5	23050	18747	AILSRKLLVPEI	12	2	SUMO2_miss0	_AILSRK(SUMO2_miss0)LLVPEI_				AILSRK(1)LLVPEI				AILSRK(160)LLVPEI	0	0	0	0	1	sp|O75691|UTP20_HUMAN	3	HCD	FTMS	MULTI-MSMS	3	1	771.437	2311.29	-0.37738	-0.00029113	5.49026	58.696	0.006844	158.01	92.793	158.01	1	1	0	0	0	23047	2.37658e+06	0.086334	-6	0.120529
QE4_LC12_IAH_SUMO_R1_HEK_AspN_E1_F6	20230	16123	AILSRKLLVPEI	12	2	SUMO2_miss0	_AILSRK(SUMO2_miss0)LLVPEI_				AILSRK(1)LLVPEI				AILSRK(170)LLVPEI	0	0	0	0	1	sp|O75691|UTP20_HUMAN	3	HCD	FTMS	MULTI-MSMS	3	1	771.437	2311.29	0.23707	0.00018288	437.288	51.871	0.0047528	168.45	107.8	168.45	1	1	0	0	0	20227	2.28851e+06	0.113053	-5	0.0997696
QE4_LC12_IAH_SUMO_R1_HEK_AspN_E1_F4	11109	8433	AIVECAGGKVLSK	13	2	SUMO2_miss0	_AIVECAGGK(SUMO2_miss0)VLSK_				AIVECAGGK(0.996)VLSK(0.004)				AIVECAGGK(24)VLSK(-24)	0	0	0	0	1	sp|Q6ZW49|PAXI1_HUMAN;sp|Q6ZW49-2|PAXI1_HUMAN;sp|Q6ZW49-1|PAXI1_HUMAN	3	HCD	FTMS	MULTI-MSMS	3	1	764.727	2291.16	1.0236	0.00078281	441.335	28.901	0.029389	119.08	17.147	24.154	0.99617	2	0	0	0	11106	3145235	1	0	0
QE4_LC12_IAH_SUMO_R1_HEK_AspN_E1_F6	15263	11778	AIVNVIGMHKMTPPIK	16	1	SUMO2_miss0	_AIVNVIGMHK(SUMO2_miss0)MTPPIK_				AIVNVIGMHK(0.999)MTPPIK(0.001)				AIVNVIGMHK(30)MTPPIK(-30)	0	0	0	0	1	sp|O75533|SF3B1_HUMAN	3	HCD	FTMS	MULTI-MSMS	6	1	903.812	2708.41	2.05	0.0018528	375.888	39.608	0.00055307	178.56	110.59	29.707	0.99893	2	0	0	0	15257	4609334	0.762852	2	-0.038414
QE4_LC12_IAH_SUMO_R1_HEK_AspN_E1_F1	5769	3840	AKAEASSG	8	2	SUMO2_miss0	_AK(SUMO2_miss0)AEASSG_				AK(1)AEASSG				AK(270)AEASSG	0	0	0	0	1	sp|Q02790|FKBP4_HUMAN	2	HCD	FTMS	MULTI-MSMS	1	0	840.895	1679.78	0.93777	0.00078856	2.26939	15.661	0.011013	272.01	85.229	272.01	1	1	0	0	0	5768	5.8441e+06	0.509751	1	-0.0186405
QE4_LC12_IAH_SUMO_R1_HEK_AspN_E1_F4	26986	22321	AKFPFGGLL	9	1	SUMO2_miss0	_AK(SUMO2_miss0)FPFGGLL_				AK(1)FPFGGLL				AK(150)FPFGGLL	0	0	0	0	1	sp|Q9NSC2|SALL1_HUMAN;sp|Q9NSC2-2|SALL1_HUMAN;tr|H3BSM9|H3BSM9_HUMAN	3	HCD	FTMS	MULTI-MSMS	5	1	637.332	1908.97	-0.10403	-6.63e-05	6.21941	68.494	0.038606	149.96	20.108	149.96	1	1	0	0	0	26981	2139656	1	0	0
QE4_LC12_IAH_SUMO_R1_HEK_AspN_E1_F5	26937	22141	AKFPFGGLL	9	1	SUMO2_miss0	_AK(SUMO2_miss0)FPFGGLL_				AK(1)FPFGGLL				AK(220)FPFGGLL	0	0	0	0	1	sp|Q9NSC2|SALL1_HUMAN;sp|Q9NSC2-2|SALL1_HUMAN;tr|H3BSM9|H3BSM9_HUMAN	2	HCD	FTMS	MULTI-MSMS	2	1	955.494	1908.97	0.21513	0.00020556	533.543	68.394	0.029873	215.06	84.08	215.06	1	1	0	0	0	26935	10413107	0.375196	-2	0.0376739
QE4_LC12_IAH_SUMO_R1_HEK_AspN_E1_F6	26058	21217	AKFPFGGLL	9	1	SUMO2_miss0	_AK(SUMO2_miss0)FPFGGLL_				AK(1)FPFGGLL				AK(220)FPFGGLL	0	0	0	0	1	sp|Q9NSC2|SALL1_HUMAN;sp|Q9NSC2-2|SALL1_HUMAN;tr|H3BSM9|H3BSM9_HUMAN	2	HCD	FTMS	MULTI-MSMS	5	1	955.494	1908.97	0.38551	0.00036835	-0.183783	66.486	0.022385	222.28	79.158	222.28	1	1	0	0	0	26053	9464421	0.728221	-2	0.0376739
QE4_LC12_IAH_SUMO_R1_HEK_AspN_E1_F4	23422	19204	AKGPVTIPYPLFQSHVE	17	2	SUMO2_miss0	_AK(SUMO2_miss0)GPVTIPYPLFQSHVE_				AK(1)GPVTIPYPLFQSHVE				AK(130)GPVTIPYPLFQSHVE	0	0	0	0	1	sp|P78347|GTF2I_HUMAN;sp|P78347-4|GTF2I_HUMAN;sp|P78347-3|GTF2I_HUMAN;sp|P78347-2|GTF2I_HUMAN	3	HCD	FTMS	MULTI-MSMS	1	1	948.484	2842.43	2.6043	0.0024701	361.039	59.495	0.0049343	132.65	65.312	132.65	1	1	0	0	0	23421	457113	0.397673	-3	0.0611687
QE4_LC12_IAH_SUMO_R1_HEK_AspN_E1_F5	23280	18948	AKGPVTIPYPLFQSHVE	17	2	SUMO2_miss0	_AK(SUMO2_miss0)GPVTIPYPLFQSHVE_				AK(1)GPVTIPYPLFQSHVE				AK(180)GPVTIPYPLFQSHVE	0	0	0	0	1	sp|P78347|GTF2I_HUMAN;sp|P78347-4|GTF2I_HUMAN;sp|P78347-3|GTF2I_HUMAN;sp|P78347-2|GTF2I_HUMAN	3	HCD	FTMS	MULTI-MSMS	1	2	948.484	2842.43	2.6132	0.0024786	710.253	59.274	0.00024993	184.38	108.99	184.38	1	1	0	0	0	23279	2.5478e+06	0.665223	-4	0.0802879
QE4_LC12_IAH_SUMO_R1_HEK_AspN_E1_F6	20452	16317	AKGPVTIPYPLFQSHVE	17	2	SUMO2_miss0	_AK(SUMO2_miss0)GPVTIPYPLFQSHVE_				AK(1)GPVTIPYPLFQSHVE				AK(210)GPVTIPYPLFQSHVE	0	0	0	0	1	sp|P78347|GTF2I_HUMAN;sp|P78347-4|GTF2I_HUMAN;sp|P78347-3|GTF2I_HUMAN;sp|P78347-2|GTF2I_HUMAN	3	HCD	FTMS	MULTI-MSMS	6	1	948.484	2842.43	-0.12458	-0.00011816	354.597	52.423	9.2e-05	214.55	134.25	214.55	1	1	0	0	0	20446	3.1532e+06	0.838428	-3	0.0595665
QE4_LC12_IAH_SUMO_R1_HEK_AspN_E1_F4	14618	11502	AKMESSSVSVVSVVH	15	2	SUMO2_miss0	_AK(SUMO2_miss0)MESSSVSVVSVVH_				AK(1)MESSSVSVVSVVH				AK(210)MESSSVSVVSVVH	0	0	0	0	1	sp|Q5SVZ6|ZMYM1_HUMAN;tr|Q5SVZ7|Q5SVZ7_HUMAN	3	HCD	FTMS	MULTI-MSMS	2	1	836.08	2505.22	-1.1743	-0.00098183	404.254	37.516	0.000358	205.61	112.6	205.61	1	1	0	0	0	14616	706950	0.272431	1	-0.0190773
QE4_LC12_IAH_SUMO_R1_HEK_AspN_E1_F1	5679	3762	AKNEPVGK	8	2	SUMO2_miss0	_AK(SUMO2_miss0)NEPVGK_				AK(1)NEPVGK				AK(180)NEPVGK(-180)	0	0	0	0	1	sp|Q15424|SAFB1_HUMAN;sp|Q15424-4|SAFB1_HUMAN;sp|Q15424-3|SAFB1_HUMAN;sp|Q15424-2|SAFB1_HUMAN	2	HCD	FTMS	MULTI-MSMS	7	1	901.955	1801.9	1.2243	0.0011043	1.87092	15.449	0.013405	254.82	118.67	176.9	1	2	0	0	0	5672	23413526	0.582597	-2	0.0373344
QE4_LC12_IAH_SUMO_R1_HEK_AspN_E1_F2	5045	3063	AKNEPVGK	8	2	SUMO2_miss0	_AK(SUMO2_miss0)NEPVGK_				AK(1)NEPVGK				AK(180)NEPVGK(-180)	0	0	0	0	1	sp|Q15424|SAFB1_HUMAN;sp|Q15424-4|SAFB1_HUMAN;sp|Q15424-3|SAFB1_HUMAN;sp|Q15424-2|SAFB1_HUMAN	2	HCD	FTMS	MULTI-MSMS	2	1	901.955	1801.9	0.34439	0.00031063	3.31384	14.197	0.013405	254.82	121.71	181.56	1	2	0	0	0	5043	20569956	0.789695	-2	0.0371037
QE4_LC12_IAH_SUMO_R1_HEK_AspN_E1_F3	4582	2698	AKNEPVGK	8	2	SUMO2_miss0	_AK(SUMO2_miss0)NEPVGK_				AK(1)NEPVGK				AK(180)NEPVGK(-180)	0	0	0	0	1	sp|Q15424|SAFB1_HUMAN;sp|Q15424-4|SAFB1_HUMAN;sp|Q15424-3|SAFB1_HUMAN;sp|Q15424-2|SAFB1_HUMAN	2	HCD	FTMS	MULTI-MSMS	6	0	901.955	1801.9	2.8786	0.0025964	4.75677	13.073	0.012385	264.9	126.36	182.45	1	2	0	0	0	4576	9818600	1	0	0
QE4_LC12_IAH_SUMO_R1_HEK_AspN_E1_F5	12895	9866	AKRNSQWVPTLPNSSHHL	18	1	SUMO2_miss0	_AK(SUMO2_miss0)RNSQWVPTLPNSSHHL_				AK(1)RNSQWVPTLPNSSHHL				AK(170)RNSQWVPTLPNSSHHL	0	0	0	0	1	tr|C9JTA6|C9JTA6_HUMAN;tr|A0A0G2JSE9|A0A0G2JSE9_HUMAN;sp|Q12824-2|SNF5_HUMAN;sp|Q12824|SNF5_HUMAN;tr|G5E975|G5E975_HUMAN	4	HCD	FTMS	MULTI-MSMS	2	1	758.883	3031.5	0.4366	0.00033133	334.348	33.61	0.0017181	169.25	105.97	169.25	1	1	0	0	0	12893	4.23766e+06	0.434624	-4	0.0791054
QE4_LC12_IAH_SUMO_R1_HEK_AspN_E1_F3	23503	19248	AKVEQVLSLEPQH	13	3	Acetyl (Protein N-term),SUMO2_miss0	_(Acetyl (Protein N-term))AK(SUMO2_miss0)VEQVLSLEPQH_				AK(1)VEQVLSLEPQH				AK(170)VEQVLSLEPQH	1	0	0	0	1	sp|O95292|VAPB_HUMAN;tr|E5RK64|E5RK64_HUMAN;sp|O95292-2|VAPB_HUMAN	3	HCD	FTMS	MULTI-MSMS	4	1	827.419	2479.23	0.20437	0.0001691	411.063	59.682	0.010456	173.25	117.05	173.25	1	1	0	0	0	23499	388198	0.658751	-1	0.0205116
QE4_LC12_IAH_SUMO_R1_HEK_AspN_E1_F4	23551	19317	AKVEQVLSLEPQH	13	3	Acetyl (Protein N-term),SUMO2_miss0	_(Acetyl (Protein N-term))AK(SUMO2_miss0)VEQVLSLEPQH_				AK(1)VEQVLSLEPQH				AK(200)VEQVLSLEPQH	1	0	0	0	1	sp|O95292|VAPB_HUMAN;tr|E5RK64|E5RK64_HUMAN;sp|O95292-2|VAPB_HUMAN	3	HCD	FTMS	MULTI-MSMS	2	1	827.419	2479.23	-0.24739	-0.00020469	5.42666	59.824	0.0035158	202.13	128.63	202.13	1	1	0	0	0	23549	522631	1	0	0
QE4_LC12_IAH_SUMO_R1_HEK_AspN_E1_F3	22272	18171	AKVEQVLSLEPQHELK	16	4	Acetyl (Protein N-term),SUMO2_miss0	_(Acetyl (Protein N-term))AK(SUMO2_miss0)VEQVLSLEPQHELK_				AK(1)VEQVLSLEPQHELK				AK(68)VEQVLSLEPQHELK(-68)	1	0	0	0	1	sp|O95292|VAPB_HUMAN;tr|E5RK64|E5RK64_HUMAN;sp|O95292-2|VAPB_HUMAN	3	HCD	FTMS	MULTI-MSMS	5	1	950.826	2849.46	2.0185	0.0019193	8.92587	56.542	0.013676	121.19	45.045	67.785	1	2	0	0	0	22267	587025	1	0	0
QE4_LC12_IAH_SUMO_R1_HEK_AspN_E1_F4	22259	18187	AKVEQVLSLEPQHELK	16	4	Acetyl (Protein N-term),SUMO2_miss0	_(Acetyl (Protein N-term))AK(SUMO2_miss0)VEQVLSLEPQHELK_				AK(1)VEQVLSLEPQHELK				AK(88)VEQVLSLEPQHELK(-88)	1	0	0	0	1	sp|O95292|VAPB_HUMAN;tr|E5RK64|E5RK64_HUMAN;sp|O95292-2|VAPB_HUMAN	3	HCD	FTMS	MULTI-MSMS	6	1	950.826	2849.46	1.7003	0.0016167	360.632	56.549	0.0055086	142.39	50.807	87.793	1	2	0	0	0	22253	737599	0.595436	-4	0.081646
QE4_LC12_IAH_SUMO_R1_HEK_AspN_E1_F1	26361	21707	ALEGVPVGKATILNTENLSSTPAPK	25	3	SUMO2_miss0	_ALEGVPVGK(SUMO2_miss0)ATILNTENLSSTPAPK_				ALEGVPVGK(1)ATILNTENLSSTPAPK				ALEGVPVGK(210)ATILNTENLSSTPAPK(-210)	0	0	0	0	1	sp|Q6PJP8|DCR1A_HUMAN	3	HCD	FTMS	MULTI-MSMS	3	1	1156.61	3466.79	0.15579	0.00018018	292.346	67.272	2.71e-37	343.29	282.18	212.58	1	2	0	0	0	26358	11410498	1	0	0
QE4_LC12_IAH_SUMO_R1_HEK_AspN_E1_F2	24389	19966	ALEGVPVGKATILNTENLSSTPAPK	25	3	SUMO2_miss0	_ALEGVPVGK(SUMO2_miss0)ATILNTENLSSTPAPK_				ALEGVPVGK(1)ATILNTENLSSTPAPK				ALEGVPVGK(80)ATILNTENLSSTPAPK(-80)	0	0	0	0	1	sp|Q6PJP8|DCR1A_HUMAN	3	HCD	FTMS	MULTI-MSMS	5	0	1156.61	3466.79	-1.0929	-0.0012641	3.43779	62.167	0.0017251	128.17	84.99	80.085	1	2	0	0	0	24384	694261	1	0	0
QE4_LC12_IAH_SUMO_R1_HEK_AspN_E1_F3	20959	17022	ALEGVPVGKATILNTENLSSTPAPK	25	3	SUMO2_miss0	_ALEGVPVGK(SUMO2_miss0)ATILNTENLSSTPAPK_				ALEGVPVGK(1)ATILNTENLSSTPAPK				ALEGVPVGK(120)ATILNTENLSSTPAPK(-120)	0	0	0	0	1	sp|Q6PJP8|DCR1A_HUMAN	3	HCD	FTMS	MULTI-MSMS	4	2	1156.61	3466.79	2.15	0.0024867	581.783	53.218	1.44e-09	211.92	147.7	115.48	1	2	0	0	0	20955	2786240	1	0	0
QE4_LC12_IAH_SUMO_R1_HEK_AspN_E1_F4	20886	16985	ALEGVPVGKATILNTENLSSTPAPK	25	3	SUMO2_miss0	_ALEGVPVGK(SUMO2_miss0)ATILNTENLSSTPAPK_				ALEGVPVGK(1)ATILNTENLSSTPAPK				ALEGVPVGK(120)ATILNTENLSSTPAPK(-120)	0	0	0	0	1	sp|Q6PJP8|DCR1A_HUMAN	3	HCD	FTMS	MULTI-MSMS	1	2	1156.61	3466.79	1.9195	0.0022201	582.523	53.09	2.89e-13	241.65	168.95	121.8	1	2	0	0	0	20885	2506649	0.179961	-5	0.0998611
QE4_LC12_IAH_SUMO_R1_HEK_AspN_E1_F4	20898	16996	ALEGVPVGKATILNTENLSSTPAPK	25	3	SUMO2_miss0	_ALEGVPVGK(SUMO2_miss0)ATILNTENLSSTPAPK_				ALEGVPVGK(1)ATILNTENLSSTPAPK				ALEGVPVGK(90)ATILNTENLSSTPAPK(-90)	0	0	0	0	1	sp|Q6PJP8|DCR1A_HUMAN	4	HCD	FTMS	MULTI-MSMS	5	2	867.706	3466.79	0.24617	0.0002136	580.635	53.119	0.00012204	157.59	106.04	90.004	1	2	0	0	0	20893	2.55495e+06	0.47193	-4	0.0790749
QE4_LC12_IAH_SUMO_R1_HEK_AspN_E1_F4	20913	17009	ALEGVPVGKATILNTENLSSTPAPK	25	3	SUMO2_miss0	_ALEGVPVGK(SUMO2_miss0)ATILNTENLSSTPAPK_				ALEGVPVGK(1)ATILNTENLSSTPAPK				ALEGVPVGK(100)ATILNTENLSSTPAPK(-100)	0	0	0	0	1	sp|Q6PJP8|DCR1A_HUMAN	4	HCD	FTMS	MULTI-MSMS	4	0	867.706	3466.79	0.24617	0.0002136	3.73325	53.157	2.49e-07	191.92	137.64	102.2	1	2	0	0	0	20909	3.43767e+06	1	0	0
QE4_LC12_IAH_SUMO_R1_HEK_AspN_E1_F5	20763	16746	ALEGVPVGKATILNTENLSSTPAPK	25	3	SUMO2_miss0	_ALEGVPVGK(SUMO2_miss0)ATILNTENLSSTPAPK_				ALEGVPVGK(1)ATILNTENLSSTPAPK				ALEGVPVGK(220)ATILNTENLSSTPAPK(-220)	0	0	0	0	1	sp|Q6PJP8|DCR1A_HUMAN	3	HCD	FTMS	MULTI-MSMS	4	1	1156.61	3466.79	2.2017	0.0025465	5.27666	52.982	9.95e-38	356.78	274.17	223.17	1	2	0	0	0	20759	4277148	0.0915368	-4	0.0795555
QE4_LC12_IAH_SUMO_R1_HEK_AspN_E1_F5	20774	16756	ALEGVPVGKATILNTENLSSTPAPK	25	3	SUMO2_miss0	_ALEGVPVGK(SUMO2_miss0)ATILNTENLSSTPAPK_				ALEGVPVGK(1)ATILNTENLSSTPAPK				ALEGVPVGK(150)ATILNTENLSSTPAPK(-150)	0	0	0	0	1	sp|Q6PJP8|DCR1A_HUMAN	4	HCD	FTMS	MULTI-MSMS	7	2	867.706	3466.79	1.1416	0.00099057	5.34114	53.009	4.58e-15	246.4	159.85	147.77	1	2	0	0	0	20767	3.87856e+06	0.25123	-3	0.0593491
QE4_LC12_IAH_SUMO_R1_HEK_AspN_E1_F6	17958	14136	ALEGVPVGKATILNTENLSSTPAPK	25	3	SUMO2_miss0	_ALEGVPVGK(SUMO2_miss0)ATILNTENLSSTPAPK_				ALEGVPVGK(1)ATILNTENLSSTPAPK				ALEGVPVGK(160)ATILNTENLSSTPAPK(-160)	0	0	0	0	1	sp|Q6PJP8|DCR1A_HUMAN	3	HCD	FTMS	MULTI-MSMS	5	2	1156.61	3466.79	0.50096	0.00057942	581.678	46.245	2.41e-23	294.92	226.44	157.89	1	2	0	0	0	17953	5990894	0.341484	-3	0.0598297
QE4_LC12_IAH_SUMO_R1_HEK_AspN_E1_F6	17962	14139	ALEGVPVGKATILNTENLSSTPAPK	25	3	SUMO2_miss0	_ALEGVPVGK(SUMO2_miss0)ATILNTENLSSTPAPK_				ALEGVPVGK(1)ATILNTENLSSTPAPK				ALEGVPVGK(110)ATILNTENLSSTPAPK(-110)	0	0	0	0	1	sp|Q6PJP8|DCR1A_HUMAN	4	HCD	FTMS	MULTI-MSMS	1	2	867.706	3466.79	0.54625	0.00047398	580.776	46.255	5.32e-07	183.49	126.39	105.19	1	2	0	0	0	17961	3.58692e+06	0.435267	-2	0.0397072
QE4_LC12_IAH_SUMO_R1_HEK_AspN_E1_F1	26762	22058	ALEGVPVGKATILNTENLSSTPAPKYLK	28	4	2 SUMO2_miss0	_ALEGVPVGK(SUMO2_miss0)ATILNTENLSSTPAPK(SUMO2_miss0)YLK_				ALEGVPVGK(1)ATILNTENLSSTPAPK(0.996)YLK(0.004)				ALEGVPVGK(180)ATILNTENLSSTPAPK(24)YLK(-24)	0	0	0	0	2	sp|Q6PJP8|DCR1A_HUMAN	4	HCD	FTMS	MULTI-MSMS	4	2	1208.87	4831.47	-1.1419	-0.0013804	413.074	68.238	2.65e-28	278.22	208.7	184.78	1	3	0	0	0	26758	9486509	1	0	0
QE4_LC12_IAH_SUMO_R1_HEK_AspN_E1_F2	26169	21516	ALEGVPVGKATILNTENLSSTPAPKYLK	28	4	2 SUMO2_miss0	_ALEGVPVGK(SUMO2_miss0)ATILNTENLSSTPAPKYLK(SUMO2_miss0)_				ALEGVPVGK(1)ATILNTENLSSTPAPK(0.363)YLK(0.637)				ALEGVPVGK(120)ATILNTENLSSTPAPK(-2.4)YLK(2.4)	0	0	0	0	2	sp|Q6PJP8|DCR1A_HUMAN	4	HCD	FTMS	MULTI-MSMS	6	3	1208.87	4831.47	-0.083823	-0.00010133	623.991	66.705	1.34e-09	191.42	126.59	118.15	1	3	0	0	0	26163	3140863	1	0	0
QE4_LC12_IAH_SUMO_R1_HEK_AspN_E1_F5	23712	19326	ALEGVPVGKATILNTENLSSTPAPKYLK	28	4	2 SUMO2_miss0	_ALEGVPVGK(SUMO2_miss0)ATILNTENLSSTPAPKYLK(SUMO2_miss0)_				ALEGVPVGK(1)ATILNTENLSSTPAPK(0.351)YLK(0.649)				ALEGVPVGK(87)ATILNTENLSSTPAPK(-2.7)YLK(2.7)	0	0	0	0	2	sp|Q6PJP8|DCR1A_HUMAN	4	HCD	FTMS	MULTI-MSMS	1	2	1208.87	4831.47	-0.83439	-0.0010087	422.674	60.363	6.79e-06	174.86	108	86.631	1	3	0	0	0	23711	1.13403e+06	0.405503	-4	0.0808334
QE4_LC12_IAH_SUMO_R1_HEK_AspN_E1_F6	20840	16656	ALEGVPVGKATILNTENLSSTPAPKYLK	28	4	2 SUMO2_miss0	_ALEGVPVGK(SUMO2_miss0)ATILNTENLSSTPAPK(SUMO2_miss0)YLK_				ALEGVPVGK(1)ATILNTENLSSTPAPK(0.775)YLK(0.225)				ALEGVPVGK(88)ATILNTENLSSTPAPK(5.4)YLK(-5.4)	0	0	0	0	2	sp|Q6PJP8|DCR1A_HUMAN	4	HCD	FTMS	MULTI-MSMS	2	2	1208.87	4831.47	-0.69529	-0.00084052	416.712	53.387	9.23e-06	169.13	106.75	87.566	1	3	0	0	0	20838	2404065	0.419863	-2	0.0399551
QE4_LC12_IAH_SUMO_R1_HEK_AspN_E1_F5	25010	20455	ALELTGLKVFGNEIK	15	3	SUMO2_miss0	_ALELTGLK(SUMO2_miss0)VFGNEIK_				ALELTGLK(0.99)VFGNEIK(0.01)				ALELTGLK(20)VFGNEIK(-20)	0	0	0	0	1	sp|P19338|NUCL_HUMAN	3	HCD	FTMS	MULTI-MSMS	3	2	864.794	2591.36	3.8619	0.0033397	779.427	63.641	0.0057333	150.45	71.754	20.053	0.99022	2	0	0	0	25007	1.11079e+06	0.848342	-3	0.0609474
QE4_LC12_IAH_SUMO_R1_HEK_AspN_E1_F6	18642	14734	ALESPLGLRPHLPLLMGGQAALKPEPGRPGEESPAPK	37	5	SUMO2_miss0	_ALESPLGLRPHLPLLMGGQAALK(SUMO2_miss0)PEPGRPGEESPAPK_				ALESPLGLRPHLPLLMGGQAALK(0.995)PEPGRPGEESPAPK(0.005)				ALESPLGLRPHLPLLMGGQAALK(23)PEPGRPGEESPAPK(-23)	0	0	0	0	1	sp|Q8TBE0-3|BAHD1_HUMAN;sp|Q8TBE0-2|BAHD1_HUMAN;sp|Q8TBE0|BAHD1_HUMAN	6	HCD	FTMS	MULTI-MSMS	1	2	796.089	4770.49	0.28511	0.00022697	421.944	47.932	2.46e-05	107.6	73.687	23.369	0.99542	2	0	0	0	18641	1.93785e+06	0.476135	-4	0.0787506
QE4_LC12_IAH_SUMO_R1_HEK_AspN_E1_F6	18653	14744	ALESPLGLRPHLPLLMGGQAALKPEPGRPGEESPAPK	37	5	SUMO2_miss0	_ALESPLGLRPHLPLLMGGQAALK(SUMO2_miss0)PEPGRPGEESPAPK_				ALESPLGLRPHLPLLMGGQAALK(0.992)PEPGRPGEESPAPK(0.008)				ALESPLGLRPHLPLLMGGQAALK(21)PEPGRPGEESPAPK(-21)	0	0	0	0	1	sp|Q8TBE0-3|BAHD1_HUMAN;sp|Q8TBE0-2|BAHD1_HUMAN;sp|Q8TBE0|BAHD1_HUMAN	5	HCD	FTMS	MULTI-SECPEP	4	2	955.106	4770.49	-0.1593	-0.00015215	16.9919	47.959	0.0012648	85.001	64.154	21.211	0.99249	2	0	0	0	18649	3.77986e+06	0.204267	-10	0.197655
QE4_LC12_IAH_SUMO_R1_HEK_AspN_E1_F5	14234	11037	ALHLLKAGCSPAVQMK	16	1	SUMO2_miss0	_ALHLLK(SUMO2_miss0)AGCSPAVQMK_				ALHLLK(1)AGCSPAVQMK				ALHLLK(120)AGCSPAVQMK(-120)	0	0	0	0	1	sp|O75925|PIAS1_HUMAN;sp|O75925-2|PIAS1_HUMAN;sp|O75925-3|PIAS1_HUMAN;tr|H3BSI8|H3BSI8_HUMAN	4	HCD	FTMS	MULTI-MSMS	4	2	671.847	2683.36	-0.55956	-0.00037594	752.956	36.901	0.0053119	170.06	105.24	117.25	1	2	0	0	0	14230	4699228	0.152527	-5	0.0977936
QE4_LC12_IAH_SUMO_R1_HEK_AspN_E1_F6	11354	8427	ALHLLKAGCSPAVQMK	16	1	SUMO2_miss0	_ALHLLK(SUMO2_miss0)AGCSPAVQMK_				ALHLLK(1)AGCSPAVQMK				ALHLLK(110)AGCSPAVQMK(-110)	0	0	0	0	1	sp|O75925|PIAS1_HUMAN;sp|O75925-2|PIAS1_HUMAN;sp|O75925-3|PIAS1_HUMAN;tr|H3BSI8|H3BSI8_HUMAN	4	HCD	FTMS	MULTI-MSMS	4	2	671.847	2683.36	-0.46701	-0.00031376	749.59	29.955	0.0024766	177	93.14	109.58	1	2	0	0	0	11350	7.34237e+06	0.21991	-6	0.119553
QE4_LC12_IAH_SUMO_R1_HEK_AspN_E1_F6	11376	8446	ALHLLKAGCSPAVQMK	16	1	SUMO2_miss0	_ALHLLK(SUMO2_miss0)AGCSPAVQMK_				ALHLLK(1)AGCSPAVQMK				ALHLLK(82)AGCSPAVQMK(-82)	0	0	0	0	1	sp|O75925|PIAS1_HUMAN;sp|O75925-2|PIAS1_HUMAN;sp|O75925-3|PIAS1_HUMAN;tr|H3BSI8|H3BSI8_HUMAN	3	HCD	FTMS	MULTI-MSMS	2	3	895.46	2683.36	-0.27746	-0.00024845	1122.06	30.009	0.0044311	147.12	63.258	81.648	1	2	0	0	0	11374	3.26496e+06	0.511288	-3	0.0586891
QE4_LC12_IAH_SUMO_R1_HEK_AspN_E1_F5	23424	19074	ALHVPKAPGFAQMLK	15	1	Acetyl (Protein N-term),SUMO2_miss0	_(Acetyl (Protein N-term))ALHVPK(SUMO2_miss0)APGFAQMLK_				ALHVPK(0.998)APGFAQMLK(0.002)				ALHVPK(27)APGFAQMLK(-27)	1	0	0	0	1	sp|P50990|TCPQ_HUMAN	3	HCD	FTMS	MULTI-MSMS	1	2	870.788	2609.34	1.4296	0.0012449	772.044	59.637	0.029196	77.468	14.34	26.625	0.99783	2	0	0	0	-1	NaN	NaN	0	NaN
QE4_LC12_IAH_SUMO_R1_HEK_AspN_E1_F6	24681	20016	ALIRANGLKLEAMSQVIQAMPS	22	2	SUMO2_miss0	_ALIRANGLK(SUMO2_miss0)LEAMSQVIQAMPS_				ALIRANGLK(1)LEAMSQVIQAMPS				ALIRANGLK(200)LEAMSQVIQAMPS	0	0	0	0	1	tr|H0Y328|H0Y328_HUMAN;sp|O00482-4|NR5A2_HUMAN;sp|O00482-2|NR5A2_HUMAN;sp|O00482|NR5A2_HUMAN	3	HCD	FTMS	MULTI-MSMS	6	1	1101.24	3300.7	-0.80864	-0.0008905	306.577	63.033	3.59e-07	199.61	130.02	199.61	1	1	0	0	0	24675	1395574	0.756037	-5	0.101311
QE4_LC12_IAH_SUMO_R1_HEK_AspN_E1_F1	26626	21939	ALKAEGAAL	9	2	Acetyl (Protein N-term),SUMO2_miss0	_(Acetyl (Protein N-term))ALK(SUMO2_miss0)AEGAAL_				ALK(1)AEGAAL				ALK(200)AEGAAL	1	0	0	0	1	sp|Q9BUA3|CK084_HUMAN	2	HCD	FTMS	MULTI-MSMS	4	1	923.471	1844.93	-2.2441	-0.0020724	0.978589	67.909	0.0030454	196.95	89.942	196.95	1	1	0	0	0	26622	13287207	0.730873	-1	0.0186768
QE4_LC12_IAH_SUMO_R1_HEK_AspN_E1_F2	24007	19632	ALKAEGAAL	9	2	Acetyl (Protein N-term),SUMO2_miss0	_(Acetyl (Protein N-term))ALK(SUMO2_miss0)AEGAAL_				ALK(1)AEGAAL				ALK(190)AEGAAL	1	0	0	0	1	sp|Q9BUA3|CK084_HUMAN	2	HCD	FTMS	MULTI-MSMS	2	1	923.471	1844.93	0.16261	0.00015016	8.24175	61.199	0.0037735	190.26	76.557	190.26	1	1	0	0	0	24005	699195	0.0293253	-8	0.162762
QE4_LC12_IAH_SUMO_R1_HEK_AspN_E1_F3	20804	16886	ALKAEGAAL	9	2	Acetyl (Protein N-term),SUMO2_miss0	_(Acetyl (Protein N-term))ALK(SUMO2_miss0)AEGAAL_				ALK(1)AEGAAL				ALK(220)AEGAAL	1	0	0	0	1	sp|Q9BUA3|CK084_HUMAN	2	HCD	FTMS	MULTI-MSMS	1	0	923.471	1844.93	0.62634	0.0005784	9.60031	52.83	0.0012695	224.51	117.22	224.51	1	1	0	0	0	20803	2826757	0.117619	-6	0.121754
QE4_LC12_IAH_SUMO_R1_HEK_AspN_E1_F3	20826	16906	ALKAEGAAL	9	2	Acetyl (Protein N-term),SUMO2_miss0	_(Acetyl (Protein N-term))ALK(SUMO2_miss0)AEGAAL_				ALK(1)AEGAAL				ALK(140)AEGAAL	1	0	0	0	1	sp|Q9BUA3|CK084_HUMAN	3	HCD	FTMS	MULTI-MSMS	7	0	615.983	1844.93	0.71503	0.00044045	4.24351	52.884	0.020231	142.08	36.517	142.08	1	1	0	0	0	20819	1.76835e+06	0.289794	-4	0.0808449
QE4_LC12_IAH_SUMO_R1_HEK_AspN_E1_F4	20808	16917	ALKAEGAAL	9	2	Acetyl (Protein N-term),SUMO2_miss0	_(Acetyl (Protein N-term))ALK(SUMO2_miss0)AEGAAL_				ALK(1)AEGAAL				ALK(190)AEGAAL	1	0	0	0	1	sp|Q9BUA3|CK084_HUMAN	2	HCD	FTMS	MULTI-MSMS	3	1	923.471	1844.93	-0.58574	-0.00054092	549.179	52.896	0.004205	186.3	61.048	186.3	1	1	0	0	0	20805	3.73586e+06	0.358267	-3	0.0600777
QE4_LC12_IAH_SUMO_R1_HEK_AspN_E1_F5	20757	16741	ALKAEGAAL	9	2	Acetyl (Protein N-term),SUMO2_miss0	_(Acetyl (Protein N-term))ALK(SUMO2_miss0)AEGAAL_				ALK(1)AEGAAL				ALK(240)AEGAAL	1	0	0	0	1	sp|Q9BUA3|CK084_HUMAN	2	HCD	FTMS	MULTI-MSMS	6	0	923.471	1844.93	-0.040942	-3.78e-05	6.83248	52.967	0.0008194	240.37	131.35	240.37	1	1	0	0	0	20751	2958369	0.449542	-4	0.0794067
QE4_LC12_IAH_SUMO_R1_HEK_AspN_E1_F2	16978	13497	ALLYLKQEK	9	2	SUMO2_miss0	_ALLYLK(SUMO2_miss0)QEK_				ALLYLK(0.999)QEK(0.001)				ALLYLK(29)QEK(-29)	0	0	0	0	1	sp|Q6P2D0-2|ZFP1_HUMAN;tr|J3KNQ1|J3KNQ1_HUMAN;sp|Q6P2D0|ZFP1_HUMAN	3	HCD	FTMS	MULTI-MSMS	4	1	689.369	2065.08	2.2051	0.0015201	4.43841	43.429	0.029428	155.86	70.502	28.683	0.99865	2	0	0	0	16974	2.48442e+06	0.303464	-6	0.120529
QE4_LC12_IAH_SUMO_R1_HEK_AspN_E1_F4	14435	11342	ALLYLKQEK	9	2	SUMO2_miss0	_ALLYLK(SUMO2_miss0)QEK_				ALLYLK(0.993)QEK(0.007)				ALLYLK(21)QEK(-21)	0	0	0	0	1	sp|Q6P2D0-2|ZFP1_HUMAN;tr|J3KNQ1|J3KNQ1_HUMAN;sp|Q6P2D0|ZFP1_HUMAN	3	HCD	FTMS	MULTI-MSMS	3	1	689.369	2065.08	0.18489	0.00012746	4.43841	37.071	0.029143	156.36	73.159	21.386	0.99278	2	0	0	0	14432	54549552	0.37041	-3	0.0594749
QE4_LC12_IAH_SUMO_R1_HEK_AspN_E1_F4	14451	11356	ALLYLKQEK	9	2	SUMO2_miss0	_ALLYLK(SUMO2_miss0)QEK_				ALLYLK(1)QEK				ALLYLK(95)QEK(-95)	0	0	0	0	1	sp|Q6P2D0-2|ZFP1_HUMAN;tr|J3KNQ1|J3KNQ1_HUMAN;sp|Q6P2D0|ZFP1_HUMAN	2	HCD	FTMS	MULTI-MSMS	3	0	1033.55	2065.08	1.1977	0.0012379	3.74396	37.111	0.0042557	280.94	152.58	95.359	1	2	0	0	0	14448	6.22837e+06	0.825353	-2	0.0395775
QE4_LC12_IAH_SUMO_R1_HEK_AspN_E1_F5	14284	11081	ALLYLKQEK	9	2	SUMO2_miss0	_ALLYLK(SUMO2_miss0)QEK_				ALLYLK(0.991)QEK(0.009)				ALLYLK(20)QEK(-20)	0	0	0	0	1	sp|Q6P2D0-2|ZFP1_HUMAN;tr|J3KNQ1|J3KNQ1_HUMAN;sp|Q6P2D0|ZFP1_HUMAN	3	HCD	FTMS	MULTI-MSMS	6	0	689.369	2065.08	0.27541	0.00018986	3.85576	37.024	0.023381	166.6	58.957	20.247	0.99064	2	0	0	0	14278	3723529	0.027029	-8	0.157604
QE4_LC12_IAH_SUMO_R1_HEK_AspN_E1_F5	14367	11153	ALLYLKQEK	9	2	SUMO2_miss0	_ALLYLK(SUMO2_miss0)QEK_				ALLYLK(1)QEK				ALLYLK(130)QEK(-130)	0	0	0	0	1	sp|Q6P2D0-2|ZFP1_HUMAN;tr|J3KNQ1|J3KNQ1_HUMAN;sp|Q6P2D0|ZFP1_HUMAN	2	HCD	FTMS	MULTI-MSMS	1	0	1033.55	2065.08	0.32802	0.00033903	4.95968	37.229	6.12e-05	313.88	185.89	131.15	1	2	0	0	0	14366	3.62797e+06	0.482427	3	-0.0579796
QE4_LC12_IAH_SUMO_R1_HEK_AspN_E1_F6	11529	8580	ALLYLKQEK	9	2	SUMO2_miss0	_ALLYLK(SUMO2_miss0)QEK_				ALLYLK(0.992)QEK(0.008)				ALLYLK(21)QEK(-21)	0	0	0	0	1	sp|Q6P2D0-2|ZFP1_HUMAN;tr|J3KNQ1|J3KNQ1_HUMAN;sp|Q6P2D0|ZFP1_HUMAN	3	HCD	FTMS	MULTI-MSMS	3	1	689.369	2065.08	-0.91444	-0.00063038	2.98568	30.383	0.035828	148.62	67.656	21.057	0.99222	2	0	0	0	11526	13169122	0.335988	-3	0.0571613
QE4_LC12_IAH_SUMO_R1_HEK_AspN_E1_F2	22995	18747	ALQQEQEIEQRLLQQGTAPAQAKA	24	4	SUMO2_miss0	_ALQQEQEIEQRLLQQGTAPAQAK(SUMO2_miss0)A_				ALQQEQEIEQRLLQQGTAPAQAK(1)A				ALQQEQEIEQRLLQQGTAPAQAK(99)A	0	0	0	0	1	sp|Q86YP4-2|P66A_HUMAN;sp|Q86YP4|P66A_HUMAN;sp|Q86YP4-3|P66A_HUMAN	4	HCD	FTMS	MULTI-MSMS	6	3	903.212	3608.82	1.6725	0.0015106	838.131	58.626	0.023017	98.812	37.437	98.812	1	1	0	0	0	22989	847558	0.569343	-6	0.119503
QE4_LC12_IAH_SUMO_R1_HEK_AspN_E1_F2	23012	18762	ALQQEQEIEQRLLQQGTAPAQAKA	24	4	SUMO2_miss0	_ALQQEQEIEQRLLQQGTAPAQAK(SUMO2_miss0)A_				ALQQEQEIEQRLLQQGTAPAQAK(1)A				ALQQEQEIEQRLLQQGTAPAQAK(190)A	0	0	0	0	1	sp|Q86YP4-2|P66A_HUMAN;sp|Q86YP4|P66A_HUMAN;sp|Q86YP4-3|P66A_HUMAN	3	HCD	FTMS	MULTI-MSMS	7	1	1203.95	3608.82	0.95428	0.0011489	280.335	58.669	3.7e-07	194.97	141.4	194.97	1	1	0	0	0	23005	826134	0.711772	-1	0.0203667
QE4_LC12_IAH_SUMO_R1_HEK_AspN_E1_F3	19693	15914	ALQQEQEIEQRLLQQGTAPAQAKA	24	4	SUMO2_miss0	_ALQQEQEIEQRLLQQGTAPAQAK(SUMO2_miss0)A_				ALQQEQEIEQRLLQQGTAPAQAK(1)A				ALQQEQEIEQRLLQQGTAPAQAK(150)A	0	0	0	0	1	sp|Q86YP4-2|P66A_HUMAN;sp|Q86YP4|P66A_HUMAN;sp|Q86YP4-3|P66A_HUMAN	4	HCD	FTMS	MULTI-MSMS	2	3	903.212	3608.82	1.7615	0.001591	839.62	50.022	0.0004646	153.83	85.295	153.83	1	1	0	0	0	19691	2.66938e+06	0.451261	-5	0.099617
QE4_LC12_IAH_SUMO_R1_HEK_AspN_E1_F3	19696	15917	ALQQEQEIEQRLLQQGTAPAQAKA	24	4	SUMO2_miss0	_ALQQEQEIEQRLLQQGTAPAQAK(SUMO2_miss0)A_				ALQQEQEIEQRLLQQGTAPAQAK(1)A				ALQQEQEIEQRLLQQGTAPAQAK(280)A	0	0	0	0	1	sp|Q86YP4-2|P66A_HUMAN;sp|Q86YP4|P66A_HUMAN;sp|Q86YP4-3|P66A_HUMAN	3	HCD	FTMS	MULTI-MSMS	5	2	1203.95	3608.82	0.53144	0.00063983	562.135	50.03	1.2e-15	282.86	189.37	282.86	1	1	0	0	0	19691	2.48382e+06	0.446974	-4	0.079792
QE4_LC12_IAH_SUMO_R1_HEK_AspN_E1_F4	19681	15931	ALQQEQEIEQRLLQQGTAPAQAKA	24	4	SUMO2_miss0	_ALQQEQEIEQRLLQQGTAPAQAK(SUMO2_miss0)A_				ALQQEQEIEQRLLQQGTAPAQAK(1)A				ALQQEQEIEQRLLQQGTAPAQAK(240)A	0	0	0	0	1	sp|Q86YP4-2|P66A_HUMAN;sp|Q86YP4|P66A_HUMAN;sp|Q86YP4-3|P66A_HUMAN	3	HCD	FTMS	MULTI-MSMS	4	2	1203.95	3608.82	1.2601	0.0015171	4.56376	50.065	7.48e-12	241.15	148.22	241.15	1	1	0	0	0	19677	3.77332e+06	0.387341	-6	0.118572
QE4_LC12_IAH_SUMO_R1_HEK_AspN_E1_F4	19713	15959	ALQQEQEIEQRLLQQGTAPAQAKA	24	4	SUMO2_miss0	_ALQQEQEIEQRLLQQGTAPAQAK(SUMO2_miss0)A_				ALQQEQEIEQRLLQQGTAPAQAK(1)A				ALQQEQEIEQRLLQQGTAPAQAK(260)A	0	0	0	0	1	sp|Q86YP4-2|P66A_HUMAN;sp|Q86YP4|P66A_HUMAN;sp|Q86YP4-3|P66A_HUMAN	4	HCD	FTMS	MULTI-MSMS	4	2	903.212	3608.82	1.4835	0.0013399	559.476	50.144	1.22e-12	263.49	210.05	263.49	1	1	0	0	0	19709	9533367	0.663142	-2	0.0394707
QE4_LC12_IAH_SUMO_R1_HEK_AspN_E1_F5	19528	15666	ALQQEQEIEQRLLQQGTAPAQAKA	24	4	SUMO2_miss0	_ALQQEQEIEQRLLQQGTAPAQAK(SUMO2_miss0)A_				ALQQEQEIEQRLLQQGTAPAQAK(1)A				ALQQEQEIEQRLLQQGTAPAQAK(310)A	0	0	0	0	1	sp|Q86YP4-2|P66A_HUMAN;sp|Q86YP4|P66A_HUMAN;sp|Q86YP4-3|P66A_HUMAN	3	HCD	FTMS	MULTI-MSMS	3	2	1203.95	3608.82	-0.92193	-0.00111	-1516.46	49.918	2.99e-20	309.37	226.52	309.37	1	1	0	0	0	19525	4.08738e+06	0.506882	-4	0.0802841
QE4_LC12_IAH_SUMO_R1_HEK_AspN_E1_F6	16683	13020	ALQQEQEIEQRLLQQGTAPAQAKA	24	4	SUMO2_miss0	_ALQQEQEIEQRLLQQGTAPAQAK(SUMO2_miss0)A_				ALQQEQEIEQRLLQQGTAPAQAK(1)A				ALQQEQEIEQRLLQQGTAPAQAK(200)A	0	0	0	0	1	sp|Q86YP4-2|P66A_HUMAN;sp|Q86YP4|P66A_HUMAN;sp|Q86YP4-3|P66A_HUMAN	4	HCD	FTMS	MULTI-MSMS	2	2	903.212	3608.82	2.2937	0.0020717	557.717	43.095	3.48e-07	198.02	129.74	198.02	1	1	0	0	0	16681	2.99143e+06	0.759155	-1	0.0201263
QE4_LC12_IAH_SUMO_R1_HEK_AspN_E1_F1	25770	21190	ALQQEQEIEQRLLQQGTAPAQAKAEPTAAPHPVLK	35	5	SUMO2_miss0	_ALQQEQEIEQRLLQQGTAPAQAK(SUMO2_miss0)AEPTAAPHPVLK_				ALQQEQEIEQRLLQQGTAPAQAK(1)AEPTAAPHPVLK				ALQQEQEIEQRLLQQGTAPAQAK(82)AEPTAAPHPVLK(-82)	0	0	0	0	1	sp|Q86YP4-2|P66A_HUMAN;sp|Q86YP4|P66A_HUMAN;sp|Q86YP4-3|P66A_HUMAN	5	HCD	FTMS	MULTI-MSMS	4	2	950.897	4749.45	2.3887	0.0022715	426.422	65.81	1.63e-61	371.33	316.57	82.097	1	2	0	0	0	25766	7.05177e+06	0.657939	-1	0.0201492
QE4_LC12_IAH_SUMO_R1_HEK_AspN_E1_F1	25778	21197	ALQQEQEIEQRLLQQGTAPAQAKAEPTAAPHPVLK	35	5	SUMO2_miss0	_ALQQEQEIEQRLLQQGTAPAQAK(SUMO2_miss0)AEPTAAPHPVLK_				ALQQEQEIEQRLLQQGTAPAQAK(1)AEPTAAPHPVLK				ALQQEQEIEQRLLQQGTAPAQAK(57)AEPTAAPHPVLK(-57)	0	0	0	0	1	sp|Q86YP4-2|P66A_HUMAN;sp|Q86YP4|P66A_HUMAN;sp|Q86YP4-3|P66A_HUMAN	4	HCD	FTMS	MULTI-MSMS	4	2	1188.37	4749.45	2.6515	0.0031509	424.497	65.83	9.36e-85	413.39	339.72	57.107	1	2	0	0	0	25774	1.99076e+06	1	0	0
QE4_LC12_IAH_SUMO_R1_HEK_AspN_E1_F3	18553	14918	ALQQEQEIEQRLLQQGTAPAQAKAEPTAAPHPVLK	35	5	SUMO2_miss0	_ALQQEQEIEQRLLQQGTAPAQAK(SUMO2_miss0)AEPTAAPHPVLK_				ALQQEQEIEQRLLQQGTAPAQAK(1)AEPTAAPHPVLK				ALQQEQEIEQRLLQQGTAPAQAK(64)AEPTAAPHPVLK(-64)	0	0	0	0	1	sp|Q86YP4-2|P66A_HUMAN;sp|Q86YP4|P66A_HUMAN;sp|Q86YP4-3|P66A_HUMAN	5	HCD	FTMS	MULTI-MSMS	3	2	950.897	4749.45	0.5482	0.00052128	421.153	47.164	1.29e-26	258.89	196.51	63.816	1	2	0	0	0	18550	3.37401e+06	0.450267	-5	0.0806923
QE4_LC12_IAH_SUMO_R1_HEK_AspN_E1_F3	18573	14935	ALQQEQEIEQRLLQQGTAPAQAKAEPTAAPHPVLK	35	5	SUMO2_miss0	_ALQQEQEIEQRLLQQGTAPAQAK(SUMO2_miss0)AEPTAAPHPVLK_				ALQQEQEIEQRLLQQGTAPAQAK(1)AEPTAAPHPVLK				ALQQEQEIEQRLLQQGTAPAQAK(80)AEPTAAPHPVLK(-80)	0	0	0	0	1	sp|Q86YP4-2|P66A_HUMAN;sp|Q86YP4|P66A_HUMAN;sp|Q86YP4-3|P66A_HUMAN	5	HCD	FTMS	MULTI-MSMS	4	1	950.897	4749.45	0.5482	0.00052128	213.481	47.215	7.91e-39	297.83	234.14	80.443	1	2	0	0	0	18569	5003972	0.643434	-3	0.0480766
QE4_LC12_IAH_SUMO_R1_HEK_AspN_E1_F4	18511	14908	ALQQEQEIEQRLLQQGTAPAQAKAEPTAAPHPVLK	35	5	SUMO2_miss0	_ALQQEQEIEQRLLQQGTAPAQAK(SUMO2_miss0)AEPTAAPHPVLK_				ALQQEQEIEQRLLQQGTAPAQAK(1)AEPTAAPHPVLK				ALQQEQEIEQRLLQQGTAPAQAK(76)AEPTAAPHPVLK(-76)	0	0	0	0	1	sp|Q86YP4-2|P66A_HUMAN;sp|Q86YP4|P66A_HUMAN;sp|Q86YP4-3|P66A_HUMAN	5	HCD	FTMS	MULTI-MSMS	4	2	950.897	4749.45	-0.20849	-0.00019825	424.558	47.145	3.57e-34	287.59	217.25	75.82	1	2	0	0	0	18507	4210139	0.144532	-6	0.108742
QE4_LC12_IAH_SUMO_R1_HEK_AspN_E1_F4	18525	14920	ALQQEQEIEQRLLQQGTAPAQAKAEPTAAPHPVLK	35	5	SUMO2_miss0	_ALQQEQEIEQRLLQQGTAPAQAK(SUMO2_miss0)AEPTAAPHPVLK_				ALQQEQEIEQRLLQQGTAPAQAK(1)AEPTAAPHPVLK				ALQQEQEIEQRLLQQGTAPAQAK(52)AEPTAAPHPVLK(-52)	0	0	0	0	1	sp|Q86YP4-2|P66A_HUMAN;sp|Q86YP4|P66A_HUMAN;sp|Q86YP4-3|P66A_HUMAN	4	HCD	FTMS	MULTI-MSMS	7	4	1188.37	4749.45	2.3471	0.0027892	849.814	47.181	1.61e-38	303.64	259.17	52.308	0.99999	2	0	0	0	18518	2073099	0.51775	-6	0.0961075
QE4_LC12_IAH_SUMO_R1_HEK_AspN_E1_F5	18287	14580	ALQQEQEIEQRLLQQGTAPAQAKAEPTAAPHPVLK	35	5	SUMO2_miss0	_ALQQEQEIEQRLLQQGTAPAQAK(SUMO2_miss0)AEPTAAPHPVLK_				ALQQEQEIEQRLLQQGTAPAQAK(1)AEPTAAPHPVLK				ALQQEQEIEQRLLQQGTAPAQAK(76)AEPTAAPHPVLK(-76)	0	0	0	0	1	sp|Q86YP4-2|P66A_HUMAN;sp|Q86YP4|P66A_HUMAN;sp|Q86YP4-3|P66A_HUMAN	5	HCD	FTMS	MULTI-MSMS	2	3	950.897	4749.45	1.0263	0.00097594	642.961	46.85	1.57e-26	256.46	188.33	76.389	1	2	0	0	0	18285	7402001	0.22361	-6	0.116249
QE4_LC12_IAH_SUMO_R1_HEK_AspN_E1_F6	15491	11977	ALQQEQEIEQRLLQQGTAPAQAKAEPTAAPHPVLK	35	5	SUMO2_miss0	_ALQQEQEIEQRLLQQGTAPAQAK(SUMO2_miss0)AEPTAAPHPVLK_				ALQQEQEIEQRLLQQGTAPAQAK(1)AEPTAAPHPVLK				ALQQEQEIEQRLLQQGTAPAQAK(64)AEPTAAPHPVLK(-64)	0	0	0	0	1	sp|Q86YP4-2|P66A_HUMAN;sp|Q86YP4|P66A_HUMAN;sp|Q86YP4-3|P66A_HUMAN	4	HCD	FTMS	MULTI-MSMS	2	2	1188.37	4749.45	-0.11136	-0.00013234	425.731	40.167	4.14e-116	481.35	427.6	63.51	1	2	0	0	0	15489	2.29514e+06	0.513862	-1	0.0201492
QE4_LC12_IAH_SUMO_R1_HEK_AspN_E1_F6	15509	11993	ALQQEQEIEQRLLQQGTAPAQAKAEPTAAPHPVLK	35	5	SUMO2_miss0	_ALQQEQEIEQRLLQQGTAPAQAK(SUMO2_miss0)AEPTAAPHPVLK_				ALQQEQEIEQRLLQQGTAPAQAK(1)AEPTAAPHPVLK				ALQQEQEIEQRLLQQGTAPAQAK(61)AEPTAAPHPVLK(-61)	0	0	0	0	1	sp|Q86YP4-2|P66A_HUMAN;sp|Q86YP4|P66A_HUMAN;sp|Q86YP4-3|P66A_HUMAN	4	HCD	FTMS	MULTI-MSMS	4	1	1188.37	4749.45	-0.11136	-0.00013234	214.152	40.211	3.52e-61	375.65	318.07	61.003	1	2	0	0	0	15505	3.34583e+06	1	0	0
QE4_LC12_IAH_SUMO_R1_HEK_AspN_E1_F3	20759	16847	ALQQEQEIEQRLQQQAALSPTTAPAVSSVSKQ	32	4	SUMO2_miss0	_ALQQEQEIEQRLQQQAALSPTTAPAVSSVSK(SUMO2_miss0)Q_				ALQQEQEIEQRLQQQAALSPTTAPAVSSVSK(1)Q				ALQQEQEIEQRLQQQAALSPTTAPAVSSVSK(160)Q	0	0	0	0	1	sp|Q8WXI9|P66B_HUMAN;tr|A0A0U1RRM1|A0A0U1RRM1_HUMAN;tr|A0A0U1RR30|A0A0U1RR30_HUMAN	4	HCD	FTMS	MULTI-MSMS	4	1	1107.06	4424.22	0.042018	4.65e-05	229.692	52.715	6.08e-06	162.12	75.653	162.12	1	1	0	0	0	20755	1.32607e+06	1	0	0
QE4_LC12_IAH_SUMO_R1_HEK_AspN_E1_F4	20697	16820	ALQQEQEIEQRLQQQAALSPTTAPAVSSVSKQ	32	4	SUMO2_miss0	_ALQQEQEIEQRLQQQAALSPTTAPAVSSVSK(SUMO2_miss0)Q_				ALQQEQEIEQRLQQQAALSPTTAPAVSSVSK(1)Q				ALQQEQEIEQRLQQQAALSPTTAPAVSSVSK(160)Q	0	0	0	0	1	sp|Q8WXI9|P66B_HUMAN;tr|A0A0U1RRM1|A0A0U1RRM1_HUMAN;tr|A0A0U1RR30|A0A0U1RR30_HUMAN	4	HCD	FTMS	MULTI-MSMS	4	3	1107.06	4424.22	-0.38646	-0.00042783	682.742	52.616	9e-06	155.58	93.322	155.58	1	1	0	0	0	20693	1222819	0.311655	-6	0.121471
QE4_LC12_IAH_SUMO_R1_HEK_AspN_E1_F5	20589	16594	ALQQEQEIEQRLQQQAALSPTTAPAVSSVSKQ	32	4	SUMO2_miss0	_ALQQEQEIEQRLQQQAALSPTTAPAVSSVSK(SUMO2_miss0)Q_				ALQQEQEIEQRLQQQAALSPTTAPAVSSVSK(1)Q				ALQQEQEIEQRLQQQAALSPTTAPAVSSVSK(190)Q	0	0	0	0	1	sp|Q8WXI9|P66B_HUMAN;tr|A0A0U1RRM1|A0A0U1RRM1_HUMAN;tr|A0A0U1RR30|A0A0U1RR30_HUMAN	4	HCD	FTMS	MULTI-MSMS	6	1	1107.06	4424.22	-1.0205	-0.0011298	230.354	52.551	2.44e-08	187.29	101	187.29	1	1	0	0	0	20583	2.53246e+06	0.360303	-4	0.0795021
QE4_LC12_IAH_SUMO_R1_HEK_AspN_E1_F6	17791	13990	ALQQEQEIEQRLQQQAALSPTTAPAVSSVSKQ	32	4	SUMO2_miss0	_ALQQEQEIEQRLQQQAALSPTTAPAVSSVSK(SUMO2_miss0)Q_				ALQQEQEIEQRLQQQAALSPTTAPAVSSVSK(1)Q				ALQQEQEIEQRLQQQAALSPTTAPAVSSVSK(160)Q	0	0	0	0	1	sp|Q8WXI9|P66B_HUMAN;tr|A0A0U1RRM1|A0A0U1RRM1_HUMAN;tr|A0A0U1RR30|A0A0U1RR30_HUMAN	4	HCD	FTMS	MULTI-MSMS	6	2	1107.06	4424.22	-0.42267	-0.00046792	457.818	45.83	6.56e-06	161.05	102.57	161.05	1	1	0	0	0	17785	2.62297e+06	1	0	0
QE4_LC12_IAH_SUMO_R1_HEK_AspN_E1_F5	11311	8480	ALRSLQFTNPGRQTEFAPETGKREK	25	4	SUMO2_miss0	_ALRSLQFTNPGRQTEFAPETGKREK(SUMO2_miss0)_				ALRSLQFTNPGRQTEFAPETGK(0.463)REK(0.537)				ALRSLQFTNPGRQTEFAPETGK(-0.64)REK(0.64)	0	0	0	0	1	sp|Q8N8R7|AL14E_HUMAN	5	HCD	FTMS	MULTI-MSMS	2	1	765.192	3820.92	0.077281	5.91e-05	260.246	29.745	0.018031	117.36	27.381	0.64243	0.53691	2	0	0	0	11309	1.95795e+06	0.361571	-4	0.0685959
QE4_LC12_IAH_SUMO_R1_HEK_AspN_E1_F5	11337	8503	ALRSLQFTNPGRQTEFAPETGKREK	25	4	SUMO2_miss0	_ALRSLQFTNPGRQTEFAPETGKREK(SUMO2_miss0)_				ALRSLQFTNPGRQTEFAPETGK(0.461)REK(0.539)				ALRSLQFTNPGRQTEFAPETGK(-0.69)REK(0.69)	0	0	0	0	1	sp|Q8N8R7|AL14E_HUMAN	6	HCD	FTMS	MULTI-MSMS	4	2	637.828	3820.92	-0.33906	-0.00021626	530.074	29.81	0.0026294	103.63	51.334	0.68647	0.53943	2	0	0	0	11333	2.51618e+06	1	0	0
QE4_LC12_IAH_SUMO_R1_HEK_AspN_E1_F4	7683	5435	ALVATPGKK	9	1	SUMO2_miss0	_ALVATPGKK(SUMO2_miss0)_				ALVATPGK(0.388)K(0.612)				ALVATPGK(-2)K(2)	0	0	0	0	1	sp|P19338|NUCL_HUMAN;tr|C9JYW2|C9JYW2_HUMAN;tr|C9JLB1|C9JLB1_HUMAN;tr|C9J1H7|C9J1H7_HUMAN;tr|C9JWL1|C9JWL1_HUMAN	3	HCD	FTMS	MULTI-MSMS	1	0	615.667	1843.98	0.64488	0.00039703	2.94405	20.575	0.023418	153.95	43.075	1.9702	0.61151	2	0	0	0	7682	2533971	1	0	0
QE4_LC12_IAH_SUMO_R1_HEK_AspN_E1_F5	14152	10965	ALVNRKITVPGNFQGHSGAQCITCSYK	27	1	SUMO2_miss0	_ALVNRK(SUMO2_miss0)ITVPGNFQGHSGAQCITCSYK_				ALVNRK(1)ITVPGNFQGHSGAQCITCSYK				ALVNRK(150)ITVPGNFQGHSGAQCITCSYK(-150)	0	0	0	0	1	sp|Q08945|SSRP1_HUMAN	5	HCD	FTMS	MULTI-MSMS	2	2	794.193	3965.93	0.80611	0.00064021	510.857	36.699	3.07e-05	174.49	107.07	151.24	1	2	0	0	0	14150	4.06994e+06	1	0	0
QE4_LC12_IAH_SUMO_R1_HEK_AspN_E1_F6	11185	8279	ALVNRKITVPGNFQGHSGAQCITCSYK	27	1	SUMO2_miss0	_ALVNRK(SUMO2_miss0)ITVPGNFQGHSGAQCITCSYK_				ALVNRK(1)ITVPGNFQGHSGAQCITCSYK				ALVNRK(200)ITVPGNFQGHSGAQCITCSYK(-200)	0	0	0	0	1	sp|Q08945|SSRP1_HUMAN	5	HCD	FTMS	MULTI-MSMS	3	2	794.193	3965.93	-0.42963	-0.00034121	1.79777	29.541	3.13e-12	222.98	111.55	198.47	1	2	0	0	0	11182	8662029	0.33549	-4	0.0771866
QE4_LC12_IAH_SUMO_R1_HEK_AspN_E1_F6	11195	8288	ALVNRKITVPGNFQGHSGAQCITCSYK	27	1	SUMO2_miss0	_ALVNRK(SUMO2_miss0)ITVPGNFQGHSGAQCITCSYK_				ALVNRK(1)ITVPGNFQGHSGAQCITCSYK				ALVNRK(170)ITVPGNFQGHSGAQCITCSYK(-170)	0	0	0	0	1	sp|Q08945|SSRP1_HUMAN	4	HCD	FTMS	MULTI-MSMS	5	2	992.489	3965.93	0.43599	0.00043272	508.967	29.566	2.81e-10	221.13	103.76	171.08	1	2	0	0	0	11190	7503515	0.617907	-2	0.0393085
QE4_LC12_IAH_SUMO_R1_HEK_AspN_E1_F4	16452	13107	AMAPQQGLLDKIK	13	2	SUMO2_miss0	_AMAPQQGLLDKIK(SUMO2_miss0)_				AMAPQQGLLDK(0.001)IK(0.999)				AMAPQQGLLDK(-33)IK(33)	0	0	0	0	1	sp|Q5VZL5-2|ZMYM4_HUMAN;sp|Q5VZL5-4|ZMYM4_HUMAN;sp|Q5VZL5|ZMYM4_HUMAN;tr|H7C1I7|H7C1I7_HUMAN	3	HCD	FTMS	MULTI-MSMS	4	1	791.746	2372.22	0.48741	0.00038591	5.83455	42.045	0.0049372	163.44	68.825	32.802	0.99948	2	0	0	0	16448	3.76751e+06	0.499488	-1	0.0194893
QE4_LC12_IAH_SUMO_R1_HEK_AspN_E1_F5	16331	12872	AMAPQQGLLDKIK	13	2	SUMO2_miss0	_AMAPQQGLLDKIK(SUMO2_miss0)_				AMAPQQGLLDKIK(1)				AMAPQQGLLDK(-47)IK(47)	0	0	0	0	1	sp|Q5VZL5-2|ZMYM4_HUMAN;sp|Q5VZL5-4|ZMYM4_HUMAN;sp|Q5VZL5|ZMYM4_HUMAN;tr|H7C1I7|H7C1I7_HUMAN	3	HCD	FTMS	MULTI-MSMS	5	1	791.746	2372.22	1.0702	0.00084734	6.7198	42.045	0.001924	183.28	94.047	46.946	0.99998	2	0	0	0	16326	3.7554e+06	0.727211	-1	0.0193291
QE4_LC12_IAH_SUMO_R1_HEK_AspN_E1_F2	9021	6542	AMATLGPHRVKT	12	1	SUMO2_miss0	_AMATLGPHRVK(SUMO2_miss0)T_				AMATLGPHRVK(1)T				AMATLGPHRVK(110)T	0	0	0	0	1	tr|H0YHD0|H0YHD0_HUMAN;sp|Q5PSV4-2|BRM1L_HUMAN;sp|Q5PSV4|BRM1L_HUMAN	4	HCD	FTMS	MULTI-MSMS	2	0	561.29	2241.13	0.40215	0.00022572	0.253886	23.741	0.013479	110.97	49.628	110.97	1	1	0	0	0	9019	830222	0.202637	1	-0.0193081
QE4_LC12_IAH_SUMO_R1_HEK_AspN_E1_F4	7582	5347	AMATLGPHRVKT	12	1	SUMO2_miss0	_AMATLGPHRVK(SUMO2_miss0)T_				AMATLGPHRVK(1)T				AMATLGPHRVK(110)T	0	0	0	0	1	tr|H0YHD0|H0YHD0_HUMAN;sp|Q5PSV4-2|BRM1L_HUMAN;sp|Q5PSV4|BRM1L_HUMAN	4	HCD	FTMS	MULTI-MSMS	4	0	561.29	2241.13	0.74485	0.00041808	4.17559	20.325	0.013728	110.35	54.122	110.35	1	1	0	0	0	7578	9728622	0.125402	-5	0.0992451
QE4_LC12_IAH_SUMO_R1_HEK_AspN_E1_F4	7590	5354	AMATLGPHRVKT	12	1	SUMO2_miss0	_AMATLGPHRVK(SUMO2_miss0)T_				AMATLGPHRVK(1)T				AMATLGPHRVK(110)T	0	0	0	0	1	tr|H0YHD0|H0YHD0_HUMAN;sp|Q5PSV4-2|BRM1L_HUMAN;sp|Q5PSV4|BRM1L_HUMAN	3	HCD	FTMS	MULTI-MSMS	4	1	748.051	2241.13	0.98741	0.00073863	448.75	20.344	0.033122	113.33	30.913	113.33	1	1	0	0	0	7586	10224958	0.204696	-4	0.0784435
QE4_LC12_IAH_SUMO_R1_HEK_AspN_E1_F4	7623	5383	AMATLGPHRVKT	12	1	SUMO2_miss0	_AMATLGPHRVK(SUMO2_miss0)T_				AMATLGPHRVK(1)T				AMATLGPHRVK(240)T	0	0	0	0	1	tr|H0YHD0|H0YHD0_HUMAN;sp|Q5PSV4-2|BRM1L_HUMAN;sp|Q5PSV4|BRM1L_HUMAN	2	HCD	FTMS	MULTI-MSMS	5	1	1121.57	2241.13	-0.19256	-0.00021597	450.227	20.426	0.00032128	244	125.83	244	1	1	0	0	0	7618	4449180	1	0	0
QE4_LC12_IAH_SUMO_R1_HEK_AspN_E1_F5	7552	5198	AMATLGPHRVKT	12	1	SUMO2_miss0	_AMATLGPHRVK(SUMO2_miss0)T_				AMATLGPHRVK(1)T				AMATLGPHRVK(120)T	0	0	0	0	1	tr|H0YHD0|H0YHD0_HUMAN;sp|Q5PSV4-2|BRM1L_HUMAN;sp|Q5PSV4|BRM1L_HUMAN	3	HCD	FTMS	MULTI-MSMS	3	1	748.051	2241.13	2.7015	0.0020208	3.05028	20.553	0.022135	123.76	34.21	123.76	1	1	0	0	0	7549	9839950	0.292248	-4	0.0771008
QE4_LC12_IAH_SUMO_R1_HEK_AspN_E1_F6	5648	3510	AMATLGPHRVKT	12	1	SUMO2_miss0	_AMATLGPHRVK(SUMO2_miss0)T_				AMATLGPHRVK(1)T				AMATLGPHRVK(98)T	0	0	0	0	1	tr|H0YHD0|H0YHD0_HUMAN;sp|Q5PSV4-2|BRM1L_HUMAN;sp|Q5PSV4|BRM1L_HUMAN	4	HCD	FTMS	MULTI-MSMS	3	1	561.29	2241.13	-0.75307	-0.00042269	3.23926	15.899	0.01888	98.281	45.726	98.281	1	1	0	0	0	5645	10862776	1	0	0
QE4_LC12_IAH_SUMO_R1_HEK_AspN_E1_F3	7735	5457	AMATLGPHRVKTEPPVK	17	2	SUMO2_miss0	_AMATLGPHRVK(SUMO2_miss0)TEPPVK_				AMATLGPHRVK(0.993)TEPPVK(0.007)				AMATLGPHRVK(21)TEPPVK(-21)	0	0	0	0	1	tr|H0YHD0|H0YHD0_HUMAN;sp|Q5PSV4-2|BRM1L_HUMAN;sp|Q5PSV4|BRM1L_HUMAN	4	HCD	FTMS	MULTI-MSMS	7	1	698.868	2791.44	0.27244	0.0001904	363.436	20.586	0.0030785	140.95	83.116	21.334	0.9927	2	0	0	0	7728	4.18118e+06	0.094073	-5	0.0977688
QE4_LC12_IAH_SUMO_R1_HEK_AspN_E1_F3	7757	5476	AMATLGPHRVKTEPPVK	17	2	SUMO2_miss0	_AMATLGPHRVK(SUMO2_miss0)TEPPVK_				AMATLGPHRVK(1)TEPPVK				AMATLGPHRVK(61)TEPPVK(-61)	0	0	0	0	1	tr|H0YHD0|H0YHD0_HUMAN;sp|Q5PSV4-2|BRM1L_HUMAN;sp|Q5PSV4|BRM1L_HUMAN	3	HCD	FTMS	MULTI-MSMS	5	1	931.489	2791.44	0.62951	0.00058638	365.955	20.637	9.02e-05	211.89	121.78	60.5	1	2	0	0	0	7752	4.21186e+06	0.501253	-2	0.0370998
QE4_LC12_IAH_SUMO_R1_HEK_AspN_E1_F4	7693	5444	AMATLGPHRVKTEPPVK	17	2	SUMO2_miss0	_AMATLGPHRVK(SUMO2_miss0)TEPPVK_				AMATLGPHRVK(0.954)TEPPVK(0.046)				AMATLGPHRVK(13)TEPPVK(-13)	0	0	0	0	1	tr|H0YHD0|H0YHD0_HUMAN;sp|Q5PSV4-2|BRM1L_HUMAN;sp|Q5PSV4|BRM1L_HUMAN	4	HCD	FTMS	MULTI-MSMS	3	1	698.868	2791.44	0.11166	7.8e-05	4.35684	20.599	0.0095838	117.35	65.469	13.163	0.95395	2	0	0	0	7690	9022746	0.0342361	-7	0.138477
QE4_LC12_IAH_SUMO_R1_HEK_AspN_E1_F4	7703	5453	AMATLGPHRVKTEPPVK	17	2	SUMO2_miss0	_AMATLGPHRVK(SUMO2_miss0)TEPPVK_				AMATLGPHRVK(1)TEPPVK				AMATLGPHRVK(56)TEPPVK(-56)	0	0	0	0	1	tr|H0YHD0|H0YHD0_HUMAN;sp|Q5PSV4-2|BRM1L_HUMAN;sp|Q5PSV4|BRM1L_HUMAN	3	HCD	FTMS	MULTI-MSMS	5	1	931.489	2791.44	0.95319	0.00088788	364.184	20.624	9.14e-05	213.69	140.62	55.944	1	2	0	0	0	7698	2.70241e+06	0.0827691	-5	0.0983467
QE4_LC12_IAH_SUMO_R1_HEK_AspN_E1_F5	7640	5275	AMATLGPHRVKTEPPVK	17	2	SUMO2_miss0	_AMATLGPHRVK(SUMO2_miss0)TEPPVK_				AMATLGPHRVK(0.994)TEPPVK(0.006)				AMATLGPHRVK(22)TEPPVK(-22)	0	0	0	0	1	tr|H0YHD0|H0YHD0_HUMAN;sp|Q5PSV4-2|BRM1L_HUMAN;sp|Q5PSV4|BRM1L_HUMAN	4	HCD	FTMS	MULTI-MSMS	3	1	698.868	2791.44	0.20459	0.00014298	5.93309	20.77	0.0037518	135.98	88.694	22.493	0.9944	2	0	0	0	7637	11728073	0.0288315	-5	0.0975323
QE4_LC12_IAH_SUMO_R1_HEK_AspN_E1_F5	7641	5276	AMATLGPHRVKTEPPVK	17	2	SUMO2_miss0	_AMATLGPHRVK(SUMO2_miss0)TEPPVK_				AMATLGPHRVK(0.777)TEPPVK(0.223)				AMATLGPHRVK(5.4)TEPPVK(-5.4)	0	0	0	0	1	tr|H0YHD0|H0YHD0_HUMAN;sp|Q5PSV4-2|BRM1L_HUMAN;sp|Q5PSV4|BRM1L_HUMAN	5	HCD	FTMS	MULTI-MSMS	4	1	559.296	2791.44	-0.37133	-0.00020769	5.26087	20.772	0.036574	65.454	21.154	5.422	0.77703	2	0	0	0	7637	10265390	0.0356422	-5	0.0975323
QE4_LC12_IAH_SUMO_R1_HEK_AspN_E1_F5	7648	5282	AMATLGPHRVKTEPPVK	17	2	SUMO2_miss0	_AMATLGPHRVK(SUMO2_miss0)TEPPVK_				AMATLGPHRVK(1)TEPPVK				AMATLGPHRVK(80)TEPPVK(-80)	0	0	0	0	1	tr|H0YHD0|H0YHD0_HUMAN;sp|Q5PSV4-2|BRM1L_HUMAN;sp|Q5PSV4|BRM1L_HUMAN	3	HCD	FTMS	MULTI-MSMS	3	1	931.489	2791.44	0.11832	0.00011021	4.74247	20.789	3.15e-09	275.69	168.64	79.806	1	2	0	0	0	7645	6.06129e+06	0.105462	-4	0.0776329
QE4_LC12_IAH_SUMO_R1_HEK_AspN_E1_F6	5571	3443	AMATLGPHRVKTEPPVK	17	2	SUMO2_miss0	_AMATLGPHRVK(SUMO2_miss0)TEPPVK_				AMATLGPHRVK(0.962)TEPPVK(0.038)				AMATLGPHRVK(14)TEPPVK(-14)	0	0	0	0	1	tr|H0YHD0|H0YHD0_HUMAN;sp|Q5PSV4-2|BRM1L_HUMAN;sp|Q5PSV4|BRM1L_HUMAN	4	HCD	FTMS	MULTI-MSMS	6	1	698.868	2791.44	-1.1797	-0.00082449	361.424	15.716	0.0039043	134.86	75.789	14.09	0.96247	2	0	0	0	5565	4.96586e+06	0.0838991	-4	0.0783958
QE4_LC12_IAH_SUMO_R1_HEK_AspN_E1_F6	5588	3458	AMATLGPHRVKTEPPVK	17	2	SUMO2_miss0	_AMATLGPHRVK(SUMO2_miss0)TEPPVK_				AMATLGPHRVK(1)TEPPVK				AMATLGPHRVK(71)TEPPVK(-71)	0	0	0	0	1	tr|H0YHD0|H0YHD0_HUMAN;sp|Q5PSV4-2|BRM1L_HUMAN;sp|Q5PSV4|BRM1L_HUMAN	3	HCD	FTMS	MULTI-MSMS	7	1	931.489	2791.44	-1.4031	-0.001307	3.34535	15.757	3.84e-06	249.41	172.47	71.415	1	2	0	0	0	5581	4.01049e+06	0.51204	-4	0.0769224
QE4_LC12_IAH_SUMO_R1_HEK_AspN_E1_F4	6329	4251	AMATLGPHRVKTEPPVK	17	2	Oxidation (M),SUMO2_miss0	_AM(Oxidation (M))ATLGPHRVK(SUMO2_miss0)TEPPVK_	AM(1)ATLGPHRVKTEPPVK			AMATLGPHRVK(1)TEPPVK	AM(200)ATLGPHRVKTEPPVK			AMATLGPHRVK(73)TEPPVK(-73)	0	1	0	0	1	tr|H0YHD0|H0YHD0_HUMAN;sp|Q5PSV4-2|BRM1L_HUMAN;sp|Q5PSV4|BRM1L_HUMAN	3	HCD	FTMS	MULTI-MSMS	2	1	936.82	2807.44	1.9654	0.0018413	360.964	17.275	0.00020251	199.31	115.67	199.31	1	2	0	0	0	6327	4724554	1	0	0
QE4_LC12_IAH_SUMO_R1_HEK_AspN_E1_F5	6283	4090	AMATLGPHRVKTEPPVK	17	2	Oxidation (M),SUMO2_miss0	_AM(Oxidation (M))ATLGPHRVK(SUMO2_miss0)TEPPVK_	AM(1)ATLGPHRVKTEPPVK			AMATLGPHRVK(1)TEPPVK	AM(190)ATLGPHRVKTEPPVK			AMATLGPHRVK(79)TEPPVK(-79)	0	1	0	0	1	tr|H0YHD0|H0YHD0_HUMAN;sp|Q5PSV4-2|BRM1L_HUMAN;sp|Q5PSV4|BRM1L_HUMAN	3	HCD	FTMS	MULTI-MSMS	7	1	936.82	2807.44	1.2876	0.0012063	360.116	17.445	0.00036515	193.42	112.78	193.42	1	2	0	0	0	6276	3.33507e+06	1	0	0
QE4_LC12_IAH_SUMO_R1_HEK_AspN_E1_F5	16645	13147	AMATLGPHRVKTEPPVKL	18	3	2 SUMO2_miss0	_AMATLGPHRVK(SUMO2_miss0)TEPPVK(SUMO2_miss0)L_				AMATLGPHRVK(1)TEPPVK(1)L				AMATLGPHRVK(150)TEPPVK(150)L	0	0	0	0	2	tr|H0YHD0|H0YHD0_HUMAN;sp|Q5PSV4-2|BRM1L_HUMAN;sp|Q5PSV4|BRM1L_HUMAN	5	HCD	FTMS	MULTI-MSMS	7	2	773.999	3864.96	-0.21659	-0.00016764	525.481	42.813	0.002928	151.06	62.974	151.06	1	1	0	0	0	16638	2.87884e+06	0.576926	-3	0.0598106
QE4_LC12_IAH_SUMO_R1_HEK_AspN_E1_F4	13305	10353	AMATLGPHRVKTEPPVKLEK	20	4	2 SUMO2_miss0	_AMATLGPHRVK(SUMO2_miss0)TEPPVKLEK(SUMO2_miss0)_				AMATLGPHRVK(1)TEPPVK(0.424)LEK(0.576)				AMATLGPHRVK(62)TEPPVK(-1.3)LEK(1.3)	0	0	0	0	2	tr|H0YHD0|H0YHD0_HUMAN;sp|Q5PSV4-2|BRM1L_HUMAN;sp|Q5PSV4|BRM1L_HUMAN	4	HCD	FTMS	MULTI-MSMS	1	2	1031.53	4122.1	0.75549	0.00077931	490.222	34.281	0.038515	137.09	29.477	62.387	1	3	0	0	0	13304	3.78611e+06	0.28362	-3	0.0593491
QE4_LC12_IAH_SUMO_R1_HEK_AspN_E1_F5	13131	10073	AMATLGPHRVKTEPPVKLEK	20	4	2 SUMO2_miss0	_AMATLGPHRVK(SUMO2_miss0)TEPPVK(SUMO2_miss0)LEK_				AMATLGPHRVK(1)TEPPVK(0.929)LEK(0.071)				AMATLGPHRVK(92)TEPPVK(11)LEK(-11)	0	0	0	0	2	tr|H0YHD0|H0YHD0_HUMAN;sp|Q5PSV4-2|BRM1L_HUMAN;sp|Q5PSV4|BRM1L_HUMAN	3	HCD	FTMS	MULTI-MSMS	6	3	1375.04	4122.1	-0.43581	-0.00059925	732.242	34.186	0.00011607	177.5	78.48	91.569	1	3	0	0	0	13125	1.8042e+06	0.764095	-2	0.0400963
QE4_LC12_IAH_SUMO_R1_HEK_AspN_E1_F5	9385	6796	AMATLGPHRVKTEPPVKLEK	20	4	SUMO2_miss0	_AMATLGPHRVK(SUMO2_miss0)TEPPVKLEK_				AMATLGPHRVK(0.998)TEPPVK(0.002)LEK				AMATLGPHRVK(26)TEPPVK(-26)LEK(-41)	0	0	0	0	1	tr|H0YHD0|H0YHD0_HUMAN;sp|Q5PSV4-2|BRM1L_HUMAN;sp|Q5PSV4|BRM1L_HUMAN	4	HCD	FTMS	MULTI-MSMS	1	0	791.424	3161.67	-0.3662	-0.00028982	4.60843	25.041	0.00091001	155.16	89.599	26.499	0.99768	3	0	0	0	9384	2.41417e+06	0.74679	-1	0.0193558
QE4_LC12_IAH_SUMO_R1_HEK_AspN_E1_F4	11534	8804	AMENIGELKK	10	3	SUMO2_miss0	_AMENIGELK(SUMO2_miss0)K_				AMENIGELK(0.871)K(0.129)				AMENIGELK(8.3)K(-8.3)	0	0	0	0	1	tr|A0A0C4DG89|A0A0C4DG89_HUMAN;sp|Q7L014|DDX46_HUMAN;tr|D6RJA6|D6RJA6_HUMAN	3	HCD	FTMS	MULTI-MSMS	1	1	698.349	2092.03	0.96004	0.00067044	484.889	29.945	0.018796	154.1	73.414	8.2873	0.87082	2	0	0	0	11533	4.175e+06	0.770638	-3	0.0595341
QE4_LC12_IAH_SUMO_R1_HEK_AspN_E1_F1	27315	22542	AMKGLGTDEESILTLLTSRSNAQRQ	25	4	SUMO2_miss0	_AMK(SUMO2_miss0)GLGTDEESILTLLTSRSNAQRQ_				AMK(1)GLGTDEESILTLLTSRSNAQRQ				AMK(220)GLGTDEESILTLLTSRSNAQRQ	0	0	0	0	1	sp|P08758|ANXA5_HUMAN;tr|E9PHT9|E9PHT9_HUMAN	4	HCD	FTMS	MULTI-MSMS	5	2	920.714	3678.83	0.36314	0.00033435	5.47543	69.581	1.71e-09	217.67	104.33	217.67	1	1	0	0	0	27310	3.39111e+06	0.632677	-1	0.0202332
QE4_LC12_IAH_SUMO_R1_HEK_AspN_E1_F3	25961	21396	AMKGLGTDEESILTLLTSRSNAQRQ	25	4	SUMO2_miss0	_AMK(SUMO2_miss0)GLGTDEESILTLLTSRSNAQRQ_				AMK(1)GLGTDEESILTLLTSRSNAQRQ				AMK(150)GLGTDEESILTLLTSRSNAQRQ	0	0	0	0	1	sp|P08758|ANXA5_HUMAN;tr|E9PHT9|E9PHT9_HUMAN	4	HCD	FTMS	MULTI-MSMS	3	2	920.714	3678.83	1.1624	0.0010702	549.941	65.979	0.00040507	152.13	83.693	152.13	1	1	0	0	0	25958	1.31651e+06	1	0	0
QE4_LC12_IAH_SUMO_R1_HEK_AspN_E1_F4	25994	21453	AMKGLGTDEESILTLLTSRSNAQRQ	25	4	SUMO2_miss0	_AMK(SUMO2_miss0)GLGTDEESILTLLTSRSNAQRQ_				AMK(1)GLGTDEESILTLLTSRSNAQRQ				AMK(150)GLGTDEESILTLLTSRSNAQRQ	0	0	0	0	1	sp|P08758|ANXA5_HUMAN;tr|E9PHT9|E9PHT9_HUMAN	4	HCD	FTMS	MULTI-MSMS	5	3	920.714	3678.83	0.44937	0.00041374	817.121	66.037	0.00089809	148.95	70.259	148.95	1	1	0	0	0	25989	2.08745e+06	0.723405	-4	0.0800247
QE4_LC12_IAH_SUMO_R1_HEK_AspN_E1_F5	25883	21219	AMKGLGTDEESILTLLTSRSNAQRQ	25	4	SUMO2_miss0	_AMK(SUMO2_miss0)GLGTDEESILTLLTSRSNAQRQ_				AMK(1)GLGTDEESILTLLTSRSNAQRQ				AMK(180)GLGTDEESILTLLTSRSNAQRQ	0	0	0	0	1	sp|P08758|ANXA5_HUMAN;tr|E9PHT9|E9PHT9_HUMAN	4	HCD	FTMS	MULTI-MSMS	4	1	920.714	3678.83	-0.090365	-8.32e-05	277.518	65.85	1.63e-06	180.35	82.93	180.35	1	1	0	0	0	25879	4.23877e+06	0.159115	-4	0.0802994
QE4_LC12_IAH_SUMO_R1_HEK_AspN_E1_F6	23158	18684	AMKGLGTDEESILTLLTSRSNAQRQ	25	4	SUMO2_miss0	_AMK(SUMO2_miss0)GLGTDEESILTLLTSRSNAQRQ_				AMK(1)GLGTDEESILTLLTSRSNAQRQ				AMK(140)GLGTDEESILTLLTSRSNAQRQ	0	0	0	0	1	sp|P08758|ANXA5_HUMAN;tr|E9PHT9|E9PHT9_HUMAN	4	HCD	FTMS	MULTI-MSMS	5	1	920.714	3678.83	0.20279	0.00018671	276.722	59.196	0.0025225	138.93	49.462	138.93	1	1	0	0	0	23153	2.13578e+06	0.0495771	-10	0.200108
QE4_LC12_IAH_SUMO_R1_HEK_AspN_E1_F6	23214	18733	AMKGLGTDEESILTLLTSRSNAQRQ	25	4	SUMO2_miss0	_AMK(SUMO2_miss0)GLGTDEESILTLLTSRSNAQRQ_				AMK(1)GLGTDEESILTLLTSRSNAQRQ				AMK(160)GLGTDEESILTLLTSRSNAQRQ	0	0	0	0	1	sp|P08758|ANXA5_HUMAN;tr|E9PHT9|E9PHT9_HUMAN	3	HCD	FTMS	MULTI-MSMS	5	2	1227.28	3678.83	0.84271	0.0010342	547.473	59.337	6.72e-05	164.43	50.84	164.43	1	1	0	0	0	23209	1.51747e+06	0.83155	-2	0.040554
QE4_LC12_IAH_SUMO_R1_HEK_AspN_E1_F1	26608	21923	AMQIKVEAF	9	2	SUMO2_miss0	_AMQIK(SUMO2_miss0)VEAF_				AMQIK(1)VEAF				AMQIK(250)VEAF	0	0	0	0	1	sp|Q16649|NFIL3_HUMAN	2	HCD	FTMS	MULTI-MSMS	2	1	998.993	1995.97	2.2299	0.0022277	5.42865	67.867	0.014348	249.93	130.66	249.93	1	1	0	0	0	26606	4892004	0.768792	1	-0.0189056
QE4_LC12_IAH_SUMO_R1_HEK_AspN_E1_F4	11716	8964	ANASNSPSSLRLLNEPQKR	19	2	SUMO2_miss0	_ANASNSPSSLRLLNEPQK(SUMO2_miss0)R_				ANASNSPSSLRLLNEPQK(1)R				ANASNSPSSLRLLNEPQK(250)R	0	0	0	0	1	sp|Q5T5X7|BEND3_HUMAN	3	HCD	FTMS	MULTI-MSMS	7	1	1014.85	3041.53	1.3372	0.001357	333.893	30.391	8.1e-08	250.86	161.45	250.86	1	1	0	0	0	11709	3.00233e+06	0.454472	-7	0.136147
QE4_LC12_IAH_SUMO_R1_HEK_AspN_E1_F5	11547	8687	ANASNSPSSLRLLNEPQKR	19	2	SUMO2_miss0	_ANASNSPSSLRLLNEPQK(SUMO2_miss0)R_				ANASNSPSSLRLLNEPQK(1)R				ANASNSPSSLRLLNEPQK(96)R	0	0	0	0	1	sp|Q5T5X7|BEND3_HUMAN	4	HCD	FTMS	MULTI-MSMS	6	2	761.389	3041.53	0.41813	0.00031836	664.276	30.323	0.01563	96.128	35.018	96.128	1	1	0	0	0	11541	2.88917e+06	0.080614	-10	0.193892
QE4_LC12_IAH_SUMO_R1_HEK_AspN_E1_F5	11602	8735	ANASNSPSSLRLLNEPQKR	19	2	SUMO2_miss0	_ANASNSPSSLRLLNEPQK(SUMO2_miss0)R_				ANASNSPSSLRLLNEPQK(1)R				ANASNSPSSLRLLNEPQK(270)R	0	0	0	0	1	sp|Q5T5X7|BEND3_HUMAN	3	HCD	FTMS	MULTI-MSMS	5	1	1014.85	3041.53	1.2566	0.0012752	4.53644	30.456	1.09e-10	271.72	171.17	271.72	1	1	0	0	0	11597	4091993	0.661262	-2	0.0378857
QE4_LC12_IAH_SUMO_R1_HEK_AspN_E1_F6	16527	12884	ANIAVQRIKREFK	13	2	Acetyl (Protein N-term),SUMO2_miss0	_(Acetyl (Protein N-term))ANIAVQRIK(SUMO2_miss0)REFK_				ANIAVQRIK(0.912)REFK(0.088)				ANIAVQRIK(10)REFK(-10)	1	0	0	0	1	sp|P61086-2|UBE2K_HUMAN;sp|P61086|UBE2K_HUMAN;tr|D6RDM7|D6RDM7_HUMAN;sp|P61086-3|UBE2K_HUMAN;tr|D6RFX1|D6RFX1_HUMAN	3	HCD	FTMS	MULTI-MSMS	6	1	859.13	2574.37	0.40145	0.0003449	395.554	42.71	0.035766	85.006	12.917	10.153	0.91196	2	0	0	0	16521	2.71885e+06	1	0	0
QE4_LC12_IAH_SUMO_R1_HEK_AspN_E1_F2	18489	14818	ANQVNGNAVQLK	12	0	Acetyl (Protein N-term),SUMO2_miss0	_(Acetyl (Protein N-term))ANQVNGNAVQLK(SUMO2_miss0)_				ANQVNGNAVQLK(1)				ANQVNGNAVQLK(160)	1	0	0	0	1	sp|O43390|HNRPR_HUMAN;sp|O43390-2|HNRPR_HUMAN;sp|O43390-3|HNRPR_HUMAN	3	HCD	FTMS	MULTI-MSMS	4	1	753.377	2257.11	-0.056629	-4.27e-05	447.048	47.233	0.0019803	160.15	58.222	160.15	1	1	0	0	0	18485	2.22113e+06	0.275667	-5	0.100891
QE4_LC12_IAH_SUMO_R1_HEK_AspN_E1_F2	18524	14849	ANQVNGNAVQLK	12	0	Acetyl (Protein N-term),SUMO2_miss0	_(Acetyl (Protein N-term))ANQVNGNAVQLK(SUMO2_miss0)_				ANQVNGNAVQLK(1)				ANQVNGNAVQLK(370)	1	0	0	0	1	sp|O43390|HNRPR_HUMAN;sp|O43390-2|HNRPR_HUMAN;sp|O43390-3|HNRPR_HUMAN	2	HCD	FTMS	MULTI-MSMS	7	0	1129.56	2257.11	0.073826	8.34e-05	2.9275	47.32	5.68e-23	373.68	205.43	373.68	1	1	0	0	0	18517	981147	1	0	0
QE4_LC12_IAH_SUMO_R1_HEK_AspN_E1_F3	15881	12582	ANQVNGNAVQLK	12	0	Acetyl (Protein N-term),SUMO2_miss0	_(Acetyl (Protein N-term))ANQVNGNAVQLK(SUMO2_miss0)_				ANQVNGNAVQLK(1)				ANQVNGNAVQLK(150)	1	0	0	0	1	sp|O43390|HNRPR_HUMAN;sp|O43390-2|HNRPR_HUMAN;sp|O43390-3|HNRPR_HUMAN	3	HCD	FTMS	MULTI-MSMS	6	1	753.377	2257.11	-0.2964	-0.0002233	443.073	40.504	0.0031977	148.21	47.656	148.21	1	1	0	0	0	15875	4150210	0.0940949	-6	0.11871
QE4_LC12_IAH_SUMO_R1_HEK_AspN_E1_F3	15901	12599	ANQVNGNAVQLK	12	0	Acetyl (Protein N-term),SUMO2_miss0	_(Acetyl (Protein N-term))ANQVNGNAVQLK(SUMO2_miss0)_				ANQVNGNAVQLK(1)				ANQVNGNAVQLK(450)	1	0	0	0	1	sp|O43390|HNRPR_HUMAN;sp|O43390-2|HNRPR_HUMAN;sp|O43390-3|HNRPR_HUMAN	2	HCD	FTMS	MULTI-MSMS	2	1	1129.56	2257.11	1.8288	0.0020657	447.919	40.554	9.61e-52	450.95	276.93	450.95	1	1	0	0	0	15899	5.66402e+06	0.570245	-3	0.0592308
QE4_LC12_IAH_SUMO_R1_HEK_AspN_E1_F4	15810	12545	ANQVNGNAVQLK	12	0	Acetyl (Protein N-term),SUMO2_miss0	_(Acetyl (Protein N-term))ANQVNGNAVQLK(SUMO2_miss0)_				ANQVNGNAVQLK(1)				ANQVNGNAVQLK(160)	1	0	0	0	1	sp|O43390|HNRPR_HUMAN;sp|O43390-2|HNRPR_HUMAN;sp|O43390-3|HNRPR_HUMAN	3	HCD	FTMS	MULTI-MSMS	2	0	753.377	2257.11	-0.42056	-0.00031684	0.947603	40.454	0.0019902	159.99	54.53	159.99	1	1	0	0	0	15808	4.11844e+06	0.195043	-4	0.0785065
QE4_LC12_IAH_SUMO_R1_HEK_AspN_E1_F4	15822	12556	ANQVNGNAVQLK	12	0	Acetyl (Protein N-term),SUMO2_miss0	_(Acetyl (Protein N-term))ANQVNGNAVQLK(SUMO2_miss0)_				ANQVNGNAVQLK(1)				ANQVNGNAVQLK(400)	1	0	0	0	1	sp|O43390|HNRPR_HUMAN;sp|O43390-2|HNRPR_HUMAN;sp|O43390-3|HNRPR_HUMAN	2	HCD	FTMS	MULTI-MSMS	6	1	1129.56	2257.11	2.3997	0.0027106	447.378	40.484	3.25e-31	404.07	255.12	404.07	1	1	0	0	0	15816	2.93111e+06	0.440978	-4	0.0785332
QE4_LC12_IAH_SUMO_R1_HEK_AspN_E1_F5	15756	12369	ANQVNGNAVQLK	12	0	Acetyl (Protein N-term),SUMO2_miss0	_(Acetyl (Protein N-term))ANQVNGNAVQLK(SUMO2_miss0)_				ANQVNGNAVQLK(1)				ANQVNGNAVQLK(130)	1	0	0	0	1	sp|O43390|HNRPR_HUMAN;sp|O43390-2|HNRPR_HUMAN;sp|O43390-3|HNRPR_HUMAN	3	HCD	FTMS	MULTI-MSMS	6	1	753.377	2257.11	-0.56987	-0.00042932	445.588	40.632	0.0056976	134.99	34.303	134.99	1	1	0	0	0	15750	3.98985e+06	0.784273	-1	0.0195656
QE4_LC12_IAH_SUMO_R1_HEK_AspN_E1_F1	25978	21372	ANQVNGNAVQLKEEEEPM	18	4	Acetyl (Protein N-term),SUMO2_miss0	_(Acetyl (Protein N-term))ANQVNGNAVQLK(SUMO2_miss0)EEEEPM_				ANQVNGNAVQLK(1)EEEEPM				ANQVNGNAVQLK(140)EEEEPM	1	0	0	0	1	sp|O43390|HNRPR_HUMAN;sp|O43390-2|HNRPR_HUMAN;sp|O43390-3|HNRPR_HUMAN	3	HCD	FTMS	MULTI-MSMS	4	1	1001.46	3001.37	0.39204	0.00039261	0.675548	66.334	0.0019984	144.41	74.485	144.41	1	1	0	0	0	25974	10301215	0.229833	-2	0.0402756
QE4_LC12_IAH_SUMO_R1_HEK_AspN_E1_F2	22307	18148	ANQVNGNAVQLKEEEEPM	18	4	Acetyl (Protein N-term),SUMO2_miss0	_(Acetyl (Protein N-term))ANQVNGNAVQLK(SUMO2_miss0)EEEEPM_				ANQVNGNAVQLK(1)EEEEPM				ANQVNGNAVQLK(160)EEEEPM	1	0	0	0	1	sp|O43390|HNRPR_HUMAN;sp|O43390-2|HNRPR_HUMAN;sp|O43390-3|HNRPR_HUMAN	3	HCD	FTMS	MULTI-MSMS	3	1	1001.46	3001.37	-0.085788	-8.59e-05	2.57468	56.884	0.00081038	156.61	99.459	156.61	1	1	0	0	0	22304	21271240	0.738681	-3	0.0611801
QE4_LC12_IAH_SUMO_R1_HEK_AspN_E1_F3	19182	15467	ANQVNGNAVQLKEEEEPM	18	4	Acetyl (Protein N-term),SUMO2_miss0	_(Acetyl (Protein N-term))ANQVNGNAVQLK(SUMO2_miss0)EEEEPM_				ANQVNGNAVQLK(1)EEEEPM				ANQVNGNAVQLK(140)EEEEPM	1	0	0	0	1	sp|O43390|HNRPR_HUMAN;sp|O43390-2|HNRPR_HUMAN;sp|O43390-3|HNRPR_HUMAN	3	HCD	FTMS	MULTI-MSMS	3	1	1001.46	3001.37	-2.6649	-0.0026688	335.842	48.74	0.0031553	135.98	52.93	135.98	1	1	0	0	0	19179	6.12391e+06	0.311686	-4	0.0799942
QE4_LC12_IAH_SUMO_R1_HEK_AspN_E1_F5	19074	15269	ANQVNGNAVQLKEEEEPM	18	4	Acetyl (Protein N-term),SUMO2_miss0	_(Acetyl (Protein N-term))ANQVNGNAVQLK(SUMO2_miss0)EEEEPM_				ANQVNGNAVQLK(1)EEEEPM				ANQVNGNAVQLK(110)EEEEPM	1	0	0	0	1	sp|O43390|HNRPR_HUMAN;sp|O43390-2|HNRPR_HUMAN;sp|O43390-3|HNRPR_HUMAN	3	HCD	FTMS	MULTI-MSMS	5	2	1001.46	3001.37	-1.0681	-0.0010697	670.894	48.791	0.012243	111.22	52.023	111.22	1	1	0	0	0	19069	6.17547e+06	1	0	0
QE4_LC12_IAH_SUMO_R1_HEK_AspN_E1_F6	16310	12694	ANQVNGNAVQLKEEEEPM	18	4	Acetyl (Protein N-term),SUMO2_miss0	_(Acetyl (Protein N-term))ANQVNGNAVQLK(SUMO2_miss0)EEEEPM_				ANQVNGNAVQLK(1)EEEEPM				ANQVNGNAVQLK(150)EEEEPM	1	0	0	0	1	sp|O43390|HNRPR_HUMAN;sp|O43390-2|HNRPR_HUMAN;sp|O43390-3|HNRPR_HUMAN	3	HCD	FTMS	MULTI-MSMS	5	1	1001.46	3001.37	-0.3871	-0.00038767	337.368	42.178	0.0009836	151.8	83.668	151.8	1	1	0	0	0	16305	3714395	0.447902	-3	0.0586739
QE4_LC12_IAH_SUMO_R1_HEK_AspN_E1_F1	13698	10675	ANSTGKAPP	9	1	Acetyl (Protein N-term),SUMO2_miss0	_(Acetyl (Protein N-term))ANSTGK(SUMO2_miss0)APP_				ANSTGK(1)APP				ANSTGK(150)APP	1	0	0	0	1	sp|Q68CP9-3|ARID2_HUMAN;sp|Q68CP9|ARID2_HUMAN	2	HCD	FTMS	MULTI-MSMS	5	1	922.942	1843.87	-1.2202	-0.0011261	543.813	35.247	0.016803	146.81	15.773	146.81	1	1	0	0	0	13693	965584	0.924479	13	-0.258137
QE4_LC12_IAH_SUMO_R1_HEK_AspN_E1_F2	11443	8656	ANSTGKAPP	9	1	Acetyl (Protein N-term),SUMO2_miss0	_(Acetyl (Protein N-term))ANSTGK(SUMO2_miss0)APP_				ANSTGK(1)APP				ANSTGK(180)APP	1	0	0	0	1	sp|Q68CP9-3|ARID2_HUMAN;sp|Q68CP9|ARID2_HUMAN	2	HCD	FTMS	MULTI-MSMS	2	0	922.942	1843.87	1.9761	0.0018239	3.68357	29.671	0.0077011	177.91	58.741	177.91	1	1	0	0	0	11441	645168	0.209673	5	-0.0995693
QE4_LC12_IAH_SUMO_R1_HEK_AspN_E1_F6	14746	11325	ANVILPKSSPSGITHVIASNARIK	24	1	SUMO2_miss0	_ANVILPK(SUMO2_miss0)SSPSGITHVIASNARIK_				ANVILPK(1)SSPSGITHVIASNARIK				ANVILPK(64)SSPSGITHVIASNARIK(-64)	0	0	0	0	1	sp|Q9BQI6|SLF1_HUMAN	4	HCD	FTMS	MULTI-MSMS	1	2	859.219	3432.85	0.3596	0.00030898	587.329	38.335	0.0059843	135.68	87.507	63.539	1	2	0	0	0	14745	705090	0.160288	1	-0.0189285
QE4_LC12_IAH_SUMO_R1_HEK_AspN_E1_F4	10421	7831	APGQHGGFVVTVKQERG	17	2	SUMO2_miss0	_APGQHGGFVVTVK(SUMO2_miss0)QERG_				APGQHGGFVVTVK(1)QERG				APGQHGGFVVTVK(83)QERG	0	0	0	0	1	tr|F8WES5|F8WES5_HUMAN;tr|C9JQA7|C9JQA7_HUMAN;tr|C9K049|C9K049_HUMAN;tr|C9J8X5|C9J8X5_HUMAN;tr|B5MDG7|B5MDG7_HUMAN;sp|Q9P0W2-3|HM20B_HUMAN;sp|Q9P0W2|HM20B_HUMAN	4	HCD	FTMS	MULTI-MSMS	3	1	682.595	2726.35	3.2072	0.0021892	374.406	27.217	0.036403	83.047	23.506	83.047	1	1	0	0	0	10418	9712684	1	0	0
QE4_LC12_IAH_SUMO_R1_HEK_AspN_E1_F6	7864	5411	APGQHGGFVVTVKQERG	17	2	SUMO2_miss0	_APGQHGGFVVTVK(SUMO2_miss0)QERG_				APGQHGGFVVTVK(1)QERG				APGQHGGFVVTVK(99)QERG	0	0	0	0	1	tr|F8WES5|F8WES5_HUMAN;tr|C9JQA7|C9JQA7_HUMAN;tr|C9K049|C9K049_HUMAN;tr|C9J8X5|C9J8X5_HUMAN;tr|B5MDG7|B5MDG7_HUMAN;sp|Q9P0W2-3|HM20B_HUMAN;sp|Q9P0W2|HM20B_HUMAN	4	HCD	FTMS	MULTI-MSMS	5	1	682.595	2726.35	2.3748	0.0016211	373.779	21.367	0.021137	98.573	31.794	98.573	1	1	0	0	0	7859	4741381	0.932269	-1	0.0197697
QE4_LC12_IAH_SUMO_R1_HEK_AspN_E1_F1	27244	22480	APLICTKEEVEEVL	14	4	SUMO2_miss0	_APLICTK(SUMO2_miss0)EEVEEVL_				APLICTK(1)EEVEEVL				APLICTK(260)EEVEEVL	0	0	0	0	1	sp|Q7Z5J4-3|RAI1_HUMAN;sp|Q7Z5J4|RAI1_HUMAN;sp|Q7Z5J4-2|RAI1_HUMAN;tr|A8MXE8|A8MXE8_HUMAN;sp|Q7Z5J4-4|RAI1_HUMAN	3	HCD	FTMS	MULTI-MSMS	6	0	864.095	2589.26	-0.70473	-0.00060895	3.05332	69.408	7.34e-06	260.24	128.15	260.24	1	1	0	0	0	27238	6216407	0.33174	-2	0.0377426
QE4_LC12_IAH_SUMO_R1_HEK_AspN_E1_F2	26615	21906	APLICTKEEVEEVL	14	4	SUMO2_miss0	_APLICTK(SUMO2_miss0)EEVEEVL_				APLICTK(1)EEVEEVL				APLICTK(240)EEVEEVL	0	0	0	0	1	sp|Q7Z5J4-3|RAI1_HUMAN;sp|Q7Z5J4|RAI1_HUMAN;sp|Q7Z5J4-2|RAI1_HUMAN;tr|A8MXE8|A8MXE8_HUMAN;sp|Q7Z5J4-4|RAI1_HUMAN	3	HCD	FTMS	MULTI-MSMS	4	1	864.095	2589.26	-0.75063	-0.00064862	3.79919	67.814	0.0001133	241.68	115.19	241.68	1	1	0	0	0	26611	7.48146e+06	0.220557	-2	0.0405502
QE4_LC12_IAH_SUMO_R1_HEK_AspN_E1_F2	26634	21923	APLICTKEEVEEVL	14	4	SUMO2_miss0	_APLICTK(SUMO2_miss0)EEVEEVL_				APLICTK(1)EEVEEVL				APLICTK(300)EEVEEVL	0	0	0	0	1	sp|Q7Z5J4-3|RAI1_HUMAN;sp|Q7Z5J4|RAI1_HUMAN;sp|Q7Z5J4-2|RAI1_HUMAN;tr|A8MXE8|A8MXE8_HUMAN;sp|Q7Z5J4-4|RAI1_HUMAN	2	HCD	FTMS	MULTI-MSMS	7	1	1295.64	2589.26	1.0665	0.0013818	3.01768	67.86	7.05e-09	297.97	136.87	297.97	1	1	0	0	0	26627	3.90035e+06	1	0	0
QE4_LC12_IAH_SUMO_R1_HEK_AspN_E1_F3	24969	20530	APLICTKEEVEEVL	14	4	SUMO2_miss0	_APLICTK(SUMO2_miss0)EEVEEVL_				APLICTK(1)EEVEEVL				APLICTK(210)EEVEEVL	0	0	0	0	1	sp|Q7Z5J4-3|RAI1_HUMAN;sp|Q7Z5J4|RAI1_HUMAN;sp|Q7Z5J4-2|RAI1_HUMAN;tr|A8MXE8|A8MXE8_HUMAN;sp|Q7Z5J4-4|RAI1_HUMAN	3	HCD	FTMS	MULTI-MSMS	3	1	864.095	2589.26	-1.2887	-0.0011135	5.88473	63.425	0.00066805	205.12	129.06	205.12	1	1	0	0	0	24966	4.10676e+06	0.318024	-6	0.122063
QE4_LC12_IAH_SUMO_R1_HEK_AspN_E1_F4	25000	20583	APLICTKEEVEEVL	14	4	SUMO2_miss0	_APLICTK(SUMO2_miss0)EEVEEVL_				APLICTK(1)EEVEEVL				APLICTK(210)EEVEEVL	0	0	0	0	1	sp|Q7Z5J4-3|RAI1_HUMAN;sp|Q7Z5J4|RAI1_HUMAN;sp|Q7Z5J4-2|RAI1_HUMAN;tr|A8MXE8|A8MXE8_HUMAN;sp|Q7Z5J4-4|RAI1_HUMAN	3	HCD	FTMS	MULTI-MSMS	3	1	864.095	2589.26	-0.44498	-0.00038451	4.72609	63.502	0.00060023	211.9	87.28	211.9	1	1	0	0	0	24997	2.10384e+06	0.231706	-6	0.122364
QE4_LC12_IAH_SUMO_R1_HEK_AspN_E1_F5	24931	20386	APLICTKEEVEEVL	14	4	SUMO2_miss0	_APLICTK(SUMO2_miss0)EEVEEVL_				APLICTK(1)EEVEEVL				APLICTK(230)EEVEEVL	0	0	0	0	1	sp|Q7Z5J4-3|RAI1_HUMAN;sp|Q7Z5J4|RAI1_HUMAN;sp|Q7Z5J4-2|RAI1_HUMAN;tr|A8MXE8|A8MXE8_HUMAN;sp|Q7Z5J4-4|RAI1_HUMAN	3	HCD	FTMS	MULTI-MSMS	4	1	864.095	2589.26	0.34185	0.00029539	393.129	63.441	0.00033086	230.82	124.4	230.82	1	1	0	0	0	24927	2.79541e+06	0.497712	-2	0.0406723
QE4_LC12_IAH_SUMO_R1_HEK_AspN_E1_F6	22135	17789	APLICTKEEVEEVL	14	4	SUMO2_miss0	_APLICTK(SUMO2_miss0)EEVEEVL_				APLICTK(1)EEVEEVL				APLICTK(220)EEVEEVL	0	0	0	0	1	sp|Q7Z5J4-3|RAI1_HUMAN;sp|Q7Z5J4|RAI1_HUMAN;sp|Q7Z5J4-2|RAI1_HUMAN;tr|A8MXE8|A8MXE8_HUMAN;sp|Q7Z5J4-4|RAI1_HUMAN	3	HCD	FTMS	MULTI-MSMS	1	1	864.095	2589.26	-0.46048	-0.00039789	3.33574	56.62	0.0005095	220.97	105.16	220.97	1	1	0	0	0	22134	5.74326e+06	0.843035	3	-0.0601425
QE4_LC12_IAH_SUMO_R1_HEK_AspN_E1_F6	22114	17771	APLLGRKPFPLVKPLPGEEPLFTIPHTQ	28	4	SUMO2_miss0	_APLLGRKPFPLVK(SUMO2_miss0)PLPGEEPLFTIPHTQ_				APLLGRK(0.03)PFPLVK(0.97)PLPGEEPLFTIPHTQ				APLLGRK(-15)PFPLVK(15)PLPGEEPLFTIPHTQ	0	0	0	0	1	sp|Q9UIG0-2|BAZ1B_HUMAN;sp|Q9UIG0|BAZ1B_HUMAN	4	HCD	FTMS	MULTI-MSMS	4	2	1014.05	4052.19	1.2611	0.0012789	501.009	56.567	0.0008741	138.15	103.34	15.067	0.9698	2	0	0	0	22110	1.95015e+06	1	0	0
QE4_LC12_IAH_SUMO_R1_HEK_AspN_E1_F5	22858	18579	APPIPLKLKPDYWS	14	3	SUMO2_miss0	_APPIPLK(SUMO2_miss0)LKPDYWS_				APPIPLK(0.963)LK(0.037)PDYWS				APPIPLK(14)LK(-14)PDYWS	0	0	0	0	1	sp|Q8IWI9-3|MGAP_HUMAN;sp|Q8IWI9|MGAP_HUMAN;sp|Q8IWI9-4|MGAP_HUMAN;tr|H3BU53|H3BU53_HUMAN;sp|Q8IWI9-2|MGAP_HUMAN	3	HCD	FTMS	MULTI-MSMS	3	1	862.451	2584.33	2.2588	0.0019481	393.098	58.217	0.0048483	162.72	93.461	14.107	0.96261	2	0	0	0	22855	4.91956e+06	0.908104	-1	0.0198364
QE4_LC12_IAH_SUMO_R1_HEK_AspN_E1_F6	20015	15935	APPIPLKLKPDYWS	14	3	SUMO2_miss0	_APPIPLK(SUMO2_miss0)LKPDYWS_				APPIPLK(0.969)LK(0.031)PDYWS				APPIPLK(15)LK(-15)PDYWS	0	0	0	0	1	sp|Q8IWI9-3|MGAP_HUMAN;sp|Q8IWI9|MGAP_HUMAN;sp|Q8IWI9-4|MGAP_HUMAN;tr|H3BU53|H3BU53_HUMAN;sp|Q8IWI9-2|MGAP_HUMAN	3	HCD	FTMS	MULTI-MSMS	4	2	862.451	2584.33	0.71745	0.00061876	777.329	51.34	0.024205	122.64	32.226	14.993	0.9693	2	0	0	0	20011	3.5427e+06	0.565955	-2	0.0400887
QE4_LC12_IAH_SUMO_R1_HEK_AspN_E1_F2	7285	5023	APPNVKN	7	1	SUMO2_miss0	_APPNVK(SUMO2_miss0)N_				APPNVK(1)N				APPNVK(200)N	0	0	0	0	1	tr|E5RFF3|E5RFF3_HUMAN;sp|Q9UHF7|TRPS1_HUMAN;sp|Q9UHF7-3|TRPS1_HUMAN;sp|Q9UHF7-2|TRPS1_HUMAN	2	HCD	FTMS	MULTI-MSMS	2	0	850.424	1698.83	1.6361	0.0013914	3.94373	19.538	0.026821	197.81	40.29	197.81	1	1	0	0	0	7283	4.18299e+06	1	0	0
QE4_LC12_IAH_SUMO_R1_HEK_AspN_E1_F3	9639	7122	APPTACYAGAAPAPSQVKSK	20	1	SUMO2_miss0	_APPTACYAGAAPAPSQVK(SUMO2_miss0)SK_				APPTACYAGAAPAPSQVK(0.803)SK(0.197)				APPTACYAGAAPAPSQVK(6.1)SK(-6.1)	0	0	0	0	1	sp|P17676|CEBPB_HUMAN;sp|P17676-2|CEBPB_HUMAN;sp|P17676-3|CEBPB_HUMAN	3	HCD	FTMS	MULTI-MSMS	4	1	978.147	2931.42	1.138	0.0011131	345.308	25.173	1e-06	218.88	136.35	6.0914	0.8026	2	0	0	0	9635	4.27593e+06	0.465085	-3	0.0585461
QE4_LC12_IAH_SUMO_R1_HEK_AspN_E1_F3	9684	7161	APPTACYAGAAPAPSQVKSK	20	1	SUMO2_miss0	_APPTACYAGAAPAPSQVK(SUMO2_miss0)SK_				APPTACYAGAAPAPSQVK(0.739)SK(0.261)				APPTACYAGAAPAPSQVK(4.5)SK(-4.5)	0	0	0	0	1	sp|P17676|CEBPB_HUMAN;sp|P17676-2|CEBPB_HUMAN;sp|P17676-3|CEBPB_HUMAN	4	HCD	FTMS	MULTI-MSMS	1	2	733.862	2931.42	-0.54852	-0.00040254	688.392	25.281	0.0085376	137.13	84.337	4.5112	0.73861	2	0	0	0	9683	1.35501e+06	0.416822	1	-0.0198383
QE4_LC12_IAH_SUMO_R1_HEK_AspN_E1_F4	9558	7076	APPTACYAGAAPAPSQVKSK	20	1	SUMO2_miss0	_APPTACYAGAAPAPSQVK(SUMO2_miss0)SK_				APPTACYAGAAPAPSQVK(0.894)SK(0.106)				APPTACYAGAAPAPSQVK(9.3)SK(-9.3)	0	0	0	0	1	sp|P17676|CEBPB_HUMAN;sp|P17676-2|CEBPB_HUMAN;sp|P17676-3|CEBPB_HUMAN	3	HCD	FTMS	MULTI-MSMS	4	1	978.147	2931.42	0.72906	0.00071313	4.21818	25.12	9.32e-07	220.98	132.42	9.2604	0.894	2	0	0	0	9554	4.82741e+06	0.180233	-6	0.115389
QE4_LC12_IAH_SUMO_R1_HEK_AspN_E1_F4	9572	7088	APPTACYAGAAPAPSQVKSK	20	1	SUMO2_miss0	_APPTACYAGAAPAPSQVK(SUMO2_miss0)SK_				APPTACYAGAAPAPSQVK(0.799)SK(0.201)				APPTACYAGAAPAPSQVK(6)SK(-6)	0	0	0	0	1	sp|P17676|CEBPB_HUMAN;sp|P17676-2|CEBPB_HUMAN;sp|P17676-3|CEBPB_HUMAN	4	HCD	FTMS	MULTI-MSMS	2	1	733.862	2931.42	-0.87506	-0.00064217	344.928	25.153	0.0015027	154.26	92.83	6.0057	0.79945	2	0	0	0	9570	3.45432e+06	0.425683	-4	0.0764771
QE4_LC12_IAH_SUMO_R1_HEK_AspN_E1_F5	9521	6915	APPTACYAGAAPAPSQVKSK	20	1	SUMO2_miss0	_APPTACYAGAAPAPSQVK(SUMO2_miss0)SK_				APPTACYAGAAPAPSQVK(0.8)SK(0.2)				APPTACYAGAAPAPSQVK(6)SK(-6)	0	0	0	0	1	sp|P17676|CEBPB_HUMAN;sp|P17676-2|CEBPB_HUMAN;sp|P17676-3|CEBPB_HUMAN	3	HCD	FTMS	MULTI-MSMS	1	1	978.147	2931.42	1.1387	0.0011138	345.183	25.371	2.03e-07	242.05	159.55	6.0278	0.80027	2	0	0	0	9520	3.76869e+06	0.616654	-1	0.019331
QE4_LC12_IAH_SUMO_R1_HEK_AspN_E1_F5	9561	6950	APPTACYAGAAPAPSQVKSK	20	1	SUMO2_miss0	_APPTACYAGAAPAPSQVKSK(SUMO2_miss0)_				APPTACYAGAAPAPSQVK(0.324)SK(0.676)				APPTACYAGAAPAPSQVK(-3.2)SK(3.2)	0	0	0	0	1	sp|P17676|CEBPB_HUMAN;sp|P17676-2|CEBPB_HUMAN;sp|P17676-3|CEBPB_HUMAN	4	HCD	FTMS	MULTI-MSMS	1	1	733.862	2931.42	0.88355	0.00064841	348.176	25.466	0.003363	148.24	104.47	3.1967	0.67613	2	0	0	0	9560	1721302	0.783109	4	-0.0784817
QE4_LC12_IAH_SUMO_R1_HEK_AspN_E1_F4	13015	10100	APPTACYAGAAPAPSQVKSKAK	22	2	2 SUMO2_miss0	_APPTACYAGAAPAPSQVK(SUMO2_miss0)SK(SUMO2_miss0)AK_				APPTACYAGAAPAPSQVK(0.99)SK(0.599)AK(0.411)				APPTACYAGAAPAPSQVK(18)SK(1.7)AK(-1.7)	0	0	0	0	2	sp|P17676|CEBPB_HUMAN;sp|P17676-2|CEBPB_HUMAN;sp|P17676-3|CEBPB_HUMAN	4	HCD	FTMS	MULTI-MSMS	7	2	1023.75	4090.98	1.0552	0.0010803	494.602	33.57	3.03e-10	223.15	148.45	17.887	0.99041	3	0	0	0	13008	2.73019e+06	1	0	0
QE4_LC12_IAH_SUMO_R1_HEK_AspN_E1_F5	12852	9829	APPTACYAGAAPAPSQVKSKAK	22	2	2 SUMO2_miss0	_APPTACYAGAAPAPSQVK(SUMO2_miss0)SKAK(SUMO2_miss0)_				APPTACYAGAAPAPSQVK(0.991)SK(0.428)AK(0.581)				APPTACYAGAAPAPSQVK(18)SK(-1.4)AK(1.4)	0	0	0	0	2	sp|P17676|CEBPB_HUMAN;sp|P17676-2|CEBPB_HUMAN;sp|P17676-3|CEBPB_HUMAN	4	HCD	FTMS	MULTI-MSMS	7	3	1023.75	4090.98	0.18755	0.00019201	741.31	33.503	3.56e-10	221.48	138.42	17.839	0.9906	3	0	0	0	12845	3.87094e+06	0.552523	-2	0.0388527
QE4_LC12_IAH_SUMO_R1_HEK_AspN_E1_F3	4383	2524	APRKQLATK	9	1	SUMO2_miss0	_APRK(SUMO2_miss0)QLATK_				APRK(1)QLATK				APRK(130)QLATK(-130)	0	0	0	0	1	sp|P68431|H31_HUMAN;tr|Q5TEC6|Q5TEC6_HUMAN;sp|Q6NXT2|H3C_HUMAN;tr|K7EMV3|K7EMV3_HUMAN;tr|K7EP01|K7EP01_HUMAN;tr|B4DEB1|B4DEB1_HUMAN;tr|K7ES00|K7ES00_HUMAN;tr|K7EK07|K7EK07_HUMAN;sp|P84243|H33_HUMAN;sp|Q71DI3|H32_HUMAN;sp|Q16695|H31T_HUMAN	2	HCD	FTMS	MULTI-MSMS	7	1	987.032	1972.05	0.57861	0.0005711	4.47484	12.607	0.014898	237.52	91.801	133.32	1	2	0	0	0	4376	11145991	0.773641	-1	0.0186691
QE4_LC12_IAH_SUMO_R1_HEK_AspN_E1_F4	4394	2558	APRKQLATK	9	1	SUMO2_miss0	_APRK(SUMO2_miss0)QLATK_				APRK(1)QLATK				APRK(130)QLATK(-130)	0	0	0	0	1	sp|P68431|H31_HUMAN;tr|Q5TEC6|Q5TEC6_HUMAN;sp|Q6NXT2|H3C_HUMAN;tr|K7EMV3|K7EMV3_HUMAN;tr|K7EP01|K7EP01_HUMAN;tr|B4DEB1|B4DEB1_HUMAN;tr|K7ES00|K7ES00_HUMAN;tr|K7EK07|K7EK07_HUMAN;sp|P84243|H33_HUMAN;sp|Q71DI3|H32_HUMAN;sp|Q16695|H31T_HUMAN	2	HCD	FTMS	MULTI-MSMS	3	1	987.032	1972.05	-0.49642	-0.00048998	3.96775	12.688	0.02022	226.2	89.069	131.35	1	2	0	0	0	4391	17238148	0.40157	-1	0.0185413
QE4_LC12_IAH_SUMO_R1_HEK_AspN_E1_F1	4139	2418	APSGGKK	7	1	SUMO2_miss0	_APSGGK(SUMO2_miss0)K_				APSGGK(0.994)K(0.006)				APSGGK(23)K(-23)	0	0	0	0	1	sp|P16104|H2AX_HUMAN	2	HCD	FTMS	MSMS	4		802.905	1603.8	NaN	NaN	2.62722	11.836	0.019149	171.53	50.911	22.545	0.99447	2	0	0	0	4135	44424308	0.805263	-1	0.0185623
QE4_LC12_IAH_SUMO_R1_HEK_AspN_E1_F5	18251	14549	APVISSTPKLPALAAR	16	1	SUMO2_miss0	_APVISSTPK(SUMO2_miss0)LPALAAR_				APVISSTPK(1)LPALAAR				APVISSTPK(200)LPALAAR	0	0	0	0	1	sp|Q9Y6X9|MORC2_HUMAN;sp|Q9Y6X9-2|MORC2_HUMAN	3	HCD	FTMS	MULTI-MSMS	6	1	851.466	2551.38	-0.46956	-0.00039981	399.52	46.763	0.00019235	202.16	128.72	202.16	1	1	0	0	0	18245	3082420	0.478467	-5	0.0981331
QE4_LC12_IAH_SUMO_R1_HEK_AspN_E1_F4	6149	4094	AQAAAPASVPAQAPKRTQAPTK	22	1	SUMO2_miss0	_AQAAAPASVPAQAPKRTQAPTK(SUMO2_miss0)_				AQAAAPASVPAQAPK(0.256)RTQAPTK(0.744)				AQAAAPASVPAQAPK(-4.6)RTQAPTK(4.6)	0	0	0	0	1	sp|P47914|RL29_HUMAN	4	HCD	FTMS	MULTI-MSMS	6	2	780.91	3119.61	2.2359	0.0017461	647.701	16.84	0.004152	142.99	97.848	4.639	0.74425	2	0	0	0	6143	3.21438e+06	0.633641	3	-0.0582123
QE4_LC12_IAH_SUMO_R1_HEK_AspN_E1_F5	16125	12692	AQAVTQPVPLANKPVPAQSTFPSK	24	1	SUMO2_miss0	_AQAVTQPVPLANK(SUMO2_miss0)PVPAQSTFPSK_				AQAVTQPVPLANK(0.938)PVPAQSTFPSK(0.062)				AQAVTQPVPLANK(12)PVPAQSTFPSK(-12)	0	0	0	0	1	sp|P49750|YLPM1_HUMAN;sp|P49750-4|YLPM1_HUMAN;sp|P49750-3|YLPM1_HUMAN;tr|H0YIQ2|H0YIQ2_HUMAN	3	HCD	FTMS	MULTI-SECPEP	7	2	1146.27	3435.78	2.5991	0.0029793	530.497	41.539	0.025252	65.801	41.92	11.803	0.93807	2	0	0	0	16118	3.0185e+06	0.016515	31	-0.608498
QE4_LC12_IAH_SUMO_R1_HEK_AspN_E1_F6	23176	18700	AQEFLQHRILNKMPPSFRRIIENV	24	3	SUMO2_miss0	_AQEFLQHRILNK(SUMO2_miss0)MPPSFRRIIENV_				AQEFLQHRILNK(1)MPPSFRRIIENV				AQEFLQHRILNK(120)MPPSFRRIIENV	0	0	0	0	1	sp|Q9H981|ARP8_HUMAN;sp|Q9H981-2|ARP8_HUMAN;sp|Q9H981-3|ARP8_HUMAN;tr|H0Y849|H0Y849_HUMAN	4	HCD	FTMS	MULTI-MSMS	7	2	975.014	3896.03	0.69212	0.00067483	520.803	59.241	0.0037594	118.9	72.406	118.9	1	1	0	0	0	23169	1.4216e+06	0.69037	-11	0.220932
QE4_LC12_IAH_SUMO_R1_HEK_AspN_E1_F1	11740	9044	AQEKMELDLEP	11	5	Oxidation (M),SUMO2_miss0	_AQEK(SUMO2_miss0)M(Oxidation (M))ELDLEP_	AQEKM(1)ELDLEP			AQEK(1)MELDLEP	AQEKM(140)ELDLEP			AQEK(140)MELDLEP	0	1	0	0	1	sp|Q7Z309-4|F122B_HUMAN;sp|Q7Z309|F122B_HUMAN;sp|Q7Z309-2|F122B_HUMAN;sp|Q7Z309-3|F122B_HUMAN;tr|G1UD79|G1UD79_HUMAN	2	HCD	FTMS	MULTI-MSMS	1	1	1140.03	2278.04	-0.40375	-0.00046029	-0.831687	30.253	0.012172	135.99	24.531	135.99	1	1	0	0	0	11739	52914756	0.372116	-26	0.503258
QE4_LC12_IAH_SUMO_R1_HEK_AspN_E1_F1	12016	9226	AQEKMELDLEP	11	5	Oxidation (M),SUMO2_miss0	_AQEK(SUMO2_miss0)M(Oxidation (M))ELDLEP_	AQEKM(1)ELDLEP			AQEK(1)MELDLEP	AQEKM(140)ELDLEP			AQEK(140)MELDLEP	0	1	0	0	1	sp|Q7Z309-4|F122B_HUMAN;sp|Q7Z309|F122B_HUMAN;sp|Q7Z309-2|F122B_HUMAN;sp|Q7Z309-3|F122B_HUMAN;tr|G1UD79|G1UD79_HUMAN	2	HCD	FTMS	MULTI-MSMS	2	1	1140.03	2278.04	-0.40375	-0.00046029	-0.304919	31.017	0.012172	135.99	17.809	135.99	1	1	0	0	0	12014	14953354	0.105157	68	-0.964115
QE4_LC12_IAH_SUMO_R1_HEK_AspN_E1_F5	8188	5755	AQEKMELDLEP	11	5	Oxidation (M),SUMO2_miss0	_AQEK(SUMO2_miss0)M(Oxidation (M))ELDLEP_	AQEKM(1)ELDLEP			AQEK(1)MELDLEP	AQEKM(130)ELDLEP			AQEK(130)MELDLEP	0	1	0	0	1	sp|Q7Z309-4|F122B_HUMAN;sp|Q7Z309|F122B_HUMAN;sp|Q7Z309-2|F122B_HUMAN;sp|Q7Z309-3|F122B_HUMAN;tr|G1UD79|G1UD79_HUMAN	2	HCD	FTMS	MULTI-MSMS	7	0	1140.03	2278.04	-1.242	-0.0014159	2.03193	22.111	0.014676	129.82	6.4638	129.82	1	1	0	0	0	8181	2.30499e+06	0.0612223	-14	0.273937
QE4_LC12_IAH_SUMO_R1_HEK_AspN_E1_F3	17182	13720	AQIDPVLLKNSSQQ	14	2	SUMO2_miss0	_AQIDPVLLK(SUMO2_miss0)NSSQQ_				AQIDPVLLK(1)NSSQQ				AQIDPVLLK(190)NSSQQ	0	0	0	0	1	sp|Q96T23-2|RSF1_HUMAN;sp|Q96T23|RSF1_HUMAN;tr|H0YCN2|H0YCN2_HUMAN;tr|H0YER1|H0YER1_HUMAN;tr|H7C306|H7C306_HUMAN	3	HCD	FTMS	MULTI-MSMS	3	1	834.426	2500.26	1.0409	0.00086854	6.03548	43.738	0.00098033	191.64	97.515	191.64	1	1	0	0	0	17179	10861683	0.872466	-1	0.0199013
QE4_LC12_IAH_SUMO_R1_HEK_AspN_E1_F4	17067	13645	AQIDPVLLKNSSQQ	14	2	SUMO2_miss0	_AQIDPVLLK(SUMO2_miss0)NSSQQ_				AQIDPVLLK(1)NSSQQ				AQIDPVLLK(190)NSSQQ	0	0	0	0	1	sp|Q96T23-2|RSF1_HUMAN;sp|Q96T23|RSF1_HUMAN;tr|H0YCN2|H0YCN2_HUMAN;tr|H0YER1|H0YER1_HUMAN;tr|H7C306|H7C306_HUMAN	3	HCD	FTMS	MULTI-MSMS	3	1	834.426	2500.26	-0.20961	-0.00017491	5.31555	43.564	0.0011554	186.98	83.591	186.98	1	1	0	0	0	17064	9614339	0.309225	-2	0.0393562
QE4_LC12_IAH_SUMO_R1_HEK_AspN_E1_F4	17085	13661	AQIDPVLLKNSSQQ	14	2	SUMO2_miss0	_AQIDPVLLK(SUMO2_miss0)NSSQQ_				AQIDPVLLK(1)NSSQQ				AQIDPVLLK(260)NSSQQ	0	0	0	0	1	sp|Q96T23-2|RSF1_HUMAN;sp|Q96T23|RSF1_HUMAN;tr|H0YCN2|H0YCN2_HUMAN;tr|H0YER1|H0YER1_HUMAN;tr|H7C306|H7C306_HUMAN	2	HCD	FTMS	MULTI-MSMS	5	1	1251.14	2500.26	0.34118	0.00042686	404.911	43.608	5.58e-05	258.92	118.76	258.92	1	1	0	0	0	17080	5.16979e+06	1	0	0
QE4_LC12_IAH_SUMO_R1_HEK_AspN_E1_F5	16926	13392	AQIDPVLLKNSSQQ	14	2	SUMO2_miss0	_AQIDPVLLK(SUMO2_miss0)NSSQQ_				AQIDPVLLK(1)NSSQQ				AQIDPVLLK(180)NSSQQ	0	0	0	0	1	sp|Q96T23-2|RSF1_HUMAN;sp|Q96T23|RSF1_HUMAN;tr|H0YCN2|H0YCN2_HUMAN;tr|H0YER1|H0YER1_HUMAN;tr|H7C306|H7C306_HUMAN	3	HCD	FTMS	MULTI-MSMS	6	0	834.426	2500.26	1.8081	0.0015087	2.74976	43.5	0.0014058	180.31	78.719	180.31	1	1	0	0	0	16920	3742375	0.549442	-3	0.0597076
QE4_LC12_IAH_SUMO_R1_HEK_AspN_E1_F4	14955	11797	AQILVAKPELK	11	2	SUMO2_miss0	_AQILVAK(SUMO2_miss0)PELK_				AQILVAK(0.804)PELK(0.196)				AQILVAK(6.1)PELK(-6.1)	0	0	0	0	1	sp|Q14781|CBX2_HUMAN	3	HCD	FTMS	MULTI-MSMS	3	1	724.067	2169.18	1.4927	0.0010808	5.02617	38.345	0.0074708	166.9	81.55	6.1248	0.80381	2	0	0	0	14952	4976780	0.534016	-2	0.0392265
QE4_LC12_IAH_SUMO_R1_HEK_AspN_E1_F5	14857	11582	AQILVAKPELK	11	2	SUMO2_miss0	_AQILVAK(SUMO2_miss0)PELK_				AQILVAK(0.632)PELK(0.368)				AQILVAK(2.4)PELK(-2.4)	0	0	0	0	1	sp|Q14781|CBX2_HUMAN	3	HCD	FTMS	MULTI-MSMS	3	1	724.067	2169.18	0.72467	0.00052471	6.96239	38.429	0.031072	127.57	68.978	2.3529	0.63222	2	0	0	0	14854	5.32394e+06	0.58636	-3	0.0596771
QE4_LC12_IAH_SUMO_R1_HEK_AspN_E1_F3	11949	9142	AQLYTTNTVKT	11	1	SUMO2_miss0	_AQLYTTNTVK(SUMO2_miss0)T_				AQLYTTNTVK(1)T				AQLYTTNTVK(180)T	0	0	0	0	1	sp|P54132|BLM_HUMAN;tr|H0YNU5|H0YNU5_HUMAN;tr|H0YLV8|H0YLV8_HUMAN	3	HCD	FTMS	MULTI-MSMS	5	0	734.034	2199.08	1.4186	0.0010413	6.88075	30.801	0.0034908	181.66	63.628	181.66	1	1	0	0	0	11944	4.01008e+06	0.613218	-3	0.0479527
QE4_LC12_IAH_SUMO_R1_HEK_AspN_E1_F3	12018	9202	AQLYTTNTVKT	11	1	SUMO2_miss0	_AQLYTTNTVK(SUMO2_miss0)T_				AQLYTTNTVK(1)T				AQLYTTNTVK(310)T	0	0	0	0	1	sp|P54132|BLM_HUMAN;tr|H0YNU5|H0YNU5_HUMAN;tr|H0YLV8|H0YLV8_HUMAN	2	HCD	FTMS	MULTI-MSMS	7	1	1100.55	2199.08	0.99584	0.001096	463.565	30.974	9.24e-07	310.77	138.54	310.77	1	1	0	0	0	12011	4020437	1	0	0
QE4_LC12_IAH_SUMO_R1_HEK_AspN_E1_F4	11874	9102	AQLYTTNTVKT	11	1	SUMO2_miss0	_AQLYTTNTVK(SUMO2_miss0)T_				AQLYTTNTVK(1)T				AQLYTTNTVK(180)T	0	0	0	0	1	sp|P54132|BLM_HUMAN;tr|H0YNU5|H0YNU5_HUMAN;tr|H0YLV8|H0YLV8_HUMAN	3	HCD	FTMS	MSMS	5		734.034	2199.08	NaN	NaN	4.04975	30.776	0.00031059	176.18	62.257	176.18	1	1	0	0	0	11869	6105793	1	0	0
QE4_LC12_IAH_SUMO_R1_HEK_AspN_E1_F4	9446	6978	AQPQARMTVPKQTQTP	16	1	SUMO2_miss0	_AQPQARMTVPK(SUMO2_miss0)QTQTP_				AQPQARMTVPK(1)QTQTP				AQPQARMTVPK(200)QTQTP	0	0	0	0	1	sp|Q9ULV3-5|CIZ1_HUMAN;tr|H0Y5D5|H0Y5D5_HUMAN;sp|Q9ULV3-2|CIZ1_HUMAN;sp|Q9ULV3|CIZ1_HUMAN;tr|F5H2X7|F5H2X7_HUMAN;tr|Q9BTG3|Q9BTG3_HUMAN;tr|Q5SYW2|Q5SYW2_HUMAN;sp|Q9ULV3-3|CIZ1_HUMAN;sp|Q9ULV3-4|CIZ1_HUMAN	3	HCD	FTMS	MULTI-MSMS	4	1	914.792	2741.36	0.4365	0.00039931	371.277	24.85	0.00018996	200.68	127.75	200.68	1	1	0	0	0	9442	3.28756e+06	1	0	0
QE4_LC12_IAH_SUMO_R1_HEK_AspN_E1_F2	5225	3221	AQTQLNKK	8	1	SUMO2_miss0	_AQTQLNK(SUMO2_miss0)K_				AQTQLNK(0.656)K(0.344)				AQTQLNK(2.8)K(-2.8)	0	0	0	0	1	sp|Q02880|TOP2B_HUMAN;sp|Q02880-2|TOP2B_HUMAN;tr|E9PCY5|E9PCY5_HUMAN	3	HCD	FTMS	MULTI-MSMS	6	0	630.994	1889.96	0.59912	0.00037804	2.71532	14.618	0.03757	155.47	66.525	2.8016	0.6559	2	0	0	0	5219	14298245	0.62589	-1	0.0185356
QE4_LC12_IAH_SUMO_R1_HEK_AspN_E1_F1	27753	22925	AQVQALGLAEAQPMAVVQSVPGAHPVPVYAFSIKGPSYGE	40	3	SUMO2_miss0	_AQVQALGLAEAQPMAVVQSVPGAHPVPVYAFSIK(SUMO2_miss0)GPSYGE_				AQVQALGLAEAQPMAVVQSVPGAHPVPVYAFSIK(1)GPSYGE				AQVQALGLAEAQPMAVVQSVPGAHPVPVYAFSIK(190)GPSYGE	0	0	0	0	1	sp|P29590|PML_HUMAN;sp|P29590-2|PML_HUMAN;sp|P29590-8|PML_HUMAN;sp|P29590-3|PML_HUMAN;sp|P29590-4|PML_HUMAN;sp|P29590-9|PML_HUMAN;sp|P29590-5|PML_HUMAN;tr|H3BVD2|H3BVD2_HUMAN	4	HCD	FTMS	MULTI-MSMS	3	3	1256.89	5023.52	0.97648	0.0012273	3.63532	70.671	7.16e-13	187.65	138.05	187.65	1	1	0	0	0	27750	5.38854e+06	1	0	0
QE4_LC12_IAH_SUMO_R1_HEK_AspN_E1_F2	27210	22427	AQVQALGLAEAQPMAVVQSVPGAHPVPVYAFSIKGPSYGE	40	3	SUMO2_miss0	_AQVQALGLAEAQPMAVVQSVPGAHPVPVYAFSIK(SUMO2_miss0)GPSYGE_				AQVQALGLAEAQPMAVVQSVPGAHPVPVYAFSIK(1)GPSYGE				AQVQALGLAEAQPMAVVQSVPGAHPVPVYAFSIK(90)GPSYGE	0	0	0	0	1	sp|P29590|PML_HUMAN;sp|P29590-2|PML_HUMAN;sp|P29590-8|PML_HUMAN;sp|P29590-3|PML_HUMAN;sp|P29590-4|PML_HUMAN;sp|P29590-9|PML_HUMAN;sp|P29590-5|PML_HUMAN;tr|H3BVD2|H3BVD2_HUMAN	4	HCD	FTMS	MULTI-MSMS	7	3	1256.89	5023.52	2.6737	0.0033606	7.61659	69.295	0.0021999	89.833	46.92	89.833	1	1	0	0	0	27203	944072	1	0	0
QE4_LC12_IAH_SUMO_R1_HEK_AspN_E1_F3	26653	22002	AQVQALGLAEAQPMAVVQSVPGAHPVPVYAFSIKGPSYGE	40	3	SUMO2_miss0	_AQVQALGLAEAQPMAVVQSVPGAHPVPVYAFSIK(SUMO2_miss0)GPSYGE_				AQVQALGLAEAQPMAVVQSVPGAHPVPVYAFSIK(1)GPSYGE				AQVQALGLAEAQPMAVVQSVPGAHPVPVYAFSIK(150)GPSYGE	0	0	0	0	1	sp|P29590|PML_HUMAN;sp|P29590-2|PML_HUMAN;sp|P29590-8|PML_HUMAN;sp|P29590-3|PML_HUMAN;sp|P29590-4|PML_HUMAN;sp|P29590-9|PML_HUMAN;sp|P29590-5|PML_HUMAN;tr|H3BVD2|H3BVD2_HUMAN	4	HCD	FTMS	MULTI-MSMS	7	2	1256.89	5023.52	0.92824	0.0011667	405.794	67.734	7.9e-08	148.77	98.463	148.77	1	1	0	0	0	26646	696299	0.324968	-1	0.0204391
QE4_LC12_IAH_SUMO_R1_HEK_AspN_E1_F4	26692	22064	AQVQALGLAEAQPMAVVQSVPGAHPVPVYAFSIKGPSYGE	40	3	SUMO2_miss0	_AQVQALGLAEAQPMAVVQSVPGAHPVPVYAFSIK(SUMO2_miss0)GPSYGE_				AQVQALGLAEAQPMAVVQSVPGAHPVPVYAFSIK(1)GPSYGE				AQVQALGLAEAQPMAVVQSVPGAHPVPVYAFSIK(190)GPSYGE	0	0	0	0	1	sp|P29590|PML_HUMAN;sp|P29590-2|PML_HUMAN;sp|P29590-8|PML_HUMAN;sp|P29590-3|PML_HUMAN;sp|P29590-4|PML_HUMAN;sp|P29590-9|PML_HUMAN;sp|P29590-5|PML_HUMAN;tr|H3BVD2|H3BVD2_HUMAN	4	HCD	FTMS	MULTI-MSMS	7	3	1256.89	5023.52	-0.32402	-0.00040726	605.343	67.776	3.95e-13	192.85	134.6	192.85	1	1	0	0	0	26685	2.09346e+06	1	0	0
QE4_LC12_IAH_SUMO_R1_HEK_AspN_E1_F6	26070	21227	AQVQALGLAEAQPMAVVQSVPGAHPVPVYAFSIKGPSYGE	40	3	SUMO2_miss0	_AQVQALGLAEAQPMAVVQSVPGAHPVPVYAFSIK(SUMO2_miss0)GPSYGE_				AQVQALGLAEAQPMAVVQSVPGAHPVPVYAFSIK(1)GPSYGE				AQVQALGLAEAQPMAVVQSVPGAHPVPVYAFSIK(230)GPSYGE	0	0	0	0	1	sp|P29590|PML_HUMAN;sp|P29590-2|PML_HUMAN;sp|P29590-8|PML_HUMAN;sp|P29590-3|PML_HUMAN;sp|P29590-4|PML_HUMAN;sp|P29590-9|PML_HUMAN;sp|P29590-5|PML_HUMAN;tr|H3BVD2|H3BVD2_HUMAN	4	HCD	FTMS	MULTI-MSMS	1	2	1256.89	5023.52	1.4163	0.0017802	401.614	66.515	6.06e-23	234.82	177.03	234.82	1	1	0	0	0	26069	28541200	1	0	0
QE4_LC12_IAH_SUMO_R1_HEK_AspN_E1_F3	6502	4378	AQVRIKQ	7	1	SUMO2_miss0	_AQVRIK(SUMO2_miss0)Q_				AQVRIK(1)Q				AQVRIK(210)Q	0	0	0	0	1	sp|O14529|CUX2_HUMAN	2	HCD	FTMS	MULTI-MSMS	6	0	901.979	1801.94	1.4362	0.0012954	1.52741	17.622	0.018077	212.2	64.862	212.2	1	1	0	0	0	6496	6.90639e+06	0.343083	-3	0.0583286
QE4_LC12_IAH_SUMO_R1_HEK_AspN_E1_F4	6499	4400	AQVRIKQ	7	1	SUMO2_miss0	_AQVRIK(SUMO2_miss0)Q_				AQVRIK(1)Q				AQVRIK(200)Q	0	0	0	0	1	sp|O14529|CUX2_HUMAN	2	HCD	FTMS	MULTI-MSMS	4	0	901.979	1801.94	1.7399	0.0015693	1.87469	17.689	0.022489	204.03	68.265	204.03	1	1	0	0	0	6495	6407892	1	0	0
QE4_LC12_IAH_SUMO_R1_HEK_AspN_E1_F3	9101	6652	AQVRIKQEQM	10	2	SUMO2_miss0	_AQVRIK(SUMO2_miss0)QEQM_				AQVRIK(1)QEQM				AQVRIK(150)QEQM	0	0	0	0	1	sp|O14529|CUX2_HUMAN	3	HCD	FTMS	MULTI-MSMS	5	1	731.036	2190.09	0.90965	0.00066499	4.98639	23.862	0.01577	153.52	57.946	153.52	1	1	0	0	0	9096	16921540	0.507159	-11	0.211363
QE4_LC12_IAH_SUMO_R1_HEK_AspN_E1_F4	9088	6665	AQVRIKQEQM	10	2	SUMO2_miss0	_AQVRIK(SUMO2_miss0)QEQM_				AQVRIK(1)QEQM				AQVRIK(160)QEQM	0	0	0	0	1	sp|O14529|CUX2_HUMAN	3	HCD	FTMS	MULTI-MSMS	6	1	731.036	2190.09	-1.0925	-0.00079866	460.818	23.975	0.012792	162.32	59.102	162.32	1	1	0	0	0	9082	6576695	0.286468	-5	0.0969582
QE4_LC12_IAH_SUMO_R1_HEK_AspN_E1_F1	13188	10230	AQVRIKQEQMEE	12	4	SUMO2_miss0	_AQVRIK(SUMO2_miss0)QEQMEE_				AQVRIK(1)QEQMEE				AQVRIK(130)QEQMEE	0	0	0	0	1	sp|O14529|CUX2_HUMAN	3	HCD	FTMS	MULTI-MSMS	4	2	817.064	2448.17	-0.53487	-0.00043702	826.35	33.97	0.019959	133.96	61.788	133.96	1	1	0	0	0	13184	2.42672e+06	0.0586417	-10	0.185818
QE4_LC12_IAH_SUMO_R1_HEK_AspN_E1_F2	10843	8131	AQVRIKQEQMEE	12	4	SUMO2_miss0	_AQVRIK(SUMO2_miss0)QEQMEE_				AQVRIK(1)QEQMEE				AQVRIK(250)QEQMEE	0	0	0	0	1	sp|O14529|CUX2_HUMAN	2	HCD	FTMS	MULTI-MSMS	2	1	1225.09	2448.17	-0.68323	-0.00083702	411.729	28.198	0.00081852	248.21	109.55	248.21	1	1	0	0	0	10841	2.92995e+06	0.596442	-2	0.0394363
QE4_LC12_IAH_SUMO_R1_HEK_AspN_E1_F3	9130	6677	AQVRIKQEQMEE	12	4	SUMO2_miss0	_AQVRIK(SUMO2_miss0)QEQMEE_				AQVRIK(1)QEQMEE				AQVRIK(160)QEQMEE	0	0	0	0	1	sp|O14529|CUX2_HUMAN	3	HCD	FTMS	MULTI-MSMS	2	0	817.064	2448.17	1.2544	0.001025	4.15248	23.931	0.0070219	158.65	87.125	158.65	1	1	0	0	0	9128	21715770	0.494033	-3	0.0562363
QE4_LC12_IAH_SUMO_R1_HEK_AspN_E1_F4	9061	6641	AQVRIKQEQMEE	12	4	SUMO2_miss0	_AQVRIK(SUMO2_miss0)QEQMEE_				AQVRIK(1)QEQMEE				AQVRIK(160)QEQMEE	0	0	0	0	1	sp|O14529|CUX2_HUMAN	3	HCD	FTMS	MULTI-MSMS	3	0	817.064	2448.17	1.3471	0.0011007	6.18194	23.91	0.0073217	157.22	68.392	157.22	1	1	0	0	0	9058	12794228	0.566534	-4	0.0763721
QE4_LC12_IAH_SUMO_R1_HEK_AspN_E1_F5	8986	6449	AQVRIKQEQMEE	12	4	SUMO2_miss0	_AQVRIK(SUMO2_miss0)QEQMEE_				AQVRIK(1)QEQMEE				AQVRIK(260)QEQMEE	0	0	0	0	1	sp|O14529|CUX2_HUMAN	2	HCD	FTMS	MULTI-MSMS	2	1	1225.09	2448.17	2.7455	0.0033634	415.02	24.061	0.00053504	259.55	130.16	259.55	1	1	0	0	0	8984	1.79549e+06	0.396545	-3	0.0479927
QE4_LC12_IAH_SUMO_R1_HEK_AspN_E1_F6	6712	4412	AQVRIKQEQMEE	12	4	SUMO2_miss0	_AQVRIK(SUMO2_miss0)QEQMEE_				AQVRIK(1)QEQMEE				AQVRIK(200)QEQMEE	0	0	0	0	1	sp|O14529|CUX2_HUMAN	3	HCD	FTMS	MULTI-MSMS	3	1	817.064	2448.17	0.7041	0.00057529	410.202	18.518	0.0015938	197.29	97.785	197.29	1	1	0	0	0	6709	3.68739e+06	0.269409	-7	0.0967941
QE4_LC12_IAH_SUMO_R1_HEK_AspN_E1_F6	6743	4438	AQVRIKQEQMEE	12	4	SUMO2_miss0	_AQVRIK(SUMO2_miss0)QEQMEE_				AQVRIK(1)QEQMEE				AQVRIK(220)QEQMEE	0	0	0	0	1	sp|O14529|CUX2_HUMAN	2	HCD	FTMS	MULTI-MSMS	3	1	1225.09	2448.17	-0.69097	-0.0008465	410.233	18.596	0.0015732	218.18	107.13	218.18	1	1	0	0	0	6740	2.03507e+06	1	0	0
QE4_LC12_IAH_SUMO_R1_HEK_AspN_E1_F2	11660	8846	ARAYGPGIEPTGNMVKK	17	2	SUMO2_miss0	_ARAYGPGIEPTGNMVKK(SUMO2_miss0)_				ARAYGPGIEPTGNMVK(0.448)K(0.552)				ARAYGPGIEPTGNMVK(-0.91)K(0.91)	0	0	0	0	1	tr|A0A087WWY3|A0A087WWY3_HUMAN;tr|Q60FE5|Q60FE5_HUMAN;sp|P21333-2|FLNA_HUMAN;sp|P21333|FLNA_HUMAN;tr|Q5HY54|Q5HY54_HUMAN;tr|F8WE98|F8WE98_HUMAN	4	HCD	FTMS	MULTI-MSMS	3	1	688.099	2748.37	1.9762	0.0013598	3.03692	30.21	0.022115	97.579	7.733	0.91344	0.55239	2	0	0	0	11657	9499101	1	0	0
QE4_LC12_IAH_SUMO_R1_HEK_AspN_E1_F3	9737	7208	ARAYGPGIEPTGNMVKK	17	2	SUMO2_miss0	_ARAYGPGIEPTGNMVKK(SUMO2_miss0)_				ARAYGPGIEPTGNMVK(0.427)K(0.573)				ARAYGPGIEPTGNMVK(-1.3)K(1.3)	0	0	0	0	1	tr|A0A087WWY3|A0A087WWY3_HUMAN;tr|Q60FE5|Q60FE5_HUMAN;sp|P21333-2|FLNA_HUMAN;sp|P21333|FLNA_HUMAN;tr|Q5HY54|Q5HY54_HUMAN;tr|F8WE98|F8WE98_HUMAN	3	HCD	FTMS	MULTI-MSMS	6	2	917.129	2748.37	-0.032843	-3.01e-05	6.04833	25.41	0.0011932	162.41	57.014	1.2753	0.57289	2	0	0	0	9731	3.12998e+06	0.229159	-3	0.0577278
QE4_LC12_IAH_SUMO_R1_HEK_AspN_E1_F4	9661	7166	ARAYGPGIEPTGNMVKK	17	2	SUMO2_miss0	_ARAYGPGIEPTGNMVK(SUMO2_miss0)K_				ARAYGPGIEPTGNMVK(0.808)K(0.192)				ARAYGPGIEPTGNMVK(6.2)K(-6.2)	0	0	0	0	1	tr|A0A087WWY3|A0A087WWY3_HUMAN;tr|Q60FE5|Q60FE5_HUMAN;sp|P21333-2|FLNA_HUMAN;sp|P21333|FLNA_HUMAN;tr|Q5HY54|Q5HY54_HUMAN;tr|F8WE98|F8WE98_HUMAN	4	HCD	FTMS	MULTI-MSMS	3	1	688.099	2748.37	0.30603	0.00021058	4.92895	25.369	0.0067518	123.84	33.996	6.246	0.80817	2	0	0	0	9658	13509529	0.0560613	-5	0.0980167
QE4_LC12_IAH_SUMO_R1_HEK_AspN_E1_F4	9664	7169	ARAYGPGIEPTGNMVKK	17	2	SUMO2_miss0	_ARAYGPGIEPTGNMVK(SUMO2_miss0)K_				ARAYGPGIEPTGNMVK(0.803)K(0.197)				ARAYGPGIEPTGNMVK(6.1)K(-6.1)	0	0	0	0	1	tr|A0A087WWY3|A0A087WWY3_HUMAN;tr|Q60FE5|Q60FE5_HUMAN;sp|P21333-2|FLNA_HUMAN;sp|P21333|FLNA_HUMAN;tr|Q5HY54|Q5HY54_HUMAN;tr|F8WE98|F8WE98_HUMAN	3	HCD	FTMS	MULTI-MSMS	6	1	917.129	2748.37	0.30163	0.00027663	5.50255	25.376	0.00020424	188.41	86.349	6.0978	0.80283	2	0	0	0	9658	3.32986e+06	0.0586384	-5	0.0980167
QE4_LC12_IAH_SUMO_R1_HEK_AspN_E1_F5	9625	7006	ARAYGPGIEPTGNMVKK	17	2	SUMO2_miss0	_ARAYGPGIEPTGNMVK(SUMO2_miss0)K_				ARAYGPGIEPTGNMVK(0.999)K(0.001)				ARAYGPGIEPTGNMVK(32)K(-32)	0	0	0	0	1	tr|A0A087WWY3|A0A087WWY3_HUMAN;tr|Q60FE5|Q60FE5_HUMAN;sp|P21333-2|FLNA_HUMAN;sp|P21333|FLNA_HUMAN;tr|Q5HY54|Q5HY54_HUMAN;tr|F8WE98|F8WE98_HUMAN	3	HCD	FTMS	MULTI-MSMS	1	2	917.129	2748.37	1.8496	0.0016963	734.223	25.622	0.00037111	175.26	82.149	31.976	0.99937	2	0	0	0	9624	7.07162e+06	0.277582	-4	0.0767975
QE4_LC12_IAH_SUMO_R1_HEK_AspN_E1_F6	7244	4871	ARAYGPGIEPTGNMVKK	17	2	SUMO2_miss0	_ARAYGPGIEPTGNMVK(SUMO2_miss0)K_				ARAYGPGIEPTGNMVK(0.847)K(0.153)				ARAYGPGIEPTGNMVK(7.4)K(-7.4)	0	0	0	0	1	tr|A0A087WWY3|A0A087WWY3_HUMAN;tr|Q60FE5|Q60FE5_HUMAN;sp|P21333-2|FLNA_HUMAN;sp|P21333|FLNA_HUMAN;tr|Q5HY54|Q5HY54_HUMAN;tr|F8WE98|F8WE98_HUMAN	4	HCD	FTMS	MULTI-MSMS	5	1	688.099	2748.37	1.017	0.00069981	4.63787	19.844	0.011334	113.33	27.522	7.4443	0.84737	2	0	0	0	7239	5.48109e+06	0.686507	-2	0.0393867
QE4_LC12_IAH_SUMO_R1_HEK_AspN_E1_F4	21030	17111	AREEKALLPLELQ	13	4	SUMO2_miss0	_AREEK(SUMO2_miss0)ALLPLELQ_				AREEK(1)ALLPLELQ				AREEK(160)ALLPLELQ	0	0	0	0	1	sp|Q15906|VPS72_HUMAN;sp|Q15906-2|VPS72_HUMAN	3	HCD	FTMS	MULTI-MSMS	1	1	824.103	2469.29	1.9204	0.0015826	414.955	53.452	0.005503	161.91	69.718	161.91	1	1	0	0	0	21029	1.33322e+06	1	0	0
QE4_LC12_IAH_SUMO_R1_HEK_AspN_E1_F1	26632	21944	AREWTAKVEAIQSGSNYAYL	20	3	SUMO2_miss0	_AREWTAK(SUMO2_miss0)VEAIQSGSNYAYL_				AREWTAK(1)VEAIQSGSNYAYL				AREWTAK(190)VEAIQSGSNYAYL	0	0	0	0	1	sp|P29375-2|KDM5A_HUMAN;sp|P29375|KDM5A_HUMAN;tr|E7EV89|E7EV89_HUMAN	3	HCD	FTMS	MULTI-MSMS	2	1	1073.19	3216.55	0.031156	3.34e-05	314.467	67.924	4.94e-05	186.3	113.34	186.3	1	1	0	0	0	26630	3.7352e+06	0.565727	1	-0.0191498
QE4_LC12_IAH_SUMO_R1_HEK_AspN_E1_F2	25813	21204	AREWTAKVEAIQSGSNYAYL	20	3	SUMO2_miss0	_AREWTAK(SUMO2_miss0)VEAIQSGSNYAYL_				AREWTAK(1)VEAIQSGSNYAYL				AREWTAK(150)VEAIQSGSNYAYL	0	0	0	0	1	sp|P29375-2|KDM5A_HUMAN;sp|P29375|KDM5A_HUMAN;tr|E7EV89|E7EV89_HUMAN	3	HCD	FTMS	MULTI-MSMS	2	1	1073.19	3216.55	-0.25546	-0.00027415	314.012	65.81	0.00052236	150.98	83.259	150.98	1	1	0	0	0	25811	303158	0.3662	2	-0.0402832
QE4_LC12_IAH_SUMO_R1_HEK_AspN_E1_F3	22298	18194	AREWTAKVEAIQSGSNYAYL	20	3	SUMO2_miss0	_AREWTAK(SUMO2_miss0)VEAIQSGSNYAYL_				AREWTAK(1)VEAIQSGSNYAYL				AREWTAK(160)VEAIQSGSNYAYL	0	0	0	0	1	sp|P29375-2|KDM5A_HUMAN;sp|P29375|KDM5A_HUMAN;tr|E7EV89|E7EV89_HUMAN	3	HCD	FTMS	MULTI-MSMS	7	1	1073.19	3216.55	1.2124	0.0013012	9.31599	56.609	0.00036595	155.01	103.58	155.01	1	1	0	0	0	22291	529207	0.623411	-1	0.0203133
QE4_LC12_IAH_SUMO_R1_HEK_AspN_E1_F4	22303	18225	AREWTAKVEAIQSGSNYAYL	20	3	SUMO2_miss0	_AREWTAK(SUMO2_miss0)VEAIQSGSNYAYL_				AREWTAK(1)VEAIQSGSNYAYL				AREWTAK(230)VEAIQSGSNYAYL	0	0	0	0	1	sp|P29375-2|KDM5A_HUMAN;sp|P29375|KDM5A_HUMAN;tr|E7EV89|E7EV89_HUMAN	3	HCD	FTMS	MULTI-MSMS	2	1	1073.19	3216.55	1.026	0.0011011	319.476	56.661	5.31e-07	233.59	150.59	233.59	1	1	0	0	0	22301	1.4369e+06	0.187065	-6	0.121449
QE4_LC12_IAH_SUMO_R1_HEK_AspN_E1_F5	22140	17951	AREWTAKVEAIQSGSNYAYL	20	3	SUMO2_miss0	_AREWTAK(SUMO2_miss0)VEAIQSGSNYAYL_				AREWTAK(1)VEAIQSGSNYAYL				AREWTAK(240)VEAIQSGSNYAYL	0	0	0	0	1	sp|P29375-2|KDM5A_HUMAN;sp|P29375|KDM5A_HUMAN;tr|E7EV89|E7EV89_HUMAN	3	HCD	FTMS	MULTI-MSMS	5	2	1073.19	3216.55	1.1235	0.0012057	628.244	56.412	3.25e-07	239.13	152.13	239.13	1	1	0	0	0	22135	1.54583e+06	0.057341	-6	0.120884
QE4_LC12_IAH_SUMO_R1_HEK_AspN_E1_F5	22165	17973	AREWTAKVEAIQSGSNYAYL	20	3	SUMO2_miss0	_AREWTAK(SUMO2_miss0)VEAIQSGSNYAYL_				AREWTAK(1)VEAIQSGSNYAYL				AREWTAK(170)VEAIQSGSNYAYL	0	0	0	0	1	sp|P29375-2|KDM5A_HUMAN;sp|P29375|KDM5A_HUMAN;tr|E7EV89|E7EV89_HUMAN	4	HCD	FTMS	MULTI-MSMS	6	2	805.144	3216.55	-0.036677	-2.95e-05	4.87754	56.475	0.00015401	170.53	80.897	170.53	1	1	0	0	0	22159	1.13173e+06	0.418477	-3	0.0604897
QE4_LC12_IAH_SUMO_R1_HEK_AspN_E1_F6	19232	15251	AREWTAKVEAIQSGSNYAYL	20	3	SUMO2_miss0	_AREWTAK(SUMO2_miss0)VEAIQSGSNYAYL_				AREWTAK(1)VEAIQSGSNYAYL				AREWTAK(260)VEAIQSGSNYAYL	0	0	0	0	1	sp|P29375-2|KDM5A_HUMAN;sp|P29375|KDM5A_HUMAN;tr|E7EV89|E7EV89_HUMAN	3	HCD	FTMS	MULTI-MSMS	7	1	1073.19	3216.55	0.42448	0.00045555	313.442	49.389	2.31e-08	259.78	159.33	259.78	1	1	0	0	0	19225	3.07034e+06	0.0953395	-8	0.15797
QE4_LC12_IAH_SUMO_R1_HEK_AspN_E1_F6	19264	15279	AREWTAKVEAIQSGSNYAYL	20	3	SUMO2_miss0	_AREWTAK(SUMO2_miss0)VEAIQSGSNYAYL_				AREWTAK(1)VEAIQSGSNYAYL				AREWTAK(230)VEAIQSGSNYAYL	0	0	0	0	1	sp|P29375-2|KDM5A_HUMAN;sp|P29375|KDM5A_HUMAN;tr|E7EV89|E7EV89_HUMAN	4	HCD	FTMS	MULTI-MSMS	7	2	805.144	3216.55	-0.54398	-0.00043798	626.93	49.467	7.49e-07	227.3	143.13	227.3	1	1	0	0	0	19257	4.52715e+06	1	0	0
QE4_LC12_IAH_SUMO_R1_HEK_AspN_E1_F5	24881	20342	AREWTAKVEAIQSGSNYAYLEQL	23	4	SUMO2_miss0	_AREWTAK(SUMO2_miss0)VEAIQSGSNYAYLEQL_				AREWTAK(1)VEAIQSGSNYAYLEQL				AREWTAK(130)VEAIQSGSNYAYLEQL	0	0	0	0	1	sp|P29375-2|KDM5A_HUMAN;sp|P29375|KDM5A_HUMAN;tr|E7EV89|E7EV89_HUMAN	3	HCD	FTMS	MULTI-MSMS	2	2	1196.58	3586.73	-2.1943	-0.0026257	560.801	63.314	0.0019913	128.12	73.722	128.12	1	1	0	0	0	24879	569879	0.709648	1	-0.0204811
QE4_LC12_IAH_SUMO_R1_HEK_AspN_E1_F1	27140	22389	ARTPLEQEIFNLLHKNK	17	3	SUMO2_miss0	_ARTPLEQEIFNLLHKNK(SUMO2_miss0)_				ARTPLEQEIFNLLHK(0.432)NK(0.568)				ARTPLEQEIFNLLHK(-1.2)NK(1.2)	0	0	0	0	1	sp|Q9BVJ6|UT14A_HUMAN;sp|Q5TAP6|UT14C_HUMAN	4	HCD	FTMS	MULTI-MSMS	6	1	753.648	3010.56	-0.83987	-0.00063297	5.32347	69.155	0.00098186	168.09	77.526	1.1808	0.56756	2	0	0	0	27134	4.07322e+06	0.206954	-4	0.0794144
QE4_LC12_IAH_SUMO_R1_HEK_AspN_E1_F1	27148	22396	ARTPLEQEIFNLLHKNK	17	3	SUMO2_miss0	_ARTPLEQEIFNLLHKNK(SUMO2_miss0)_				ARTPLEQEIFNLLHK(0.179)NK(0.821)				ARTPLEQEIFNLLHK(-6.6)NK(6.6)	0	0	0	0	1	sp|Q9BVJ6|UT14A_HUMAN;sp|Q5TAP6|UT14C_HUMAN	5	HCD	FTMS	MULTI-MSMS	6	2	603.12	3010.56	-1.0191	-0.00061464	3.86977	69.175	0.031033	87.208	40.545	6.6228	0.82127	2	0	0	0	27142	3.50278e+06	0.40385	-3	0.0586319
QE4_LC12_IAH_SUMO_R1_HEK_AspN_E1_F2	26512	21816	ARTPLEQEIFNLLHKNK	17	3	SUMO2_miss0	_ARTPLEQEIFNLLHKNK(SUMO2_miss0)_				ARTPLEQEIFNLLHK(0.459)NK(0.541)				ARTPLEQEIFNLLHK(-0.71)NK(0.71)	0	0	0	0	1	sp|Q9BVJ6|UT14A_HUMAN;sp|Q5TAP6|UT14C_HUMAN	4	HCD	FTMS	MULTI-MSMS	5	2	753.648	3010.56	-1.117	-0.00084182	669.511	67.557	0.026148	100.92	48.554	0.70976	0.54077	2	0	0	0	26507	4483245	0.854795	-1	0.0191422
QE4_LC12_IAH_SUMO_R1_HEK_AspN_E1_F5	25040	20481	ARTPLEQEIFNLLHKNK	17	3	SUMO2_miss0	_ARTPLEQEIFNLLHKNK(SUMO2_miss0)_				ARTPLEQEIFNLLHK(0.376)NK(0.624)				ARTPLEQEIFNLLHK(-2.2)NK(2.2)	0	0	0	0	1	sp|Q9BVJ6|UT14A_HUMAN;sp|Q5TAP6|UT14C_HUMAN	4	HCD	FTMS	MULTI-MSMS	1	1	753.648	3010.56	-0.36284	-0.00027345	339.699	63.718	0.0024891	150.45	85.938	2.2016	0.62409	2	0	0	0	25039	2.0081e+06	0.132538	12	-0.244286
[truncated: 15,984 more rows]
[truncated: 26 more columns]
